# Supplementary material for: Cell fate determining molecular switches and signaling pathways in Pax7-expressing somitic mesoderm
Source: Cell Discov. 2022 Jun 28;8:61. doi: 10.1038/s41421-022-00407-0 (PMC9240041; doi:10.1038/s41421-022-00407-0)
Supplement: Supplementary file 2 — Supplementary Table S2 [file 41421_2022_407_MOESM2_ESM.xlsx]

## Sheet: DE EM
Column1	p_val	avg_log2FC	pct.1	pct.2	p_val_adj
Itm2a	1.54979e-174	2.10298	0.948	0.459	5.4757e-170
Nrk	5.6027e-115	1.75954	0.743	0.152	1.97955e-110
Pdgfa	1.3828e-110	1.41636	0.701	0.093	4.88572e-106
Vgll2	1.58034e-110	1.55726	0.627	0.044	5.58367e-106
Tnnt1	9.68406e-110	1.74941	0.74	0.148	3.42157e-105
Msc	3.27211e-100	1.65707	0.537	0.018	1.1561e-95
Ppp1r14b	6.33214e-96	1.36877	0.912	0.4	2.23727e-91
Mrln	1.61179e-93	1.12907	0.565	0.04	5.69477e-89
Acta2	7.44654e-92	1.98461	0.661	0.152	2.63101e-87
Myod1	1.46769e-83	1.54364	0.528	0.04	5.18564e-79
Cryab	2.2339e-81	1.06177	0.423	0.002	7.89282e-77
Fitm1	4.29976e-81	0.992588	0.544	0.053	1.51919e-76
Tppp3	2.49978e-80	1.23978	0.66	0.141	8.83224e-76
Capn6	3.20856e-80	1.82554	0.792	0.291	1.13365e-75
Kcne1l	1.3319e-79	1.31757	0.59	0.086	4.70587e-75
Cdh15	1.16464e-74	1.21945	0.489	0.038	4.11492e-70
Atp5g2	2.98129e-74	1.05072	0.94	0.585	1.05335e-69
Actc1	1.06326e-72	2.51642	0.486	0.051	3.75671e-68
Des	1.41264e-72	1.06729	0.471	0.033	4.99113e-68
Plagl1	5.21298e-72	1.04998	0.816	0.322	1.84185e-67
Cep41	7.30372e-72	1.09521	0.588	0.115	2.58055e-67
Cavin2	2.21781e-70	1.00558	0.386	0.004	7.83597e-66
Cck	2.86101e-66	1.01362	0.344	0	1.01085e-61
Crip2	3.05637e-65	1.46965	0.508	0.073	1.07988e-60
Ccne1	9.93382e-62	1.32155	0.624	0.196	3.50982e-57
Ank1	1.87346e-59	0.836847	0.425	0.049	6.61931e-55
Tagln	6.79394e-59	1.02741	0.526	0.097	2.40044e-54
Gm11361	3.00942e-58	0.955636	0.811	0.371	1.06329e-53
Col4a1	5.55499e-58	1.23386	0.71	0.296	1.96269e-53
Myf5	8.00983e-57	1.0368	0.417	0.04	2.83003e-52
Nexn	1.36097e-56	0.689904	0.469	0.068	4.80859e-52
Uqcr11	1.50162e-56	0.892883	0.891	0.558	5.30553e-52
Arhgap29	2.59275e-56	0.890906	0.527	0.113	9.16069e-52
Tubb6	2.73482e-56	1.07841	0.562	0.135	9.66268e-52
S100a10	4.76887e-56	1.00362	0.827	0.481	1.68494e-51
Tpm2	8.80536e-56	0.998851	0.709	0.287	3.11111e-51
Rtl3	7.48861e-55	1.11346	0.394	0.033	2.64588e-50
Cited1	7.28416e-54	0.693636	0.413	0.046	2.57364e-49
Akr1b3	5.23773e-53	1.06931	0.66	0.26	1.85059e-48
Celf2	8.26582e-53	0.74386	0.748	0.32	2.92048e-48
Vgll3	1.07432e-52	0.74252	0.41	0.046	3.7958e-48
Hprt	2.4577e-52	0.710485	0.485	0.093	8.68355e-48
Rpl36a-ps1	2.96785e-52	0.497129	0.664	0.278	1.0486e-47
Tagln2	3.53902e-52	1.23934	0.537	0.139	1.2504e-47
Hspb1	4.70255e-51	1.1809	0.532	0.128	1.6615e-46
Pitx3	1.54115e-50	0.605836	0.348	0.022	5.44519e-46
Slc25a5	2.88451e-50	0.86838	0.852	0.534	1.01915e-45
Tnfrsf12a	5.10592e-50	0.928959	0.578	0.168	1.80402e-45
Csrp1	9.09374e-50	0.552829	0.659	0.236	3.213e-45
Efhd2	1.44674e-49	0.490202	0.429	0.071	5.11164e-45
Snhg6	4.51025e-49	0.368604	0.578	0.23	1.59356e-44
Sytl2	1.30391e-48	0.708923	0.314	0.013	4.60699e-44
Ybx3	3.03464e-48	0.781529	0.648	0.234	1.0722e-43
Col15a1	1.60502e-47	0.812006	0.299	0.011	5.67085e-43
Gm9493	1.67811e-47	0.511467	0.602	0.21	5.92909e-43
Hs6st2	5.5055e-47	0.824931	0.499	0.119	1.9452e-42
Rpl7a-ps5	1.26631e-45	0.706249	0.402	0.064	4.47413e-41
Rbm24	1.85799e-45	0.67551	0.317	0.02	6.56464e-41
Fgfr4	4.58266e-45	0.919653	0.336	0.033	1.61915e-40
Mgp	9.0498e-44	0.687382	0.378	0.062	3.19747e-39
Gm10073	9.37081e-44	0.733733	0.489	0.121	3.3109e-39
Atp5o.1	2.80649e-43	0.795171	0.707	0.313	9.91588e-39
Heyl	2.81663e-43	0.693118	0.323	0.026	9.95171e-39
Naa50	4.64788e-43	0.806152	0.738	0.373	1.64219e-38
Neb	7.88992e-43	0.72287	0.344	0.062	2.78767e-38
Spats2l	9.15103e-43	0.679234	0.601	0.212	3.23324e-38
Rps12-ps3	2.9814e-42	0.697992	0.829	0.468	1.05339e-37
Uqcrq	8.26132e-42	0.751054	0.843	0.532	2.91889e-37
Pdlim4	8.96945e-42	0.900485	0.603	0.234	3.16909e-37
Cox5a	1.12356e-41	0.714565	0.817	0.481	3.96977e-37
Nop10	2.39995e-41	0.753123	0.816	0.486	8.47949e-37
Rpl9-ps6	2.76394e-41	0.66088	0.857	0.523	9.76556e-37
Runx1	5.60359e-41	0.645531	0.406	0.075	1.97986e-36
Snhg9	7.44206e-41	0.354937	0.423	0.132	2.62943e-36
Cd63	1.02907e-40	0.922327	0.834	0.563	3.63591e-36
Cfl2	1.37811e-40	0.646772	0.771	0.404	4.86913e-36
Ndufc2	2.51025e-40	0.717887	0.781	0.439	8.8692e-36
Myog	2.72774e-40	1.6831	0.335	0.042	9.63765e-36
Uqcrfs1	5.48671e-40	0.722574	0.752	0.395	1.93857e-35
Dut	5.51486e-40	0.724786	0.727	0.371	1.94851e-35
Hspd1	5.73507e-40	0.850927	0.819	0.49	2.02632e-35
Hacd1	8.44047e-40	0.624984	0.503	0.157	2.98219e-35
C1qbp	1.07016e-39	0.74354	0.75	0.417	3.78107e-35
Nbl1	2.01734e-39	0.599396	0.543	0.181	7.12768e-35
Lsm6	3.37133e-39	0.757603	0.826	0.503	1.19116e-34
Cox5b	1.32109e-38	0.654102	0.894	0.642	4.66769e-34
Cycs	2.02769e-38	0.696288	0.834	0.541	7.16422e-34
Psat1	2.33419e-38	0.731881	0.547	0.185	8.24716e-34
Emp3	3.55647e-38	0.62377	0.438	0.106	1.25657e-33
Eef1d	4.5861e-38	0.660094	0.856	0.563	1.62036e-33
Atp5c1	9.54069e-38	0.658703	0.866	0.558	3.37091e-33
Fabp5	1.01642e-37	0.814715	0.829	0.506	3.59122e-33
Rapsn	2.24351e-37	0.5241	0.292	0.026	7.92677e-33
Gatm	8.06808e-37	0.497308	0.273	0.02	2.85061e-32
Lyar	1.04386e-36	0.602589	0.695	0.338	3.68817e-32
Tomm20	1.1651e-36	0.539121	0.908	0.649	4.11652e-32
Sh3glb1	2.05371e-36	0.68837	0.747	0.404	7.25618e-32
Plp2	2.52489e-36	0.696498	0.552	0.199	8.92095e-32
Cavin1	2.59866e-36	0.846542	0.447	0.119	9.18157e-32
Hdgf	1.3324e-35	0.60331	0.732	0.384	4.70765e-31
Timm8a1	4.29838e-35	0.536581	0.491	0.155	1.5187e-30
Spry1	5.30069e-35	0.401635	0.441	0.135	1.87284e-30
Ndufb9	2.93427e-34	0.537295	0.79	0.459	1.03674e-29
Tspan12	3.41552e-34	0.616423	0.381	0.084	1.20677e-29
Nfkbia	3.74381e-34	0.734599	0.602	0.258	1.32276e-29
Fundc2	4.73941e-34	0.343878	0.661	0.311	1.67453e-29
2010107E04Rik	6.36503e-34	0.53509	0.737	0.397	2.24889e-29
Prmt1	1.42263e-33	0.646007	0.783	0.486	5.02642e-29
Dctpp1	2.6447e-33	0.553654	0.738	0.411	9.34426e-29
Mrpl23	4.34986e-33	0.444812	0.617	0.272	1.53689e-28
Mpc1	4.44079e-33	0.468151	0.522	0.19	1.56902e-28
Pgk1	6.31001e-33	0.514012	0.796	0.468	2.22945e-28
Eif3j1	6.51544e-33	0.537838	0.743	0.417	2.30203e-28
Metap2	7.85286e-33	0.434969	0.81	0.488	2.77457e-28
Zeb2	8.28925e-33	0.478245	0.485	0.161	2.92876e-28
Ube2s	1.00042e-32	0.707209	0.818	0.514	3.53468e-28
Gnl3	1.08344e-32	0.59451	0.69	0.353	3.82801e-28
Aldoa	1.87772e-32	0.349152	0.846	0.543	6.63434e-28
Slc29a1	2.25545e-32	0.642171	0.3	0.044	7.96895e-28
Smc6	3.08375e-32	0.587428	0.766	0.461	1.08955e-27
Tomm7	8.30579e-32	0.584436	0.852	0.581	2.9346e-27
Snrpd1	1.0238e-31	0.532865	0.835	0.556	3.61729e-27
Ndufa6	1.04832e-31	0.536188	0.757	0.435	3.70391e-27
Npm3	1.05123e-31	0.301369	0.553	0.234	3.71419e-27
Lsm4	3.57732e-31	0.509102	0.805	0.497	1.26394e-26
Ccnd3	5.90781e-31	0.461609	0.817	0.517	2.08735e-26
Pa2g4	1.0374e-30	0.704582	0.665	0.347	3.66534e-26
Lsm5	1.66418e-30	0.532083	0.811	0.512	5.87988e-26
Mrpl30	3.9436e-30	0.367786	0.737	0.413	1.39335e-25
Slirp	4.11176e-30	0.421955	0.759	0.439	1.45277e-25
Paics	4.84319e-30	0.466871	0.724	0.406	1.7112e-25
Atp5g3	6.36416e-30	0.551695	0.857	0.605	2.24858e-25
Arl6ip5	1.23061e-29	0.421688	0.43	0.132	4.348e-25
Med30	1.23895e-29	0.574636	0.495	0.185	4.37745e-25
Zfp568	1.51589e-29	0.536533	0.445	0.146	5.35594e-25
Snrpb2	1.65532e-29	0.381281	0.769	0.455	5.84856e-25
Atp5g1	3.05045e-29	0.492158	0.866	0.607	1.07778e-24
Anxa2	5.49016e-29	0.334636	0.747	0.439	1.93978e-24
Ndufa12	7.73162e-29	0.475267	0.744	0.43	2.73174e-24
Acadl	9.34945e-29	0.581445	0.413	0.137	3.30335e-24
Eif4ebp1	1.02653e-28	0.526395	0.698	0.408	3.62692e-24
Clcn5	1.73932e-28	0.464623	0.475	0.172	6.14536e-24
Dtymk	1.95334e-28	0.558589	0.713	0.406	6.90156e-24
Alyref	2.32266e-28	0.339597	0.744	0.43	8.20642e-24
Gtf2a2	4.32495e-28	0.3483	0.648	0.331	1.52809e-23
Prdx6	4.371e-28	0.253302	0.692	0.4	1.54436e-23
Mrpl52	5.38536e-28	0.448565	0.769	0.468	1.90275e-23
Sms	6.1344e-28	0.595376	0.609	0.302	2.1674e-23
Pax7	7.90673e-28	0.472666	0.321	0.068	2.79361e-23
Ccdc34	9.703e-28	0.384659	0.672	0.355	3.42826e-23
Llph	1.07263e-27	0.433065	0.635	0.325	3.78982e-23
Ndufab1	2.01676e-27	0.518814	0.746	0.455	7.12561e-23
U2af1	2.245e-27	0.481886	0.783	0.499	7.93205e-23
Col4a2	2.76618e-27	0.71663	0.571	0.285	9.77347e-23
Snu13	6.17898e-27	0.426624	0.856	0.594	2.18316e-22
Pmp22	6.81795e-27	0.658983	0.485	0.19	2.40892e-22
Vdac1	8.93853e-27	0.497207	0.755	0.461	3.15816e-22
Ndufb5	2.47055e-26	0.370399	0.8	0.512	8.72894e-22
Fbl	3.0156e-26	0.538959	0.748	0.477	1.06547e-21
Nhp2	3.18544e-26	0.46813	0.664	0.36	1.12548e-21
Ppp1ca	3.79095e-26	0.288256	0.823	0.556	1.33942e-21
Mrpl33	5.49162e-26	0.349274	0.722	0.422	1.9403e-21
Gsr	5.59106e-26	0.350771	0.413	0.137	1.97543e-21
Phb2	5.92083e-26	0.424258	0.769	0.475	2.09195e-21
Ndufb4	7.03204e-26	0.383431	0.656	0.355	2.48456e-21
Idh2	7.09626e-26	0.475579	0.723	0.426	2.50725e-21
Fmc1	7.31502e-26	0.368973	0.427	0.148	2.58454e-21
Six1	7.35402e-26	0.404624	0.383	0.121	2.59832e-21
Pdcd5	7.65493e-26	0.369977	0.766	0.472	2.70464e-21
Ndufs7	1.1705e-25	0.478357	0.65	0.353	4.13562e-21
Ndufv2	1.38367e-25	0.563309	0.653	0.355	4.88879e-21
Mdh2	1.45364e-25	0.397319	0.759	0.468	5.13601e-21
Aimp1	1.67985e-25	0.343257	0.628	0.325	5.93526e-21
Hspa9	2.44955e-25	0.341169	0.688	0.402	8.65476e-21
Pcna	2.88763e-25	0.656482	0.65	0.349	1.02026e-20
Tipin	3.26601e-25	0.460928	0.636	0.333	1.15395e-20
Eloc	3.34344e-25	0.455942	0.706	0.415	1.18131e-20
Uqcrb	7.61951e-25	0.476515	0.718	0.433	2.69212e-20
Atp5f1	7.67156e-25	0.383973	0.841	0.574	2.71052e-20
Phactr2	1.15794e-24	0.524361	0.529	0.241	4.09125e-20
Agtr2	1.3158e-24	0.695381	0.362	0.108	4.64898e-20
Ndufb10	2.32387e-24	0.442833	0.678	0.386	8.2107e-20
Acat1	2.57807e-24	0.582309	0.531	0.252	9.10884e-20
Ndufb3	3.6771e-24	0.297154	0.625	0.329	1.29919e-19
Rpa3	3.87323e-24	0.413492	0.496	0.214	1.36849e-19
Erh	4.31236e-24	0.404421	0.851	0.596	1.52364e-19
Tomm22	4.81809e-24	0.298933	0.694	0.402	1.70233e-19
Nt5dc2	6.45783e-24	0.296001	0.652	0.364	2.28168e-19
Parm1	6.46446e-24	0.497733	0.403	0.141	2.28402e-19
Vdac2	6.69665e-24	0.493995	0.688	0.397	2.36606e-19
Cdk1	6.74033e-24	0.466334	0.461	0.19	2.38149e-19
Gmnn	7.02191e-24	0.436391	0.477	0.196	2.48098e-19
Cct8	8.05673e-24	0.320414	0.694	0.433	2.8466e-19
Polr2i	1.12293e-23	0.340032	0.659	0.366	3.96755e-19
Phlda3	1.132e-23	0.409603	0.379	0.124	3.9996e-19
Ndufb8	1.19867e-23	0.287103	0.754	0.475	4.23512e-19
Mycbp	1.4825e-23	0.337313	0.443	0.172	5.23797e-19
Pabpc4	1.62081e-23	0.468104	0.501	0.227	5.72663e-19
Psma5	1.8507e-23	0.31671	0.742	0.466	6.53888e-19
Nme2	1.8794e-23	0.400335	0.821	0.563	6.64028e-19
Ndufa13	1.89779e-23	0.318374	0.779	0.506	6.70528e-19
Mrpl12	3.28176e-23	0.496735	0.616	0.34	1.15951e-18
Ndufs2	3.31385e-23	0.271122	0.668	0.393	1.17085e-18
Tcp1	5.06548e-23	0.305492	0.808	0.554	1.78973e-18
Vma21	5.13256e-23	0.420192	0.487	0.212	1.81344e-18
Bola2	5.68459e-23	0.265057	0.7	0.415	2.00848e-18
Mrpl28	8.27894e-23	0.297277	0.632	0.349	2.92511e-18
Dnajc9	9.03606e-23	0.285756	0.58	0.305	3.19262e-18
Rpa2	9.21011e-23	0.436216	0.493	0.216	3.25412e-18
Ndufb2	1.3558e-22	0.329333	0.69	0.408	4.79031e-18
Nsmce4a	1.43256e-22	0.336767	0.513	0.236	5.06153e-18
Igfbp2	2.43874e-22	0.352603	0.603	0.329	8.61654e-18
Rrm2	2.47106e-22	0.512567	0.52	0.243	8.73075e-18
Tmem123	2.72993e-22	0.595638	0.441	0.185	9.6454e-18
Cct2	2.95454e-22	0.369172	0.794	0.53	1.0439e-17
Psmb7	3.04643e-22	0.303799	0.724	0.448	1.07636e-17
Pclaf	3.96516e-22	0.547021	0.713	0.446	1.40097e-17
Psma3	5.35674e-22	0.263611	0.782	0.525	1.89264e-17
Rbbp7	6.53626e-22	0.594023	0.689	0.411	2.30939e-17
Dnaja2	1.16225e-21	0.264842	0.63	0.366	4.10645e-17
Eif3m	1.53206e-21	0.270051	0.759	0.497	5.41309e-17
Ndufs8	2.30201e-21	0.498495	0.605	0.336	8.13347e-17
Crip1	2.93702e-21	0.596298	0.461	0.199	1.03771e-16
Abracl	2.95995e-21	0.356031	0.715	0.448	1.04581e-16
Psmc3	3.24293e-21	0.320885	0.685	0.413	1.14579e-16
Gar1	4.66052e-21	0.273407	0.478	0.214	1.64666e-16
Cacybp	4.85598e-21	0.394468	0.65	0.375	1.71571e-16
Smc1a	5.89172e-21	0.338808	0.624	0.351	2.08166e-16
Eif3i	6.29065e-21	0.344158	0.803	0.55	2.22261e-16
Psma6	7.26325e-21	0.265045	0.637	0.375	2.56625e-16
Anxa6	7.88201e-21	0.704056	0.603	0.329	2.78487e-16
Nol7	8.93729e-21	0.328268	0.6	0.327	3.15772e-16
Ndufs6	9.63237e-21	0.310884	0.724	0.457	3.40331e-16
Edf1	1.56914e-20	0.307763	0.666	0.395	5.54408e-16
Snrnp27	2.04314e-20	0.272327	0.593	0.322	7.21881e-16
Emg1	3.04165e-20	0.45421	0.652	0.386	1.07468e-15
Sf3b5	4.54189e-20	0.289277	0.723	0.461	1.60474e-15
Snrpd3	4.58258e-20	0.295762	0.763	0.508	1.61912e-15
Pfdn4	5.38104e-20	0.28871	0.528	0.265	1.90123e-15
Timm13	8.51531e-20	0.279622	0.722	0.461	3.00863e-15
Vdac3	9.82603e-20	0.348842	0.648	0.384	3.47173e-15
Pcbp4	1.07725e-19	0.42764	0.613	0.347	3.80614e-15
Taf1d	1.12189e-19	0.369619	0.68	0.419	3.96386e-15
Akirin2	1.20747e-19	0.337286	0.539	0.276	4.26623e-15
Ssb	1.47206e-19	0.333589	0.728	0.47	5.20107e-15
Ndufb11	1.5819e-19	0.268135	0.7	0.439	5.58918e-15
Ndufa5	1.73536e-19	0.284894	0.647	0.382	6.13136e-15
Mrps36	1.84884e-19	0.276346	0.465	0.214	6.53232e-15
Psma2	1.8901e-19	0.405054	0.715	0.457	6.67809e-15
Banf1	1.98369e-19	0.25131	0.727	0.477	7.00876e-15
Ccdc12	2.57299e-19	0.297483	0.517	0.258	9.0909e-15
Txnl1	3.20401e-19	0.318077	0.615	0.353	1.13204e-14
Phgdh	3.42663e-19	0.331144	0.587	0.333	1.2107e-14
Capza2	5.42784e-19	0.298761	0.621	0.362	1.91777e-14
Pole3	6.87868e-19	0.327681	0.504	0.249	2.43037e-14
Glrx3	9.96796e-19	0.291067	0.697	0.444	3.52188e-14
Slf2	1.01678e-18	0.457007	0.585	0.331	3.5925e-14
Ndufs3	1.8352e-18	0.318207	0.57	0.313	6.48413e-14
Etf1	1.9249e-18	0.282389	0.589	0.333	6.80107e-14
Csnk2b	9.51204e-18	0.341714	0.569	0.318	3.36079e-13
Lsm2	1.73996e-17	0.335939	0.63	0.38	6.14761e-13

## Sheet: DE LM
Column1	p_val	avg_log2FC	pct.1	pct.2	p_val_adj
Actc1	6.92052e-255	5.7085	0.997	0.051	2.44516e-250
Myog	5.29471e-241	5.09071	0.985	0.042	1.87073e-236
Tnnt1	2.70979e-196	3.24685	0.961	0.148	9.57423e-192
Spg21	1.37246e-177	3.32139	0.928	0.236	4.84919e-173
Tnnt2	1.58115e-175	3.53757	0.869	0.026	5.58652e-171
Cryab	2.52454e-169	2.96604	0.843	0.002	8.91969e-165
Tpm2	5.83584e-164	3.10284	0.946	0.287	2.06192e-159
Vgll2	2.39139e-162	2.49882	0.887	0.044	8.44925e-158
Mymx	7.24721e-156	2.78284	0.812	0.004	2.56058e-151
Tnni1	1.55223e-153	3.66661	0.799	0.007	5.48432e-149
Acta2	2.05459e-150	3.25562	0.902	0.152	7.25928e-146
Ttn	4.05342e-150	3.35839	0.817	0.022	1.43215e-145
Lsm6	1.99055e-147	2.38063	0.977	0.503	7.033e-143
Chrna1	1.07237e-134	2.41392	0.758	0.064	3.78891e-130
Des	5.1742e-134	2.58248	0.796	0.033	1.82815e-129
Rbm24	7.54945e-134	1.68629	0.778	0.02	2.66737e-129
Arpp21	3.63199e-127	2.01098	0.742	0.077	1.28326e-122
Neb	4.89549e-126	2.50747	0.74	0.062	1.72967e-121
Svbp	2.78731e-122	2.16356	0.964	0.419	9.84811e-118
Sh3glb1	1.61526e-120	2.11398	0.928	0.404	5.70705e-116
Cdkn1a	8.6031e-119	2.6038	0.768	0.119	3.03965e-114
Cdh15	5.43361e-118	2.40852	0.76	0.038	1.9198e-113
Mymk	3.21634e-116	2.07323	0.675	0.004	1.1364e-111
Myod1	3.53877e-115	2.17645	0.753	0.04	1.25032e-110
Tubb6	1.47375e-110	2.33354	0.825	0.135	5.20705e-106
Gatm	2.05933e-110	1.68396	0.688	0.02	7.27603e-106
Hspb2	1.7982e-104	1.54461	0.603	0	6.35341e-100
Ank1	1.47362e-102	1.48648	0.683	0.049	5.20658e-98
S100a16	1.01835e-101	1.96711	0.603	0.002	3.59804e-97
Cavin2	4.33205e-101	1.77968	0.613	0.004	1.5306e-96
Myl1	5.75312e-101	3.27767	0.639	0.015	2.03269e-96
Iffo1	4.90666e-98	2.0051	0.716	0.19	1.73362e-93
Mylpf	3.59999e-97	3.63911	0.644	0.026	1.27195e-92
Fndc5	5.06202e-96	1.54639	0.709	0.108	1.78851e-91
Fitm1	5.43176e-93	1.3379	0.696	0.053	1.91915e-88
Klhl41	2.8031e-90	1.67496	0.606	0.062	9.9039e-86
Ppp1r14b	3.61028e-90	1.80719	0.964	0.4	1.27559e-85
Bin1	5.46309e-89	1.84248	0.807	0.256	1.93022e-84
Mrln	7.54562e-89	1.26894	0.652	0.04	2.66602e-84
Sept4	1.33811e-86	1.52204	0.575	0.015	4.7278e-82
Hes6	1.59635e-85	1.75822	0.742	0.137	5.64022e-81
Arl6ip5	8.36048e-85	1.49277	0.753	0.132	2.95393e-80
Rtn2	1.58484e-84	1.17078	0.619	0.177	5.59954e-80
Cd82	6.9626e-82	1.86586	0.603	0.055	2.46003e-77
Jsrp1	1.12132e-81	1.00686	0.521	0.004	3.96186e-77
Pnmal2	1.68703e-78	1.45817	0.619	0.057	5.96062e-74
Myl4	1.86469e-78	2.58137	0.544	0.018	6.58832e-74
Efhd2	3.02275e-77	1.15528	0.66	0.071	1.068e-72
Itm2a	3.22692e-74	1.46739	0.928	0.459	1.14014e-69
Ablim3	5.9758e-74	1.11188	0.459	0	2.11137e-69
Nes	3.32234e-73	1.72572	0.727	0.166	1.17385e-68
Hspb1	3.74844e-70	1.76423	0.696	0.128	1.3244e-65
Traf3ip3	5.72375e-70	1.00427	0.466	0.013	2.02232e-65
Jam3	1.24651e-69	1.64162	0.75	0.249	4.40416e-65
Rgs16	2.48632e-69	1.39064	0.554	0.038	8.78466e-65
Palmd	6.09388e-68	1.11206	0.477	0.024	2.15309e-63
Tnni2	7.26848e-68	1.6403	0.461	0.007	2.5681e-63
Myh3	5.31474e-67	1.96858	0.464	0.009	1.8778e-62
Mef2c	5.69134e-67	2.08183	0.619	0.084	2.01086e-62
Popdc3	1.33533e-66	0.996251	0.42	0	4.718e-62
Olfml2b	4.40553e-66	1.72979	0.503	0.026	1.55656e-61
Atp2a1	4.97235e-66	1.8582	0.472	0.013	1.75683e-61
Megf10	7.69453e-66	1.3882	0.557	0.046	2.71863e-61
Dmpk	2.47582e-65	1.26207	0.528	0.057	8.74758e-61
Cap2	4.04418e-65	1.36095	0.559	0.073	1.42889e-60
Tnik	2.4809e-64	1.03872	0.577	0.077	8.76551e-60
Nexn	3.02548e-64	1.26689	0.593	0.068	1.06896e-59
Celf2	1.08075e-63	1.25126	0.84	0.32	3.8185e-59
Polr2i	2.61814e-63	1.35745	0.871	0.366	9.25043e-59
Gamt	2.0829e-62	1.46432	0.567	0.064	7.3593e-58
Synpo2l	6.07753e-62	1.26266	0.503	0.066	2.14731e-57
Hacd1	1.30427e-61	1.07669	0.673	0.157	4.60823e-57
Cck	5.2918e-60	1.36122	0.384	0	1.8697e-55
Shisa2	5.75551e-60	1.02419	0.588	0.079	2.03354e-55
Cfl2	7.74299e-60	1.35213	0.861	0.404	2.73575e-55
Fbxo17	1.60504e-59	1.08157	0.552	0.082	5.67092e-55
Rb1	2.88661e-59	0.996928	0.534	0.088	1.0199e-54
Crip2	2.91111e-59	1.45926	0.57	0.073	1.02855e-54
Macrod1	5.95791e-59	0.911225	0.469	0.026	2.10505e-54
Purb	6.75044e-59	1.04385	0.827	0.287	2.38507e-54
Stac3	1.89205e-58	0.790643	0.389	0.002	6.685e-54
Gm28653	5.29302e-58	1.07696	0.392	0.002	1.87013e-53
Chrnb1	6.26729e-58	1.13741	0.405	0.011	2.21436e-53
Zbtb18	1.32622e-57	0.844554	0.515	0.046	4.68581e-53
Jpt1	2.01801e-57	1.26633	0.897	0.448	7.13005e-53
Sytl2	4.91165e-57	0.877375	0.428	0.013	1.73539e-52
Dok7	1.8264e-56	1.11518	0.402	0.007	6.45305e-52
Pgam2	1.92441e-54	1.09613	0.405	0.02	6.79933e-50
Nrk	3.51115e-54	1.23731	0.647	0.152	1.24056e-49
Zfp106	1.27004e-53	1.37601	0.786	0.34	4.4873e-49
Klhl31	2.96689e-53	1.08586	0.448	0.132	1.04826e-48
Kcnk13	1.37721e-52	0.753845	0.361	0.002	4.86596e-48
Myzap	1.2177e-51	1.01917	0.41	0.033	4.30239e-47
Mospd1	3.69505e-51	1.14783	0.57	0.108	1.30554e-46
Prune2	7.25327e-51	1.16381	0.472	0.139	2.56272e-46
5430431A17Rik	1.23762e-50	0.976936	0.345	0.002	4.37275e-46
Pkig	1.33504e-50	1.06737	0.753	0.294	4.71698e-46
Ppib	1.53807e-50	1.06741	0.938	0.594	5.4343e-46
Atp5g2	3.85397e-50	1.02278	0.956	0.585	1.36168e-45
Cav3	4.26954e-50	0.969907	0.327	0	1.50851e-45
Smyd1	1.08257e-49	0.980647	0.369	0.009	3.82494e-45
Vasp	1.71195e-49	1.00047	0.706	0.252	6.04865e-45
Cdk5r1	1.98778e-49	0.658152	0.505	0.064	7.02321e-45
Tex14	4.08188e-49	0.832902	0.363	0.011	1.44221e-44
Il17b	1.02922e-48	1.10298	0.338	0.002	3.63642e-44
Smim20	1.84099e-48	1.10108	0.515	0.079	6.50459e-44
Gm11361	2.99212e-48	0.934406	0.856	0.371	1.05718e-43
Ybx3	5.83735e-48	0.885791	0.729	0.234	2.06245e-43
Aamdc	6.80856e-48	0.926221	0.603	0.132	2.4056e-43
Btg1	1.22173e-47	0.78717	0.954	0.578	4.31661e-43
Pdgfa	1.86374e-47	0.710883	0.541	0.093	6.58496e-43
Vma21	4.06068e-47	1.11636	0.665	0.212	1.43472e-42
Tm6sf1	1.57354e-46	0.903818	0.412	0.057	5.55962e-42
Ypel3	2.41014e-46	0.7504	0.652	0.172	8.51552e-42
Capn6	2.97698e-46	1.56892	0.76	0.291	1.05183e-41
Slc29a1	2.2872e-45	1.08472	0.43	0.044	8.08112e-41
Chrng	8.27566e-45	0.94287	0.343	0.009	2.92395e-40
Acta1	2.12452e-44	2.66405	0.405	0.06	7.50634e-40
Pitx3	2.63285e-44	0.678445	0.381	0.022	9.30239e-40
Slc25a5	7.04115e-44	0.89853	0.923	0.534	2.48778e-39
Uqcrfs1	2.03612e-43	0.956754	0.822	0.395	7.19401e-39
Frmpd1	2.24252e-43	0.693985	0.325	0.007	7.92326e-39
Josd2	3.777e-43	0.956147	0.644	0.21	1.33449e-38
Akr1b3	4.72847e-43	1.10544	0.683	0.26	1.67066e-38
Sema6b	5.7065e-43	0.498934	0.314	0.004	2.01622e-38
Dync1i1	9.07502e-43	0.846354	0.379	0.026	3.20638e-38
Ndufc2	2.83699e-42	0.990791	0.832	0.439	1.00236e-37
Naa50	3.5025e-42	1.03968	0.794	0.373	1.2375e-37
Sgca	6.81787e-42	0.54875	0.317	0.007	2.40889e-37
Uqcr11	8.7179e-42	0.890383	0.923	0.558	3.08021e-37
Sypl	2.28538e-41	0.947688	0.637	0.236	8.07472e-37
Ralgps2	5.54246e-41	0.905239	0.753	0.355	1.95826e-36
Cox6a2	7.73076e-41	1.18624	0.291	0.002	2.73143e-36
Sln	7.88783e-41	1.70861	0.291	0.002	2.78693e-36
Mycbp	1.498e-40	0.671505	0.619	0.172	5.29273e-36
Kremen2	2.15664e-40	0.842039	0.345	0.044	7.61984e-36
Srl	3.25089e-40	1.23241	0.428	0.075	1.1486e-35
Fxr1	3.60083e-40	0.927209	0.753	0.32	1.27225e-35
Lmod3	7.27413e-40	0.806531	0.265	0	2.5701e-35
Wrnip1	7.39263e-40	0.807759	0.482	0.086	2.61196e-35
Uqcrq	8.00068e-40	0.859373	0.899	0.532	2.8268e-35
Cobl	1.44844e-39	0.570468	0.32	0.015	5.11762e-35
Frmd4b	1.58089e-39	1.07892	0.438	0.086	5.58561e-35
Fhad1	2.10683e-39	0.456473	0.281	0.002	7.44385e-35
Spon1	3.64791e-39	1.11593	0.392	0.046	1.28888e-34
Scrib	4.40405e-39	1.04463	0.515	0.15	1.55604e-34
Tnnc1	6.0948e-39	2.49606	0.361	0.051	2.15342e-34
Med30	8.51268e-39	0.746296	0.616	0.185	3.0077e-34
Rpl36a-ps1	3.01046e-38	0.47548	0.665	0.278	1.06366e-33
Aldoa	5.60925e-38	0.730599	0.928	0.543	1.98186e-33
Itm2b	5.6453e-38	1.00235	0.817	0.433	1.9946e-33
Rapsn	6.33989e-38	0.715108	0.353	0.026	2.24001e-33
Chrnd	7.15612e-38	0.725365	0.273	0.009	2.5284e-33
Tmem123	1.2129e-37	1.13718	0.572	0.185	4.28543e-33
Tnnc2	1.2977e-37	2.17296	0.276	0.004	4.58503e-33
Psmd4	1.72103e-37	0.809429	0.796	0.369	6.08074e-33
Pkia	2.0862e-37	1.09589	0.508	0.119	7.37098e-33
Afap1l1	2.27558e-37	0.681171	0.309	0.018	8.04007e-33
Inppl1	5.84774e-37	0.997034	0.539	0.168	2.06612e-32
Cep41	6.22551e-37	0.745474	0.51	0.115	2.1996e-32
Spats2l	7.30865e-37	0.745912	0.644	0.212	2.58229e-32
Fundc2	8.72969e-37	0.645152	0.747	0.311	3.08438e-32
Ndufa6	1.19674e-36	0.751538	0.835	0.435	4.22833e-32
N4bp3	1.90898e-36	0.612702	0.317	0.018	6.7448e-32
Gm9493	2.45513e-36	0.518796	0.619	0.21	8.67447e-32
Pip4k2a	3.2019e-36	0.620412	0.309	0.015	1.13129e-31
Bcam	4.08544e-36	0.58187	0.317	0.02	1.44347e-31
Cd164	4.22177e-36	1.21143	0.807	0.397	1.49163e-31
Tmcc3	5.71418e-36	0.800231	0.423	0.064	2.01893e-31
Tppp3	7.94088e-36	0.820924	0.546	0.141	2.80567e-31
Rpl9-ps6	1.18112e-35	0.802734	0.894	0.523	4.17315e-31
Mrpl52	1.90399e-35	0.70108	0.861	0.468	6.72717e-31
Mpc1	2.36468e-35	0.721861	0.608	0.19	8.35488e-31
Snhg6	3.21916e-35	0.528956	0.601	0.23	1.13739e-30
Lrrn1	4.36587e-35	0.991059	0.448	0.082	1.54255e-30
Msi2	5.23009e-35	0.70054	0.642	0.243	1.8479e-30
Rtn4	7.88052e-35	0.484233	0.856	0.453	2.78435e-30
Hfe2	1.02159e-34	0.478194	0.263	0.004	3.60949e-30
Ptgis	1.44131e-34	0.735992	0.5	0.115	5.09245e-30
Cox5a	1.58092e-34	0.700509	0.863	0.481	5.5857e-30
Fbxl22	1.72687e-34	0.79265	0.33	0.026	6.10139e-30
Aimp1	3.03223e-34	0.658639	0.74	0.325	1.07135e-29
Fam8a1	4.33395e-34	0.548556	0.418	0.071	1.53127e-29
Cox17	5.27022e-34	0.791498	0.704	0.318	1.86207e-29
Dnajc7	1.14805e-33	0.817601	0.732	0.342	4.05628e-29
Dll1	1.23322e-33	0.569136	0.299	0.018	4.3572e-29
Sirt2	1.30376e-33	0.926957	0.606	0.236	4.60645e-29
Snrnp27	1.36548e-33	0.582965	0.737	0.322	4.82453e-29
Cd63	1.43103e-33	0.829275	0.889	0.563	5.05612e-29
Sgcb	1.89418e-33	0.897224	0.492	0.128	6.69251e-29
Klhl21	3.33369e-33	0.822883	0.438	0.104	1.17786e-28
Ryr1	4.11448e-33	0.804666	0.351	0.053	1.45373e-28
Myl12a	4.67539e-33	0.681923	0.928	0.662	1.65191e-28
Klf5	5.37676e-33	0.568637	0.338	0.035	1.89972e-28
Tead4	5.68922e-33	0.429264	0.265	0.011	2.01012e-28
Hdac11	7.22121e-33	0.697945	0.42	0.093	2.5514e-28
Cops9	1.31961e-32	0.587704	0.874	0.499	4.66245e-28
Smim11	1.57223e-32	0.578051	0.711	0.3	5.55499e-28
Myh8	2.18102e-32	0.712507	0.294	0.026	7.70598e-28
Erbb3	2.73217e-32	0.677357	0.322	0.029	9.65332e-28
Tspan33	8.01612e-32	0.676657	0.358	0.106	2.83225e-27
Gm10073	1.193e-31	0.540574	0.479	0.121	4.21509e-27
Lmna	1.87446e-31	0.810448	0.822	0.437	6.62284e-27
Rtraf	1.94471e-31	0.665652	0.907	0.587	6.87107e-27
Atp5c1	2.13269e-31	0.692396	0.905	0.558	7.53523e-27
Musk	3.35647e-31	0.925503	0.302	0.046	1.18591e-26
Tomm20	3.39145e-31	0.566558	0.943	0.649	1.19827e-26
Arhgap29	4.10306e-31	0.736078	0.464	0.113	1.44969e-26
Mrpl30	5.48091e-31	0.543434	0.804	0.413	1.93652e-26
Mrpl23	6.24374e-31	0.509992	0.673	0.272	2.20604e-26
Mylk4	6.36031e-31	0.630643	0.353	0.084	2.24722e-26
Zeb2	7.09167e-31	0.657644	0.534	0.161	2.50563e-26
Dner	7.14721e-31	0.574743	0.343	0.049	2.52525e-26
Pigp	8.86933e-31	0.71174	0.58	0.208	3.13371e-26
Plec	1.04222e-30	1.08055	0.456	0.137	3.68236e-26
Ndufab1	1.04847e-30	0.636464	0.825	0.455	3.70447e-26
Uqcrb	1.13121e-30	0.77412	0.791	0.433	3.9968e-26
Mob4	1.18956e-30	0.586024	0.711	0.311	4.20297e-26
Serinc2	1.4988e-30	0.971885	0.495	0.143	5.29557e-26
Atp5o.1	1.6135e-30	0.837158	0.711	0.313	5.70082e-26
Sox8	2.05921e-30	0.735577	0.345	0.064	7.27561e-26
Tmem109	2.16111e-30	0.989241	0.508	0.177	7.63563e-26
Tomm22	2.76044e-30	0.524153	0.791	0.402	9.7532e-26
Runx1	2.94421e-30	0.622175	0.405	0.075	1.04025e-25
Trim8	3.35205e-30	0.573048	0.415	0.088	1.18435e-25
Ccdc141	3.67414e-30	0.747603	0.415	0.146	1.29815e-25
Plpp1	3.95162e-30	0.742702	0.487	0.132	1.39619e-25
Cdc42ep3	5.11662e-30	0.500915	0.348	0.049	1.8078e-25
Srp14	5.16406e-30	0.485085	0.765	0.373	1.82457e-25
Zfp787	5.21402e-30	0.535192	0.508	0.143	1.84222e-25
Clcn5	7.85587e-30	0.676509	0.546	0.172	2.77564e-25
Psmc3	1.22438e-29	0.720926	0.789	0.413	4.32597e-25
Psma2	1.26024e-29	0.700234	0.817	0.457	4.45269e-25
Rpl7a-ps5	1.38885e-29	0.667296	0.371	0.064	4.90709e-25
Ehbp1l1	1.8518e-29	0.645797	0.32	0.068	6.54278e-25
Psat1	2.30615e-29	0.657521	0.562	0.185	8.1481e-25
Ndufv3	2.47288e-29	0.674249	0.781	0.415	8.73718e-25
Sh3bgr	2.64613e-29	0.457969	0.276	0.024	9.34931e-25
Tpd52	2.93501e-29	0.667751	0.402	0.115	1.037e-24
Akirin2	3.74319e-29	0.606979	0.662	0.276	1.32254e-24
Ndufa7	4.46602e-29	0.604356	0.912	0.594	1.57793e-24
Casz1	4.50648e-29	0.574165	0.374	0.113	1.59223e-24
Pgk1	5.22167e-29	0.629142	0.838	0.468	1.84492e-24
Kcnq1ot1	6.86988e-29	0.331423	0.595	0.269	2.42726e-24
Pak3	7.06189e-29	0.68535	0.379	0.071	2.49511e-24
Rps12-ps3	8.59099e-29	0.635125	0.832	0.468	3.03537e-24
Pls3	1.17716e-28	0.885953	0.57	0.214	4.15913e-24
Cnr1	1.28175e-28	0.602679	0.296	0.029	4.52868e-24
U2af1	1.4733e-28	0.600053	0.84	0.499	5.20547e-24
Ola1	1.90465e-28	0.663548	0.657	0.289	6.72949e-24
Fgfr4	2.20705e-28	0.646448	0.302	0.033	7.79797e-24
Rrp7a	3.21986e-28	0.709037	0.521	0.172	1.13764e-23
Cox7a2l	4.74835e-28	0.626597	0.912	0.636	1.67769e-23
Rgmb	5.46658e-28	0.511799	0.567	0.199	1.93145e-23
C1qbp	1.41781e-27	0.668128	0.771	0.417	5.00939e-23
Rnf7	1.43451e-27	0.635176	0.871	0.558	5.0684e-23
Snhg9	1.61202e-27	0.332096	0.402	0.132	5.69558e-23
Cct5	2.59939e-27	0.349746	0.838	0.508	9.18415e-23
Lsm14a	4.31906e-27	0.346882	0.603	0.238	1.52601e-22
Ndufb9	4.40117e-27	0.502127	0.817	0.459	1.55502e-22
Snrpb2	4.51676e-27	0.48294	0.814	0.455	1.59586e-22
Acadl	4.5378e-27	0.83239	0.433	0.137	1.60329e-22
Eef1d	4.75129e-27	0.519966	0.892	0.563	1.67873e-22
Ndufb4	4.76833e-27	0.461752	0.727	0.355	1.68475e-22
Npm3	4.82473e-27	0.46174	0.598	0.234	1.70467e-22
Mef2a	4.92977e-27	0.781589	0.619	0.294	1.74179e-22
Smarcd3	5.83109e-27	0.549308	0.384	0.079	2.06024e-22
Atp5a1	6.24562e-27	0.568002	0.933	0.629	2.2067e-22
Rnf11	6.9415e-27	0.58078	0.544	0.185	2.45257e-22
Hprt	1.07286e-26	0.520676	0.407	0.093	3.79063e-22
Six1	1.10607e-26	0.639307	0.454	0.121	3.90796e-22
Cirbp	1.14961e-26	0.429937	0.691	0.318	4.0618e-22
Psmb7	1.57132e-26	0.593345	0.804	0.448	5.55178e-22
Rras2	1.82796e-26	0.518675	0.436	0.11	6.45856e-22
Acat1	1.96884e-26	0.755525	0.598	0.252	6.9563e-22
Ndufb5	2.37269e-26	0.434218	0.856	0.512	8.3832e-22
Cox5b	2.38303e-26	0.620639	0.91	0.642	8.41972e-22
Parm1	2.84903e-26	0.700791	0.479	0.141	1.00662e-21
Atp5b	3.1488e-26	0.766738	0.956	0.691	1.11253e-21
Ndufb2	3.26967e-26	0.458173	0.771	0.408	1.15524e-21
Pdcd5	3.78204e-26	0.413277	0.825	0.472	1.33627e-21
Srp9	1.34369e-25	0.443214	0.825	0.479	4.74754e-21
Metap2	1.45919e-25	0.346608	0.832	0.488	5.15561e-21
1110065P20Rik	2.247e-25	0.396799	0.5	0.163	7.9391e-21
Chd7	2.63277e-25	0.70489	0.567	0.219	9.30211e-21
Ckb	2.64706e-25	1.20358	0.492	0.172	9.3526e-21
Smdt1	4.12896e-25	0.426835	0.845	0.512	1.45884e-20
Ndufa12	5.47211e-25	0.485064	0.781	0.43	1.93341e-20
Ctnnal1	7.17521e-25	0.550319	0.348	0.091	2.53515e-20
Eif4ebp1	7.96225e-25	0.540226	0.74	0.408	2.81322e-20
Psmb1	8.59822e-25	0.460892	0.876	0.561	3.03792e-20
Lpar4	9.00254e-25	0.462794	0.433	0.119	3.18078e-20
Cct8	9.47892e-25	0.580732	0.773	0.433	3.34909e-20
Flnc	9.49129e-25	0.826208	0.546	0.216	3.35346e-20
Slirp	1.08284e-24	0.343742	0.789	0.439	3.8259e-20
Psma3	1.21098e-24	0.488747	0.856	0.525	4.27865e-20
Dbn1	1.32872e-24	0.906708	0.729	0.382	4.69464e-20
Cycs	1.59436e-24	0.482099	0.858	0.541	5.63319e-20
2010107E04Rik	1.76433e-24	0.820279	0.742	0.397	6.23372e-20
Eif3e	1.77389e-24	0.535215	0.915	0.649	6.2675e-20
Cct4	2.09699e-24	0.445398	0.82	0.483	7.4091e-20
Vdac2	2.17389e-24	0.517501	0.75	0.397	7.6808e-20
Pomp	2.3553e-24	0.32938	0.838	0.503	8.32175e-20
Tcp1	2.76289e-24	0.309613	0.858	0.554	9.76186e-20
Atp5g3	3.36305e-24	0.516572	0.897	0.605	1.18823e-19
Edf1	3.51859e-24	0.447417	0.745	0.395	1.24319e-19
Atp5k	4.50137e-24	0.513957	0.925	0.653	1.59043e-19
Eif3k	4.98077e-24	0.47867	0.92	0.636	1.75981e-19
Pdlim7	5.54791e-24	0.649626	0.742	0.406	1.96019e-19
Psmc1	5.6143e-24	0.639629	0.737	0.397	1.98364e-19
Eif3h	5.88948e-24	0.483402	0.93	0.671	2.08087e-19
Ddr1	6.96743e-24	0.62283	0.428	0.13	2.46173e-19
Cct2	8.14359e-24	0.615442	0.851	0.53	2.87729e-19
Dnaja2	1.35161e-23	0.573697	0.716	0.366	4.7755e-19
Hipk3	1.87414e-23	0.607436	0.477	0.161	6.62172e-19
Glrx3	2.07504e-23	0.54073	0.784	0.444	7.33155e-19
Atp5f1	2.12741e-23	0.517353	0.881	0.574	7.51656e-19
Ndufb3	2.37568e-23	0.407583	0.678	0.329	8.39376e-19
Sash1	2.53972e-23	0.580623	0.418	0.126	8.97334e-19
Nop53	3.02357e-23	0.543548	0.825	0.521	1.06829e-18
Gadd45g	3.29161e-23	0.262039	0.626	0.291	1.16299e-18
Nop10	3.37543e-23	0.513136	0.812	0.486	1.19261e-18
Romo1	4.1238e-23	0.489249	0.866	0.563	1.45702e-18
Sucla2	4.41129e-23	0.637369	0.534	0.21	1.5586e-18
Uqcrc1	6.92363e-23	0.312448	0.688	0.38	2.44626e-18
Myof	6.95019e-23	0.48036	0.332	0.075	2.45564e-18
Gadd45a	7.20592e-23	0.4136	0.304	0.051	2.54599e-18
Ndufs6	7.69738e-23	0.47036	0.791	0.457	2.71964e-18
Ndufa10	8.19788e-23	0.359145	0.778	0.446	2.89647e-18
Slc25a3	8.24686e-23	0.452132	0.941	0.675	2.91378e-18
Lsm4	1.50152e-22	0.298164	0.82	0.497	5.30517e-18
Ncoa1	1.55768e-22	0.483338	0.399	0.108	5.50358e-18
Ubtd1	1.69045e-22	0.336888	0.338	0.075	5.9727e-18
Rbpj	1.73877e-22	0.617383	0.613	0.294	6.14342e-18
Ankrd10	1.92801e-22	0.890091	0.652	0.338	6.81204e-18
Ccdc12	2.41254e-22	0.372524	0.595	0.258	8.52399e-18
Dusp3	2.74781e-22	0.596188	0.407	0.143	9.70857e-18
Mnat1	2.92381e-22	0.491948	0.549	0.221	1.03304e-17
St3gal5	3.33254e-22	0.59776	0.379	0.102	1.17745e-17
Prmt1	3.33453e-22	0.474912	0.804	0.486	1.17815e-17
Eif3j1	3.50309e-22	0.4644	0.75	0.417	1.23771e-17
Eif5	3.66424e-22	0.50024	0.76	0.426	1.29465e-17
Mdh2	3.93058e-22	0.434106	0.794	0.468	1.38875e-17
Ccdc58	4.6223e-22	0.472303	0.539	0.216	1.63315e-17
Ndufs7	4.71106e-22	0.572133	0.68	0.353	1.66451e-17
Anapc13	5.52043e-22	0.366374	0.76	0.428	1.95048e-17
Mrpl33	5.52128e-22	0.328579	0.755	0.422	1.95078e-17
Zfp568	5.6332e-22	0.561173	0.448	0.146	1.99032e-17
Eloc	5.97796e-22	0.524004	0.745	0.415	2.11213e-17
Nhp2	6.38415e-22	0.458522	0.696	0.36	2.25565e-17
Cyc1	6.95851e-22	0.461616	0.75	0.417	2.45858e-17
Eif4a2	7.1901e-22	0.392857	0.747	0.422	2.54041e-17
Ndufs2	7.29004e-22	0.432884	0.727	0.393	2.57572e-17
Usp50	7.83272e-22	0.383714	0.479	0.168	2.76746e-17
Btbd1	8.41845e-22	0.34366	0.536	0.214	2.97441e-17
Csnk1a1	8.81089e-22	0.438662	0.884	0.589	3.11306e-17
Psmb3	1.05411e-21	0.511164	0.776	0.45	3.72439e-17
Ndufv2	1.21104e-21	0.636094	0.675	0.355	4.27886e-17
Uqcr10	1.27033e-21	0.422623	0.91	0.638	4.48833e-17
Rreb1	1.28308e-21	0.650454	0.412	0.135	4.53339e-17
Prkaca	1.33478e-21	0.539008	0.673	0.349	4.71604e-17
Cox14	1.36635e-21	0.469987	0.665	0.331	4.82759e-17
Stbd1	1.41543e-21	0.648934	0.335	0.082	5.00098e-17
Rbfox2	2.21921e-21	0.467876	0.765	0.442	7.8409e-17
Mycl	2.26455e-21	0.52677	0.361	0.091	8.00111e-17
Spty2d1	2.47812e-21	0.556985	0.466	0.161	8.7557e-17
Vdac1	3.11661e-21	0.446565	0.784	0.461	1.10116e-16
Ccnd3	3.36608e-21	0.27178	0.799	0.517	1.1893e-16
Psmb6	3.57277e-21	0.401473	0.858	0.558	1.26233e-16
Cox7b	4.14518e-21	0.410419	0.907	0.636	1.46457e-16
Ndufs3	4.76445e-21	0.513105	0.639	0.313	1.68338e-16
Ndufs8	4.80272e-21	0.627788	0.647	0.336	1.6969e-16
Bex1	5.05459e-21	0.977877	0.562	0.252	1.78589e-16
Ndufs5	5.73295e-21	0.415361	0.804	0.492	2.02557e-16
Cnot6l	7.64638e-21	0.402343	0.531	0.214	2.70162e-16
Nmt1	8.24791e-21	0.338282	0.693	0.364	2.91415e-16
Pin4	8.37009e-21	0.300302	0.5	0.19	2.95732e-16
Psmd7	1.06533e-20	0.441931	0.722	0.395	3.76402e-16
Map2k2	1.42503e-20	0.42629	0.789	0.475	5.0349e-16
Paics	1.43594e-20	0.303166	0.698	0.406	5.07346e-16
mt-Nd5	1.43934e-20	0.395687	0.763	0.499	5.08547e-16
Stk11	1.62374e-20	0.437872	0.464	0.163	5.73701e-16
Ythdc2	1.69022e-20	0.421661	0.376	0.11	5.97188e-16
Fyttd1	1.81795e-20	0.63748	0.616	0.305	6.42317e-16
Polr2k	2.8948e-20	0.399045	0.675	0.351	1.02279e-15
Emc6	2.96173e-20	0.354618	0.655	0.331	1.04644e-15
Tmem64	3.1083e-20	0.309986	0.405	0.13	1.09822e-15
Timm13	3.96261e-20	0.342127	0.776	0.461	1.40007e-15
Gadd45gip1	4.50459e-20	0.367885	0.608	0.287	1.59156e-15
Pabpc4	5.54626e-20	0.446747	0.536	0.227	1.9596e-15
Atp5d	6.56582e-20	0.28545	0.876	0.594	2.31983e-15
Thap11	6.63223e-20	0.463325	0.446	0.155	2.3433e-15
Sema6a	7.76703e-20	0.626587	0.539	0.227	2.74425e-15
Rragd	1.12637e-19	0.631373	0.446	0.17	3.97968e-15
Tmem147	1.37062e-19	0.393091	0.634	0.316	4.84268e-15
Chtop	1.39403e-19	0.285214	0.68	0.402	4.92538e-15
Ccser2	1.54648e-19	0.562771	0.405	0.13	5.46401e-15
Eif3i	1.55393e-19	0.313252	0.84	0.55	5.49034e-15
Mrpl54	1.84434e-19	0.282779	0.678	0.36	6.51644e-15
Pa2g4	1.89107e-19	0.577113	0.662	0.347	6.68154e-15
Psmb2	1.90618e-19	0.286702	0.778	0.475	6.73492e-15
Bcat1	1.90688e-19	0.67989	0.425	0.146	6.73737e-15
Psma5	2.08361e-19	0.403856	0.773	0.466	7.36183e-15
Ube2e3	2.28821e-19	0.318265	0.735	0.424	8.08472e-15
Rps19bp1	2.30518e-19	0.294332	0.552	0.243	8.14467e-15
Psmb5	2.5404e-19	0.327565	0.691	0.382	8.97573e-15
Rbbp7	3.21176e-19	0.256621	0.68	0.411	1.13478e-14
Nedd8	3.62892e-19	0.384101	0.899	0.642	1.28217e-14
Hint2	3.84064e-19	0.418578	0.448	0.161	1.35697e-14
Sptbn1	4.58078e-19	0.491976	0.637	0.329	1.61848e-14
Uqcc2	5.18302e-19	0.401223	0.768	0.464	1.83127e-14
Eif3m	5.24259e-19	0.380834	0.796	0.497	1.85231e-14
Qk	5.58221e-19	0.397376	0.719	0.408	1.97231e-14
Gpi1	5.6837e-19	0.377269	0.688	0.389	2.00816e-14
Jtb	5.7053e-19	0.458638	0.472	0.183	2.0158e-14
Hdgf	7.52685e-19	0.271298	0.693	0.384	2.65939e-14
Tmem234	8.33328e-19	0.519903	0.729	0.433	2.94431e-14
Commd3	8.97673e-19	0.258695	0.567	0.265	3.17166e-14
Dnajb6	1.01844e-18	0.292961	0.758	0.453	3.59837e-14
Hspd1	1.2286e-18	0.522126	0.789	0.49	4.34089e-14
Minos1	1.28318e-18	0.278045	0.838	0.552	4.53373e-14
Akap9	1.364e-18	0.401868	0.691	0.382	4.81927e-14
Txn1	1.41353e-18	0.33195	0.892	0.629	4.9943e-14
Exosc9	2.19066e-18	0.574035	0.448	0.192	7.74003e-14
Mff	2.24219e-18	0.391769	0.637	0.329	7.92211e-14
Zfand5	2.26962e-18	0.484299	0.716	0.413	8.01902e-14
Psma4	2.36023e-18	0.338438	0.745	0.442	8.33916e-14
Idh2	2.47644e-18	0.423733	0.722	0.426	8.74975e-14
Gpc1	2.57625e-18	0.60438	0.443	0.177	9.10241e-14
Cst3	2.97082e-18	0.592032	0.747	0.459	1.04965e-13
C1qtnf3	4.01059e-18	0.437177	0.412	0.152	1.41702e-13
Rsrc2	4.06502e-18	0.275109	0.778	0.483	1.43625e-13
Ndufa5	4.19892e-18	0.37409	0.688	0.382	1.48356e-13
Atp5g1	5.35988e-18	0.252414	0.874	0.607	1.89375e-13
Ilkap	7.00908e-18	0.43564	0.59	0.289	2.47645e-13
Tomm7	7.16838e-18	0.347619	0.851	0.581	2.53273e-13
Hspa9	7.2804e-18	0.354419	0.688	0.402	2.57231e-13
Rabggtb	9.72537e-18	0.333547	0.466	0.185	3.43617e-13
Mrpl32	1.02364e-17	0.416423	0.5	0.212	3.61672e-13
Mrps17	1.08903e-17	0.38265	0.639	0.338	3.84776e-13
Vapa	1.10089e-17	0.332714	0.747	0.45	3.88966e-13
Mrpl38	1.15754e-17	0.481721	0.466	0.199	4.08981e-13
Tubb2a	1.54813e-17	0.499147	0.621	0.32	5.46986e-13
Mrpl21	1.7738e-17	0.287449	0.59	0.291	6.26721e-13
Nbl1	1.77944e-17	0.331451	0.446	0.181	6.28711e-13
Mrps14	1.82229e-17	0.260949	0.68	0.38	6.43852e-13
Usf2	1.82584e-17	0.463988	0.397	0.139	6.45107e-13
Tacc1	2.01083e-17	0.429717	0.508	0.234	7.10467e-13
Pfdn4	2.41715e-17	0.310191	0.559	0.265	8.54029e-13
Psmc5	2.44847e-17	0.473003	0.626	0.327	8.65094e-13
Sms	2.46195e-17	0.444867	0.598	0.302	8.69857e-13
Llph	2.57919e-17	0.341557	0.621	0.325	9.11279e-13
Ndufb7	3.13586e-17	0.260473	0.771	0.481	1.10796e-12
Taf1d	3.75378e-17	0.437414	0.711	0.419	1.32628e-12
2010111I01Rik	4.4066e-17	0.509726	0.492	0.221	1.55694e-12
Taldo1	6.63279e-17	0.392667	0.649	0.353	2.3435e-12
Rps6kb1	7.22524e-17	0.441956	0.57	0.28	2.55282e-12
Acsl3	8.58947e-17	0.732911	0.526	0.267	3.03483e-12
Smim7	9.60835e-17	0.252626	0.608	0.32	3.39482e-12
Mrpl12	1.23508e-16	0.429886	0.631	0.34	4.36379e-12
Pcbp4	1.34769e-16	0.540611	0.639	0.347	4.76165e-12
Psmd6	1.4509e-16	0.503344	0.595	0.305	5.12632e-12
Psmc2	1.69991e-16	0.517162	0.58	0.309	6.00611e-12
Uqcrc2	1.98244e-16	0.345418	0.649	0.36	7.00436e-12
Mrps28	2.33888e-16	0.37576	0.41	0.155	8.26372e-12
Pdlim4	2.8808e-16	0.53092	0.51	0.234	1.01784e-11
Mrpl48	5.37729e-16	0.406243	0.515	0.249	1.89991e-11
Sar1b	5.58289e-16	0.319503	0.41	0.155	1.97255e-11
Srp68	6.09369e-16	0.559034	0.474	0.216	2.15302e-11
Tsn	6.53118e-16	0.38591	0.693	0.408	2.3076e-11
Tln2	6.79355e-16	0.517559	0.531	0.278	2.4003e-11
Sod2	6.99709e-16	0.38087	0.552	0.276	2.47221e-11
Eif3l	7.26226e-16	0.423425	0.706	0.424	2.5659e-11
Psmc6	9.05915e-16	0.310193	0.709	0.426	3.20078e-11
Vbp1	1.08768e-15	0.288502	0.544	0.265	3.84299e-11
Mrps12	1.51526e-15	0.254814	0.492	0.227	5.3537e-11
Ube2v2	2.33735e-15	0.388487	0.544	0.269	8.25832e-11
Fam49b	3.00624e-15	0.315013	0.521	0.249	1.06217e-10
Serinc3	3.11947e-15	0.43318	0.549	0.294	1.10217e-10
Nol7	3.84347e-15	0.26795	0.606	0.327	1.35798e-10
Psma6	4.59833e-15	0.313687	0.647	0.375	1.62468e-10
Zyx	6.61074e-15	0.387642	0.665	0.389	2.33571e-10
Mtss1	8.60077e-15	0.429892	0.485	0.232	3.03882e-10
Azin1	9.472e-15	0.367213	0.539	0.269	3.34665e-10
Mrpl27	1.13932e-14	0.353339	0.526	0.263	4.02544e-10
Dnajc15	1.18779e-14	0.309384	0.485	0.223	4.19669e-10
Capza2	1.24106e-14	0.297712	0.634	0.362	4.38493e-10
Nipsnap2	1.71264e-14	0.392989	0.487	0.23	6.05108e-10
Rnf126	1.78736e-14	0.3344	0.464	0.208	6.31509e-10
Mrpl2	2.42694e-14	0.368933	0.461	0.208	8.57488e-10
Mrpl11	3.55457e-14	0.267708	0.598	0.329	1.2559e-09
Prkar1a	5.7062e-14	0.51748	0.701	0.439	2.01611e-09
Suclg1	5.94847e-14	0.376636	0.575	0.309	2.10171e-09
Lamp1	6.65374e-14	0.301389	0.686	0.424	2.3509e-09
Prelid3b	8.34065e-14	0.358152	0.51	0.254	2.94692e-09
Coq7	1.08329e-13	0.278634	0.466	0.216	3.82749e-09
Mmadhc	1.17872e-13	0.44036	0.549	0.291	4.16465e-09
Bloc1s1	1.31514e-13	0.306044	0.582	0.322	4.64667e-09
Polr2g	1.85795e-13	0.265718	0.531	0.274	6.56452e-09
Idh3b	2.37867e-13	0.384186	0.585	0.325	8.40432e-09
Adrm1	2.38271e-13	0.308373	0.588	0.327	8.4186e-09
Csnk2b	2.98782e-13	0.31726	0.577	0.318	1.05566e-08
Napa	5.2819e-13	0.430738	0.572	0.316	1.8662e-08
Rsl1d1	1.06577e-12	0.254496	0.616	0.364	3.76559e-08
Emg1	2.52728e-12	0.3574	0.637	0.386	8.92939e-08

## Sheet: DE DF
Column1	p_val	avg_log2FC	pct.1	pct.2	p_val_adj
Twist2	9.68451e-288	2.58297	0.857	0.22	3.42173e-283
Crabp1	2.01692e-247	3.16575	0.83	0.435	7.12619e-243
Thy1	4.47592e-158	1.8609	0.636	0.136	1.58143e-153
Lum	8.56801e-157	1.72092	0.879	0.563	3.02725e-152
Bcl11b	7.97567e-108	1.15749	0.393	0.029	2.81797e-103
Arhgdib	5.72629e-104	1.22057	0.496	0.109	2.02321e-99
Nkd1	6.42005e-94	1.35654	0.467	0.141	2.26833e-89
Col7a1	6.11245e-90	1.06411	0.285	0.009	2.15965e-85
Lef1	8.65082e-86	0.992892	0.322	0.052	3.05651e-81
a	1.65774e-85	0.953831	0.323	0.021	5.85713e-81
Cxcl14	7.70326e-84	1.35251	0.541	0.161	2.72172e-79
Fam174b	6.8068e-82	0.988543	0.329	0.033	2.40498e-77
Nt5e	9.20162e-82	1.04824	0.345	0.042	3.25112e-77
Pth1r	9.33579e-82	1.24414	0.491	0.152	3.29852e-77
Lix1	2.32032e-79	0.970934	0.319	0.051	8.19815e-75
Wif1	3.96813e-76	1.31777	0.33	0.037	1.40202e-71
Cav1	1.80032e-71	1.63465	0.319	0.054	6.36088e-67
Emp2	6.19725e-70	0.948814	0.372	0.1	2.18961e-65
Mef2c	1.06004e-68	1.33034	0.392	0.096	3.74534e-64
Tmem132c	7.74801e-68	0.996097	0.467	0.138	2.73753e-63
Stmn2	1.78092e-65	1.60087	0.336	0.073	6.29235e-61
Grem2	6.26987e-62	0.720239	0.29	0.035	2.21527e-57
Penk	1.09129e-60	1.31385	0.55	0.258	3.85575e-56
Ddah1	2.0893e-60	0.922413	0.467	0.167	7.38192e-56
C1qtnf2	7.14275e-47	0.77891	0.362	0.108	2.52368e-42

## Sheet: DE BA
Column1	p_val	avg_log2FC	pct.1	pct.2	p_val_adj
Car3	2.71827e-266	5.68627	1	0.105	9.60419e-262
Uqcr11	3.0412e-212	2.89868	1	0.738	1.07452e-207
Fabp4	5.52711e-206	4.68578	1	0.158	1.95284e-201
Chchd10	8.90088e-198	3.88941	0.938	0.033	3.14486e-193
Uqcrq	4.84824e-188	2.76311	0.995	0.734	1.71298e-183
Dbi	2.34377e-173	2.71908	0.995	0.719	8.28101e-169
Cox5a	1.54328e-172	2.52756	0.984	0.618	5.45271e-168
Cyc1	7.88122e-166	2.46108	0.885	0.458	2.78459e-161
Gpd1	9.43537e-165	3.13524	0.828	0.014	3.33371e-160
Cycs	3.38181e-160	2.37899	0.995	0.705	1.19486e-155
Idh3a	1.87577e-154	2.76177	0.854	0.25	6.62746e-150
Ndufb9	1.18565e-151	2.20068	0.984	0.673	4.18915e-147
Uqcrfs1	7.09679e-150	2.13744	0.953	0.596	2.50744e-145
Cox7a1	9.39612e-148	3.13364	0.781	0.014	3.31984e-143
Aco2	7.57682e-146	2.4949	0.901	0.333	2.67704e-141
Fabp5	8.38595e-142	2.55648	0.974	0.618	2.96292e-137
Hspd1	8.35299e-140	1.99252	0.979	0.69	2.95128e-135
Adipoq	6.27608e-138	2.6238	0.807	0.033	2.21746e-133
Atp5o.1	7.98963e-129	2.05845	0.917	0.641	2.82289e-124
Mrpl12	4.1598e-125	2.06533	0.854	0.353	1.46974e-120
Ndufb10	2.38684e-123	2.06199	0.932	0.576	8.43318e-119
Ndufb8	5.23187e-123	1.98126	0.917	0.62	1.84852e-118
Ndufab1	8.15311e-119	2.04894	0.922	0.586	2.88066e-114
Etfb	8.23164e-117	2.03497	0.839	0.505	2.9084e-112
Sod2	6.33626e-113	2.05488	0.828	0.343	2.23873e-108
Ndufs7	3.76004e-111	1.9516	0.87	0.469	1.3285e-106
Hadh	4.9156e-108	1.96335	0.833	0.376	1.73678e-103
Mcrip2	3.00943e-107	2.02294	0.693	0.074	1.06329e-102
Mdh1	1.27183e-106	1.90906	0.818	0.474	4.49364e-102
Sdhd	3.88703e-105	1.94998	0.823	0.362	1.37337e-100
Ndufa6	9.30385e-105	1.97236	0.974	0.659	3.28724e-100
Mrps36	7.79595e-104	2.04052	0.859	0.335	2.75446e-99
Slc25a5	6.72988e-103	1.78284	0.938	0.674	2.3778e-98
Ndufb6	2.25239e-102	1.78627	0.891	0.637	7.95813e-98
Etfa	1.10267e-99	1.93697	0.76	0.349	3.89595e-95
Acadl	5.20773e-96	2.16433	0.688	0.203	1.83999e-91
Bola3	5.50493e-94	2.02956	0.844	0.379	1.945e-89
Mrap	2.43394e-92	1.7504	0.542	0.007	8.59961e-88
Uqcrc2	8.59054e-92	1.7383	0.786	0.435	3.03521e-87
Mdh2	2.25075e-91	1.7373	0.885	0.595	7.95236e-87
Acaa2	3.5653e-91	1.93613	0.771	0.264	1.25969e-86
Lipe	2.63742e-90	1.80587	0.594	0.144	9.31853e-86
Cs	4.39572e-88	2.00112	0.786	0.383	1.55309e-83
Grpel1	9.75953e-88	1.65016	0.755	0.41	3.44824e-83
Pla2g16	1.49896e-86	1.79752	0.583	0.065	5.29614e-82
Pnpla2	1.29389e-85	1.85957	0.536	0.036	4.57158e-81
Cluh	3.07198e-85	1.85334	0.635	0.116	1.08539e-80
Ndufa8	5.70225e-85	1.61356	0.833	0.541	2.01472e-80
Hspa9	1.00782e-84	1.67592	0.823	0.52	3.56082e-80
Sdhb	4.56186e-84	1.55982	0.885	0.592	1.6118e-79
Uqcrc1	6.56937e-81	1.72314	0.823	0.527	2.32109e-76
Cox17	8.84523e-81	1.92238	0.849	0.434	3.1252e-76
Ndufa5	5.41366e-80	1.74369	0.917	0.624	1.91276e-75
Mrpl18	2.08915e-79	1.66247	0.745	0.377	7.38139e-75
C1qbp	1.26791e-77	1.55907	0.766	0.481	4.47977e-73
Mrpl42	3.02135e-76	1.65805	0.734	0.443	1.0675e-71
Suclg1	7.01254e-74	1.50302	0.682	0.394	2.47767e-69
Ndufb7	6.36295e-73	1.58448	0.875	0.559	2.24816e-68
Idh3b	1.49503e-72	1.56623	0.724	0.361	5.28224e-68
Sdhc	1.79003e-72	1.50938	0.714	0.401	6.32452e-68
Ndufv2	3.04588e-72	1.47855	0.766	0.506	1.07617e-67
Tomm5	3.31951e-72	1.47265	0.875	0.617	1.17285e-67
Ndufs2	3.9062e-69	1.51415	0.776	0.459	1.38014e-64
Dnajc15	9.80791e-69	1.57607	0.708	0.251	3.46533e-64
Mrps16	1.01021e-68	1.55529	0.781	0.402	3.56928e-64
Mrpl51	1.24911e-68	1.55839	0.724	0.384	4.41335e-64
Hadha	1.15598e-67	1.53802	0.625	0.306	4.08431e-63
Echs1	1.56464e-66	1.49871	0.714	0.38	5.5282e-62
Immt	2.7051e-66	1.49223	0.651	0.328	9.55767e-62
Ndufv3	3.48541e-66	1.55234	0.865	0.569	1.23147e-61
Acadm	4.28494e-66	1.53004	0.589	0.175	1.51395e-61
Gm29666	6.4233e-66	1.94752	0.75	0.239	2.26948e-61
Timm8a1	4.10328e-65	1.49183	0.635	0.278	1.44977e-60
Ndufs6	1.38147e-64	1.44362	0.891	0.628	4.881e-60
Fmc1	2.8097e-64	1.74359	0.708	0.304	9.92723e-60
Ppargc1b	9.62456e-64	1.37721	0.458	0.02	3.40055e-59
Cox14	4.8182e-63	1.55414	0.776	0.426	1.70237e-58
Eci1	6.25453e-63	1.61832	0.526	0.193	2.20985e-58
Rgcc	5.01217e-62	1.62405	0.818	0.343	1.7709e-57
Sdha	2.21871e-60	1.63554	0.708	0.351	7.83916e-56
Tomm40	1.53368e-59	1.32602	0.625	0.348	5.41879e-55
Chchd3	5.42481e-58	1.25829	0.615	0.335	1.91669e-53
Plin1	7.17087e-58	1.11354	0.365	0.047	2.53361e-53
Ppargc1a	7.18825e-58	1.43443	0.396	0.021	2.53975e-53
Dld	1.10213e-57	1.36361	0.51	0.257	3.89404e-53
Ndufb3	1.46031e-57	1.42937	0.755	0.502	5.15958e-53
Cidec	1.43577e-56	1.30442	0.365	0.007	5.07287e-52
Gtpbp4	2.53299e-56	1.50763	0.734	0.424	8.94957e-52
Cidea	3.07327e-55	1.4907	0.328	0.002	1.08585e-50
Cav1	4.67223e-55	1.64543	0.458	0.054	1.65079e-50
Apoc1	1.85589e-54	1.27277	0.375	0.012	6.55723e-50
Fam213a	2.11405e-53	1.47946	0.495	0.153	7.46937e-49
S100a1	9.85372e-53	1.47911	0.427	0.047	3.48152e-48
Mt1	2.63474e-52	1.72602	0.781	0.277	9.30907e-48
Tspo	4.40576e-52	1.54095	0.448	0.069	1.55664e-47
Coq8a	1.9742e-51	1.37134	0.328	0.008	6.97523e-47
Prkar2b	2.67728e-51	1.36244	0.49	0.093	9.45935e-47
Mrpl34	1.18732e-50	1.56043	0.615	0.274	4.19502e-46
Mrpl41	3.07729e-50	1.36827	0.573	0.286	1.08727e-45
Rrm2	4.08405e-50	1.64316	0.594	0.18	1.44298e-45
Dnajc19	1.55717e-48	1.40132	0.693	0.384	5.50179e-44
Cenpw	2.68677e-48	1.36994	0.651	0.273	9.49289e-44
Cisd1	3.09529e-48	1.41577	0.521	0.158	1.09363e-43
Pcx	3.49344e-48	1.31529	0.385	0.069	1.2343e-43
Timm8b	5.53802e-48	1.27027	0.76	0.48	1.95669e-43
Acsl1	1.34425e-47	1.53996	0.406	0.083	4.74951e-43
Mcee	3.4858e-47	1.39175	0.51	0.132	1.2316e-42
Mrpl57	8.51846e-47	1.30228	0.698	0.396	3.00974e-42
Stard7	4.21145e-46	1.13731	0.438	0.182	1.48799e-41
Mgst1	4.38956e-46	1.49812	0.635	0.257	1.55092e-41
Thrsp	6.2488e-46	1.1883	0.297	0.021	2.20783e-41
C3	1.54976e-44	0.963754	0.312	0.01	5.47563e-40
Mrpl55	5.09964e-44	1.28491	0.51	0.218	1.80181e-39
Gmnn	1.04837e-43	1.22615	0.51	0.152	3.70409e-39
Pola2	1.91089e-43	1.33625	0.547	0.236	6.75155e-39
Esrra	2.35434e-43	1.27848	0.396	0.062	8.31836e-39
Mrpl15	2.53885e-43	1.19695	0.521	0.267	8.97026e-39
Cdca3	3.0268e-43	1.34157	0.526	0.146	1.06943e-38
Mrpl36	1.01328e-41	1.19423	0.526	0.243	3.58011e-37
Hist1h2ap	3.33147e-41	2.302	0.578	0.192	1.17708e-36
Sncg	2.53466e-40	1.30559	0.312	0.016	8.95545e-36
Ogdh	6.08389e-40	1.30191	0.5	0.237	2.14956e-35
Nampt	1.18341e-39	1.28743	0.438	0.152	4.18121e-35
Tapbpl	3.40866e-39	1.3058	0.458	0.096	1.20435e-34
Chchd4	1.11831e-38	1.24157	0.474	0.173	3.95121e-34
Tk1	1.49256e-38	1.15813	0.464	0.165	5.27351e-34
Pmf1	1.49477e-38	0.994035	0.453	0.19	5.28131e-34
Ndrg2	1.56009e-38	1.22534	0.406	0.112	5.51212e-34
Impdh1	1.86269e-38	1.03965	0.406	0.143	6.58125e-34
Dctpp1	2.11696e-38	1.21879	0.656	0.376	7.47964e-34
Pparg	3.99563e-38	1.19178	0.391	0.099	1.41173e-33
Kcnk3	6.24017e-38	1.00654	0.312	0.03	2.20478e-33
Atp1a2	7.54814e-38	1.10052	0.344	0.047	2.66691e-33
Gm49359	1.25237e-37	1.41551	0.531	0.194	4.42486e-33
Acads	1.79126e-37	1.11125	0.411	0.124	6.3289e-33
Mgst3	1.29645e-36	1.07686	0.417	0.135	4.58063e-32
Lpl	2.23307e-36	1.34447	0.604	0.266	7.8899e-32
Cd36	5.90337e-36	1.41771	0.51	0.129	2.08578e-31
Fcor	2.27214e-35	1.10665	0.411	0.073	8.02791e-31
Hist1h2ak	1.14733e-33	1.14196	0.328	0.035	4.05375e-29
Gm42418	2.86331e-33	1.24979	0.625	0.333	1.01167e-28
Akap1	3.01724e-33	0.976529	0.323	0.056	1.06605e-28
Car2	4.3159e-33	0.985325	0.297	0.024	1.52489e-28
1500011K16Rik	5.43779e-33	1.02871	0.359	0.096	1.92128e-28
Ndufaf8	1.47227e-32	1.13941	0.562	0.278	5.20181e-28
Cmc2	2.68628e-32	1.15312	0.49	0.174	9.49117e-28
Cavin2	4.66401e-32	1.01223	0.375	0.094	1.64789e-27
Cebpa	1.20391e-31	1.08703	0.406	0.11	4.25366e-27
G0s2	3.00021e-31	1.32087	0.339	0.053	1.06004e-26
Adipor2	1.17429e-30	1.04087	0.422	0.172	4.14899e-26
Olfr889	1.248e-30	1.16048	0.365	0.098	4.40945e-26
Tmem245	1.67725e-29	1.05109	0.542	0.279	5.92605e-25
Hist1h2an	4.91868e-29	0.959722	0.312	0.042	1.73787e-24
Cmc1	1.56837e-27	1.04709	0.422	0.159	5.54135e-23
Top2a	2.56594e-26	1.29613	0.531	0.209	9.06597e-22
Birc5	2.06049e-24	1.05185	0.562	0.252	7.28011e-20
Ccnb2	1.58054e-23	1.03724	0.432	0.147	5.58436e-19
Smim20	1.80048e-22	0.821741	0.349	0.092	6.36145e-18
Cenpa	5.54111e-20	0.90426	0.51	0.215	1.95779e-15

## Sheet: DE N
Column1	p_val	avg_log2FC	pct.1	pct.2	p_val_adj
Tubb2b	1.37408e-211	2.56191	0.965	0.493	4.85491e-207
Tubb3	1.56912e-199	3.59796	0.834	0.095	5.54401e-195
Ckb	2.92368e-198	3.23847	0.882	0.163	1.03299e-193
Rtn1	1.61716e-188	3.44876	0.795	0.057	5.71373e-184
Elavl3	8.57404e-167	2.40387	0.758	0.053	3.02938e-162
Tagln3	8.80875e-152	2.30971	0.774	0.123	3.11231e-147
Hoxb8	2.84988e-146	2.51933	0.711	0.044	1.00692e-141
Igfbpl1	2.28053e-140	2.82615	0.702	0.064	8.05756e-136
Dcx	7.34904e-137	2.46999	0.681	0.079	2.59656e-132
Stmn3	2.98411e-135	2.27654	0.638	0.024	1.05434e-130
Map2	4.67738e-135	2.39048	0.676	0.088	1.65261e-130
Ina	1.55102e-133	2.88302	0.662	0.042	5.48007e-129
Stmn2	6.2943e-133	2.78993	0.72	0.093	2.2239e-128
Dpysl3	3.17189e-117	2.26788	0.708	0.148	1.12069e-112
Ncan	7.64845e-117	2.0649	0.608	0.251	2.70235e-112
Hoxb9	2.46092e-115	2.33975	0.636	0.051	8.69492e-111
Crmp1	3.59673e-115	2.64994	0.684	0.128	1.2708e-110
Syt11	1.30494e-112	1.85059	0.691	0.165	4.6106e-108
Mllt11	4.79822e-109	2.07062	0.642	0.106	1.69531e-104
Pcsk1n	1.45208e-108	1.96435	0.537	0.011	5.13047e-104
Elavl2	1.01918e-107	1.79584	0.592	0.04	3.60098e-103
Elavl4	4.6682e-104	1.99326	0.555	0.031	1.64937e-99
Celf4	7.05923e-103	2.1043	0.653	0.123	2.49417e-98
Sox4	2.72128e-102	2.0231	0.927	0.498	9.61482e-98
Rufy3	9.07767e-102	1.71195	0.594	0.084	3.20732e-97
Tspan13	1.80816e-99	1.76726	0.588	0.112	6.3886e-95
Hoxb6	9.8264e-98	1.91008	0.594	0.068	3.47186e-93
Dpysl4	1.49035e-89	2.04842	0.597	0.123	5.26572e-85
Ebf1	2.41366e-89	2.18999	0.659	0.152	8.52794e-85
Dpysl5	1.13512e-87	1.91414	0.494	0.081	4.01061e-83
Nsg2	2.53009e-87	1.60817	0.599	0.126	8.9393e-83
Kif5c	3.62125e-86	1.62782	0.592	0.134	1.27946e-81
Hoxb5	5.76369e-85	1.68593	0.557	0.068	2.03643e-80
Map1b	1.29867e-84	1.91568	0.865	0.555	4.58845e-80
Phyhipl	1.98963e-83	1.56031	0.46	0.031	7.02977e-79
Jpt1	2.13776e-83	1.38397	0.848	0.441	7.55314e-79
Mkrn1	4.16979e-83	1.46594	0.592	0.11	1.47327e-78
Hist3h2ba	1.0788e-81	1.64881	0.653	0.156	3.81162e-77
Ncam1	1.24623e-81	1.89503	0.78	0.432	4.40319e-77
Soga3	3.53502e-80	1.15952	0.444	0.015	1.24899e-75
Dner	1.6441e-78	2.12315	0.495	0.042	5.80894e-74
Nhlh2	1.02561e-77	1.7857	0.451	0.022	3.62369e-73
Mapt	2.54143e-77	1.7847	0.479	0.046	8.9794e-73
Crip2	1.04606e-76	1.36492	0.545	0.077	3.69594e-72
Dpysl2	1.44985e-76	1.49144	0.88	0.599	5.12262e-72
Kif21a	1.70788e-76	1.32646	0.527	0.075	6.03427e-72
Nsg1	8.78913e-76	1.66645	0.714	0.295	3.10538e-71
Podxl2	3.44402e-75	1.6628	0.616	0.222	1.21684e-70
Aplp1	9.36699e-75	1.40362	0.51	0.064	3.30954e-70
Cdk5r1	1.53134e-74	1.16707	0.509	0.055	5.41051e-70
Fez1	4.39502e-74	1.54451	0.584	0.159	1.55285e-69
Trp53i11	2.04667e-73	1.78896	0.543	0.104	7.23129e-69
Apba2	4.54354e-73	1.32104	0.435	0.029	1.60532e-68
Nrxn2	9.92319e-73	1.0903	0.462	0.035	3.50606e-68
Gng3	3.58021e-72	1.40287	0.494	0.11	1.26496e-67
Srrm4	6.28945e-71	1.00472	0.391	0.009	2.22219e-66
Hoxb7	8.30273e-71	1.16991	0.428	0.024	2.93352e-66
Sept3	1.82178e-69	1.35511	0.557	0.187	6.4367e-65
Gpm6a	1.93263e-68	1.83438	0.405	0.02	6.82839e-64
Gpm6b	2.81778e-68	1.52557	0.529	0.084	9.95579e-64
Gdpd1	8.69606e-67	1.32079	0.49	0.077	3.07249e-62
Zbtb20	8.82458e-67	1.36749	0.623	0.304	3.1179e-62
Nrxn3	3.27047e-66	1.54465	0.388	0.02	1.15552e-61
Adgrg1	6.91854e-66	1.33586	0.412	0.026	2.44446e-61
Mir124-2hg	8.53983e-66	1.69549	0.41	0.026	3.01729e-61
Celsr2	1.66344e-65	1.16592	0.398	0.029	5.87727e-61
Apc2	7.42489e-65	1.31378	0.415	0.044	2.62336e-60
Rab3a	1.05751e-64	1.34511	0.449	0.07	3.73638e-60
Rtn3	4.88279e-64	1.49536	0.667	0.33	1.72519e-59
Gsk3b	6.39715e-64	1.157	0.848	0.524	2.26024e-59
Rundc3a	9.05419e-64	1.01433	0.386	0.018	3.19903e-59
Uchl1	1.34882e-63	1.28297	0.566	0.152	4.76567e-59
Fabp7	3.4625e-62	3.18828	0.438	0.046	1.22337e-57
Rbfox3	5.44658e-62	0.952492	0.36	0.011	1.92439e-57
Snrpn	5.49337e-62	1.49433	0.527	0.145	1.94092e-57
Scg5	5.82428e-62	0.920863	0.358	0.011	2.05784e-57
Smpd3	3.75362e-61	1.01899	0.426	0.044	1.32623e-56
Rnf165	2.07109e-60	1.12104	0.512	0.106	7.31756e-56
Scg3	4.03931e-60	0.936599	0.347	0.011	1.42717e-55
Npdc1	1.26802e-59	1.24203	0.522	0.132	4.48016e-55
Sorbs2	1.24183e-58	1.28507	0.422	0.088	4.38763e-54
Gdap1l1	1.39298e-58	0.807949	0.31	0.002	4.92169e-54
Hoxc9	1.52155e-58	1.41905	0.437	0.053	5.37594e-54
Gm3764	3.70679e-58	1.42438	0.361	0.018	1.30968e-53
Gm17750	3.82056e-58	1.52703	0.378	0.024	1.34988e-53
Snap25	7.66921e-58	1.10833	0.347	0.02	2.70969e-53
Cirbp	8.01958e-58	1.23704	0.712	0.3	2.83348e-53
Rab3c	1.39282e-57	1.22751	0.428	0.07	4.92112e-53
Actl6b	7.45779e-57	0.953244	0.33	0.026	2.63499e-52
Celf3	1.72868e-56	0.90529	0.38	0.029	6.10778e-52
Stmn4	5.63268e-56	1.0599	0.344	0.015	1.99014e-51
Nrcam	1.30844e-55	1.24967	0.377	0.062	4.62299e-51
Scrt2	1.34818e-55	0.940661	0.356	0.024	4.76341e-51
Slc1a2	1.5909e-55	1.04925	0.407	0.051	5.62098e-51
Tfap2b	5.91596e-55	1.67295	0.433	0.066	2.09023e-50
Ttc9b	4.61711e-54	0.688622	0.311	0.007	1.63132e-49
Lhx5	6.51831e-54	1.21444	0.35	0.053	2.30305e-49
Myef2	1.52703e-53	1.11969	0.731	0.381	5.39531e-49
Gria2	2.04818e-53	1.14195	0.396	0.064	7.23662e-49
Lzts1	2.13792e-53	1.22132	0.454	0.117	7.55371e-49
Parp6	2.14563e-53	1.1095	0.456	0.123	7.58094e-49
Slc25a5	4.4049e-53	1.14515	0.857	0.533	1.55634e-48
Phf21b	7.74622e-53	0.971167	0.38	0.037	2.73689e-48
Scrt1	1.72243e-52	1.17945	0.329	0.015	6.08568e-48
Zic1	2.7153e-52	1.27405	0.619	0.214	9.5937e-48
Hoxa9	2.79347e-52	1.24691	0.379	0.037	9.8699e-48
Hoxa7	4.03442e-52	1.04422	0.466	0.086	1.42544e-47
Kif1a	4.75872e-52	1.01608	0.343	0.033	1.68135e-47
Atp6v0e2	4.84838e-52	1.00563	0.399	0.148	1.71303e-47
Nova2	6.18928e-52	0.745134	0.343	0.033	2.1868e-47
Myt1l	6.33342e-52	0.9762	0.336	0.02	2.23772e-47
Pou3f2	7.55996e-52	1.01895	0.364	0.035	2.67108e-47
Msi1	1.10738e-51	1.10937	0.601	0.236	3.91259e-47
Lamp5	1.50867e-51	1.53788	0.295	0.007	5.33045e-47
Myt1	1.73361e-51	0.850517	0.329	0.018	6.12519e-47
Thsd7a	2.11418e-51	1.35859	0.381	0.051	7.46981e-47
Trim2	1.11979e-50	1.09878	0.528	0.194	3.95645e-46
Klc1	1.64259e-50	1.29894	0.569	0.269	5.80362e-46
Gnao1	1.53379e-49	0.993941	0.41	0.084	5.41918e-45
Sall3	1.57724e-49	1.0354	0.297	0.009	5.5727e-45
Celf2	2.12155e-49	1.17244	0.667	0.284	7.49586e-45
Bex2	2.394e-49	1.06678	0.74	0.366	8.4585e-45
Map6	1.62322e-48	1.01403	0.317	0.037	5.73515e-44
Gm1673	3.99974e-48	1.11558	0.813	0.465	1.41319e-43
Fam57b	4.08226e-48	0.696972	0.275	0.004	1.44234e-43
Pax2	5.33658e-48	1.17942	0.298	0.013	1.88552e-43
Tubb4a	1.00789e-47	1.30376	0.352	0.055	3.56109e-43
Gabarapl2	1.05521e-47	0.964108	0.732	0.388	3.72828e-43
Add2	2.35778e-47	1.0503	0.329	0.037	8.33051e-43
Elmo1	3.75089e-47	1.06481	0.355	0.057	1.32527e-42
Msx3	6.13465e-47	1.23834	0.291	0.011	2.16749e-42
Kif1b	1.63741e-46	1.01033	0.614	0.282	5.78528e-42
Bcl11a	1.77141e-46	1.21231	0.62	0.284	6.25874e-42
Camk2n1	2.67109e-46	0.903275	0.453	0.095	9.4375e-42
Lhx1	2.85988e-46	1.43494	0.301	0.015	1.01045e-41
Tox3	4.11249e-46	1.13777	0.425	0.079	1.45303e-41
Zfp428	5.33212e-46	1.02885	0.529	0.187	1.88395e-41
Cntn2	6.10792e-46	1.38831	0.318	0.037	2.15805e-41
Hmgb3	6.38915e-46	0.940045	0.826	0.511	2.25741e-41
Srrm3	7.95772e-46	0.790188	0.382	0.075	2.81162e-41
Tmeff1	1.11862e-45	1.10841	0.576	0.2	3.9523e-41
Syt1	1.72298e-45	0.925901	0.288	0.013	6.08763e-41
Robo3	2.2545e-45	1.8912	0.289	0.015	7.9656e-41
Ank2	8.63709e-45	1.10029	0.524	0.229	3.05165e-40
Nrxn1	1.00109e-44	1.32742	0.369	0.062	3.53706e-40
Hoxa5	1.09474e-44	1.11561	0.502	0.134	3.86793e-40
Rab6b	1.41939e-44	0.796301	0.315	0.026	5.01497e-40
Lbx1	2.37621e-44	0.862814	0.279	0.011	8.39564e-40
Pfn2	2.86168e-44	1.07737	0.697	0.352	1.01109e-39
Neurod6	4.12878e-44	1.4291	0.279	0.024	1.45878e-39
Rbfox1	5.87755e-44	0.976273	0.324	0.04	2.07665e-39
Smarcd1	6.40025e-44	0.988956	0.655	0.324	2.26134e-39
Ank3	8.08498e-44	1.1646	0.571	0.282	2.85659e-39
Scn3a	1.48821e-43	0.914389	0.341	0.044	5.25816e-39
Cdh2	2.26225e-43	1.02066	0.624	0.282	7.99297e-39
Prmt8	3.4647e-43	0.807849	0.274	0.015	1.22415e-38
Tubb2a	3.63511e-43	1.70668	0.589	0.311	1.28436e-38
Hist3h2a	4.33767e-43	0.944098	0.466	0.123	1.53259e-38
Cnih2	5.04762e-43	1.15395	0.452	0.11	1.78343e-38
Celf5	5.50116e-43	0.55814	0.291	0.018	1.94367e-38
Hoxb4	6.19856e-43	0.776479	0.468	0.117	2.19008e-38
Prox1	3.39405e-42	0.909291	0.281	0.015	1.19919e-37
Dclk1	3.77905e-42	1.05674	0.551	0.203	1.33521e-37
Sbk1	6.78052e-42	1.02126	0.586	0.233	2.39569e-37
Pou3f4	7.15318e-42	0.693665	0.286	0.02	2.52736e-37
Akap6	9.04744e-42	0.789588	0.314	0.055	3.19664e-37
Shd	9.96257e-42	0.791295	0.371	0.059	3.51998e-37
Cpe	1.10976e-41	1.20066	0.504	0.205	3.92101e-37
Pak3	1.1376e-41	0.930711	0.362	0.064	4.01936e-37
Pantr1	1.83881e-41	1.15233	0.324	0.035	6.49689e-37
Hoxb2	4.72117e-41	1.09645	0.533	0.187	1.66808e-36
Dusp8	9.42161e-41	0.946666	0.408	0.088	3.32884e-36
Mapk8ip1	2.01865e-40	0.802428	0.434	0.11	7.13228e-36
Mapk8ip2	2.10021e-40	0.712595	0.293	0.024	7.42046e-36
Cadm4	2.1594e-40	0.695766	0.284	0.02	7.62961e-36
Skor1	4.23783e-40	0.836243	0.27	0.015	1.49731e-35
Nfasc	5.86402e-40	0.83701	0.318	0.062	2.07188e-35
Rnd2	9.32424e-40	0.891299	0.3	0.029	3.29444e-35
Pak7	1.45898e-39	0.833787	0.315	0.04	5.15488e-35
Cox5a	2.04985e-39	0.882536	0.791	0.471	7.24254e-35
Samd10	2.26842e-39	0.763197	0.271	0.018	8.01479e-35
Mien1	3.73936e-39	0.883751	0.52	0.185	1.32119e-34
Cisd1	1.71879e-38	0.892575	0.505	0.17	6.07285e-34
Cited2	1.77517e-38	1.23405	0.543	0.198	6.27203e-34
Ly6h	3.15718e-38	0.922162	0.463	0.132	1.1155e-33
Enc1	3.53699e-38	0.93997	0.334	0.051	1.24969e-33
Meis3	5.0323e-38	0.886972	0.43	0.121	1.77801e-33
Atat1	7.65749e-38	1.10841	0.525	0.264	2.70555e-33
Tfap2a	7.67055e-38	0.879953	0.408	0.11	2.71016e-33
Tspyl4	9.71404e-38	0.937375	0.359	0.084	3.43216e-33
Reep1	1.47791e-37	1.18857	0.343	0.066	5.22177e-33
Olfm1	2.29525e-37	0.849331	0.309	0.037	8.10957e-33
Runx1t1	2.57117e-37	1.51994	0.601	0.328	9.08447e-33
Pou3f3	3.67923e-37	0.72334	0.396	0.088	1.29995e-32
Hoxb3	2.31581e-36	0.962475	0.491	0.165	8.18224e-32
Ttc3	6.16648e-36	0.843566	0.851	0.601	2.17874e-31
Gdi1	8.67827e-36	1.29882	0.592	0.341	3.06621e-31
Strbp	1.36135e-35	0.915302	0.59	0.317	4.80994e-31
1500011B03Rik	2.24626e-35	0.811236	0.455	0.181	7.9365e-31
Amer2	2.421e-35	0.674478	0.309	0.048	8.55387e-31
Hes6	2.6631e-35	1.19757	0.427	0.128	9.40928e-31
Ptbp2	4.49207e-35	0.915578	0.62	0.348	1.58714e-30
Ntrk2	5.57884e-35	0.856396	0.372	0.095	1.97112e-30
Cxadr	7.94314e-35	0.93918	0.386	0.104	2.80647e-30
Atp6v0b	2.39093e-34	0.754353	0.569	0.253	8.44764e-30
Lrrn1	2.58361e-34	0.951576	0.343	0.07	9.1284e-30
Psma7	2.88409e-34	0.734617	0.857	0.575	1.01901e-29
Fabp5	4.0575e-34	0.789387	0.792	0.487	1.4336e-29
Map1lc3b	1.12773e-33	0.786879	0.732	0.476	3.98451e-29
Pou2f2	2.21431e-33	0.841755	0.376	0.108	7.8236e-29
Dync1i2	3.71599e-33	0.763489	0.791	0.535	1.31293e-28
Csnk1e	1.62411e-32	0.871551	0.669	0.366	5.73829e-28
Zeb2	1.75047e-32	0.80798	0.452	0.148	6.18477e-28
Paip1	2.25324e-32	0.892495	0.579	0.304	7.96115e-28
Cacng4	2.97408e-32	0.664797	0.375	0.09	1.0508e-27
Carhsp1	4.17986e-32	1.06843	0.576	0.289	1.47683e-27
Pak1	1.07798e-31	0.86213	0.425	0.17	3.80873e-27
Dctn3	1.27263e-31	0.705232	0.583	0.28	4.49647e-27
Cbfa2t3	1.48214e-31	0.500577	0.306	0.053	5.2367e-27
Frmd4b	2.24516e-31	0.718054	0.318	0.068	7.93259e-27
Plxna2	3.39443e-31	1.07945	0.405	0.134	1.19932e-26
Ndufb9	8.48723e-31	0.684356	0.749	0.452	2.99871e-26
St8sia2	1.21716e-30	0.917526	0.449	0.174	4.30047e-26
Zfhx2	2.55055e-30	0.740108	0.338	0.084	9.01161e-26
Ppp3ca	3.46261e-30	0.764608	0.609	0.291	1.22341e-25
Ube2e3	3.60945e-30	0.760898	0.702	0.412	1.27529e-25
Hoxc6	5.36191e-30	0.649385	0.388	0.11	1.89447e-25
Slc24a5	7.61618e-30	0.90704	0.51	0.203	2.69095e-25
Cdc42se2	1.24856e-29	0.972855	0.493	0.227	4.41143e-25
Amn1	2.79073e-29	0.63909	0.444	0.176	9.86019e-25
Sms	4.2423e-29	0.8372	0.595	0.306	1.49889e-24
Dbn1	4.76464e-29	0.956891	0.64	0.357	1.68344e-24
Clcn4	1.00594e-28	0.898389	0.457	0.194	3.55419e-24
Rtl8a	1.13965e-28	0.744603	0.515	0.233	4.02661e-24
Fam171b	1.1593e-28	0.771317	0.348	0.095	4.09604e-24
Ypel3	2.36871e-28	0.70154	0.453	0.163	8.36913e-24
Nav2	2.43595e-28	0.705511	0.42	0.161	8.60668e-24
Idh1	1.21203e-27	0.966066	0.515	0.262	4.28233e-23
Chd7	1.24671e-27	0.857964	0.493	0.214	4.40486e-23
Evl	2.67898e-27	0.753387	0.594	0.295	9.46536e-23
Sars	3.07862e-27	0.715165	0.544	0.275	1.08774e-22
Cfl2	3.62458e-27	0.640454	0.679	0.388	1.28064e-22
Rgmb	4.0514e-27	0.990291	0.443	0.181	1.43144e-22
Slc38a1	4.65107e-27	0.732404	0.609	0.348	1.64332e-22
Rnf5	1.53448e-26	0.74719	0.512	0.258	5.42162e-22
Msi2	3.92075e-26	0.74231	0.485	0.229	1.38528e-21
Srp14	4.60895e-26	0.552128	0.671	0.377	1.62843e-21
Thra	7.88776e-26	0.614128	0.514	0.227	2.7869e-21
Gnaq	9.16748e-26	0.691359	0.51	0.247	3.23905e-21
Tsg101	1.0318e-25	0.721758	0.616	0.346	3.64555e-21
Trim35	1.03333e-24	0.725402	0.623	0.359	3.65095e-20
Ubald2	1.12739e-24	0.528525	0.596	0.306	3.98329e-20
Lbh	1.53149e-24	0.63025	0.427	0.172	5.41108e-20
Uqcrq	2.63739e-24	0.597719	0.774	0.515	9.31841e-20
Hnrnph3	3.2883e-24	0.695577	0.583	0.328	1.16182e-19
Hdac2	4.40547e-24	0.664136	0.699	0.423	1.55654e-19
Cadm1	1.93063e-23	0.747113	0.472	0.218	6.82131e-19
Mff	3.17401e-23	0.683835	0.557	0.302	1.12144e-18
Ctbp1	5.58518e-23	0.661695	0.714	0.46	1.97336e-18
Akap9	5.85069e-23	0.61631	0.623	0.37	2.06717e-18
BC031181	3.51245e-22	0.578618	0.597	0.33	1.24102e-17
Matr3	4.36623e-22	0.649954	0.715	0.447	1.54268e-17
Pcbp4	2.25381e-21	0.62073	0.585	0.326	7.96314e-17
Tsn	2.33615e-21	0.559762	0.644	0.383	8.25408e-17
Ubn2	2.41852e-21	0.517706	0.511	0.251	8.54512e-17
Akirin2	6.79158e-21	0.604943	0.53	0.275	2.3996e-16
Eif5	1.36803e-20	0.55026	0.669	0.41	4.83352e-16
Bax	5.3352e-20	0.467428	0.604	0.348	1.88503e-15

## Sheet: DE PE
Column1	p_val	avg_log2FC	pct.1	pct.2	p_val_adj
Mt1	5.26451e-57	3.98999	0.889	0.037	1.86006e-52
Igfbp7	2.09508e-56	2.57379	0.792	0.011	7.40232e-52
Rgs5	4.35683e-56	3.30942	0.792	0.024	1.53935e-51
Col4a1	7.40746e-56	2.98971	0.972	0.297	2.6172e-51
Ndufa4l2	9.05523e-56	2.47469	0.792	0.013	3.19939e-51
Crip1	1.08159e-49	3.3182	0.944	0.203	3.82147e-45
Ifitm3	1.2148e-47	2.82553	0.861	0.095	4.29215e-43
Gng11	3.09169e-45	2.66859	0.819	0.073	1.09235e-40
Mt2	1.29335e-42	2.90396	0.653	0.011	4.56968e-38
Gm9780	2.65961e-40	1.92484	0.708	0.031	9.39692e-36
Gm13889	2.77551e-40	2.16781	0.542	0	9.80642e-36
Col4a2	3.74624e-37	2.33332	0.875	0.282	1.32362e-32
Kcnj8	8.06622e-37	1.90751	0.5	0	2.84996e-32
Ebf1	1.63802e-36	2.23436	0.833	0.152	5.78745e-32
Anxa1	4.75967e-36	2.43989	0.556	0.007	1.68169e-31
Cryab	2.82318e-35	1.80876	0.514	0.002	9.97486e-31
Acta2	6.52003e-35	3.27441	0.708	0.143	2.30366e-30
Itga1	2.56852e-34	1.91351	0.653	0.057	9.0751e-30
Sparc	9.28689e-34	1.94999	0.944	0.656	3.28124e-29
Rasgrp2	1.5283e-33	1.75931	0.653	0.086	5.39979e-29
Crip2	3.5634e-33	1.94404	0.722	0.077	1.25902e-28
Arpc1b	1.92847e-32	2.01609	0.819	0.227	6.81368e-28
Ccl11	2.35319e-32	2.74249	0.444	0	8.3143e-28
Ccl2	3.10015e-32	3.72023	0.667	0.062	1.09535e-27
Tagln2	5.11263e-31	2.06552	0.75	0.15	1.8064e-26
Aspn	9.74454e-31	1.72007	0.556	0.022	3.44294e-26
Mfge8	1.93023e-30	2.15673	0.792	0.172	6.81989e-26
Abcc9	4.84835e-30	1.6369	0.528	0.042	1.71302e-25
Tinagl1	1.01567e-29	1.84694	0.514	0.015	3.58857e-25
Gucy1a1	1.11237e-29	1.72431	0.528	0.037	3.93021e-25
Cox4i2	1.8158e-28	1.50969	0.583	0.062	6.41558e-24
Bgn	2.55161e-28	1.94742	0.833	0.256	9.01535e-24
Cav1	1.14989e-26	1.964	0.431	0.007	4.06278e-22
Trim47	6.03003e-26	0.737691	0.361	0	2.13053e-21
Sept4	3.81621e-25	1.25679	0.444	0.013	1.34834e-20
Art3	6.5765e-25	0.958783	0.347	0	2.32361e-20
Esam	7.04009e-24	0.976611	0.333	0	2.4874e-19
Cxcl1	1.63052e-23	1.93282	0.403	0.011	5.76094e-19
Col6a3	1.36574e-22	1.74442	0.75	0.205	4.82542e-18
Phlda1	6.84239e-22	1.78792	0.875	0.3	2.41755e-17
Slc25a5	9.95417e-22	1.56883	0.875	0.533	3.51701e-17
Cavin3	7.44649e-21	1.26177	0.569	0.075	2.63099e-16
Il1r1	8.19824e-21	1.34068	0.486	0.048	2.8966e-16
Tnfrsf1a	1.06255e-20	1.41666	0.75	0.207	3.75421e-16
Htra1	1.70524e-20	1.06084	0.375	0.011	6.02494e-16
Fabp5	2.0952e-20	1.60091	0.917	0.487	7.40275e-16
Fabp4	3.16756e-20	1.82346	0.347	0.007	1.11916e-15
Nnmt	7.74759e-20	0.918662	0.278	0	2.73738e-15
Thy1	1.52613e-19	1.38237	0.514	0.159	5.39211e-15
Cd81	1.85772e-19	1.37622	0.903	0.504	6.56371e-15
Mef2c	2.2982e-19	1.3957	0.583	0.095	8.12001e-15
Anxa5	2.44277e-19	1.63846	0.722	0.282	8.63079e-15
Tm4sf1	3.41204e-19	1.41531	0.389	0.033	1.20554e-14
Gucy1b1	3.70477e-19	0.862082	0.375	0.015	1.30897e-14
Itga7	5.09747e-19	1.20209	0.361	0.106	1.80104e-14
B2m	9.47511e-19	1.62181	0.736	0.278	3.34775e-14
Timp1	1.03398e-18	1.36977	0.542	0.104	3.65325e-14
Mcam	1.06006e-18	1.56683	0.444	0.048	3.74541e-14
Apold1	1.49031e-18	1.26938	0.361	0.031	5.26557e-14
S100a11	3.37993e-18	1.52802	0.931	0.573	1.1942e-13
Gamt	4.0054e-18	1.02683	0.486	0.057	1.41519e-13
Pdgfa	6.66019e-18	1.14439	0.542	0.081	2.35318e-13
Vtn	7.35763e-18	0.669241	0.25	0	2.5996e-13
Cebpd	1.50019e-17	1.35117	0.431	0.042	5.30047e-13
Mylk	2.05307e-17	1.63051	0.403	0.048	7.25389e-13
Atf3	2.43092e-17	1.33451	0.583	0.108	8.58894e-13
S100a6	3.19944e-17	1.86227	0.667	0.183	1.13043e-12
Cygb	3.34044e-17	1.1422	0.417	0.04	1.18024e-12
Stc1	5.68794e-17	1.4303	0.403	0.044	2.00966e-12
Tpm2	6.28602e-17	1.59575	0.722	0.278	2.22098e-12
Litaf	7.96382e-17	1.4178	0.694	0.258	2.81378e-12
Zeb2	9.78234e-17	1.26891	0.625	0.148	3.4563e-12
Cavin1	1.81953e-16	1.32833	0.569	0.117	6.42876e-12
Osmr	1.19542e-15	1.14477	0.306	0.02	4.22367e-11
Tspo	1.60441e-15	0.632869	0.389	0.035	5.66872e-11
Rhoj	2.33144e-15	1.41885	0.556	0.148	8.23746e-11
Des	3.39368e-15	1.02776	0.347	0.024	1.19905e-10
Pdlim1	3.49026e-15	0.917985	0.389	0.044	1.23318e-10
Tubb6	4.81921e-15	1.22973	0.583	0.148	1.70272e-10
Pdgfrb	5.45458e-15	1.42336	0.722	0.262	1.92721e-10
Agtr1a	5.7374e-15	0.953823	0.347	0.031	2.02714e-10
Sparcl1	7.04506e-15	1.52468	0.431	0.075	2.48916e-10
Rasa3	1.01861e-14	0.985137	0.403	0.051	3.59894e-10
Baz1a	1.69895e-14	0.775872	0.556	0.121	6.00274e-10
Cald1	3.40336e-14	1.01044	0.944	0.61	1.20247e-09
Rarres2	4.73874e-14	0.597448	0.264	0.009	1.67429e-09
Efhd2	5.12064e-14	0.711184	0.458	0.075	1.80923e-09
Tspan17	5.67327e-14	0.322401	0.292	0.018	2.00448e-09
Rps12-ps3	7.2923e-14	1.01408	0.903	0.447	2.57651e-09
Dnajb4	8.6819e-14	1.27465	0.417	0.099	3.06749e-09
Sema6d	9.40598e-14	0.911203	0.375	0.048	3.32332e-09
Ostf1	1.56375e-13	0.880531	0.458	0.104	5.52503e-09
Nab1	2.40952e-13	0.779321	0.583	0.152	8.51332e-09
Capg	2.82092e-13	0.498981	0.292	0.018	9.96688e-09
Dbndd2	3.04704e-13	0.906936	0.306	0.022	1.07658e-08
Itm2b	4.15748e-13	1.31091	0.764	0.419	1.46892e-08
Cspg4	4.15797e-13	0.807569	0.347	0.037	1.46909e-08
Ano1	4.47596e-13	0.533143	0.264	0.011	1.58145e-08
Pros1	5.28937e-13	0.892131	0.431	0.073	1.86884e-08
Serpine1	7.19171e-13	0.918121	0.375	0.057	2.54097e-08
Adamts4	8.96835e-13	1.75838	0.347	0.066	3.1687e-08
Sh2b3	1.14196e-12	0.971787	0.444	0.086	4.03479e-08
Cd151	1.65358e-12	0.950759	0.389	0.055	5.84243e-08
Cdc42ep2	1.83635e-12	0.821283	0.375	0.09	6.48819e-08
Fkbp1a	1.93727e-12	1.00013	0.889	0.593	6.84477e-08
Emp1	2.52925e-12	0.830552	0.708	0.26	8.93636e-08
Tcim	3.12493e-12	1.2587	0.5	0.121	1.1041e-07
Iqgap1	4.13153e-12	1.02695	0.597	0.209	1.45975e-07
Junb	4.15769e-12	1.40365	0.75	0.328	1.46899e-07
Gnb4	5.06075e-12	1.20477	0.514	0.183	1.78806e-07
Myl9	5.94248e-12	1.47454	0.694	0.328	2.0996e-07
Fads3	7.21022e-12	0.451811	0.292	0.024	2.54751e-07
Ppp1r14a	9.7938e-12	0.657069	0.319	0.04	3.46035e-07
Itgb1	1.26582e-11	1.18309	0.792	0.452	4.47239e-07
S100a10	1.30483e-11	1.06857	0.833	0.465	4.61023e-07
Tmem9b	1.33062e-11	0.579907	0.417	0.075	4.70134e-07
Rras	1.76366e-11	0.555395	0.306	0.031	6.23136e-07
Ppic	2.67937e-11	1.07271	0.694	0.344	9.46675e-07
Sept7	3.22604e-11	1.26104	0.764	0.48	1.13982e-06
Gm10073	4.16637e-11	1.01801	0.514	0.134	1.47206e-06
Heyl	4.17113e-11	0.836712	0.319	0.037	1.47374e-06
Emp3	4.42365e-11	0.557416	0.472	0.117	1.56296e-06
Pqlc1	4.66722e-11	0.680238	0.444	0.095	1.64902e-06
Myd88	5.23309e-11	0.493697	0.292	0.029	1.84896e-06
Ccdc3	5.88087e-11	0.659784	0.292	0.029	2.07783e-06
Notch3	9.90771e-11	1.14808	0.583	0.222	3.50059e-06
Vstm4	9.96479e-11	0.426029	0.306	0.037	3.52076e-06
Dpm3	1.13161e-10	0.541165	0.667	0.256	3.9982e-06
Myadm	1.19539e-10	1.23449	0.708	0.302	4.22354e-06
Tppp3	1.23103e-10	1.20198	0.486	0.139	4.34947e-06
Anxa2	1.40997e-10	1.02684	0.806	0.414	4.98171e-06
Errfi1	1.49673e-10	1.26897	0.583	0.2	5.28825e-06
S100a13	1.50205e-10	0.309579	0.319	0.046	5.30705e-06
Rexo2	1.7481e-10	0.683533	0.486	0.126	6.17637e-06
Col6a2	2.7939e-10	1.55213	0.611	0.242	9.8714e-06
Lmna	3.01891e-10	1.22345	0.806	0.441	1.06664e-05
Meox2	3.49112e-10	0.789738	0.319	0.044	1.23348e-05
Spred1	3.74516e-10	0.77895	0.556	0.178	1.32324e-05
Rpl9-ps6	3.93677e-10	0.860027	0.889	0.515	1.39094e-05
Jag1	4.53972e-10	0.521491	0.333	0.051	1.60397e-05
Cebpb	5.35891e-10	1.07847	0.472	0.123	1.89341e-05
Acot9	5.6889e-10	0.543011	0.361	0.064	2.01e-05
Igf2r	5.82622e-10	0.981202	0.597	0.251	2.05852e-05
Itga6	5.96285e-10	0.749129	0.431	0.163	2.1068e-05
Cotl1	7.64567e-10	0.796454	0.583	0.207	2.70137e-05
Cdr2l	7.85786e-10	0.720047	0.389	0.084	2.77634e-05
Klf6	7.99274e-10	1.33109	0.764	0.443	2.82399e-05
Pdia5	8.52361e-10	0.458018	0.389	0.079	3.01156e-05
1500009L16Rik	1.08173e-09	0.692698	0.514	0.154	3.82198e-05
Serpinb6a	1.08272e-09	0.825862	0.458	0.137	3.82546e-05
Ppib	1.30261e-09	0.874017	0.875	0.586	4.60237e-05
Fam96b	1.66949e-09	0.581853	0.361	0.086	5.89865e-05
Rpl7a-ps5	1.71724e-09	0.76649	0.375	0.077	6.06735e-05
Akap12	1.735e-09	1.10631	0.514	0.172	6.13011e-05
C1qtnf6	1.88777e-09	0.586721	0.403	0.09	6.66987e-05
Thbs1	2.79794e-09	1.2678	0.597	0.227	9.88569e-05
Rnase4	3.05255e-09	0.838283	0.375	0.081	0.000107853
Kctd17	3.16857e-09	0.605114	0.389	0.086	0.000111952
Arid5b	3.18076e-09	1.02771	0.569	0.244	0.000112383
Crem	4.77349e-09	0.866245	0.347	0.077	0.000168657
Lrrfip1	5.49987e-09	0.695742	0.375	0.088	0.000194322
Hprt	7.11242e-09	0.590229	0.417	0.108	0.000251296
Eva1b	7.97383e-09	0.802437	0.667	0.291	0.000281731
Acaa2	1.00933e-08	0.71665	0.347	0.075	0.000356617
Rabggtb	1.14793e-08	0.694229	0.5	0.161	0.000405588
Mgp	1.34965e-08	1.04213	0.319	0.059	0.000476858
Relb	1.8589e-08	0.38194	0.347	0.073	0.000656787
Filip1l	2.01505e-08	0.726464	0.389	0.104	0.000711958
Lama4	2.01748e-08	0.684939	0.403	0.108	0.000712817
Gadd45b	2.62004e-08	0.465806	0.458	0.143	0.000925714
Eloc	2.75647e-08	0.732541	0.75	0.399	0.000973915
Rpl36a-ps1	3.19567e-08	0.361772	0.583	0.289	0.0011291
Timp3	3.718e-08	1.1361	0.639	0.304	0.00131364
BC028528	3.97307e-08	0.535793	0.389	0.106	0.00140377
Msn	4.02993e-08	0.865143	0.528	0.205	0.00142385
Adamts1	4.30484e-08	1.28011	0.389	0.132	0.00152099
Nfkbia	4.54064e-08	1.18303	0.556	0.262	0.0016043
Bloc1s1	4.76068e-08	0.626413	0.653	0.311	0.00168204
Sat1	5.76243e-08	0.512366	0.389	0.101	0.00203598
Elovl1	6.00478e-08	0.631907	0.361	0.088	0.00212161
Postn	6.07861e-08	1.32595	0.556	0.218	0.00214769
Tns1	7.1299e-08	0.660396	0.514	0.185	0.00251914
Mrpl23	7.55769e-08	0.664092	0.625	0.275	0.00267028
M6pr	7.92295e-08	0.781128	0.514	0.198	0.00279934
Txn1	8.21257e-08	0.774432	0.861	0.608	0.00290166
Plat	8.31319e-08	1.02726	0.458	0.174	0.00293721
Tspan4	8.68348e-08	0.646184	0.347	0.086	0.00306805
Maged2	9.49356e-08	1.24337	0.736	0.43	0.00335427
Ppp1r18	9.56058e-08	0.614675	0.458	0.154	0.00337794
Laptm4a	1.18391e-07	0.820266	0.792	0.504	0.004183
Tagln	1.33423e-07	1.11704	0.361	0.09	0.00471411
Gpx8	1.34318e-07	0.650077	0.597	0.256	0.00474572
Zfp36	1.42623e-07	1.2212	0.514	0.24	0.00503915
Serpine2	1.45059e-07	1.14427	0.625	0.348	0.00512523
Nfkbiz	1.62672e-07	0.901661	0.389	0.132	0.00574754
Lamc1	1.80827e-07	0.570218	0.444	0.143	0.00638897
Myc	2.19743e-07	0.804437	0.431	0.143	0.00776397
Fundc2	2.28331e-07	0.459551	0.639	0.297	0.00806739
Rap2a	2.77107e-07	0.51778	0.361	0.095	0.00979074
Atp6v0e	2.91713e-07	0.66128	0.625	0.304	0.0103068
Cited2	3.01429e-07	0.642231	0.514	0.198	0.0106501
Fam107b	3.05547e-07	0.994505	0.431	0.161	0.0107956
Aldoa	3.20857e-07	0.3833	0.847	0.529	0.0113365
Glipr2	3.38155e-07	0.783362	0.667	0.33	0.0119477
Selenom	3.46925e-07	0.33507	0.611	0.284	0.0122576
Oaz2	4.03772e-07	1.01948	0.667	0.405	0.0142661
Uqcrq	4.1949e-07	0.87761	0.806	0.515	0.0148214
Vat1	4.32857e-07	0.489261	0.403	0.126	0.0152937
Pten	4.83626e-07	0.691743	0.514	0.205	0.0170875
Cyth3	5.97675e-07	0.995841	0.528	0.249	0.0211171
Col5a1	5.98636e-07	0.711409	0.569	0.258	0.021151
Ddit3	6.26792e-07	0.392523	0.389	0.117	0.0221458
Rbpms2	6.4339e-07	0.575691	0.389	0.117	0.0227323
Ndufb10	6.59885e-07	0.634053	0.694	0.368	0.0233151
Prdx4	7.13079e-07	0.688653	0.639	0.317	0.0251945
Atox1	7.45421e-07	0.585635	0.764	0.441	0.0263372
Gm9493	7.56108e-07	0.612105	0.528	0.222	0.0267148
Nptn	1.12668e-06	0.306488	0.528	0.227	0.0398079
Nes	1.12687e-06	0.294899	0.444	0.163	0.0398146
Btg2	1.15565e-06	0.87221	0.569	0.256	0.0408313
Ywhah	1.20795e-06	0.672791	0.764	0.452	0.0426794
Vasp	1.26113e-06	0.634035	0.528	0.244	0.0445583
H2afj	1.26398e-06	0.409753	0.528	0.22	0.0446588
Ttyh2	1.30516e-06	0.652688	0.431	0.17	0.0461138
Fkbp9	1.31959e-06	0.733778	0.597	0.282	0.0466237

## Sheet: DE LP
Column1	p_val	avg_log2FC	pct.1	pct.2	p_val_adj
Sparc	2.88639e-157	1.9149	0.988	0.68	1.01982e-152
Itm2a	5.12896e-152	2.20369	0.951	0.459	1.81216e-147
Col1a1	2.53349e-148	2.48958	0.987	0.704	8.95134e-144
Plagl1	2.80061e-148	2.03357	0.908	0.322	9.89511e-144
Col6a1	4.5157e-147	2.446	0.869	0.238	1.59549e-142
Postn	2.85015e-143	2.68709	0.862	0.221	1.00702e-138
Col6a3	6.75272e-123	1.96569	0.792	0.203	2.38587e-118
Col14a1	7.14038e-119	1.88844	0.577	0.018	2.52284e-114
Col6a2	7.96289e-117	2.21099	0.832	0.258	2.81345e-112
Klf2	2.21749e-115	2.13446	0.702	0.102	7.83482e-111
Cd63	6.05472e-114	1.38851	0.912	0.563	2.13925e-109
Ogn	3.48887e-112	1.97845	0.692	0.106	1.23269e-107
Dcn	1.86804e-103	2.66596	0.659	0.119	6.60016e-99
Arpc1b	6.78341e-103	1.39726	0.764	0.245	2.39671e-98
S100a11	5.8601e-95	1.35692	0.931	0.585	2.07049e-90
Col5a1	4.01936e-94	1.50914	0.769	0.265	1.42012e-89
Agtr2	2.32318e-91	2.01168	0.634	0.108	8.20827e-87
Col5a2	3.10822e-84	1.65012	0.808	0.338	1.09819e-79
Gm9780	3.72519e-83	1.64495	0.484	0.029	1.31619e-78
Emp1	3.81027e-83	1.30054	0.757	0.254	1.34625e-78
Selenom	9.13511e-83	1.08772	0.791	0.294	3.22762e-78
Emp3	3.50321e-78	1.17692	0.592	0.106	1.23775e-73
Col12a1	6.41862e-78	1.43809	0.666	0.181	2.26783e-73
Aspn	3.09688e-74	2.16636	0.417	0.02	1.09419e-69
Vkorc1	3.42005e-74	1.19755	0.627	0.163	1.20837e-69
Laptm4a	1.52533e-70	1.10555	0.873	0.514	5.38929e-66
Itm2b	2.78497e-68	1.09721	0.819	0.433	9.83987e-64
Anxa5	2.91785e-67	1.33479	0.715	0.285	1.03093e-62
Thbs1	3.7953e-67	2.14746	0.681	0.249	1.34096e-62
Crip1	4.08473e-67	1.63165	0.652	0.199	1.44322e-62
B2m	6.93778e-67	1.20853	0.691	0.285	2.45126e-62
Ppib	2.75384e-66	0.944641	0.906	0.594	9.72986e-62
Ifitm2	9.44766e-64	0.917661	0.923	0.638	3.33805e-59
Rrbp1	1.5923e-63	0.904219	0.903	0.585	5.6259e-59
Lum	1.97993e-62	1.62542	0.563	0.13	6.9955e-58
Rcn3	3.55229e-62	1.08688	0.815	0.428	1.2551e-57
Igf1	1.38411e-61	1.33355	0.74	0.318	4.89034e-57
Junb	1.98685e-61	1.1914	0.748	0.32	7.01992e-57
Lmna	4.79722e-61	1.09451	0.832	0.437	1.69495e-56
Cd44	5.25423e-61	1.62676	0.42	0.044	1.85642e-56
Tubb6	6.73835e-61	1.18249	0.554	0.135	2.38079e-56
Snhg18	9.77455e-61	0.692879	0.472	0.093	3.45355e-56
Errfi1	1.26577e-59	1.40252	0.615	0.185	4.47223e-55
Selenos	1.86724e-59	0.853666	0.721	0.285	6.59732e-55
Klf6	5.25685e-59	1.22736	0.81	0.45	1.85735e-54
Htra3	7.15602e-59	1.10061	0.346	0.013	2.52837e-54
Snhg6	1.73176e-58	0.533334	0.622	0.23	6.11865e-54
H19	2.55389e-56	1.2601	0.868	0.592	9.02342e-52
Cebpb	2.61009e-56	0.932476	0.53	0.124	9.22197e-52
Phlda1	2.96715e-56	0.902767	0.719	0.291	1.04835e-51
Clec3b	5.50992e-56	1.06151	0.306	0.007	1.94676e-51
Nrk	1.43339e-55	1.33483	0.533	0.152	5.06445e-51
Fcgrt	2.0998e-55	0.910469	0.364	0.106	7.41902e-51
Rpl36a-ps1	2.87174e-55	0.328527	0.632	0.278	1.01464e-50
Cyr61	3.28207e-55	1.44261	0.674	0.249	1.15962e-50
Ssr2	3.46185e-55	0.823987	0.82	0.464	1.22314e-50
Rarres2	6.80766e-55	0.829255	0.31	0.009	2.40528e-50
Klf9	7.90908e-55	0.855384	0.543	0.135	2.79444e-50
Nenf	1.15793e-54	0.73599	0.788	0.384	4.09121e-50
Mfap5	1.94263e-54	1.68458	0.327	0.015	6.86369e-50
Rtl3	5.77051e-54	1.05438	0.374	0.033	2.03884e-49
Tnfrsf12a	3.07629e-53	0.904471	0.574	0.168	1.08691e-48
Bgn	4.60717e-53	1.28502	0.649	0.272	1.62781e-48
Ier3	1.07082e-52	1.21145	0.391	0.044	3.78342e-48
Selenok	2.03314e-51	0.793847	0.853	0.558	7.18351e-47
Pofut2	1.15357e-50	0.837292	0.748	0.358	4.0758e-46
Maged2	1.97266e-50	1.05406	0.826	0.457	6.96979e-46
Rhoj	2.36346e-50	1.00645	0.526	0.155	8.35057e-46
Ckap4	7.41878e-49	0.671639	0.812	0.442	2.62121e-44
Atf3	7.53934e-49	1.03544	0.472	0.104	2.6638e-44
Ifitm3	1.28785e-48	1.00496	0.462	0.102	4.55022e-44
Cavin1	1.6709e-48	1.02569	0.486	0.119	5.90362e-44
Tnfaip6	1.84085e-47	1.52023	0.582	0.256	6.50411e-43
Copz2	2.03557e-47	0.702529	0.573	0.185	7.19206e-43
Ppic	3.42871e-47	0.818397	0.714	0.358	1.21143e-42
Klf4	4.09927e-47	1.07432	0.718	0.333	1.44835e-42
Cd81	4.17527e-47	0.865968	0.848	0.514	1.4752e-42
Maff	4.35507e-47	0.641066	0.56	0.179	1.53873e-42
Ssr4	5.77236e-47	0.697357	0.734	0.349	2.03949e-42
Ier2	7.49349e-47	0.987494	0.85	0.534	2.6476e-42
Fam46a	1.21915e-46	0.898653	0.314	0.022	4.30752e-42
Pxdc1	3.10833e-46	0.716074	0.346	0.038	1.09824e-41
2010107E04Rik	3.62623e-46	0.270911	0.735	0.397	1.28122e-41
Kdelr3	4.33694e-46	0.729933	0.496	0.13	1.53233e-41
Abi3bp	1.81638e-45	0.887138	0.339	0.035	6.41762e-41
Sec62	1.92973e-45	0.684438	0.798	0.453	6.8181e-41
Chmp4b	6.42476e-45	0.461894	0.64	0.258	2.27e-40
Mirg	6.62785e-45	0.367954	0.389	0.106	2.34175e-40
Acat1	1.33698e-44	0.876104	0.607	0.252	4.72382e-40
Cebpd	1.78724e-44	0.951193	0.337	0.04	6.31468e-40
Mfap2	3.03669e-44	0.881054	0.894	0.611	1.07292e-39
Mgp	4.29045e-44	1.21955	0.382	0.062	1.5159e-39
Dnajb9	4.59621e-44	0.772404	0.525	0.161	1.62393e-39
Gm9493	5.12787e-44	0.431045	0.567	0.21	1.81178e-39
Tagln2	4.0159e-43	1.06788	0.471	0.139	1.4189e-38
Sfrp2	6.15488e-43	1.20948	0.69	0.353	2.17464e-38
Pdia3	6.77838e-43	0.253412	0.739	0.424	2.39494e-38
Ccl2	8.76142e-43	1.92763	0.377	0.062	3.09558e-38
Ly6h	9.52304e-43	0.872404	0.482	0.141	3.36468e-38
Sema3c	1.37779e-42	1.10158	0.36	0.057	4.86802e-38
Csrnp1	1.60284e-42	0.738664	0.463	0.117	5.66315e-38
Rhoc	1.73298e-42	0.690635	0.723	0.375	6.12296e-38
Rab2a	1.81847e-42	0.528517	0.745	0.375	6.42501e-38
Nfix	4.30676e-42	0.722552	0.485	0.148	1.52167e-37
Tmed3	5.33165e-42	0.84795	0.583	0.234	1.88378e-37
Sparcl1	5.41828e-42	1.11248	0.38	0.071	1.91439e-37
Nfkbia	8.95248e-42	0.982821	0.598	0.258	3.16309e-37
Dpm3	1.46058e-41	0.635744	0.626	0.26	5.16052e-37
Thbs2	2.80167e-41	1.46994	0.428	0.11	9.89887e-37
Arf6	4.01438e-41	0.762955	0.607	0.254	1.41836e-36
Igf2r	1.0485e-40	0.877442	0.554	0.267	3.70457e-36
Itih5	1.50514e-40	1.01222	0.317	0.062	5.31797e-36
Islr	1.69672e-40	1.1687	0.568	0.219	5.99486e-36
Cited2	2.9833e-40	1.22789	0.56	0.214	1.05406e-35
Ebf1	4.87384e-40	0.866624	0.489	0.161	1.72203e-35
Egr1	8.86406e-40	0.880072	0.861	0.567	3.13185e-35
Baiap2	2.4248e-39	0.738764	0.449	0.121	8.56732e-35
Eln	2.59331e-39	1.229	0.402	0.093	9.16269e-35
Btg2	3.47522e-39	0.825573	0.614	0.254	1.22787e-34
Uqcrb	2.39834e-38	0.670973	0.758	0.433	8.47383e-34
Ifrd1	4.53642e-38	1.05018	0.547	0.219	1.60281e-33
Krtcap2	5.24062e-38	0.586751	0.82	0.514	1.85162e-33
Gpx7	1.43676e-37	0.806536	0.515	0.194	5.07637e-33
Selenop	1.55526e-37	0.87003	0.454	0.141	5.49506e-33
Metrnl	1.56234e-37	0.624062	0.298	0.038	5.52004e-33
Mt1	1.86077e-37	0.985167	0.277	0.026	6.57447e-33
S100a10	2.57206e-37	1.03876	0.76	0.481	9.08759e-33
Fkbp7	2.79698e-37	0.733952	0.469	0.17	9.88228e-33
S100a6	3.85062e-37	1.26811	0.521	0.19	1.3605e-32
P3h4	6.15008e-37	0.703348	0.509	0.181	2.17294e-32
Crtap	1.05886e-36	0.808687	0.588	0.26	3.74115e-32
Ugdh	1.10109e-36	1.42599	0.579	0.267	3.89038e-32
Clic1	1.20934e-36	0.648657	0.752	0.448	4.27284e-32
Bsg	1.39219e-36	0.59962	0.839	0.534	4.91887e-32
Gm11361	1.52695e-36	0.60434	0.716	0.371	5.395e-32
Eloc	2.57277e-36	0.672522	0.737	0.415	9.09011e-32
Ier3ip1	5.89398e-36	0.587201	0.77	0.455	2.08246e-31
Spcs1	7.08981e-36	0.658414	0.713	0.4	2.50497e-31
Dad1	8.88077e-36	0.565155	0.81	0.523	3.13775e-31
Erp29	1.48831e-35	0.679107	0.676	0.362	5.25851e-31
Cavin3	1.49496e-35	0.865333	0.373	0.084	5.28199e-31
Sgk1	1.67699e-35	1.08097	0.502	0.179	5.92514e-31
Vcan	1.81121e-35	0.804075	0.597	0.258	6.39937e-31
Cthrc1	2.08178e-35	0.941458	0.612	0.28	7.35533e-31
Spty2d1	2.20336e-35	0.682451	0.481	0.161	7.7849e-31
Creb3l1	6.08134e-35	0.529093	0.322	0.053	2.14866e-30
S100a13	6.22558e-35	0.541037	0.307	0.046	2.19962e-30
Trib1	6.4065e-35	0.795139	0.565	0.234	2.26354e-30
Rap1b	1.19383e-34	0.517807	0.724	0.391	4.21806e-30
F3	1.54733e-34	0.715312	0.315	0.051	5.46704e-30
Tmed9	1.6727e-34	0.483736	0.73	0.397	5.90997e-30
Nbl1	2.0628e-34	0.835043	0.504	0.181	7.28828e-30
Tmem258	2.07024e-34	0.536593	0.832	0.539	7.31457e-30
Fxyd1	3.43643e-34	0.52662	0.326	0.057	1.21416e-29
Ctsl	3.71542e-34	0.746665	0.647	0.34	1.31273e-29
Chpf	5.82485e-34	0.693377	0.417	0.117	2.05803e-29
Ndufa3	5.93978e-34	0.472917	0.845	0.558	2.09864e-29
Tnfrsf1a	1.29148e-33	0.693029	0.522	0.205	4.56307e-29
Anxa2	1.44886e-33	0.982985	0.743	0.439	5.1191e-29
Ppp1r15a	1.90562e-33	0.625973	0.614	0.28	6.73294e-29
Srpx	3.00421e-33	0.747214	0.31	0.055	1.06145e-28
Cst3	6.45727e-33	0.601206	0.757	0.459	2.28148e-28
Capn6	1.47215e-32	1.00526	0.616	0.291	5.20142e-28
Nrp1	1.49985e-32	0.679116	0.328	0.064	5.29926e-28
Col16a1	1.74017e-32	0.88586	0.364	0.102	6.14837e-28
Gsn	2.17193e-32	1.24699	0.545	0.232	7.67388e-28
Rabac1	2.43826e-32	0.655883	0.503	0.205	8.61487e-28
Nid2	3.45963e-32	1.12591	0.475	0.185	1.22236e-27
Dpysl3	5.66346e-32	0.791287	0.449	0.155	2.00101e-27
Pqlc1	6.95628e-32	0.679931	0.378	0.102	2.45779e-27
Hspa5	7.26651e-32	0.723503	0.824	0.528	2.5674e-27
Tshz2	7.63119e-32	0.340193	0.687	0.364	2.69625e-27
C1qtnf6	7.97847e-32	0.526654	0.373	0.095	2.81895e-27
Rgcc	1.04716e-31	0.488304	0.343	0.088	3.69983e-27
Prdx4	1.94186e-31	0.691115	0.65	0.342	6.86099e-27
Reep5	2.07386e-31	0.595701	0.643	0.327	7.32735e-27
Nptn	3.05693e-31	0.554813	0.549	0.232	1.08008e-26
Arf5	3.37106e-31	0.476123	0.849	0.596	1.19106e-26
Akap12	3.40982e-31	0.807836	0.479	0.185	1.20476e-26
Capns1	3.85887e-31	0.460125	0.601	0.28	1.36342e-26
P3h3	4.14899e-31	0.571534	0.541	0.232	1.46592e-26
Mgat2	1.56418e-30	0.556738	0.482	0.179	5.52658e-26
Hbegf	2.97361e-30	0.807823	0.417	0.13	1.05064e-25
Fbn1	3.78417e-30	0.958267	0.502	0.219	1.33702e-25
Fundc2	3.89097e-30	0.407019	0.628	0.311	1.37476e-25
Pmp22	4.12236e-30	0.802481	0.475	0.19	1.45651e-25
Ubc	7.834e-30	0.849653	0.847	0.57	2.76791e-25
Eif3j1	1.09542e-29	0.539616	0.708	0.417	3.87033e-25
Ctsk	1.10565e-29	0.658338	0.342	0.084	3.90648e-25
Myc	1.49391e-29	0.863256	0.45	0.172	5.27828e-25
Gpx8	1.70631e-29	0.612879	0.586	0.283	6.02875e-25
Gnb2	2.62862e-29	0.448483	0.815	0.556	9.28743e-25
Fn1	3.28786e-29	0.742045	0.808	0.521	1.16167e-24
Ccnl1	3.63996e-29	0.573883	0.687	0.389	1.28607e-24
Atox1	9.54771e-29	0.373442	0.741	0.444	3.3734e-24
Ahnak	1.66924e-28	0.633986	0.805	0.536	5.89777e-24
Tmem167	1.80946e-28	0.383322	0.778	0.486	6.3932e-24
Dusp1	2.22764e-28	1.08725	0.547	0.269	7.87069e-24
Phactr2	2.28063e-28	0.773275	0.51	0.241	8.05794e-24
Sec11a	2.95543e-28	0.436851	0.656	0.351	1.04421e-23
Oaf	3.35083e-28	0.617488	0.615	0.316	1.18391e-23
Smoc2	3.72071e-28	1.09231	0.504	0.21	1.3146e-23
Higd1a	4.77783e-28	0.596943	0.652	0.364	1.6881e-23
Nr4a1	5.24974e-28	0.836175	0.502	0.208	1.85484e-23
Bcl10	8.48227e-28	0.355176	0.617	0.313	2.99695e-23
Sntb2	8.69022e-28	0.603274	0.407	0.143	3.07043e-23
Gm10073	9.00677e-28	0.565519	0.389	0.121	3.18227e-23
Fkbp9	9.9607e-28	0.679469	0.598	0.298	3.51932e-23
Aebp1	1.06246e-27	0.577355	0.404	0.132	3.75388e-23
Arl1	2.13214e-27	0.471281	0.69	0.391	7.53328e-23
Tram1	2.4106e-27	0.512202	0.595	0.3	8.51715e-23
Serpine2	4.87384e-27	0.879618	0.614	0.351	1.72203e-22
Timp2	7.76324e-27	0.564686	0.661	0.364	2.74291e-22
Creb5	9.3785e-27	0.579323	0.453	0.188	3.31361e-22
Fbln2	1.02362e-26	1.00748	0.571	0.285	3.61666e-22
Angptl1	1.69317e-26	0.684792	0.616	0.327	5.9823e-22
Lysmd3	2.03006e-26	0.461874	0.463	0.183	7.17261e-22
Psap	2.80505e-26	0.484601	0.649	0.353	9.91082e-22
Prdx5	2.92082e-26	0.499576	0.623	0.338	1.03198e-21
Bicc1	4.4002e-26	0.405419	0.517	0.23	1.55468e-21
Gadd45b	5.40333e-26	0.428214	0.395	0.135	1.9091e-21
Atraid	8.57858e-26	0.56513	0.436	0.172	3.03098e-21
Rtn4	1.93889e-25	0.318671	0.735	0.453	6.85048e-21
Cstb	1.98019e-25	0.499265	0.659	0.373	6.99641e-21
Nid1	2.22482e-25	0.876352	0.565	0.28	7.86074e-21
Lox	3.96257e-25	0.794475	0.501	0.223	1.40005e-20
Rpl9-ps6	4.59963e-25	0.41425	0.788	0.523	1.62514e-20
Mtch1	5.60719e-25	0.450183	0.763	0.492	1.98113e-20
Mcl1	7.32454e-25	0.509548	0.56	0.283	2.58791e-20
Mydgf	1.1681e-24	0.468476	0.596	0.327	4.12712e-20
Ctsz	1.23949e-24	0.624584	0.475	0.21	4.37938e-20
Btg3	1.2954e-24	0.363541	0.371	0.121	4.57691e-20
Spred1	1.50492e-24	0.481461	0.449	0.181	5.3172e-20
Tmem165	1.98848e-24	0.281167	0.564	0.283	7.02569e-20
Ube2j1	2.01833e-24	0.499225	0.397	0.143	7.13115e-20
Egfl6	2.22423e-24	0.591568	0.551	0.269	7.85864e-20
Srp9	2.47948e-24	0.336417	0.75	0.479	8.7605e-20
Rap1a	3.03084e-24	0.383455	0.472	0.201	1.07086e-19
Tm9sf3	3.17459e-24	0.290357	0.615	0.333	1.12165e-19
Ndufb2	3.35773e-24	0.451191	0.681	0.408	1.18635e-19
Plp2	3.46613e-24	0.560861	0.467	0.199	1.22465e-19
Rnf11	3.64541e-24	0.343556	0.451	0.185	1.288e-19
Yipf5	4.28531e-24	0.535381	0.55	0.294	1.51408e-19
Txndc5	7.13738e-24	0.475528	0.631	0.351	2.52178e-19
Ppp1r2	7.53701e-24	0.465932	0.601	0.32	2.66298e-19
Lrrc59	8.40587e-24	0.396466	0.643	0.362	2.96996e-19
Rbbp7	1.53692e-23	0.278215	0.662	0.411	5.43025e-19
Gadd45g	1.54368e-23	0.651748	0.565	0.291	5.45412e-19
Ctsb	1.57362e-23	0.54572	0.609	0.331	5.55992e-19
Selenof	3.27113e-23	0.37871	0.792	0.534	1.15576e-18
Ppp2ca	6.01088e-23	0.471972	0.712	0.461	2.12376e-18
Thra	6.59057e-23	0.309345	0.502	0.234	2.32858e-18
Ndufa13	6.70055e-23	0.353585	0.763	0.506	2.36744e-18
Tmem256	7.08626e-23	0.38427	0.738	0.479	2.50372e-18
Rhob	7.2421e-23	0.603236	0.544	0.28	2.55878e-18
Ufm1	9.08722e-23	0.396858	0.506	0.238	3.2107e-18
Tceal8	1.11038e-22	0.403691	0.729	0.468	3.92319e-18
Fosb	1.17473e-22	0.493977	0.76	0.501	4.15057e-18
Igfbp3	1.29699e-22	0.812992	0.518	0.249	4.58251e-18
Edf1	1.32041e-22	0.419428	0.661	0.395	4.66527e-18
Axl	1.78461e-22	0.759892	0.514	0.26	6.30537e-18
Sertad1	1.83596e-22	0.453129	0.487	0.223	6.48683e-18
Sec22b	2.3668e-22	0.500636	0.533	0.267	8.36239e-18
Spry2	2.67281e-22	0.792895	0.604	0.353	9.44356e-18
Smim14	3.21115e-22	0.420981	0.498	0.241	1.13456e-17
Rhoa	6.83954e-22	0.294541	0.758	0.508	2.41655e-17
Myadm	7.45521e-22	0.71886	0.585	0.318	2.63407e-17
App	7.52951e-22	0.561986	0.599	0.34	2.66033e-17
Eif5	7.87418e-22	0.30626	0.689	0.426	2.78211e-17
Mrpl33	8.70867e-22	0.346017	0.684	0.422	3.07695e-17
Ube2s	8.80342e-22	0.324626	0.766	0.514	3.11042e-17
Dap	1.23695e-21	0.462215	0.516	0.254	4.3704e-17
Rcn1	1.33778e-21	0.541857	0.647	0.382	4.72665e-17
Serpinf1	1.65949e-21	0.498075	0.547	0.283	5.86332e-17
Eif1a	2.30982e-21	0.326759	0.607	0.342	8.16105e-17
Arpc2	2.99762e-21	0.42249	0.753	0.503	1.05912e-16
Ndufb4	5.03607e-21	0.38483	0.606	0.355	1.77935e-16
Ddost	6.4255e-21	0.494134	0.649	0.386	2.27026e-16
Rab18	6.651e-21	0.26907	0.631	0.375	2.34993e-16
Cnih1	1.00372e-20	0.343671	0.607	0.351	3.54633e-16
Csrp1	1.05364e-20	0.260354	0.487	0.236	3.72271e-16
Rheb	1.23133e-20	0.320235	0.714	0.461	4.35055e-16
Fibin	1.37289e-20	0.69488	0.484	0.232	4.85071e-16
Snx3	1.53072e-20	0.28611	0.7	0.444	5.40834e-16
Efemp2	1.59599e-20	0.439791	0.596	0.34	5.63895e-16
Rab1a	1.71383e-20	0.341479	0.683	0.43	6.05532e-16
Tmem59	2.33669e-20	0.422719	0.658	0.4	8.25601e-16
Arpc5	3.36007e-20	0.299809	0.645	0.389	1.18718e-15
Srm	9.2211e-20	0.481151	0.587	0.336	3.258e-15
Celf2	9.32563e-20	0.334505	0.575	0.32	3.29493e-15
