# Supplementary material for: Cell fate determining molecular switches and signaling pathways in Pax7-expressing somitic mesoderm
Source: Cell Discov. 2022 Jun 28;8:61. doi: 10.1038/s41421-022-00407-0 (PMC9240041; doi:10.1038/s41421-022-00407-0)
Supplement: Supplementary file 3 — Supplementary Table S3 [file 41421_2022_407_MOESM3_ESM.xlsx]

## Sheet: gam pval_m
gene	p_value
Myog	0
Actc1	0
Tnnt2	3.8556e-296
Tnni1	5.80618e-288
Mymx	6.2246e-240
Spg21	1.85421e-236
Ttn	4.23308e-235
Tpm2	1.00582e-215
Cdkn1a	1.82392e-209
Cdkn1c	3.55686e-208
Chrna1	2.13504e-190
Myl1	2.45761e-187
Mymk	1.29029e-181
Zfhx3	1.08562e-168
Arpp21	2.92405e-166
Mylpf	6.98782e-163
Neb	2.94674e-155
Klhl41	2.85363e-154
Des	3.07541e-153
Tubb6	6.58446e-139
Iffo1	1.40339e-133
Vgll2	2.1622e-127
Myl4	7.35322e-127
Id2	9.03593e-125
Sept4	9.89172e-123
Mef2c	2.64729e-122
S100a16	1.85472e-120
Acta2	7.16414e-116
Ccnd2	8.61901e-115
Bin1	1.06374e-113
Myh3	9.99895e-113
Fndc5	1.87214e-112
Cdh15	6.10083e-107
Mdk	3.15981e-106
Pnmal2	2.06545e-98
Ablim3	1.58389e-97
Cd82	2.35787e-96
6330403K07Rik	2.80657e-94
Nes	9.24849e-94
Cap2	7.97035e-91
Hes6	2.28327e-88
Crabp1	1.10866e-87
Sulf2	2.29377e-87
Ptn	4.53587e-87
Atp2a1	2.92181e-86
Col1a1	3.0644e-86
Acta1	6.52746e-86
Palmd	1.32816e-85
Igfbp4	3.09175e-84
Olfml2b	2.46924e-83
Traf3ip3	7.38031e-83
Dmpk	8.17111e-83
Igfbp5	4.19748e-82
Mfap2	1.87433e-81
Prune2	7.82492e-80
Zfhx4	2.74936e-79
Synpo2l	8.19686e-78
Rgs16	4.76025e-77
Smyd1	8.94103e-77
Col3a1	9.65205e-77
Tnni2	4.81745e-74
Gamt	4.27247e-73
Prrx1	2.91216e-72
Mospd1	2.63489e-69
Tm6sf1	2.10869e-68
Nnat	7.68326e-67
Myzap	1.9965e-66
Srl	2.49375e-66
Crip2	7.47773e-66
Sox11	2.01808e-64
Frmd4b	2.64414e-64
Meis2	3.24633e-64
Kcnk13	5.48547e-63
Klhl31	6.36154e-62
Dok7	8.71387e-62
Cdh11	9.42509e-61
Sln	2.49294e-60
Tnik	1.2428e-59
Megf10	3.69815e-59
Chrng	4.61077e-59
Cnn2	4.2157e-58
Plpp3	4.36343e-58
Dpysl2	8.95557e-58
Tnnc2	1.07697e-56
Chrnb1	2.50096e-56
Cald1	7.02096e-56
Gja1	5.05459e-55
Actn2	1.37879e-54
Sfrp1	3.60283e-54
Mn1	5.11474e-54
Hspb1	1.78507e-53
Cav3	8.07988e-53
Art1	1.00665e-52
Spon1	1.74457e-52
Scrib	2.09789e-52
Sel1l3	4.61743e-51
Col1a2	6.19284e-51
Josd2	7.52932e-51
Kremen2	1.4362e-50
Fn1	2.36146e-49
Inppl1	4.05084e-49
Tgfbi	2.22746e-48
Tkt	4.74581e-48
Nrep	8.07772e-48
Afap1l1	1.52964e-47
Ssbp3	3.28083e-47
Frmpd1	1.03332e-46
Lmna	1.26148e-46
Limd2	5.03512e-46
Tes	5.31927e-46
Hdac11	4.30459e-45
Mybph	1.51131e-44
Dync1i1	1.66307e-44
S1pr3	3.15997e-44
Meis1	1.36651e-43
Tuba1a	2.85278e-43
Tns3	1.56095e-42
Ehbp1l1	3.00673e-42
Tnnt3	6.88299e-42
Unc45b	7.3219e-42
Hfe2	3.59811e-41
Scd2	7.01545e-41
Cd248	2.28512e-40
Crabp2	7.00999e-40
Ebf2	3.71705e-39
Chrnd	5.11909e-39
Pls3	5.33984e-39
Apobec2	6.65381e-39
Pdgfra	8.80193e-39
Flna	1.32434e-38
Trim55	3.18184e-38
Klhl40	4.73826e-38
Runx1t1	7.19883e-38
Syne1	3.31729e-37
Plec	5.80406e-36
Arid5a	9.44503e-36
Ryr1	1.66248e-35
Itm2c	2.83703e-35
Il11ra1	6.61603e-35
Pdgfrb	6.79739e-35
Serpinf1	1.49411e-34
Rai14	1.66426e-34
Mmp2	1.97661e-34
Hmcn1	2.83023e-34
Plpp7	3.31705e-34
Tmcc3	4.32612e-34
Cdc42ep4	5.7854e-34
Epha4	6.0946e-34
Myom3	7.00544e-34
H2afx	8.67047e-34
Plppr3	1.11526e-33
Acat2	1.13658e-33
Hrc	2.69707e-33
Ddr2	1.04064e-32
Myh8	1.46616e-32
Marcks	1.70666e-32
Srpk3	1.88326e-32
Lrp1	1.89594e-32
Efnb1	2.09632e-32
Dab2	2.23878e-32
Cacna1g	2.59432e-32
Vasn	2.80936e-32
Nhsl2	7.33355e-32
Myl9	8.57698e-32
Jun	9.01917e-32
Dchs1	1.31784e-31
Inpp4b	2.18152e-31
Tril	2.28276e-31
Ednra	2.43802e-31
Efna5	3.54076e-31
Mef2a	4.73687e-31
Alx4	5.70315e-31
Cnr1	8.95525e-31
Pak3	1.07989e-30
Gng2	2.19084e-30
Elk3	2.42009e-30
Pcdh18	3.74958e-30
Ckb	5.44327e-30
Dll1	6.03485e-30
Asb2	2.71804e-29
Igf1	4.0755e-29
Ccdc141	4.09365e-29
Myo18b	8.29841e-29
Col2a1	1.24342e-28
Tuba4a	2.35047e-28
Oaf	2.41092e-28
Synpo	3.79821e-28
Kif26b	8.20533e-28
Pitpnc1	9.87987e-28
Cthrc1	1.07786e-27
Fos	1.08053e-27
Fbln2	1.60307e-27
Smpx	2.36251e-27
Flnc	2.85281e-27
Palm	3.5466e-27
Hmgcs1	5.09666e-27
Cachd1	5.1051e-27
Hes1	1.38338e-26
Inka1	2.21041e-26
Ppfia4	2.55183e-26
Elmo1	2.96559e-26
Ak1	2.98986e-26
Frmd6	3.90978e-26
Pid1	4.48641e-26
Egfl6	7.2125e-26
Serpine2	8.04078e-26
Dner	8.07653e-26
Sqle	1.08147e-25
Nynrin	1.18894e-25
Plin3	1.22032e-25
Stra6	2.42671e-25
Pde2a	5.37027e-25
Myom1	5.61756e-25
Lox	9.09316e-25
Nrp2	1.16847e-24
Pdia4	2.31032e-24
Clcnka	3.53284e-24
Hs3st3b1	3.60048e-24
Ccnd1	3.83473e-24
Twist2	4.85784e-24
Rab3il1	8.75671e-24
Shroom2	1.39688e-23
Ror2	2.18105e-23
Ets1	2.51238e-23
Akap6	2.95683e-23
Slc1a3	3.65119e-23
Dse	4.45278e-23
Alpk3	4.94891e-23
Gpr37	5.03234e-23
Col5a2	6.31032e-23
Fads1	7.78792e-23
Runx2	1.05894e-22
Crispld1	2.11661e-22
Idh1	2.49659e-22
Ptpn13	2.55369e-22
Dbn1	3.04451e-22
Cdo1	4.49875e-22
Scube1	5.50131e-22
Car14	6.51866e-22
St6galnac3	6.67805e-22
Slc39a6	1.26557e-21
Efemp2	1.29134e-21
Cxcl14	1.62203e-21
Efemp1	2.42827e-21
Msmo1	2.54339e-21
Eno3	3.98998e-21
Alcam	6.2225e-21
Smoc2	8.4139e-21
Casq2	1.02459e-20
Chd3	1.70372e-20
Epha7	1.79996e-20
Foxp2	3.79364e-20
Car3	3.93491e-20
Wnt5a	4.08728e-20
Fads2	4.27165e-20
Islr	4.65645e-20
Tchh	4.97127e-20
Mmp14	5.07327e-20
Mpped2	5.93538e-20
Cxcl12	7.823e-20
Timp3	9.12812e-20
Cntfr	9.94927e-20
Neurl1a	1.00897e-19
Pygb	2.02611e-19
Lrrn1	2.52496e-19
Smim1	3.10255e-19
Gas2	5.61043e-19
Paqr4	5.64902e-19
Tspan9	7.17981e-19
Lss	8.30458e-19
Pmaip1	9.76842e-19
Slc25a1	9.89524e-19
Rassf4	1.00217e-18
Tmem119	1.01993e-18
Prom1	1.12253e-18
Pxn	1.34615e-18
Mybpc1	1.40399e-18
Fgfr1	1.5297e-18
Cdon	1.93622e-18
Tenm4	2.67515e-18
Smtn	3.4644e-18
Prex1	4.78513e-18
Wdr86	5.38817e-18
Arxes2	6.33981e-18
Popdc2	6.45019e-18
Otogl	8.11722e-18
Art5	1.70969e-17
Lmnb2	1.87429e-17
Stat5a	3.68436e-17
Sct	3.78639e-17
Robo2	4.53805e-17
Smarca1	4.60512e-17
Rps6ka2	4.67411e-17
Bcat1	5.09704e-17
Fzd1	5.61113e-17
Nid1	6.50691e-17
Myo16	6.51678e-17
Adamts7	7.34735e-17
Mcm4	8.7357e-17
Nup210	1.02667e-16
Dkk2	1.32121e-16
Nkd2	1.51017e-16
Insig1	1.64146e-16
Slc25a18	2.56654e-16
Tspan11	2.72196e-16
Cped1	2.97342e-16
Mapk7	3.14361e-16
Btbd17	3.19831e-16
Ldb3	3.41032e-16
Osr1	3.4874e-16
Hook2	3.71843e-16
Chst2	3.77341e-16
Tgfb2	4.3954e-16
Egflam	4.43884e-16
Tmem26	8.0291e-16
Flrt2	9.97483e-16
Asb10	1.13434e-15
Ctnna2	1.19229e-15
Gpsm1	1.21128e-15
Mtmr11	1.2635e-15
Coq8a	1.29815e-15
Colec12	1.2994e-15
Mab21l2	1.31683e-15
Syne4	1.39753e-15
Plat	1.40535e-15
Itgb1bp2	1.58906e-15
Mertk	1.68297e-15
Phf6	1.92883e-15
1700028P14Rik	2.82342e-15
Reck	2.94194e-15
Sulf1	3.01054e-15
Tbc1d8	3.31065e-15
Zfp185	3.796e-15
Smim5	4.02936e-15
Mylip	4.04131e-15
Bmp5	4.18986e-15
Tnfaip8	4.68665e-15
Cadm1	7.71008e-15
Stox2	8.89975e-15
Wfs1	8.93701e-15
Slc12a7	9.00636e-15
Cpe	1.06946e-14
Tvp23a	1.1445e-14
Chrna4	1.31891e-14
Fgfr2	1.36886e-14
Mmp16	1.56235e-14
Mcm6	1.80147e-14
Hoxc5	2.06663e-14
Cdh3	2.13298e-14
Arhgef25	2.43272e-14
Nlgn3	2.54437e-14
Plxna2	2.6551e-14
Platr25	2.83108e-14
Ripk3	3.08506e-14
Crispld2	3.55169e-14
Mme	3.91705e-14
Scd1	4.22894e-14
Zfp664	4.70626e-14
Csrp3	4.87777e-14
Dab1	5.13786e-14
Mstn	5.24149e-14
Tekt5	5.6895e-14
Crmp1	9.38008e-14
Pygm	1.02317e-13
Nsg1	1.16625e-13
Gnb3	1.33904e-13
Usp20	1.76803e-13
Ssc5d	2.08345e-13
Heph	2.35968e-13
Shisa4	2.84568e-13
Rasl11b	3.03008e-13
Map2k6	3.07775e-13
Smtnl2	3.14547e-13
Flrt3	3.21607e-13
Socs5	3.31296e-13
Ampd3	3.31526e-13
Slc2a5	3.68278e-13
Ccn1	3.71586e-13
Fez1	5.34092e-13
Vopp1	7.24638e-13
Dlc1	7.32028e-13
Emilin1	8.62279e-13
Mpp2	9.84621e-13
Eml3	1.18568e-12
Itga7	1.3885e-12
Top2a	1.58689e-12
Prdm16	1.60734e-12
Tpbg	2.46294e-12
H1f0	2.60833e-12
Flywch2	2.82431e-12
Sntb1	2.92228e-12
Tert	3.32087e-12
Fibin	3.37656e-12
Ntm	4.05264e-12
Slc41a1	4.4931e-12
Rab15	4.88781e-12
Thbs1	5.30112e-12
Msx1	5.36598e-12
Olfml3	5.56754e-12
Tpgs2	6.9462e-12
Dhcr7	7.60086e-12
Pclaf	1.12114e-11
Itgb5	1.16836e-11
Fbln5	1.25374e-11
Plk2	1.43104e-11
Gcat	1.49118e-11
Sc5d	1.5018e-11
Mcm3	1.69483e-11
Daam2	2.17181e-11
Prkag3	2.21806e-11
Prob1	2.43088e-11
Hid1	2.68677e-11
Rps6ka1	2.83743e-11
Pimreg	3.71385e-11
Npnt	3.73483e-11
Lef1	4.11452e-11
Tgfb1i1	4.41356e-11
Agpat3	4.62655e-11
1520401A03Rik	5.26518e-11
Jph2	5.34385e-11
Chrm3	5.67462e-11
Lrrn2	5.6912e-11
Rrad	6.4111e-11
Lig1	7.30058e-11
Cacng6	7.71302e-11
Duoxa1	8.30737e-11
P4ha3	1.01258e-10
Col9a1	1.191e-10
Lxn	1.31306e-10
Ky	1.31367e-10
Ncapd2	1.46863e-10
2310002L09Rik	1.63777e-10
Atp1a2	1.77287e-10
Erbb3	1.86792e-10
Brinp1	2.4503e-10
Anks1	2.58899e-10
Abl1	3.10245e-10
Grn	3.18558e-10
Ckm	3.60313e-10
Actn3	3.84662e-10
B230217C12Rik	4.10851e-10
Ier2	4.69206e-10
Epha3	4.96674e-10
Pappa2	6.92472e-10
Fam13a	7.2541e-10
Armh4	7.74302e-10
Psrc1	8.0876e-10
Cdh6	8.22166e-10
Pcdh9	9.11346e-10
Myo18a	1.00338e-09
Srgap3	1.07148e-09
St8sia2	1.0802e-09
Trdn	1.11346e-09
Pgap1	1.16674e-09
Rarb	1.21542e-09
Dpysl5	1.25115e-09
Cd36	1.3465e-09
Dpysl4	1.44773e-09
Kif20a	1.51129e-09
Zfp41	1.67318e-09
Lrrc3	1.75821e-09
Col8a1	1.82355e-09
Tnks1bp1	1.8609e-09
Hunk	1.98099e-09
Gdf10	2.01946e-09
Rgs8	2.2499e-09
Frzb	2.25117e-09
Bmp7	2.44953e-09
Cyfip2	2.60566e-09
Marveld1	2.80772e-09
Crhr2	2.96451e-09
Wdhd1	3.48325e-09
Col8a2	3.64772e-09
Exog	3.99302e-09
Stum	4.0966e-09
Agl	4.26912e-09
Tecpr1	4.50274e-09
St6gal2	5.03418e-09
Vstm2b	5.238e-09
Best3	5.25327e-09
Fstl4	6.11164e-09
Sox5	6.15339e-09
Ephb6	7.2021e-09
Hmox1	7.27441e-09
Plekha8	7.82976e-09
Pde9a	8.03664e-09
Tspyl4	8.86735e-09
Trim72	8.94909e-09
Htr2b	9.57464e-09
Mcm10	1.06377e-08
Rgr	1.10078e-08
Tmem184c	1.16657e-08
Sgpp1	1.17091e-08
Kpna2	1.17555e-08
Zfp61	1.22269e-08
Enpp2	1.23723e-08
Col15a1	1.29934e-08
Slc35b4	1.34618e-08
Tfap2b	1.45779e-08
Ccng1	1.51893e-08
Nfatc1	1.57444e-08
Uhrf1	1.6212e-08
Aspm	1.64683e-08
Fut10	1.72392e-08
Zic4	1.93766e-08
Meox1	2.06078e-08
Tmem59l	2.07287e-08
Rab36	2.25837e-08
Arap1	2.79067e-08
Txnip	2.91014e-08
Fam129b	2.92796e-08
Ndnf	3.26219e-08
Mapk14	3.35271e-08
Ccdc80	3.4519e-08
Dlx3	3.47237e-08
Idi1	3.58045e-08
Frem1	3.60787e-08
Kif11	4.17822e-08
Eps8	4.2089e-08
Exo1	4.22391e-08
Cep78	4.49754e-08
Thbs2	4.80674e-08
Gmpr	4.95623e-08
Inip	5.03573e-08
Tnfrsf12a	5.06715e-08
Atl3	5.23852e-08
Jmjd4	5.28701e-08
Itga11	5.32408e-08
Sdc3	5.35007e-08
Cenpf	6.08971e-08
Vwf	6.36934e-08
Jakmip3	6.68753e-08
Snx33	7.62583e-08
March8	7.7358e-08
Col25a1	7.81217e-08
Baiap2l1	7.83973e-08
Zdhhc15	7.91838e-08
Rtl3	7.94676e-08
Ttk	8.00001e-08
Arhgap39	8.80277e-08
Sorl1	8.85942e-08
Sned1	8.90328e-08
Kif20b	9.39231e-08
Mkx	9.63733e-08
Armc5	9.95574e-08
Tmem231	1.00033e-07
Cdk19	1.12047e-07
Wdr60	1.13988e-07
Tmem182	1.15998e-07
Ankrd1	1.20481e-07
Dock5	1.23236e-07
Ampd2	1.27926e-07
Gm3325	1.39877e-07
Snx18	1.45857e-07
Ninl	1.49336e-07
Sacs	1.56294e-07
Ccnf	1.60446e-07
Espl1	1.62339e-07
Apbb1	1.76129e-07
Msrb3	1.81413e-07
Wrb	1.95104e-07
Rrm2	2.04436e-07
Plk1	2.14552e-07
Art3	2.33088e-07
Slc6a13	2.4271e-07
Trp53bp2	2.53463e-07
Myh1	2.65633e-07
Arx	2.91649e-07
Ldlr	3.05812e-07
Magi2	3.13938e-07
Eml1	3.46516e-07
Unc5b	3.73661e-07
Ckap2l	3.89767e-07
Cep152	4.38318e-07
Dpp6	4.76511e-07
Bspry	4.88366e-07
Cdca2	5.43944e-07
Tbx5	5.79459e-07
Stat6	6.08204e-07
Tyro3	6.27606e-07
Gm8113	6.29607e-07
Pla2g4a	6.29714e-07
Tpx2	6.32927e-07
Arhgef6	6.552e-07
Usp46	6.57821e-07
Col6a3	6.68823e-07
Cyth1	6.77805e-07
Chst10	6.82797e-07
Sec23a	7.01935e-07
Gm6330	7.25632e-07
Sh2d3c	7.42433e-07
Alx1	7.72084e-07
Prph	7.73195e-07
Nkd1	7.77544e-07
Tnfaip6	8.03822e-07
Zfp36	8.2699e-07
Pxk	8.37124e-07
Mppe1	8.37872e-07
Arhgdib	8.54837e-07
Dlg2	9.09173e-07
Aebp1	9.12816e-07
Nol6	9.4348e-07
Kcne4	1.00113e-06
Tmem100	1.00648e-06
Rspo2	1.0186e-06
Adam11	1.03353e-06
Nid2	1.0953e-06
Hs3st3a1	1.11647e-06
Postn	1.13294e-06
Lad1	1.13494e-06
Fam171a1	1.24885e-06
Ttc26	1.2584e-06
Epor	1.2985e-06
Trim2	1.30155e-06
Gm7240	1.34015e-06
Stard8	1.34189e-06
Map3k12	1.34974e-06
Nell1	1.37997e-06
Chtf18	1.38428e-06
Coro1a	1.3993e-06
Kif2c	1.40564e-06
Hist1h2ae	1.42322e-06
Tas1r1	1.44032e-06
Zcchc12	1.53646e-06
Myo1d	1.57247e-06
Atp6v0a1	1.6148e-06
Fgf10	1.63889e-06
Tiam2	1.67413e-06
Shroom3	1.67893e-06
Plagl1	1.89301e-06
Gata2	2.29376e-06
Tcim	2.36484e-06
Rgs14	2.36685e-06
Scara3	2.47348e-06
Tmc6	2.70865e-06
Aldh1a2	2.86484e-06
Rps6ka6	2.86942e-06
Bub1b	2.99055e-06
Tacc3	3.45356e-06
Chaf1b	3.52167e-06
Zfp334	3.59296e-06
Trim25	3.72236e-06
Hist1h2ap	3.97153e-06
Zcchc18	3.99864e-06
Gsc	4.22234e-06
Emc1	4.47143e-06
Lypd1	4.81734e-06
Tbc1d4	5.01498e-06
Gpsm2	5.13808e-06
Gm10097	5.35408e-06
Slc39a8	5.73779e-06
Gria3	5.87057e-06
Gorab	5.91957e-06
Barx1	6.11617e-06
Abcc5	6.16068e-06
Gm13301	6.48716e-06
Ctxn3	6.6405e-06
Myo19	6.7903e-06
Rnf111	7.1413e-06
Tubg2	8.13954e-06
Glis3	8.28426e-06
Adora1	8.42235e-06
Frem2	8.60605e-06
Col9a2	8.68255e-06
Lgr5	8.70662e-06
2810021J22Rik	8.74578e-06
Xylb	8.91381e-06
Jak2	9.15949e-06
Gm6880	9.22414e-06
Nrxn1	9.2822e-06
Piezo2	9.35016e-06
5730409E04Rik	9.7164e-06
Prkci	9.90048e-06
Col6a2	1.15713e-05
Klhl22	1.20699e-05
Mfsd2a	1.27052e-05
Kcnq4	1.27725e-05
Ncapg	1.28338e-05
Pcdhga3	1.29053e-05
Dlx1	1.34388e-05
Limk1	1.36126e-05
Cdc20	1.51318e-05
Ctsk	1.639e-05
Myom2	1.68802e-05
Kdelr3	1.73402e-05
Kit	1.78585e-05
Pcna	1.79069e-05
Nr4a1	1.79132e-05
Il1rap	1.86886e-05
Tac2	1.89247e-05
Hsf2bp	1.97766e-05
Eva1a	1.9971e-05
Sema3d	2.008e-05
Kif22	2.0769e-05
Zfp647	2.16169e-05
Tjp2	2.17706e-05
Loxl3	2.242e-05
Slc43a2	2.24737e-05
Lix1	2.26166e-05
Tyms	2.40704e-05
Zfp90	2.42953e-05
Bmper	2.48082e-05
Itga4	2.55246e-05
Olfml1	2.57631e-05
Pde7b	2.6147e-05
Klc3	2.67425e-05
Trim46	2.70007e-05
Arhgap45	2.76851e-05
Ccnb1	2.85116e-05
Htra3	2.86551e-05
Cdc25b	2.90332e-05
Lmo3	2.94855e-05
Klhl8	2.97537e-05
Dhrs3	3.08094e-05
Sez6l	3.34886e-05
Trpm2	3.58807e-05
Maged2	3.66893e-05
Chst12	3.72665e-05
Dnah1	3.73611e-05
Lsamp	3.79378e-05
Fbxo32	3.96907e-05
Fkbp5	4.29664e-05
Asb9	4.34256e-05
Ccn2	4.47392e-05
Cacng8	4.70435e-05
Aurkb	4.82682e-05
Zfp687	5.09828e-05
Wdr62	5.12026e-05
Gal3st2	5.17105e-05
Tspyl5	5.22469e-05
Trim32	5.26894e-05
Fam81a	5.26989e-05
Scn1a	5.42667e-05
Abcb9	5.48287e-05
Ncapd3	5.68498e-05
Fam210b	5.72717e-05
Fzd9	5.90719e-05
Rap1gap2	5.94831e-05
Slc4a8	6.05452e-05
Prrg3	6.19881e-05
Stard5	6.43881e-05
Apba2	6.55567e-05
Gpx3	6.65565e-05
Rdh11	6.79376e-05
Anln	6.85867e-05
Tmem67	6.88917e-05
Nedd9	6.95246e-05
Tubgcp6	6.97935e-05
Mcam	7.00369e-05
Ache	7.02081e-05
Tespa1	7.10836e-05
Syt16	7.25777e-05
C1qtnf3	7.29244e-05
Bnc1	7.36291e-05
Lin28b	7.45364e-05
Grk5	7.47781e-05
Khnyn	7.52898e-05
Zfp248	7.5977e-05
Krba1	7.77401e-05
Enpep	7.91355e-05
Zfp808	7.9887e-05
Hs3st1	8.10211e-05
Plcd1	8.22784e-05
Stom	8.25324e-05
Nxpe4	8.29071e-05
Radil	8.30926e-05
Gm15262	8.32613e-05
Ppp1r3b	8.37607e-05
Hpse2	8.44607e-05
Bub1	8.67895e-05
Ttc30b	8.93891e-05
Moxd1	9.47983e-05
Sapcd2	9.50158e-05
Inafm1	9.56993e-05
Zswim4	9.60432e-05
Pbx4	9.8374e-05
Mis12	9.88127e-05
Tmem136	9.88304e-05
Hspa12b	9.93086e-05
Crlf1	9.93703e-05
Mtus2	0.000100161
Lypd6	0.000104454
Fanci	0.000104664
Igdcc3	0.000110172
Gpx8	0.000112988
Fkbp14	0.000113128
Nek10	0.000116643
Naa60	0.000118419
Pygl	0.000119334
Wfdc2	0.000121116
Mindy4	0.000122385
Exoc7	0.00012367
Slitrk6	0.000125816
Haus5	0.000127688
Sim2	0.000128672
Scn4a	0.000129404
Pigb	0.000129599
Eya1	0.000130532
Rusc1	0.000134387
Sox9	0.000136197
Kif23	0.000136556
Zfp251	0.000150491
Pif1	0.000158383
Tssk6	0.000161168
Zfp799	0.000162353
Gstm7	0.000164333
Jcad	0.000166441
Gpr45	0.000168348
Slc1a5	0.0001786
Slc30a3	0.000180804
Plcb1	0.000181146
Prnp	0.00018172
Spag5	0.00019649
Cenpa	0.000200629
Bdh1	0.00021374
Elovl2	0.000217229
Arhgef18	0.000219299
Eln	0.000223259
Slc5a6	0.000227012
Sostdc1	0.000229115
Als2	0.000233657
Zfp446	0.000233856
Melk	0.000238929
Depdc5	0.000244926
Xpnpep2	0.000245941
Dsel	0.000248378
Irx2	0.000251007
Cdt1	0.000262342
Rapgef1	0.00026236
Cyld	0.000264225
Ltbp2	0.000271036
Ppp1r21	0.000271264
Slc43a3	0.00027135
Ttc30a1	0.000276608
Dkk1	0.000277171
Creb3l4	0.000283028
Rbm46	0.000285841
March9	0.00028996
Cdyl2	0.000291267
Gna12	0.000302457
Wscd2	0.000306556
Rhod	0.000306935
Fam234b	0.000308884
Zfp810	0.000312363
Cntrob	0.000313245
Itgb8	0.000320315
Alx3	0.000327979
Ebf1	0.00033158
Pcx	0.000331939
Exoc6	0.000335681
Heyl	0.000336253
Ccna2	0.000336698
St8sia5	0.000338445
Phka2	0.000349759
Reln	0.000355134
Xpc	0.000358399
Tedc1	0.000362609
Tppp	0.000365553
Il4ra	0.00038335
Clec14a	0.00039351
BC030867	0.000416614
Pctp	0.000417109
Arl6ip1	0.000418815
Tubb4a	0.000437124
Cyp2d22	0.000437746
Eif2ak3	0.000454915
Cox7a1	0.000461213
Sft2d2	0.000468793
Wnt2	0.00046911
Atp10d	0.000472172
Hvcn1	0.00047269
Mylk	0.000472871
Zfp658	0.000477873
Col9a3	0.000479157
Fmod	0.000481227
Pcdhac2	0.000500078
Cd44	0.000506582
Phactr1	0.00051176
Tenm2	0.000523827
Ift122	0.00052399
Prc1	0.000532379
Myl2	0.000533036
Dnah12	0.000538625
Klhl38	0.000539876
Gabra1	0.000597319
Ttpa	0.000599306
Lhx6	0.000607665
Wdr78	0.00061213
Foxm1	0.000619882
Epb41l4a	0.000626586
1600014C10Rik	0.000632249
Palm3	0.000632585
Psd2	0.000641802
Tmem200b	0.000642164
Ube3b	0.000656866
Cyp2u1	0.000659183
Adam33	0.000663879
Incenp	0.000671053
9930012K11Rik	0.000672386
Podn	0.000679945
Mthfsd	0.000689705
Inhba	0.000703807
G2e3	0.000709832
Gjb6	0.000722598
Slain2	0.000725035
Lum	0.000727765
Angptl4	0.000727843
Dnmt3c	0.000741821
Gm2163	0.000760682
Gimap9	0.000765638
Adamts15	0.000812325
Hey1	0.000813145
Zfp820	0.000823015
Rab32	0.000843504
Krt24	0.000865636
Rnasel	0.000866696
Kcna1	0.000877253
Slc44a5	0.000888722
Bcar1	0.000891223
Mllt3	0.000900172
Ephx4	0.000905703
Zfp708	0.000908527
Cercam	0.000917929
Adgrg1	0.000925703
Clcn2	0.000926845
Rnf135	0.000950029
Acvrl1	0.000963388
Oprd1	0.000998754
Gad2	0.0010101
Ttf2	0.00101527
Trib2	0.00102388
Adcyap1	0.00106163
Abcg4	0.00107932
Ttc37	0.00108654
Camkv	0.00109517
Rad51	0.0010953
Rpap1	0.00110563
Tmem129	0.00113111
Nr5a2	0.00115207
Tmem184a	0.00115486
Btla	0.00120903
Otud1	0.00122883
Cdhr4	0.00123095
Gucy1a1	0.00124779
Abca7	0.00125819
Sgo2a	0.00126768
Pga5	0.00127157
Trnp1	0.00127846
Pnpo	0.00127854
Rnf180	0.00128233
Sp7	0.00129611
Rhox5	0.0013103
Tuba1c	0.00131647
Smim10l2a	0.00132289
Mt3	0.00133497
Usp35	0.00136195
Gata3	0.00137571
Pabpc5	0.00138466
Cdca3	0.00139788
Kitl	0.00139924
Snx19	0.00141885
Tfap2c	0.0014214
March6	0.00143683
Gm11627	0.00145788
Slc26a11	0.00147703
Ephb1	0.00149701
Spock3	0.00150563
Aknad1	0.00155915
Pter	0.00156539
B4galnt1	0.0015913
Uba7	0.0016312
Sema4a	0.00165983
Slf1	0.00166469
Rab33a	0.0016769
Lck	0.00168499
Mlec	0.00170899
Amigo3	0.00172708
Gpr146	0.00175525
Nucb2	0.00180333
Ybx2	0.00182237
Tha1	0.00187569
Rab27a	0.00187628
Ehd3	0.0018836
Gm15049	0.00188959
Lzts1	0.00191097
2310030G06Rik	0.0019364
Ppp2r2b	0.0019411
Ablim2	0.00198474
Wnt9a	0.00209073
Slfn9	0.00209531
Gm10406	0.00210014
Mis18bp1	0.00218925
Dars2	0.00220828
Naa35	0.00222432
Nefl	0.00223246
Hspb7	0.00226436
Ggcx	0.00235984
Egfr	0.00236241
Hrasls	0.00238877
Clgn	0.00241408
Mindy1	0.00244949
C1qtnf6	0.00249298
Rtn4r	0.0024966
Smpd3	0.00251114
Ibtk	0.00258718
1190005I06Rik	0.0026308
Cpeb3	0.00263995
Spon2	0.0026943
Map3k4	0.00271331
Msc	0.00274192
Lmntd2	0.00280466
Ptpn6	0.00283572
Cipc	0.0028643
Npr2	0.00290208
B3galt4	0.00292499
Entpd1	0.00292514
2900011O08Rik	0.0029802
Hs3st6	0.00298951
Clu	0.00300719
Areg	0.00301215
Lgals3	0.00307701
Tmem184b	0.00309893
Hand2	0.00310699
Car8	0.00317398
Asb4	0.00318216
Tti1	0.0032214
Muc1	0.00329373
Selenop	0.00329599
Haspin	0.00333463
Shroom1	0.00335011
Foxc2	0.00335391
Srprb	0.00344558
Dcn	0.00345497
Mybl2	0.00350679
4932438H23Rik	0.00353046
Pde4a	0.00356704
Zfp976	0.00361528
Mb21d2	0.00364254
Fancd2	0.00366268
Slc27a6	0.00366531
Acacb	0.00367093
Zfp12	0.00373447
Nemp2	0.00374789
Rasl11a	0.00376922
Zfp316	0.00378817
Aass	0.00379282
Spata1	0.00381861
Mcoln3	0.00389478
Miip	0.00391202
Cbln2	0.00391489
Aurka	0.00392287
Gm10644	0.00393333
Fam163b	0.00400014
Edaradd	0.00400294
Ankle1	0.0040375
Nol4	0.00404154
Slc1a4	0.00407485
Asic4	0.00413548
Gins3	0.00416118
Kif4	0.00416279
Sec31b	0.00420986
Cpm	0.00422219
Zfp866	0.00428596
Reep6	0.00429599
Tuft1	0.00432688
Slc2a4	0.00432739
Plekhh1	0.00439247
Serpini1	0.00443143
Gal	0.00452102
Tk1	0.0045257
Galr2	0.0045498
Gjb2	0.00457173
Rbks	0.00458519
Gm20716	0.00458828
Zfp93	0.00476475
Aacs	0.00477027
Tctex1d1	0.00477599
Evpl	0.00478258
Ect2	0.0047949
Sall1	0.00479812
Fam84b	0.00480935
Tlr2	0.00480979
Stx2	0.00481401
Pianp	0.00485067
Gbx1	0.00486864
Gm2897	0.00489304
Zfp780b	0.0049654
2510009E07Rik	0.00505018
Tctn3	0.00507197
Apc2	0.00520795
Sult4a1	0.00522722
Snx24	0.00524171
Gm5141	0.00538143
Cdca7l	0.00540976
Atp13a2	0.00558805
Dusp10	0.00564009
Syngr3	0.00564836
Fsip1	0.00572437
Chrdl1	0.00574006
Gm21093	0.00584628
Zmat4	0.00594325
Gm13303	0.00596398
Hmgcll1	0.0059798
Tmem255a	0.00601095
Ccl21a	0.00606018
Celsr1	0.00606331
Dlx4	0.00620883
Klhl36	0.00620906
Tsnaxip1	0.00624387
Fmn1	0.00630512
Pcdhgb1	0.00630813
Etnk2	0.00631125
Ptgfr	0.00631604
Trim3	0.00632052
Samd10	0.00633246
Kcnj15	0.00635723
Gm44282	0.00641419
3425401B19Rik	0.00641425
Gm3550	0.00642155
Gm3591	0.00663849
Lgi3	0.00666408
Tcf19	0.00679152
Gm12918	0.00694519
Brca1	0.00694733
Zfp39	0.00697755
Gm9913	0.00701158
1700067K01Rik	0.00702356
Dnm3	0.00719496
Cables1	0.00727069
Muc2	0.00735265
Elmo3	0.00735556
Pdgfc	0.00739464
Slit1	0.00739912
Gm10222	0.00743245
Adamts18	0.0074517
Fer1l5	0.00747597
Cdca5	0.00748615
Steap2	0.0074964
Dscaml1	0.00750977
Nmnat3	0.00751499
Ntf5	0.0077371
Camk1g	0.00777346
Tbc1d2b	0.00780022
Asic3	0.00782459
Plbd1	0.00782535
Fbxl16	0.00795506
Svopl	0.00796145
Cyb5d2	0.00807175
Smoc1	0.00809435
Sfmbt2	0.00814101
Gm21985	0.00815038
Mmp9	0.00817633
Mylk2	0.00824178
Cmtr1	0.0082697
Gm45925	0.00827987
Afap1l2	0.00832956
Rnf112	0.00835733
Gm49527	0.00836002
Rims2	0.00839
Myf5	0.00849998
Gm2381	0.00856451
D430041D05Rik	0.00856554
Rasgrf2	0.00909148
6720489N17Rik	0.00909278
Naaladl1	0.00911434
Atp6v0a2	0.00913531
Gm4787	0.00921804
Gm7908	0.00925036
Plxna1	0.00928071
Cyp2r1	0.00945145
Gm6096	0.00945231
Aldh1b1	0.00947091
Acss3	0.00952576
Gm17816	0.00958292
Mcm2	0.00974573
Raet1e	0.00988399
Slc41a2	0.00992374
Cnnm1	0.0100884
2810047C21Rik1	0.0101107
Kdm4b	0.0101308
Cyp27a1	0.0101382
Mgat5	0.0103264
Gm12216	0.0103495
Opn3	0.0103817
Hirip3	0.0103969
Zfp111	0.0105334
Cdca8	0.010588
Susd4	0.0107035
Cd38	0.0107266
Arhgef26	0.0109506
Ndrg1	0.0109625
Atg16l1	0.010995
Wdr17	0.0111238
Unc13c	0.0111876
Sema4b	0.0112484
Gm19026	0.0112741
Gpr183	0.0113028
Crct1	0.0113638
Gpr3	0.0113656
Avil	0.0114423
Kcng2	0.011504
Crym	0.0115166
Foxd2	0.0115884
Arc	0.011606
Gm45692	0.0116392
Ptgdr2	0.0116451
Gm13285	0.011653
Gm13302	0.0116634
Clptm1l	0.0116834
Slc10a6	0.0117401
Etv4	0.011794
Gm3002	0.0118135
Nat8f6	0.0118932
Rundc3b	0.0121814
Fhdc1	0.0122233
Zcchc9-ps	0.0122844
Exoc3l4	0.0123184
Slitrk1	0.0124191
C4b	0.0124423
Kcnj12	0.0124935
Gm10241	0.0124936
Kcnab3	0.0125117
Pax1	0.0126558
Car11	0.0128239
Zfp114	0.0128511
Epn3	0.0128723
Kcnmb2	0.0129015
Syt5	0.0129181
Gm5224	0.0129875
Ifi35	0.0130701
Hspa12a	0.0130783
BC035947	0.0130895
Zc3h12b	0.0131374
Gm47446	0.0131522
Gm17391	0.0132353
Tchp	0.01346
Lrrc3b	0.0135398
Gm49676	0.0135699
Ptch2	0.0136183
Dnajc6	0.0136531
Matn4	0.0138337
Kcnj6	0.014002
Gm7785	0.0140368
Rdh10	0.0140422
Tgfa	0.0140642
Sgk1	0.0141475
Klhl29	0.0141588
Gm45007	0.0143294
Sorcs3	0.0145809
Brinp3	0.0146077
Cyp26a1	0.0146135
Pla2g3	0.0146301
Ube2c	0.0146551
Scn3b	0.0146607
Tinagl1	0.0147698
Ripor3	0.0147973
Rfx4	0.0150735
4930550C14Rik	0.0150875
Tab1	0.0151713
Cenpl	0.0152072
Umodl1	0.015277
Rem2	0.0153493
Ascl1	0.0153523
Trim47	0.0154412
Zswim1	0.0156775
Hgs	0.0157146
Cyp1b1	0.0157477
Hpgd	0.0160023
Alpl	0.0160199
Zfp600	0.0160237
B3gnt4	0.016113
Hsd3b7	0.0161447
Ubxn10	0.016183
Gm12097	0.016473
Dnase1	0.0165648
Dusp1	0.016596
Gm3055	0.0166736
Mcub	0.0167186
Tmco4	0.0168288
Slc6a9	0.0168468
Syn1	0.0170805
Gper1	0.017089
Gm34727	0.0172234
Gm18362	0.0173084
Pax2	0.0173758
H2-Ob	0.0174492
Gm9821	0.0175706
Hils1	0.017789
Gm12706	0.0178182
3110070M22Rik	0.0178946
Gas2l3	0.017952
Col4a1	0.0180662
Gm3667	0.018551
Gm5499	0.0186385
Gm11870	0.018679
Gm18225	0.0188086
Stk32b	0.0188451
F11r	0.0189116
Gm34176	0.0190298
Kif1a	0.0190509
Gm49435	0.0191539
N4bp2l1	0.0193175
Gm3696	0.0195044
Cnmd	0.019656
Dio3	0.0196777
Knstrn	0.0197708
Hira	0.0197755
Padi1	0.0197801
Zfp882	0.0199974
Satl1	0.0200234
Slc5a7	0.0202566
Gm8062	0.0203083
Olfr591	0.020347
5930422O12Rik	0.0205669
Cldn10	0.0206265
Gria4	0.020656
Spc25	0.0207415
Dcaf15	0.0208271
Duox2	0.0209673
Rnf157	0.021055
Zfp977	0.0211188
Rpl10a-ps2	0.02127
Gm17813	0.0213607
Zfp429	0.0214576
Prkcz	0.0217823
Dgkk	0.0218516
Pde1c	0.0219004
Gm44571	0.0222484
Sphkap	0.022396
Ifnlr1	0.0223963
Plekhg4	0.0226617
Cntnap4	0.0227268
Gstm6	0.0227839
Stard10	0.0228786
F830016B08Rik	0.0228951
Trp63	0.022995
Mogat1	0.0230213
Cyp2j6	0.0232375
Kcnmb3	0.0232461
Nkain1	0.0233015
1700129C05Rik	0.0233643
Sypl2	0.0234648
Pm20d1	0.0234734
Fut2	0.0235362
AI464131	0.0237165
Lyst	0.0237512
Gm18609	0.0237528
Phactr3	0.0238911
Serinc5	0.0241185
Itgam	0.0241931
Sdcbp2	0.0241943
Gm15560	0.0242242
Alg5	0.0246692
Masp1	0.0247487
Nr2f2	0.0247675
B3galt1	0.0248676
Gm19040	0.0249907
Trhde	0.0252468
Xlr3a	0.0254783
Degs2	0.025496
Nusap1	0.025558
Pamr1	0.0256027
Gm13171	0.0256405
Spata13	0.0259883
Snph	0.0260489
Bcas1	0.0262789
Zfp37	0.0263025
Gprc5c	0.0264801
Slc2a6	0.0265308
Apc-ps1	0.0267207
Cfap161	0.0267419
Prrt4	0.0270468
Apela	0.0271697
Gm18991	0.0272064
Cdk1	0.0272454
Gm13641	0.0272638
Rims1	0.0276289
Akap5	0.0278951
Gm49592	0.0279175
Lrriq1	0.0282431
Mrvi1	0.0283819
Rybp-ps	0.028679
Gm12689	0.0286917
Gpr82	0.0287647
Dach1	0.0290778
Nrarp	0.0294696
Camk4	0.0297636
Alms1-ps1	0.0298772
Lrrc15	0.0299003
Lpar3	0.0301054
Gm12577	0.030543
Gm7909	0.0305981
Sh3bp4	0.0307012
Csgalnact1	0.0307861
Padi6	0.031457
Gm5089	0.0314577
Kifc2	0.0317554
Gm29603	0.0318072
Agpat2	0.0318374
Gm18212	0.0318859
Nalcn	0.0319629
Nfe2	0.0319995
Gng7	0.0321816
Gm9974	0.0321951
Plcd3	0.0323352
Slc6a15	0.0327195
Irx6	0.0331012
Enpp5	0.0333435
Cfap44	0.033445
Eml2	0.0335589
Aplp1	0.0335859
Mfsd2b	0.0336013
Galm	0.0338664
Artn	0.033941
Gm10443	0.034283
Ros1	0.0342833
Kcnh6	0.0344137
Impg2	0.0345231
Lmntd1	0.0346284
Gabrb1	0.0347274
Gm2623	0.0350074
Gm29776	0.0350495
Gm42688	0.0352717
Gm15576	0.0353293
Rpl36a-ps3	0.0353989
Kdr	0.0357398
Zfp128	0.0364102
Ifit2	0.0364776
B3gnt7	0.0366462
Rffl	0.0366728
Shox2	0.0368575
Ints1	0.0368623
C2cd4b	0.0368719
Gm7340	0.0373336
Depdc1a	0.0375461
2310057N15Rik	0.0376668
Eda2r	0.0377422
Gm21886	0.0380483
Gm29598	0.0381281
Lrrn4	0.0382949
Srrm4	0.0384189
Syt2	0.0390525
Dennd3	0.0390555
Cebpa	0.0391956
Slc2a12	0.0392337
Cav1	0.0394547
Papln	0.0395871
Nrp1	0.0397154
Oas1e	0.039726
Susd2	0.0397747
Mettl21c	0.0398856
Kyat1	0.0399113
Olfr1228	0.0399348
Tent5c	0.0401261
Tcirg1	0.0401421
Vmn1r24	0.0401847
Zfp811	0.0402793
Zfp174	0.0404195
Ccrl2	0.0406483
Kcnf1	0.0406882
Slc35g1	0.040863
Kera	0.0412459
Gm10643	0.0412491
Chst11	0.0413341
Rmnd5a	0.0413442
Rspo4	0.041373
Tmem175	0.0415592
Slc35f2	0.041615
Yif1a	0.041702
Pdik1l	0.041912
Zfp961	0.0419255
Gm14227	0.0420385
Dkk3	0.0421545
Sall3	0.0424442
B4galt4	0.0426073
Rab26	0.042807
Chrnb4	0.042817
Gm12470	0.0430067
Arsj	0.0430782
Gpr153	0.0437189
Gm13570	0.0437381
Lonrf2	0.0439464
Kcnd2	0.0439993
Asb14	0.044044
Mctp1	0.0440902
Col6a1	0.0440975
Gm12353	0.0442963
Castor1	0.0447046
Cabp1	0.0448532
Scfd2	0.0449772
Gm5868	0.0452296
Rnf31	0.0455791
Gm5903	0.0456793
Gm15190	0.0457503
Idua	0.0457815
Plek2	0.0458484
Ptgs1	0.0459094
Pcdhga1	0.0461369
Caly	0.0463684
Gm18692	0.0464143
Nhlrc3	0.0464935
Gm15989	0.0466814
Tmem28	0.046786
Idi2	0.046836
Ngb	0.046889
Glyctk	0.0472605
Gm17922	0.0472961
Fam222a	0.0474183
Gm9292	0.0474203
Gm13854	0.0474529
Slc14a2	0.0474554
Epha2	0.0474941
Pkd1l3	0.0475689
Slc35a5	0.0475805
Emb	0.0476738
Efcab1	0.047709
Ddias	0.0477161
2210011C24Rik	0.0480284
Tmem121b	0.0480606
Bhlhe41	0.0483109
E4f1	0.0484889
Rtn4rl2	0.0486008
Pcdha5	0.0486677
Klf8	0.0488902
Bicdl1	0.0492936
E130114P18Rik	0.0493027
Hoxd1	0.0493254
Trim34a	0.0494476
Hgf	0.0495884
Gdf9	0.049608
Gdf6	0.049745
Cdc42bpg	0.0497804
Kirrel2	0.0502179
Shtn1	0.0502664
Gm36298	0.0505531
Zfp2	0.050642
Enc1	0.0508752
Llgl2	0.0509018
5430427O19Rik	0.0513717
Troap	0.0516599
Acrv1	0.0518186
Gm18791	0.0521323
Lrrc34	0.0524397
Gm43655	0.0530657
Ypel1	0.0532514
Mip	0.05329
Gm8767	0.0533581
Gm14287	0.0535555
Hmx2	0.0535639
Cyp7b1	0.0539387
Cdc34b	0.0541046
Gm7180	0.0544135
4933430I17Rik	0.054509
Gm48739	0.0548548
Spaca7	0.0550693
Xlr4c	0.055127
Zfp612	0.0556581
Astl	0.0559989
Gm48869	0.056041
Amer2	0.056138
Ccdc183	0.0561713
Dtna	0.0562642
Fam24a	0.0565494
Tldc1	0.0569802
Gm3005	0.0569984
Gm17214	0.0572156
Parp9	0.0572684
Gm8801	0.0574202
Gm19195	0.0575248
Rps18-ps2	0.0580419
H2-Eb1	0.0581343
Stk33	0.0583389
Cubn	0.0584623
Cybc1	0.0587939
Folr2	0.0594866
Gm49699	0.0602712
Gm6085	0.0602768
Rbp4	0.0610861
Ces5a	0.0611906
Gm13689	0.0612508
Sdk1	0.0613155
Shf	0.0615015
Trpc5	0.0617051
Rtn4rl1	0.0620571
Lrrc52	0.0622768
Gm48175	0.0624069
Ikbke	0.0630352
Gm13548	0.0632952
Ankrd53	0.0633724
Klhl14	0.0634441
Zfp781	0.0637328
Lrrc46	0.0638421
B3gnt2	0.0638544
Gm7173	0.0647413
Kcnrg	0.0648945
Elac1	0.0652019
Nup62cl	0.0652888
Npff	0.0655045
Dbndd2	0.0656949
Ap5b1	0.0657169
Gm18935	0.0661088
Gm11198	0.0661726
Ccno	0.0661972
Trmt2a	0.0662327
Asb5	0.0662709
Zfp94	0.0664188
Zgrf1	0.0667046
Kcna3	0.0669764
Gm11639	0.0674565
Gnrh1	0.0675425
Asap3	0.0683145
Adamtsl3	0.0684041
Colgalt2	0.0688158
Iigp1	0.0689461
Rpl38-ps2	0.0695345
Tnfrsf23	0.0697524
Angpt1	0.0697605
Gpr162	0.0698368
Nxf2	0.069975
Gm26931	0.0700414
Zfp52	0.070232
Pik3c3	0.0712256
Rpl23a-ps14	0.0714421
Lig4	0.071791
Tbxa2r	0.0719287
Snx13	0.0721525
Prrt1	0.072797
Paqr8	0.073523
Kazald1	0.0736125
Serpinb9b	0.0737355
Sept14	0.0737437
Osmr	0.0738393
Gm13898	0.0741664
Lin7b	0.0747325
Clec2l	0.0748031
Sec1	0.0748237
Zfp748	0.074963
Col4a2	0.0750139
Tmie	0.0755074
Gm16353	0.0760352
Tcerg1l	0.0760591
Dpt	0.0761339
Gm15739	0.0761684
Ak5	0.0766344
Gm45710	0.0771493
Plin5	0.077211
Gp1bb	0.0778178
Hspb8	0.0780869
Gm10037	0.0782548
Echdc3	0.078483
Ccdc177	0.0785523
1700003E16Rik	0.0787224
Eogt	0.0788527
1110017D15Rik	0.0788556
P2ry12	0.0797912
Slc25a47	0.0807034
Syn2	0.0813589
Gm9570	0.0814938
Pam	0.0824121
Mak	0.0824241
Zfp160	0.0825381
Lingo3	0.0828057
Gm10617	0.0831948
Wfikkn1	0.0833403
Gabrr2	0.0833537
Palld	0.0835835
Gm20445	0.0837147
Csf2rb	0.0837299
Gm4032	0.0837939
Gm5228	0.0840493
Gucy1b2	0.0843519
Dcst2	0.0846012
Gm18829	0.0846382
Trim45	0.0848992
Zfp712	0.0849633
Galnt13	0.0850436
Fam205a2	0.0853441
Gm12924	0.0856304
Inpp5b	0.0859325
Pla2g6	0.0860383
Lhx9	0.0867014
Ifitm5	0.0876173
Nefh	0.0878722
Smim18	0.0878861
Gm17228	0.0883284
Lrguk	0.089082
Boll	0.0908568
Kcnc3	0.0909207
Sarm1	0.0911048
Pbk	0.091361
Gm5809	0.0916385
Gpr19	0.091759
1700113H08Rik	0.0920393
Ccdc160	0.0920859
Lpxn	0.0921249
Fam241a	0.0922408
Gm4432	0.0922541
Ttc21a	0.0922864
Ifih1	0.0925545
Asprv1	0.0926049
Vamp9	0.0931292
Ddx58	0.0934734
Agtr2	0.0936492
Chst15	0.0939234
Gp5	0.0939717
Olfr1366	0.0942528
Pheta2	0.0943047
Olfml2a	0.0946457
Doc2b	0.0960255
Heatr5b	0.0961643
Noxred1	0.0963217
Il1a	0.0964468
Dnaaf1	0.0965468
Gm4450	0.0966555
Gpm6b	0.0966956
Fmnl1	0.0969245
Gm6109	0.0980322
Gm12808	0.0989383
Doc2g	0.0989941
Zfp72	0.0990571
Tek	0.0991764
Mcf2l	0.0994749
Zfp583	0.0994847
Tbccd1	0.0995643
Meioc	0.0996965
Naprt	0.0998444
Mterf1b	0.100093
Fgf22	0.100165
March1	0.100211
Gm13899	0.10053
Chst5	0.100549
Bcl2l2	0.100579
Myrip	0.100707
Syt1	0.10146
Pcdhgb2	0.101559
Lhfp	0.10156
Isg20	0.101807
Cldn2	0.101896
Gm47597	0.102948
Prss8	0.103398
Glt28d2	0.103509
Gm15920	0.104661
Kif19a	0.105118
Gm8850	0.105442
Rxfp3	0.105756
Kcnn1	0.105763
Tagap	0.105798
Gdap1l1	0.105916
Gabrb2	0.106105
Lexm	0.106467
Gm7042	0.106518
Plekha2	0.106889
Zfp595	0.106992
Gm47154	0.107023
Sectm1a	0.107402
Rasl10b	0.109059
Gm2420	0.109128
H2-M10.2	0.112152
Ildr2	0.112192
Npm3-ps1	0.112307
Zfp518a	0.113408
AB124611	0.113732
Zfp994	0.113998
Slc17a9	0.11405
Cds1	0.114799
BC030500	0.114886
Cplx1	0.115688
Arsk	0.116089
Gfra2	0.116465
Pcsk6	0.116486
Adgrg2	0.116981
Hap1	0.117064
Cyb561	0.117347
Nup93	0.11774
AW554918	0.117893
Nfs1	0.118077
Dnajc27	0.119102
Fchsd1	0.119582
Hey2	0.119599
Gm26920	0.120503
Mapk15	0.120659
Gm49673	0.121655
Entpd5	0.121804
Isyna1	0.12239
Slc1a6	0.122444
Fam209	0.122527
Stmn2	0.122684
Zfp40	0.122745
Hsph1	0.123111
Slc3a1	0.123414
Pik3r2	0.123419
Map6d1	0.12349
Lrrc4b	0.123682
Dnaic2	0.123813
Smco3	0.124267
Gsto2	0.124295
Gm12363	0.12436
Lpcat2	0.125481
Myh7b	0.125567
Gm17330	0.125773
Fndc1	0.126433
Gm10046	0.126628
Rin1	0.12692
Pcdhb6	0.128457
Ppara	0.128476
Tmem25	0.128559
Cnksr1	0.128833
Dcaf12l2	0.129015
Adamts1	0.12951
Gm21541	0.129651
Gm49538	0.129754
Gm46424	0.130194
Ccdc170	0.130429
Ctsc	0.130704
Ccne1	0.130856
Vwa2	0.131795
Fndc8	0.132132
Dppa5a	0.132421
Ism1	0.132716
Pcdhgb6	0.133355
Cd247	0.133757
Zbtb42	0.134291
Slc7a3	0.134546
Gm14412	0.134686
Zfp78	0.134858
Grid2	0.13487
Gm9785	0.135023
Gm12903	0.135133
Ms4a8a	0.135239
Zfp3	0.135304
Cntn6	0.135535
Gm6611	0.13557
Sycp2	0.136659
1700092M07Rik	0.136975
P2ry14	0.137898
Pde8b	0.13841
Hmgcs2	0.138454
Gm43442	0.139063
Xlr3b	0.139663
Zcwpw2	0.139825
Gm49309	0.14084
Col18a1	0.140949
Kctd21	0.140963
Knl1	0.141174
Cntn4	0.141618
Endov	0.141762
Nexmif	0.14211
Iqck	0.142355
Dnah2	0.142847
Gprc5a	0.143617
Ampd1	0.143639
Cd5	0.143862
Scml4	0.144161
Serpinb9	0.14477
Duox1	0.144914
Mpzl3	0.1451
Gm10778	0.14514
Gm10259	0.145311
Gm15914	0.147059
Klf1	0.147217
Pcdhb14	0.147252
Ehhadh	0.147351
Teddm2	0.147582
Sowaha	0.148806
Mybphl	0.149031
Zfp563	0.149409
Chrm4	0.149824
Fbxl4	0.149882
Birc2	0.150087
Mansc4	0.150361
Gm10087	0.150685
Aatk	0.151295
H2-M6-ps	0.151614
Tfeb	0.152073
Gpr50	0.152768
Ccdc96	0.152987
Ccr7	0.153165
Zfp11	0.154409
Vars2	0.154573
Capn12	0.154598
Tnfsfm13	0.155412
Pnp2	0.155508
Cd34	0.155542
Pcdhb5	0.156479
Tspan8	0.156495
Tbx4	0.156708
Zfp341	0.15684
Zfp879	0.157173
Gm7694	0.157263
Gm49721	0.158408
Itih4	0.158724
Gpat3	0.159072
Rinl	0.159324
Spem1	0.159918
Sbk2	0.160006
Cers3	0.16013
Rapgef5	0.160282
Ctnnd2	0.160438
Egr1	0.160448
Gm3551	0.160753
Gm10645	0.161285
Calhm2	0.161594
Tigd5	0.162324
Ncam2	0.162794
Pcdhb18	0.162856
Rnf125	0.162968
Utf1	0.163159
Gm12463	0.163251
Gm49545	0.163997
Pomt1	0.164021
Ndufa4l2	0.164336
Gm10065	0.164437
Acot3	0.164501
Arhgef19	0.164797
Aim2	0.165481
Tnc	0.16551
Gm2986	0.166177
Fam111a	0.16628
AW209491	0.166622
Arl9	0.16807
Tcp11l2	0.16863
Mpp4	0.169217
Gm3383	0.170977
Gm49486	0.171708
Syt3	0.172027
Gm17825	0.172273
Slc7a4	0.172659
A3galt2	0.173037
Dyx1c1	0.173957
Scg2	0.174038
Abca6	0.17487
Fam174b	0.1756
Me3	0.175712
Ndc80	0.175806
Col4a4	0.176141
Oma1	0.176629
Ptger3	0.176955
AA414768	0.176972
Pfkfb4	0.177478
Gm5127	0.177594
Lrrc69	0.179437
Pex11a	0.179437
Amdhd1	0.180586
Gipr	0.181127
Gm12902	0.181641
Hecw2	0.181985
Card10	0.182088
Layn	0.182344
Clba1	0.182494
Sema6d	0.182584
Crhbp	0.183037
Gm47994	0.183118
Nkapl	0.18323
Gm11549	0.184684
Hoga1	0.184807
Dhx40	0.185524
Trim16	0.186778
Mlh1	0.187119
Map3k6	0.187186
Mctp2	0.189272
Gm16184	0.189904
Gm17324	0.190327
Gja6	0.190328
Krtcap3	0.190835
Vmn1r-ps145	0.190852
Rnf170-ps	0.191347
Cd200	0.191702
Inca1	0.191985
Pcdhb20	0.192066
Zfp300	0.192189
Slc24a2	0.193368
Cyp27b1	0.194322
Syk	0.19515
Gm16574	0.195297
Sult6b1	0.195762
Ccdc89	0.195941
Mdk-ps1	0.196159
Zkscan16	0.196321
Gpr63	0.196567
Smpd5	0.196639
Gm45140	0.197319
Flvcr2	0.19747
Gm9816	0.198956
Slc37a2	0.199959
Fah	0.199975
Gm49380	0.200609
Tmem140	0.200933
Galnt18	0.201229
Il4	0.201314
Dok1	0.202214
Nr1i3	0.202322
Lhfpl5	0.20266
Ggt5	0.202808
Gm10337	0.202905
Kcnd1	0.203001
Gm15580	0.203117
Ptprt	0.20321
Gm20518	0.203504
Ppp1r13b	0.205446
[truncated: 1,001 more rows]

## Sheet: gam pval_m2
gene	p_value
Cdkn1c	3.32141e-134
Zfhx3	5.65243e-128
Actc1	3.37563e-101
Crabp1	3.51732e-83
Crip2	2.3694e-80
Cryab	6.67932e-78
Igfbp4	7.11882e-78
Ccnd2	9.00288e-77
6330403K07Rik	9.36238e-76
Ptn	5.25777e-74
Sulf2	9.1299e-74
Nrk	1.11205e-69
Sox11	3.38431e-64
Zfhx4	2.02788e-62
Id2	2.77356e-62
Myog	2.195e-61
Col1a1	5.88998e-59
Mdk	1.50921e-55
Cnn2	2.34933e-52
Cdh11	4.12649e-52
Tnnt2	9.21086e-51
Myod1	1.13577e-50
Mn1	2.3137e-49
Meis2	3.04485e-49
Plpp3	1.87555e-48
Mfap2	3.82926e-48
Tpm2	9.72711e-47
Tuba1a	2.29877e-46
Msc	7.26443e-45
Des	2.11332e-44
Cd82	6.74995e-44
Sfrp1	8.37256e-44
Col4a1	3.97432e-43
Gja1	1.55918e-40
Col15a1	9.82404e-40
Spg21	1.62842e-39
Ccne1	3.60747e-38
Tes	9.42508e-38
Mymx	8.00889e-37
Runx1t1	4.27657e-36
Meis1	1.27051e-35
Tgfbi	1.88197e-35
Tns3	3.51731e-35
Cdkn1a	5.25453e-35
Slc29a1	8.55199e-35
Cd248	1.27897e-34
Tril	1.87988e-34
Pdgfra	1.50332e-33
Limd2	3.04502e-33
Tkt	4.80743e-33
Chrna1	9.10812e-33
Efnb1	2.02762e-32
Tagln2	2.33385e-32
Efna5	3.06244e-32
Ebf2	5.62764e-32
Car3	1.10167e-31
Ssbp3	1.53526e-31
Acta2	3.23843e-31
Plppr3	6.74228e-31
Plagl1	7.34478e-31
Nhsl2	3.1241e-30
Igfbp5	7.7573e-30
Tnfrsf12a	4.63107e-29
Tmem119	9.9505e-29
Rtl3	1.03586e-28
Dpysl2	3.35514e-28
Neb	1.43632e-27
Kif26b	1.45265e-27
Nrep	1.71524e-27
Pdgfrb	3.43171e-27
Ttn	3.75703e-27
Tnni1	4.89569e-27
Epha4	7.14284e-27
Alx4	4.4456e-26
Serpinf1	6.05052e-26
Gng2	1.67684e-25
Ednra	2.08419e-25
Dab2	2.69244e-25
Scd2	3.50387e-25
Il11ra1	4.87914e-25
Rai14	5.15104e-25
Cacna1g	1.14945e-24
Hmcn1	1.42949e-24
S1pr3	1.46156e-24
Cald1	1.48202e-24
Hspb2	1.63377e-24
Cdc42ep4	2.4372e-24
Vasn	2.91403e-24
Myl9	3.38229e-24
Mpped2	5.01495e-24
Marcks	5.23057e-24
Hmgcs1	5.24769e-24
Dok7	1.01657e-23
Itga7	1.49076e-23
Lrp1	2.27789e-23
Iffo1	3.44675e-23
Itm2c	3.91122e-23
Col1a2	4.54884e-23
Olfml2b	4.65539e-23
Igf1	5.84824e-23
Bcam	1.4423e-22
Pid1	1.74607e-22
Hspb1	1.79068e-22
Col2a1	2.18916e-22
Synpo	3.18929e-22
Dmpk	4.02466e-22
Mymk	4.08183e-22
Cd44	4.64239e-22
Dchs1	8.45082e-22
Twist2	9.18376e-22
Lef1	1.15349e-21
Frmd6	1.36713e-21
Inka1	1.97118e-21
Kcne1l	2.26679e-21
Ddr2	3.0318e-21
Pcdh18	6.46048e-21
Oaf	7.02178e-21
Cxcl14	7.43268e-21
Pitpnc1	7.69558e-21
Crabp2	8.54004e-21
Agtr2	9.21561e-21
Col3a1	2.20563e-20
Cdo1	2.40329e-20
Lpar1	2.44727e-20
Sept4	5.12183e-20
Egfl6	5.74871e-20
Cadm1	1.13645e-19
Cachd1	1.92505e-19
Nrp2	2.38431e-19
Nynrin	2.99818e-19
Flna	3.57041e-19
Cxcl12	4.64037e-19
Fndc5	6.66565e-19
Pitx3	8.8423e-19
Runx2	9.15507e-19
Traf3ip3	1.74979e-18
Scube1	1.79449e-18
Rab3il1	1.80019e-18
Cthrc1	1.83162e-18
Ptpn13	1.94394e-18
Crispld1	2.12139e-18
Ror2	2.46208e-18
Idh1	3.37257e-18
Slc1a3	3.99195e-18
Hs3st3b1	6.4911e-18
Palm	1.23885e-17
Chodl	1.44212e-17
Fbln2	1.61276e-17
Stra6	5.44642e-17
Wnt5a	7.586e-17
Vgll3	1.20961e-16
Car14	1.84628e-16
Nkd1	1.94357e-16
Serpine2	2.43075e-16
Cntfr	3.12739e-16
Stox2	3.20201e-16
Htra3	3.87645e-16
Dse	4.37345e-16
Myzap	7.2617e-16
Lss	8.59534e-16
Acat2	1.16453e-15
Rasl11b	1.20518e-15
Efemp1	1.21929e-15
Epha7	2.05734e-15
Sqle	2.23788e-15
Smoc2	2.30131e-15
S100a16	2.45345e-15
Adamts7	2.63095e-15
Ablim3	3.66493e-15
Prex1	4.21402e-15
Ets1	6.23242e-15
Cdh3	6.65148e-15
Col18a1	6.77574e-15
Slc25a1	8.25347e-15
Snhg11	8.29153e-15
Fgfr1	8.86264e-15
Mylip	1.33195e-14
Lox	1.34488e-14
Sulf1	1.63455e-14
Mybpc1	1.79672e-14
Flrt2	1.82088e-14
Serpinh1	2.09284e-14
Nes	2.9222e-14
Fzd1	4.89226e-14
St6galnac3	4.9316e-14
Dkk2	5.10989e-14
Hes1	6.08569e-14
Msmo1	8.00137e-14
Tspan11	8.59001e-14
Mtmr11	9.44302e-14
Ripk3	9.48897e-14
Mmp2	1.06695e-13
St8sia2	1.32464e-13
Osr1	1.43017e-13
H1f0	1.53765e-13
Ctnna2	1.77991e-13
Smarca1	1.84752e-13
Crmp1	2.08299e-13
Mab21l2	2.10803e-13
Nkd2	2.29342e-13
Pdia4	2.40528e-13
Pde2a	2.46463e-13
Syne4	2.63154e-13
Egflam	3.19521e-13
Mstn	3.26685e-13
Hist1h2ap	3.41558e-13
Tnfaip8	3.76941e-13
Heyl	4.06788e-13
4931428F04Rik	4.2841e-13
Cped1	4.3899e-13
Col4a2	5.0049e-13
Csgalnact1	5.33169e-13
Tmem26	6.41727e-13
Robo2	6.87826e-13
Afap1l1	8.05308e-13
Ptgis	9.31179e-13
Zfp185	1.04735e-12
Bmp5	1.07935e-12
Ccnd1	2.12363e-12
Fgfr2	2.57343e-12
Col25a1	2.72251e-12
Myh8	3.50658e-12
Socs5	5.07067e-12
Cav1	5.11889e-12
Prom1	5.18368e-12
Cpe	7.02675e-12
Fn1	7.48994e-12
Adamtsl1	7.9034e-12
Efr3b	9.00685e-12
Fam107b	9.28987e-12
Palld	9.96619e-12
Nlgn3	1.15751e-11
Tert	1.41471e-11
Rgs16	1.42234e-11
Kcnk13	1.56011e-11
Tvp23a	1.59225e-11
Flywch2	1.6225e-11
Jmjd4	1.62683e-11
Crispld2	1.84751e-11
Ndrg1	2.10294e-11
Gas6	2.30821e-11
Hoxc5	2.51971e-11
Rb1	2.53574e-11
Alcam	2.80342e-11
Dab1	2.81054e-11
Col5a2	3.18719e-11
Cdk1	3.46743e-11
Pygb	3.76747e-11
Mme	5.56751e-11
Foxp2	6.39229e-11
Prickle1	7.59016e-11
Mmp14	9.93547e-11
Tenm4	1.16463e-10
Klhl41	1.20526e-10
Arxes2	1.2969e-10
Wdr86	1.37749e-10
Rps6ka1	1.50744e-10
Col9a1	1.58946e-10
Msx1	1.67217e-10
Fez1	2.39688e-10
Tgfb2	2.48179e-10
Dll1	2.48639e-10
Slc12a7	2.58551e-10
Flrt3	2.62007e-10
Mertk	2.6393e-10
Sel1l3	2.85877e-10
Itgb5	3.10363e-10
Elmo2	4.23575e-10
Pclaf	5.77126e-10
Myl1	7.34568e-10
Btbd17	7.51253e-10
Chst2	8.44711e-10
Mpp2	8.8084e-10
Scd1	8.99762e-10
Gprc5c	9.55036e-10
Cyfip2	9.57187e-10
Platr25	1.10509e-09
Shkbp1	1.1735e-09
Daam2	1.2443e-09
Cdon	1.34356e-09
Pbk	1.38887e-09
Fads1	1.42411e-09
Cemip2	1.58897e-09
Colec12	1.71344e-09
R3hdm4	1.89267e-09
Tacc2	3.05246e-09
Prune2	3.23642e-09
Plat	3.32183e-09
Pappa2	3.39457e-09
Pcdh19	3.71452e-09
Kdm4b	3.88172e-09
Mmp16	3.99972e-09
Arhgef25	4.18939e-09
Sc5d	4.66649e-09
Slc39a6	5.07619e-09
Pdlim3	5.11462e-09
Tfap2b	5.52972e-09
Ntm	6.21937e-09
Tnks1bp1	6.38852e-09
Gas2	6.86335e-09
Upp1	8.55296e-09
Epha3	1.07562e-08
Tgfb1i1	1.11892e-08
Nol6	1.14773e-08
Agbl5	1.21196e-08
Gdf10	1.3758e-08
Palmd	1.44068e-08
Lmnb2	1.45483e-08
Cdh6	1.50787e-08
Hyal2	1.62133e-08
Tspyl4	1.63629e-08
Grn	1.6747e-08
Ephb6	1.80626e-08
Eml3	1.85508e-08
Trib2	1.86336e-08
Plxna2	1.86709e-08
Nusap1	1.87727e-08
St6gal2	1.88923e-08
Reck	1.89138e-08
Coro7	1.93761e-08
Asb2	2.13663e-08
Tpbg	2.32517e-08
Myf5	2.4494e-08
Lrrc3	2.45483e-08
Map2k6	2.62887e-08
Mllt3	2.73428e-08
Shroom3	2.92316e-08
Brinp1	3.20796e-08
Vopp1	3.62009e-08
Usp46	3.67585e-08
Trim2	4.6492e-08
Col8a1	5.32456e-08
Ppfibp2	5.9404e-08
Nr2f2	6.47379e-08
Meox1	6.65706e-08
Armh4	6.95825e-08
Insig1	7.18794e-08
Fhl1	7.7328e-08
Marveld1	7.73779e-08
Frzb	8.15394e-08
Clcn5	8.44182e-08
Mob3b	9.40745e-08
Fos	9.65482e-08
Gm8113	1.01014e-07
Fbln5	1.07437e-07
Zfp41	1.22732e-07
Dlx3	1.24967e-07
Sec23a	1.33199e-07
Pcdh9	1.39273e-07
Spon1	1.42127e-07
Gpsm1	1.5637e-07
Rnf182	1.64703e-07
Lxn	2.20791e-07
Dync1i1	2.20794e-07
Dhcr7	2.20816e-07
Snx18	2.25755e-07
Tmem184c	2.38517e-07
Dhx57	2.51129e-07
Psmd5	2.58706e-07
Slc35b4	2.72731e-07
Myh3	2.99381e-07
Jun	3.05565e-07
Adam11	3.17882e-07
Shisa4	3.29125e-07
Col8a2	3.42448e-07
B230217C12Rik	3.47381e-07
Vstm2b	3.54107e-07
Plekha8	3.59727e-07
Ube2c	3.66036e-07
Sorl1	4.1323e-07
Gcat	4.13834e-07
Dph1	4.30315e-07
Ccn1	4.41005e-07
Angptl4	4.41045e-07
Nfatc1	4.90711e-07
Fam69b	6.02906e-07
Heph	6.66624e-07
Pcx	7.03663e-07
Fzd4	7.04805e-07
Tmem59l	7.25805e-07
E130114P18Rik	7.80816e-07
Trove2	8.43195e-07
Hunk	8.4884e-07
Rnf111	8.50163e-07
Zfp106	8.62976e-07
Ndnf	8.64495e-07
Phf6	8.78547e-07
Timp3	9.30586e-07
Glg1	9.87154e-07
Ctc1	9.94756e-07
Tpgs2	1.03213e-06
Olfml3	1.05704e-06
Asb5	1.08307e-06
Idi1	1.1066e-06
Rarb	1.16021e-06
Armc5	1.26802e-06
Pkia	1.33715e-06
Srgap3	1.38779e-06
Lonp2	1.3978e-06
Ccna2	1.50884e-06
Myo1d	1.51343e-06
Naa60	1.5229e-06
Dock5	1.53907e-06
Zfp169	1.84284e-06
Man2b2	1.8826e-06
Tyms	1.90836e-06
Rspo2	1.91293e-06
Zfp358	1.93968e-06
Ajuba	2.0781e-06
Nid1	2.10696e-06
Mvd	2.11224e-06
Stard8	2.16746e-06
Emilin1	2.16832e-06
Gper1	2.21551e-06
Slc2a4	2.25047e-06
Zfp799	2.41731e-06
Veph1	2.46994e-06
Mapk14	2.50132e-06
Itga11	2.52847e-06
Zswim4	2.63377e-06
Myo9b	2.76616e-06
Zfp61	2.8996e-06
Sgpp1	2.94993e-06
Scn3b	2.99421e-06
Col6a3	3.00144e-06
Nhs	3.02087e-06
Prdm16	3.07191e-06
Smim20	3.21987e-06
Sox5	3.22642e-06
Tnc	3.40817e-06
Gm6330	3.49812e-06
Slitrk6	3.70939e-06
Sgo1	3.74916e-06
Mab21l1	4.07784e-06
Unc5b	4.19583e-06
Gdpd5	4.39908e-06
Thbs2	4.53672e-06
Dusp6	4.57779e-06
Pxk	4.6764e-06
Nrxn1	4.76758e-06
Arap1	4.78251e-06
Snx33	4.9121e-06
Eps8	5.10494e-06
Alx1	5.20422e-06
Pcdhgb7	5.44149e-06
Cep78	5.58e-06
Pigb	5.58373e-06
Rab36	5.80492e-06
Myo19	5.87652e-06
Gata2	5.93864e-06
Stat6	5.93938e-06
Sh3bp4	6.02562e-06
Abl1	6.39692e-06
Enpp2	6.67945e-06
Pde7b	7.0574e-06
Xpc	7.15225e-06
Atp2a1	7.49448e-06
Ric8a	7.53409e-06
Magi2	7.61212e-06
Tek	7.80802e-06
Tmem100	8.01344e-06
5730409E04Rik	8.25945e-06
Bhlhe41	8.31675e-06
Khnyn	8.51433e-06
Cdca8	8.5273e-06
Tbx5	9.30509e-06
Ccdc120	9.4554e-06
Pde9a	9.81822e-06
Zfp90	9.81879e-06
Cat	1.00524e-05
Ncoa7	1.0131e-05
Cyp4f17	1.01683e-05
Cdk19	1.04391e-05
Msrb3	1.04767e-05
Aldh1a2	1.05497e-05
Tk1	1.09227e-05
Ttc30b	1.1055e-05
Lin28b	1.14999e-05
Zcchc18	1.17141e-05
Cdc25b	1.25695e-05
Spc25	1.2622e-05
Sned1	1.26381e-05
Zfp810	1.26764e-05
Zcchc12	1.27156e-05
Mkx	1.38317e-05
Ggcx	1.42791e-05
Nsg1	1.46652e-05
Trim46	1.49231e-05
Inpp5e	1.54236e-05
Ttc26	1.62359e-05
Dnm3	1.65838e-05
Slc10a6	1.74354e-05
Tcf7l2	1.76301e-05
Gsc	1.77648e-05
Slc39a8	1.8277e-05
Rrm2	1.83008e-05
Islr	1.9635e-05
Gm7240	1.97998e-05
Kcne4	2.18622e-05
Fam129b	2.18945e-05
Trp53bp2	2.20666e-05
Hs1bp3	2.30874e-05
Zbtb5	2.3729e-05
Stx17	2.394e-05
Pla2g4a	2.42754e-05
Snx19	2.44349e-05
Ntn5	2.47351e-05
Plk2	2.47536e-05
Tspan9	2.57135e-05
Mppe1	2.64074e-05
Coro1a	2.67229e-05
Ube3b	2.73429e-05
Fam78a	2.97341e-05
Wwp2	3.13051e-05
Ipo13	3.13064e-05
Chst10	3.18178e-05
Crlf1	3.282e-05
Hgs	3.37392e-05
Ldlr	3.4341e-05
Dusp10	3.60911e-05
Kdm5d	3.7444e-05
Dnah1	3.76255e-05
Ctsk	3.89746e-05
Zer1	3.95032e-05
Bmp7	4.07038e-05
Zfp60	4.41323e-05
Plxna1	4.5004e-05
Ninl	4.80934e-05
Elovl2	5.06496e-05
Hs3st3a1	5.06608e-05
Psrc1	5.35788e-05
Zic4	5.5398e-05
Gm3325	5.57345e-05
Spsb4	5.57528e-05
Endov	5.76825e-05
B4galt7	5.8283e-05
Ttc37	6.03754e-05
Zfp647	6.04536e-05
Itgb6	6.07731e-05
Apbb1	6.37656e-05
Racgap1	6.45354e-05
Dlx1	6.52804e-05
Sez6l	6.54426e-05
Gm13301	6.58699e-05
Lgalsl	6.67928e-05
Limk1	6.69409e-05
Zfp783	6.73352e-05
Kctd1	6.74866e-05
Shisa3	7.17375e-05
Tab1	7.43147e-05
Nek2	7.47978e-05
Trpm2	8.12551e-05
Unc45b	8.15525e-05
Lum	8.42248e-05
Crym	8.56707e-05
Cltc	8.912e-05
Map3k12	9.0034e-05
Hdac11	9.03857e-05
Tiam2	9.24811e-05
Crhbp	9.48101e-05
Pcdhga3	9.49659e-05
Prkci	9.55018e-05
Zfp664	9.61296e-05
Mindy1	9.65576e-05
Gria3	9.72077e-05
Zc4h2	0.000105999
Zfp446	0.000107181
H2afx	0.000115135
Cog6	0.00011577
Zfp12	0.000116656
Virma	0.000120362
Apc2	0.000121705
Rab27a	0.000125534
Thbs1	0.000128297
B4galt4	0.000128981
Zup1	0.000136519
Scn1a	0.000137658
Dlc1	0.000138993
Palm3	0.000140352
Cacng8	0.00014371
Syne1	0.000144538
Clcnka	0.000145705
2810021J22Rik	0.000150152
Klhl40	0.000154881
Grk5	0.000158383
Ermap	0.000160558
Tubg2	0.000165914
Lama2	0.000166833
Bmper	0.000173495
Camk1g	0.000174272
Ypel1	0.000176651
Ebf1	0.000177986
Wdr60	0.000177999
Lmod3	0.000186465
Plcb1	0.000189987
Pomgnt2	0.000195234
Smyd1	0.000198028
Ccn2	0.000198126
P4ha3	0.000207271
Rassf4	0.000208641
Knl1	0.00021145
Fndc1	0.000213561
Smoc1	0.000213817
Poc5	0.000216212
Fut10	0.000218843
Asb9	0.000225908
Adcyap1r1	0.000227733
Pde1c	0.000229219
Ctsc	0.000229249
Hpcal1	0.00023224
Vsir	0.000235195
Casz1	0.000235225
Ipo7	0.000240889
Mthfsd	0.000243397
Nppc	0.000251501
Irak2	0.000254036
Kcnq4	0.000256191
Zfp273	0.000268835
Adcyap1	0.000274262
Eva1a	0.000279434
Cep152	0.000286057
Asap3	0.000288361
Ccdc80	0.000295997
Slc4a8	0.000308053
Tmem231	0.000312966
Osgin1	0.000335098
Rtn1	0.000337092
Wnt2	0.000337994
Hk2	0.000357047
Mfsd2a	0.000376709
Kremen2	0.00039033
Calcr	0.00040434
Rpgr	0.000415731
Chst11	0.000421777
Arhgef18	0.00043429
Galnt16	0.000435513
Fam81a	0.000440556
Art1	0.00044531
Trp53i11	0.000447209
Trim62	0.000450107
Zswim1	0.000453198
Dhx8	0.000454358
Hist1h2bc	0.000454685
Fbxl20	0.000464162
Leprot	0.000466558
Mybph	0.00046814
2900011O08Rik	0.000474429
Bdh1	0.000481237
Slc35g1	0.000482148
Als2	0.000488081
Zkscan1	0.000497232
Bnc1	0.00050033
Gpr45	0.000501441
Ephx4	0.000501671
Tubgcp6	0.000504858
Cmtr1	0.000509447
Nxpe4	0.000512304
Ankrd26	0.000535421
Zfp780b	0.000551283
Fgf10	0.000559586
Ptpn9	0.000562365
Gm12918	0.000574708
Radil	0.000584149
E4f1	0.000585056
Arhgap45	0.000586054
Lima1	0.000600096
Alx3	0.000613419
Apba2	0.000614951
Slc6a9	0.000618575
Akap1	0.000619556
Ppp1r3b	0.000624948
Akt3	0.000625954
Serinc5	0.000631426
Ckb	0.000632013
Zkscan7	0.000640422
Ttpa	0.000648389
Galnt18	0.000648436
Mylk	0.0006513
Pimreg	0.00065197
Slc26a11	0.000679848
Irx2	0.000682258
Dkk1	0.000683804
Tssk6	0.000705697
Tti1	0.000715402
Zfp708	0.000721028
Pcdhgb1	0.000738234
Eif2s2	0.000773951
Lsamp	0.00083443
Zdhhc15	0.000839343
Exoc6	0.000852122
Top2a	0.000855188
Wrb	0.00085814
Nell1	0.000906746
Tspyl5	0.000907722
Hs3st1	0.000910028
Podn	0.000913435
Ankrd33b	0.000918681
Zfp248	0.000920712
Ibtk	0.000932503
Ndc80	0.000935708
Ints4	0.000943079
1600014C10Rik	0.000950381
Dusp27	0.000952189
Zfp160	0.000973016
Gprc5a	0.000982654
Sostdc1	0.000992405
Lhx6	0.00100324
Cnr1	0.00100479
Creb3l4	0.00100497
Tcirg1	0.00102334
Ppp4c	0.00105196
Ybx2	0.00107113
Lmcd1	0.00107877
1520401A03Rik	0.00111636
Heg1	0.00112102
Dcc	0.00112523
Gpr37	0.00113291
Slc25a18	0.00114629
Rab5a	0.00116985
Inip	0.00120254
Tubgcp5	0.00120325
Pcdhac2	0.00120638
Epb41l4a	0.00120893
Tcf19	0.00121639
Trim32	0.00123979
Atp10d	0.00124287
Fbxo46	0.00126568
Fam111a	0.00128592
Alg5	0.00131844
Fam171a1	0.00133898
Adgrg1	0.00144598
Piezo2	0.00146588
Galr2	0.00150922
Il1rap	0.00151334
Nr5a2	0.00151384
Cxcl1	0.00151951
Arrdc3	0.00152588
Syt16	0.00157005
Stn1	0.00164214
Rnasel	0.00168381
Pygl	0.00171878
Areg	0.00175035
Ankle2	0.00175381
Jak2	0.00176958
Clec14a	0.00178438
Elmod2	0.00179268
Pmaip1	0.00180215
Ifitm5	0.00182623
Actn3	0.00184762
Psd2	0.0018688
Prdm8	0.00187438
Gimap9	0.0018782
Ppp1r21	0.00189133
Fam210b	0.00189484
Dpt	0.00189563
Kyat1	0.00192968
Fkbp5	0.00193552
Arsj	0.00194615
Armcx6	0.00196785
Rab33a	0.00196817
Gata3	0.00199155
Wfdc2	0.00204339
Cyp2d22	0.00207563
Adamts1	0.00211528
Pald1	0.00213261
Phactr1	0.00214506
Kit	0.00214949
Depdc5	0.00225584
Hs3st6	0.00226109
Plaur	0.00226945
Npepl1	0.00230025
Arhgdib	0.00230547
Fut11	0.00230788
Fbxl16	0.00231019
1110002E22Rik	0.00233647
Serpini1	0.00234611
Coq8a	0.00239622
Pik3r1	0.00241161
Gjb6	0.00242144
Usp35	0.00242451
Fibin	0.00248326
Gorab	0.00250039
Spata13	0.00250102
Oprd1	0.00251168
Zfp976	0.00252255
Hpse2	0.00259961
Rhod	0.00262175
Acvrl1	0.00270081
Tyro3	0.00276779
Adora2b	0.00277034
Gm2163	0.00277641
Zfp583	0.00279734
Zfp316	0.00286321
Rbm46	0.00287114
Loxl3	0.00288259
Rusc1	0.00290522
2510009E07Rik	0.00300342
Eif2ak3	0.00302635
Trim47	0.00304787
Zfp808	0.00305988
Hist1h2ae	0.00313837
Acss3	0.00314569
Ephb1	0.00322227
Clcn2	0.00323873
Rab32	0.00324042
Medag	0.00324588
Kif6	0.00325305
B4galnt1	0.00326391
Sp7	0.00330748
Tjp2	0.00333631
Vps52	0.00339915
Mon1b	0.00342215
Tbc1d20	0.00347918
Tenm2	0.00349972
Hmcn2	0.00351901
Eme2	0.00354016
Ovol3	0.0035503
Gnptab	0.00355664
Susd5	0.00358558
Trim55	0.0036112
Aldh3a2	0.00363119
Trnp1	0.00363302
Map3k4	0.00366867
Gm10406	0.0036709
Fam214b	0.00375147
BC035947	0.00375554
Ampd2	0.00377339
Slc25a24	0.00386835
Dcun1d2	0.00387905
Shisal1	0.00393831
2610318N02Rik	0.00394112
Cspg4	0.00394513
Cwc22	0.00395786
Gstm7	0.00397482
Tfap2c	0.00404708
Ncdn	0.00405828
Klf8	0.00411182
Wdr78	0.00412225
Igdcc3	0.00420054
3110070M22Rik	0.00428972
Rnf123	0.00436027
Ppp2r2b	0.00436492
Rhox5	0.00436558
Alpk1	0.00439531
Zfp866	0.00439573
Lca5	0.00449705
Hspa12b	0.00449722
Tmem240	0.00451015
Gm28635	0.0045346
Popdc2	0.00453595
Col9a2	0.00455421
Rims2	0.00456524
Mks1	0.00461702
Lmo3	0.0046447
Gm11627	0.00468522
Nedd9	0.00470625
Celf5	0.00480065
Zfp58	0.0048159
Pigh	0.00488304
Gm20716	0.00490274
Fam234b	0.00495879
Pex11a	0.00496749
Hsf2bp	0.00497244
Gm15049	0.00501139
Lypd1	0.00507452
Vps18	0.00512562
Ccr7	0.00521315
Eda2r	0.00528873
Klhl18	0.00530579
Osbpl9	0.00530693
Slc5a6	0.00546483
Naa35	0.00546939
Agtrap	0.00551283
D2hgdh	0.00555236
Cd34	0.00557421
AI597479	0.00559341
Osmr	0.00561818
Yif1a	0.00569234
Zfp658	0.00571933
9930012K11Rik	0.00576955
Zfp558	0.00577349
Clgn	0.00581498
Stard5	0.00588944
Pik3c3	0.0058934
Gm19040	0.00590944
Bbs9	0.00594278
Smim10l2a	0.00596836
Mesd	0.00597821
Pbx4	0.00603849
Cyp2u1	0.00604598
Cnst	0.00608267
Ttc30a1	0.00608762
Fmod	0.00630048
Gabrr2	0.0063131
Cyp2r1	0.00639611
1110017D15Rik	0.00652415
Gm49527	0.00655656
Top3a	0.00660875
Inhba	0.00665792
Adam33	0.00667021
Ifi35	0.00667687
Peli2	0.00674395
Pygm	0.00682695
Wscd2	0.00685899
Spata1	0.00690787
Chst12	0.00703192
Ddc	0.00705528
Arhgap36	0.00705831
Car8	0.00710569
Zfp536	0.00711355
Atg16l1	0.00724464
Abcd3	0.00724488
Aass	0.00729573
Dnase1	0.00732817
Pnpo	0.00734047
Zfp39	0.00746291
Plcd1	0.0074642
Spock3	0.00748459
Mindy4	0.0075078
Tll2	0.00752081
Hsd3b7	0.00754555
Gm10643	0.00761355
Susd4	0.00762321
Vamp1	0.00766532
Ect2	0.00771466
Zbtb24	0.0077166
Mtus2	0.00772053
Xylb	0.00772281
Zfp661	0.00778648
Tysnd1	0.00782129
Frmd4b	0.00783328
Gal	0.00783743
Gad2	0.00791902
Thap6	0.00795268
Zfp324	0.00797334
Galm	0.00797773
Mmd2	0.00803425
Mcf2l	0.00807167
Wdr17	0.00810855
Gm13303	0.00812725
Tmem136	0.00818885
Zfp111	0.00819388
Inka2	0.00819694
Hvcn1	0.00823041
Ltbp2	0.00824797
Abca7	0.00834635
Zfp820	0.00836977
March9	0.00838284
Scara3	0.00851021
Zfp958	0.00856507
Xpnpep2	0.00869738
Lgr5	0.00871684
Prc1	0.00872919
Pck2	0.00873838
Sema4a	0.00877781
Gtf3c4	0.0087787
Wif1	0.00895431
Atl3	0.00896249
Tceanc	0.00913837
Mindy3	0.00916555
Tlr2	0.00922911
Zfp36	0.0092649
Gjb2	0.00932159
Mcoln3	0.00938127
Entpd1	0.00943038
Gm21093	0.0094369
Rasl10b	0.00951593
Gpat3	0.00954851
Dlx4	0.0095537
Col16a1	0.00956605
Adamts18	0.00960883
Tctex1d1	0.0096487
Cdhr4	0.00973198
Vmn2r1	0.00974552
Nefl	0.00976633
Snx13	0.00978379
Gucy1a1	0.00994678
Stmn2	0.00999618
Aldh6a1	0.00999774
Ptgds	0.0101007
Nalcn	0.0101496
Tnfrsf19	0.0102052
Kcna1	0.0102308
Zc3h12b	0.010257
Kcnc3	0.0103048
Gna12	0.0103632
Gm10097	0.0103721
Slc44a5	0.0103808
Rnf180	0.0106833
Slc26a6	0.0107958
Gm2381	0.0108489
Ptpn6	0.010909
Abca3	0.0109351
Cnnm1	0.0109689
Aldh1b1	0.0109873
Lhx9	0.0110528
AW551984	0.0110935
Aacs	0.0113057
Fmn1	0.0113138
Mb21d2	0.011344
Zfp788	0.0116253
Aldh4a1	0.0116541
Phactr3	0.0116995
Cacna1b	0.0117237
Rnf112	0.0118071
Pax2	0.0118183
Zfp113	0.0119291
Cipc	0.0119472
Rdh10	0.0119855
Hspa12a	0.0121353
Gpsm2	0.0121421
Rtn4r	0.0121748
Gm45925	0.0121811
Camkv	0.0122094
Bicdl1	0.0124068
Abhd4	0.0124592
Sfmbt2	0.0125038
Atf3	0.0125252
Nuggc	0.0125539
Spon2	0.0126854
Kcng2	0.0127503
Gm9974	0.0127833
Zfp939	0.0128935
Zfp563	0.0130714
Eya1	0.0135066
Slc2a10	0.0135068
Rtn4rl1	0.0135292
Mlh1	0.013539
Asb10	0.0135987
Gm9449	0.013625
Gm10644	0.0137055
Rdh11	0.0137229
Gm42688	0.0137763
Sorcs3	0.0137822
Gm29776	0.0138657
Pros1	0.013955
Prkag3	0.0140056
Gdpd1	0.0140451
Eogt	0.0141726
Slain2	0.014209
Gm10222	0.0142096
Zmat4	0.0142549
Zfp961	0.0145814
Ptgdr2	0.0147633
Cables1	0.0148192
Cyp1b1	0.0149447
Duox2	0.0150425
Kif20a	0.0150753
Cdca5	0.0151597
Gstm6	0.0152265
Etnk2	0.0154998
Asic3	0.0155451
Eml1	0.0157416
Kcnj15	0.0161041
Itgb8	0.0161371
N4bp2l1	0.0162718
Fsip1	0.0165593
Tut1	0.0165675
Depdc1a	0.0165749
Kitl	0.016576
Junb	0.0166301
Ntf5	0.0166356
Derl2	0.0166934
Guf1	0.0169054
St8sia5	0.0173339
Rps6ka6	0.0174911
Amdhd1	0.0175056
Sall1	0.0176216
Arhgef6	0.0177603
Brinp3	0.0182458
Hcrtr2	0.0182586
Pnldc1	0.0183467
AW209491	0.0185035
Ccnf	0.0187974
Sema3g	0.0188395
Gm44282	0.0188403
Gpx8	0.0190006
Kynu	0.0192563
Gm5868	0.0194452
Matn4	0.0195723
Muc1	0.0197428
Nol4	0.0199295
Gm3591	0.0199889
Tm6sf2	0.0201064
Cyb5d2	0.0202268
Gm49496	0.0204033
Celsr1	0.0205028
Il17b	0.0205333
Gm12706	0.0207232
Gcnt1	0.020798
Rem2	0.0208243
Sh2b1	0.0209446
Tmem184a	0.0211154
2810047C21Rik1	0.0212119
Pianp	0.0213825
Dusp4	0.0216297
Syn2	0.0219663
Gm13689	0.0220264
Gm4787	0.0220764
Hmgcll1	0.0221081
Iqck	0.0222693
Rasgrf2	0.0223816
Nat8f6	0.0224536
Gm5224	0.0225139
Zfp93	0.0225216
Pdgfd	0.0226868
Fxyd2	0.0226934
Zkscan8	0.0228279
Rtl10	0.0228745
Gm8062	0.022908
Lgals3	0.022922
Syt9	0.0229937
Ehd3	0.0230462
Reps2	0.0231043
Kcnab3	0.0231114
Cntn6	0.023113
Insig2	0.0231321
Hspa1b	0.0231405
Zfp429	0.0236528
Pdzrn4	0.0237466
Svopl	0.0238069
Zfp612	0.0238596
Slc41a2	0.0240274
Jrk	0.024197
Gm36298	0.0242464
Fkbp14	0.0242578
Ubxn10	0.0243471
Slitrk1	0.0243963
Zfp759	0.0244418
Fzd6	0.0244563
Tmco4	0.0244638
Zfp811	0.0245808
Rps10-ps2	0.0246724
Gm19026	0.0248411
Shroom1	0.0249728
Gm3002	0.024978
Hhip	0.0250258
Ccdc89	0.0251078
Zfp879	0.0251409
Edaradd	0.0251705
B3gnt4	0.0251867
Trmt9b	0.0252499
Top3b	0.025276
Timp4	0.0253471
Gm18362	0.0254629
Speg	0.0254646
Mcm10	0.0255539
Gyg	0.0255642
Sdc3	0.025565
Adgrg2	0.0257295
Gm12577	0.026181
Epha2	0.0261926
Klhl14	0.0261974
Hirip3	0.0263134
Stradb	0.02652
Cblc	0.0266067
Pctp	0.0267726
Msantd4	0.0267871
Dbx1	0.0268972
Rsph10b	0.0270349
Gm18225	0.0271029
Ap4e1	0.0271036
Klhl36	0.0272292
2610024D14Rik	0.0272547
Cstf1	0.0274848
Gm49435	0.0275557
Gm49676	0.0275659
Crct1	0.027581
Gm17816	0.0276637
Fv1	0.02769
Gm14325	0.0276974
Muc2	0.0278039
Gm5499	0.0278105
Gbx1	0.0278147
Icmt	0.0278562
Nell2	0.0279808
Acacb	0.0280308
B4gat1	0.0280372
Tubgcp4	0.028211
Ppfia4	0.0282564
Gm34176	0.0285412
Gm48528	0.0285474
Pla2g3	0.0286125
Stk38	0.0286577
Dars2	0.0286672
Chtf18	0.0286937
Zcchc9-ps	0.028818
Tnn	0.0289951
Samd10	0.0291782
Lmntd2	0.0292774
Ripor3	0.0293131
Syngr3	0.0293525
Zfp882	0.0293779
Gm10443	0.0294258
Usb1	0.0295273
Gpx3	0.0296186
Rffl	0.0296793
Slc6a15	0.0296858
Lrguk	0.0297079
Tnfaip6	0.0297291
Gm8586	0.0298391
Tmem67	0.0299335
Tubb4a	0.0299531
Reep6	0.0299871
Tg	0.0300283
Fam43a	0.030095
Rbm11	0.0301407
Dpep1	0.0301461
Synpo2	0.0302989
Cntnap4	0.0303045
Elmo3	0.0304166
Slc5a7	0.0305112
Padi1	0.030694
Gpm6b	0.0307042
Wdr62	0.0307506
Tmem175	0.0307656
Tnfrsf13c	0.0308134
Myo1c	0.0308635
Satl1	0.0308834
Amigo3	0.0309707
Sema4b	0.0310745
Natd1	0.0311219
Glyctk	0.0311331
Pamr1	0.0311541
Gpr183	0.0312474
Gm7785	0.031625
Tbc1d1	0.0317312
Adra2a	0.0317404
Polrmt	0.0317932
Rnf157	0.0318595
Hrh1	0.0321196
Lrriq1	0.0321313
Map4k5	0.0321833
Gm46578	0.0323151
Ngfr	0.0323637
Sult4a1	0.0326075
Pax1	0.0326191
Nup62cl	0.0326454
Ccno	0.032972
Kcnmb2	0.0331832
Cfap161	0.0336978
Susd3	0.0340047
Matn3	0.0340543
Gpr82	0.0340944
Itgb7	0.0343753
Ttf2	0.035017
1700028J19Rik	0.0350689
Gm47446	0.0351977
Casp12	0.0354534
6430550D23Rik	0.0355116
Rxfp3	0.0355239
1700129C05Rik	0.0356981
Zfp952	0.0358098
Exoc3l4	0.0358987
Ift122	0.0360096
Pisd-ps2	0.0361463
Wfs1	0.0361959
Sh2d4b	0.036232
Lrrc3b	0.0365162
1700067K01Rik	0.0365399
Slc15a2	0.0367827
Prss41	0.0367973
Nhlrc3	0.0369288
Zfp712	0.0369898
Tchp	0.0371671
Smim18	0.0372078
Gm49699	0.0373684
Cd38	0.0374704
Washc2	0.0377
Olfr591	0.0377132
Wdhd1	0.037799
Sall3	0.0378013
Atp13a2	0.0380527
Spata21	0.038115
Gm13641	0.0381682
Gm11870	0.0382064
Gm6902	0.0383015
Smpdl3b	0.0383533
Gm45208	0.0383988
Aspm	0.0387733
Rasl11a	0.0390054
Zfp748	0.0390718
Gm28041	0.0394973
Tcp11l2	0.0395974
Ttc12	0.0397963
5930422O12Rik	0.0399222
Hpgd	0.0403414
Phyhipl	0.0403737
Kcnmb3	0.0404987
Cplx1	0.0407393
Ifnlr1	0.0407611
Gm44571	0.0408675
Incenp	0.0412588
Ctnnd2	0.0412813
Npr2	0.0413149
Gm13302	0.0413945
Epn3	0.0414486
Arsg	0.0414778
Dbn1	0.0418587
Hoxd1	0.0421428
Rilp	0.0422242
Pif1	0.042254
Nrarp	0.0422642
Mtfp1	0.0424934
Rabep2	0.0425778
Tha1	0.0427509
Dysf	0.0431914
Irx6	0.0432875
Tinagl1	0.043439
Srebf1	0.0437023
Ddb2	0.0437683
Polr1e	0.0438453
Ccl21a	0.0438919
P2ry10b	0.0440569
Gm34727	0.044078
Lgi3	0.0443413
Morc3	0.0444308
Rad51	0.0448834
Dnajc6	0.0453501
Syt5	0.0453509
Rab20	0.0454582
Aebp1	0.0457187
Gm7162	0.0459166
Gm15009	0.0461867
Gabrb2	0.0462531
Slc7a7	0.0462786
Pigg	0.0463563
Gm12216	0.0463814
Slit1	0.0465934
Rsl1	0.0465935
Tecrl	0.0466979
Gnb3	0.0467384
Chrnb4	0.0470335
Snx22	0.047484
Gpr50	0.0476395
Agbl4	0.0476746
Pdzd7	0.0478648
B3gnt2	0.0480805
Pld2	0.0484216
Fhdc1	0.0485115
Gm10241	0.049176
Hecw2	0.0492077
Avil	0.0493053
Sphkap	0.0494877
Kpna2	0.0495493
Rinl	0.0497933
Clba1	0.049879
Stx2	0.0499587
Nfs1	0.0499764
Zfp365	0.0500608
Gm12774	0.0500795
Gm13285	0.0501411
Dnajb1	0.0502291
Keap1	0.0504689
Stmn4	0.0504993
Gm7340	0.0506057
Lix1	0.0506785
Pla2g6	0.0507628
Slc7a4	0.0508274
Gm9913	0.0510319
F11r	0.0510873
Asb14	0.0511033
Foxd2	0.0513416
Dcn	0.0513831
Trmt10b	0.0518551
Ppp1r13b	0.051907
9130023H24Rik	0.0523047
Kctd9	0.052514
Gpr3	0.052934
Ptgfr	0.052973
Cbln2	0.0530247
Opn3	0.0531892
Zfp600	0.0533738
Fer1l5	0.0535198
Tmem217	0.0537537
Kcnf1	0.0537892
Bcl2l2	0.0538353
Pcdhgb8	0.0540477
Gm15560	0.0545411
Lama4	0.054714
Trim72	0.0551478
Tpx2	0.0554564
Slc23a4	0.0556619
Ncam2	0.0558249
Gm13991	0.0559124
Prkcz	0.0560378
Gm13171	0.0563107
Rnf31	0.0574543
Gm4573	0.0575465
Gm15844	0.0586507
Ism1	0.0586532
Ikbkg	0.0587735
Ttk	0.0590078
Gm44973	0.0592947
Cyp26a1	0.0593317
Klhl22	0.059518
Pcdha5	0.0596885
Pcdhga1	0.0598105
Naaladl1	0.0601346
Gria4	0.0607293
Gm3005	0.0607748
Fam129a	0.0610863
Gm6781	0.0610978
Cfap97	0.0613036
Mgat5	0.0613409
Ppp1r10	0.061402
Pde4a	0.0616803
Shroom2	0.0617395
Cfap44	0.0617844
Lck	0.062324
AU041133	0.0623816
C2cd4b	0.0623913
Mum1	0.0624408
Sypl2	0.0627306
Cdc34b	0.0627556
Uba7	0.0627657
Lpin3	0.0630018
Gm14227	0.0631838
Mxd4	0.0633262
Tmem169	0.0634136
Gm15694	0.0636299
Tmem74	0.0636717
Gm49373	0.0637755
Masp1	0.0638219
Olfr1228	0.0645884
Gm18212	0.0649635
Crtac1	0.0652524
Padi6	0.0654568
Kdr	0.0654604
Zfp977	0.0654936
Steap2	0.0656579
Klf1	0.0662898
Dgkk	0.0663478
Gm3336	0.0663478
Fbxw21	0.0664271
Golph3	0.0664748
Depp1	0.0665369
Cpeb4	0.0665735
Shf	0.0668065
Stom	0.0668332
Prrt4	0.0671395
Rpl36a-ps3	0.0672412
Mfap1a	0.0674526
Sln	0.0675668
Zfp455	0.0677408
Plbd1	0.0677968
Gm5819	0.0681052
Ttc7	0.0682319
Mpzl2	0.0683354
Anxa7	0.0685855
Slc25a15	0.0686105
Rfx4	0.0688122
Aurkb	0.0690098
Xlr4c	0.0690269
Gabrb1	0.069063
Pdik1l	0.0690856
Slc2a5	0.0691159
Cebpa	0.0691253
Rab40b	0.0692281
Taz	0.0693228
Shisa2	0.0696197
Scml4	0.0698244
Fam49a	0.0699846
Gnrh1	0.0701039
Zfp72	0.0701058
Gm8767	0.0701952
Tbc1d10c	0.0702374
Cyb5rl	0.07061
Gm17813	0.0707258
Gm5141	0.0708353
Mpzl3	0.0710018
Gm16318	0.0710627
Efcab1	0.07122
Amph	0.0712382
Lrrc34	0.0713051
Gm14434	0.0713336
Gm15190	0.0714806
Fgf22	0.0716312
Dsel	0.0719256
Gm15576	0.0721263
Kctd16	0.0727011
Gm13854	0.0731172
Nek3	0.0732825
Dio3	0.0734465
Tldc1	0.0735314
Gm9292	0.073724
Gm17922	0.0737515
Sgk1	0.0738587
Lig4	0.0739752
Extl2	0.0744837
Gm14239	0.0749226
Hoxa11	0.0751112
Rgr	0.0754037
Fam84b	0.075413
Zfp994	0.0754328
Gm3667	0.0755204
Ndufa4l2	0.0755828
Sycp2	0.0762923
Degs2	0.0763008
Chrnb2	0.076519
Wfikkn1	0.0771463
Slc14a2	0.0777291
Akap5	0.0777338
Agrp	0.0779573
Vmn1r-ps145	0.0781796
Tmem205	0.0781855
Gm9767	0.0784036
Gm2767	0.0784459
Olfr456	0.0784837
Brsk2	0.0785949
Pter	0.0787494
Emb	0.0792056
Map3k6	0.0795764
2210011C24Rik	0.0795942
Acrv1	0.0799875
Gm49592	0.0802633
Fam24a	0.0804961
Slc44a1	0.0805306
P2rx3	0.0807134
Nr1i3	0.0808828
Gm15989	0.0809638
Gm8850	0.0811725
Slc16a7	0.0812549
Gm3055	0.0813995
Adarb1	0.081996
Rtn4ip1	0.0821223
Pramef8	0.0822836
Fam174b	0.0823401
Gm12470	0.0824418
Cnmd	0.0825886
Hps5	0.0827903
Recql	0.0828504
Mrm2	0.0831641
Gm14287	0.0836642
Ccdc177	0.0839398
Pigz	0.0843452
Krtcap3	0.0849028
Gm5374	0.0849688
Ugp2	0.0861852
Olfr1508	0.0863404
C4b	0.0863447
Tcea2	0.087225
Gm18791	0.0875768
Kera	0.0879417
Nav3	0.0880122
Cenpa	0.0882322
Gm21885	0.0885552
Mctp1	0.0885751
Gm9826	0.088948
Lrrc15	0.0891153
Rab3d	0.0891761
Syt2	0.0893521
Impg2	0.0895417
Tmem28	0.0898085
Galnt12	0.0898728
Rims1	0.0899638
Bche	0.0908203
Dtx2	0.0910462
Gm15798	0.0913892
Tespa1	0.0918813
Gm17258	0.0925066
Lrrc46	0.0927309
Erp27	0.0927886
Gm19195	0.0927983
Mogat1	0.0930452
Gm48739	0.0932964
Stxbp3	0.0945383
Dscaml1	0.0946371
Dis3	0.0947003
Gm43564	0.0947048
Gm17195	0.0947826
Entpd5	0.0948695
Agbl1	0.0949183
Adm	0.0961471
Ccnb1	0.0962695
Ddx58	0.096303
Ctbs	0.0969105
Frem1	0.0970692
Ptgir	0.0974013
Alms1-ps1	0.0974223
Rfesd	0.0974293
Foxf1	0.09782
Eln	0.0981685
Mreg	0.0982249
Lmo7	0.0982341
Mab21l3	0.0983629
Lrrc7	0.0983707
Gm17214	0.0989673
Gcnt7	0.0995585
Pnmal1	0.0999855
Gm18829	0.100012
Cdh23	0.100073
Lonrf2	0.100087
Slc35f2	0.100221
Tmem121b	0.100448
Inpp5b	0.100457
Gdf6	0.100519
Cpm	0.100642
Nfe2	0.100674
Xlr3a	0.100944
Bspry	0.101057
A830005F24Rik	0.101617
Suox	0.102178
Zfp11	0.102293
Gm47726	0.102332
Gm5228	0.102533
Fbxo32	0.102799
Zfp40	0.103654
Ddx51	0.103937
Ptprj	0.104528
Kcnd2	0.104724
Nat14	0.105239
Gm4032	0.105429
Oma1	0.105746
Gm12808	0.106011
Srcin1	0.1062
Olfml1	0.106313
Xkr5	0.106508
Fsd2	0.106633
Olfr736	0.106677
Gm6085	0.106899
Artn	0.10707
Gm17409	0.107283
Upk3bl	0.108339
Gdpgp1	0.108596
Trim3	0.109094
Rpl38-ps2	0.10948
Zfp606	0.109595
Fbxo8	0.109744
Tmem37	0.109853
Slc2a6	0.110108
Gm17330	0.110166
Tspan8	0.110481
Echdc3	0.110726
Izumo4	0.110916
Npff	0.110965
Sh2d3c	0.111017
Ppp1r3c	0.111031
Zfp781	0.111319
Zfp78	0.111378
Wrn	0.111409
Gm13898	0.111439
Insl6	0.111732
Fanci	0.111875
Ncapd2	0.111975
Plekhg4	0.111998
Parp9	0.112155
Ccrl2	0.112187
Lpar3	0.112662
Cercam	0.113114
Gm10259	0.113156
Zfp59	0.113398
Gm21886	0.113507
Tent5b	0.113586
Ptch2	0.113778
Hgf	0.114306
Trim34a	0.114453
Gm3696	0.114746
Sdcbp2	0.114876
Egfr	0.114946
Rspo4	0.115107
Pja2	0.11526
Gm8795	0.115962
Zfp28	0.116193
Pigk	0.116256
Gm7694	0.116257
Gm43655	0.116522
Cyp27a1	0.11659
Cacna1d	0.116787
Ptgs1	0.117299
Stk32b	0.117301
Efhd1	0.11742
Gm44502	0.117565
Lin7b	0.117918
Ckap2l	0.117936
Pcdhb4	0.118311
Ankrd53	0.118395
Inafm1	0.118703
Ccdc160	0.119406
Gm7180	0.119649
4933430I17Rik	0.119768
Abca8a	0.119944
Osbpl1a	0.119978
Zfp445	0.119989
Gm15654	0.120225
Gng7	0.120441
Gstt3	0.12077
March6	0.121163
Clic3	0.121452
Zfp37	0.121476
Rpl23a-ps14	0.122923
Tatdn3	0.124311
Scn4a	0.124368
Msantd1	0.124652
Prss12	0.124919
Gm13570	0.124999
4930432K21Rik	0.125109
Gm18609	0.125621
Cbln4	0.125787
Gm11198	0.126274
C1qtnf3	0.12652
Cmtm5	0.126995
Castor1	0.127146
Prss8	0.127224
Tmem220	0.127253
Art2b	0.127825
Ifngr1	0.127917
Plek2	0.127924
Gm48325	0.128127
Kirrel2	0.128621
Camk4	0.128976
Trpc5	0.130385
Gm9570	0.130548
Npas4	0.130692
Syt1	0.13085
Foxred2	0.130891
Rfx8	0.131152
Kif20b	0.131246
Il1a	0.131305
Gm16184	0.131418
Nmnat3	0.131771
Mfsd4b4	0.131976
Disp1	0.132234
Ptger3	0.133057
Gm973	0.133292
Dpf3	0.13331
1700113H08Rik	0.133659
Gm12752	0.133771
Taf1b	0.134298
Zfp934	0.134552
Atp9a	0.134681
Kcna3	0.134859
Nemp2	0.135005
5031439G07Rik	0.135397
Stard10	0.135426
Scn5a	0.135591
Paqr8	0.135879
Ubc	0.136591
Smco3	0.136642
Tent5c	0.136788
Slc17a9	0.136821
Cntn4	0.136917
Stk33	0.138193
Lingo4	0.138271
Calhm2	0.138446
Zkscan4	0.138648
Apob	0.139365
Capn3	0.139477
Fmo5	0.139898
Zbtb26	0.14016
Snx24	0.140398
Gm48869	0.140434
Gm16353	0.140751
1110008L16Rik	0.141162
Dcst2	0.141319
Zfp114	0.141376
Flot1	0.141404
Gp1bb	0.141735
Gm4450	0.142182
Hnrnpu	0.142619
Aim2	0.142919
Nucb2	0.143016
Bbox1	0.143388
Gm20445	0.143487
Srrm4	0.143611
Gm1604a	0.143742
Rhbdl1	0.144194
Slf1	0.144745
Tmie	0.144944
Zfp458	0.145139
Btbd18	0.145194
Srprb	0.145613
Zfp317	0.146662
Ano5	0.147261
Gm8801	0.147365
Gapdh-ps15	0.147618
Dusp2	0.148136
Mfrp	0.14859
Arhgap22	0.149049
Nrp1	0.149414
H2-M6-ps	0.149847
Arl4d	0.149941
Gm14439	0.150048
Cobll1	0.150535
Zfp775	0.151116
Tppp	0.151311
H2-Eb1	0.151992
P2ry14	0.152116
Casq2	0.152371
Duox1	0.153826
Socs3	0.154479
Slc36a4	0.154489
Tmem236	0.154934
Gm16574	0.155441
Serpinb9b	0.15554
Ctrl	0.155749
Ppp1r26	0.156224
Iba57	0.156251
Gm15480	0.156568
Gm10617	0.156677
Gm9958	0.157397
Emid1	0.157457
A930017M01Rik	0.157572
Gm2986	0.158046
Pcdhb19	0.158182
Ren1	0.15823
Rtn4rl2	0.158276
Lingo3	0.158299
Olfr551	0.158325
Dennd2d	0.158775
Cyp2t4	0.158971
BC030867	0.159717
Stxbp3-ps	0.16011
Enc1	0.160149
Arl9	0.160635
Nostrin	0.160672
Sox9	0.161061
Apela	0.161372
Gm13033	0.161412
Filip1	0.162066
Tmem167b	0.163038
Nptx2	0.163752
Sepsecs	0.165922
Ccdc137	0.166498
Engase	0.167186
4930431P19Rik	0.167404
Efcab6	0.167914
Rps6ka2	0.168308
Gm48175	0.16836
Kcnn1	0.168481
Srpk3	0.169289
Slc3a1	0.169599
Gm5903	0.169682
Slc45a3	0.17014
Smt3h2-ps4	0.171228
Olfr1323	0.17156
Gm18935	0.171916
Lexm	0.171929
Lrrc71	0.17236
Cd200	0.172818
Arl5c	0.17458
Tnfrsf4	0.17458
Prokr1	0.174738
Mylk3	0.176069
Llgl2	0.176475
1700003E16Rik	0.176863
Ssc4d	0.176976
Mpp4	0.177637
Aspn	0.177921
Sapcd2	0.17899
Zfp651	0.179546
Shtn1	0.179737
Rapgef5	0.180718
Kif23	0.181409
Vamp9	0.181672
Irgm2	0.181767
Gm11576	0.182295
Mylk4	0.18284
Gm14412	0.183095
Arsi	0.18317
Zfp949	0.183377
Rbp4	0.183812
Cemip	0.184015
Cds1	0.185132
Rnf39	0.1871
Rnf170-ps	0.187377
Mis12	0.187449
Tas1r1	0.187911
Prrt1	0.188833
Gm12713	0.190074
Cadm2	0.190898
Gm21974	0.190945
1700016C15Rik	0.190996
Arl6ip1	0.191612
Xk	0.191855
Ufsp1	0.192493
Mybphl	0.193168
Dnajc27	0.193325
Myoz1	0.193452
Cd247	0.193734
Rcan2	0.193999
Gm13212	0.195677
Zfp341	0.195873
Zfp715	0.196001
Tmem233	0.196663
Plpp6	0.196842
Gm37826	0.19721
Dapk2	0.197548
Gm15739	0.197846
Mocs1	0.197876
Npm3-ps1	0.198302
Gm14393	0.199047
Gpr21	0.199155
Mak	0.199661
H2-M10.2	0.199751
Ptprz1	0.199809
Susd2	0.20171
Tedc1	0.201914
Gm47154	0.202449
Tmem25	0.202512
Gm2420	0.20258
Gm10037	0.202817
Gm13331	0.202917
Zfp729b	0.203822
Itih4	0.204093
Trpc2	0.204306
Sybu	0.204312
Arc	0.204672
Lrrc29	0.204971
K230010J24Rik	0.205107
Gm6611	0.205338
Tstd1	0.205498
Rab26	0.20561
Tmem177	0.205773
B3galt6	0.205982
Tbc1d2b	0.206208
Gins3	0.206599
Tbx4	0.207285
Tvp23b	0.208343
Gm49356	0.208646
Gm5809	0.208855
Frem2	0.209605
Gstp2	0.210453
Ccdc183	0.210745
Lad1	0.211292
Sox10	0.211427
Cnksr1	0.211443
Hey1	0.211575
Kazald1	0.211655
Gm15920	0.211697
Gm9369	0.213214
Ddx19b	0.213239
Slc30a4	0.213379
Stoml1	0.213874
Cln5	0.214191
Fgf7	0.214855
Nacad	0.214961
BC030500	0.215097
Ccdc170	0.215922
Chst5	0.216008
Tarsl2	0.216032
Dlg2	0.21611
Gria1	0.217074
Diaph2	0.217294
Abcc4	0.217874
Adamtsl3	0.217899
Gm45808	0.218245
Cracr2a	0.21961
Gm17825	0.219966
Tex52	0.220256
Slc7a13	0.220802
Tctn3	0.2209
Gm43442	0.222248
Gm6109	0.222285
Dkk3	0.222371
Erfe	0.222569
Magee2	0.222771
Napepld	0.223246
Dppa5a	0.223283
Fgf16	0.22344
Gdf9	0.223484
Colgalt2	0.223944
Atcay	0.225443
Klc3	0.225467
Klk8	0.225769
Acot11	0.227099
Mcm3	0.227488
Shox2	0.227796
Gabra4	0.227825
Htr2a	0.227924
Ptpn3	0.228502
Cd79a	0.228528
Fbxo48	0.228621
Plin3	0.228862
Rbm12b1	0.229473
Slc8a3	0.230045
Kif2c	0.230147
Zfp2	0.23056
Procr	0.231009
Zfp433	0.231579
Il17rb	0.232157
Zfp874a	0.232393
Acot3	0.232482
Gm49673	0.232578
Gm10087	0.232924
Msrb2	0.233376
Cabyr	0.23377
Gm5127	0.233821
Spice1	0.234375
Kif4	0.234431
Ulbp1	0.235673
Slc25a47	0.235786
Phf24	0.236499
Rin1	0.236581
Ccdc166	0.236588
Etv4	0.236984
Raet1e	0.237078
Gm13899	0.237271
Gm12363	0.237805
[truncated: 1,001 more rows]

## Sheet: gam pval_m3
gene	p_value
Myog	1.42286e-290
Actc1	2.30219e-266
Tnni1	1.84641e-261
Tnnt2	4.29273e-255
Mymx	1.61271e-204
Spg21	3.81326e-196
Ttn	2.41905e-192
Myl1	1.59284e-183
Cdkn1a	1.38946e-177
Mymk	1.36262e-156
Chrna1	2.64665e-154
Mylpf	3.81043e-153
Klhl41	4.88137e-144
Tpm2	9.40621e-143
Mef2c	3.04689e-141
Myl4	8.0617e-118
Arpp21	6.81943e-117
Myh3	1.62687e-111
Iffo1	4.99115e-111
Sept4	1.43961e-104
S100a16	1.70914e-100
Neb	1.69852e-97
Tnnc1	2.32976e-85
Acta1	2.46719e-85
Bin1	3.73396e-85
Ablim3	1.38458e-82
Shisa2	4.78534e-81
Cdkn1c	3.69287e-79
Fndc5	7.36567e-79
Des	1.08961e-76
Igfbp5	1.52323e-75
Atp2a1	1.70195e-73
Mospd1	2.74252e-73
Prune2	8.86831e-73
Nes	1.13258e-72
Srl	1.34151e-70
Pnmal2	2.70595e-70
Smyd1	9.7877e-70
Olfml2b	7.62247e-69
Palmd	2.46924e-67
Cap2	3.9564e-67
Frmd4b	6.1757e-66
Dmpk	3.60661e-64
Traf3ip3	1.41968e-63
Stac3	1.56002e-63
Rb1	1.24221e-60
Rgs16	4.8182e-58
Tm6sf1	5.87349e-58
Pls3	1.05303e-57
Sln	1.66343e-57
Nnat	3.3916e-57
Inppl1	5.42129e-57
Synpo2l	1.24411e-56
Casz1	2.25254e-55
Hes6	2.44594e-54
Myzap	9.63977e-54
Scrib	1.20343e-53
Tnnc2	8.32937e-53
Fbxl22	2.44769e-52
Tnni2	2.63186e-52
Art1	8.88773e-51
Kcnk13	9.94302e-51
Cd24a	1.79156e-50
Actn2	3.99881e-50
Gamt	6.5733e-48
Chrng	2.21682e-47
Phgdh	3.1249e-47
Klhl31	8.41497e-45
Dok7	1.2582e-44
Mybph	1.9257e-44
Vcan	2.84443e-44
Sel1l3	3.91292e-44
Spon1	5.2936e-43
Kcne1l	2.05608e-42
Inpp4b	3.66218e-42
Hdac11	6.52515e-42
Myf5	1.99661e-41
Tnnt3	3.68339e-41
Josd2	1.6451e-40
Id2	2.12536e-40
Apobec2	3.8863e-40
Kremen2	6.25023e-40
Unc45b	9.51609e-40
Lmna	1.03072e-39
Frmpd1	1.87043e-39
Cav3	1.39114e-38
Syne1	1.67213e-38
Dbn1	2.31654e-38
Pcna	2.96064e-38
Ak1	4.10485e-38
Hfe2	6.6604e-38
Mef2a	8.84644e-38
Cdh15	3.59141e-37
Zfp106	1.65616e-36
Fn1	8.93735e-36
Vgll2	2.55299e-35
Fabp5	4.04881e-35
Tnik	7.78549e-35
Afap1l1	7.81345e-35
Mcm3	5.21404e-34
Tmcc3	5.77786e-34
Trim55	9.07188e-34
Ccnd2	4.58307e-33
Mfap2	9.63496e-33
Mcm6	1.6085e-32
Rrm2	1.6339e-32
Hrc	3.77342e-32
Islr	6.57279e-32
Ddc	9.26953e-32
Smtn	1.17436e-31
Klhl40	2.48868e-31
Sema6b	4.66453e-31
Ehbp1l1	6.68723e-31
Srpk3	6.98123e-31
Myom3	7.00782e-31
Tspan9	1.0058e-30
Hist1h2ap	2.1919e-30
Lima1	2.39909e-30
Plpp7	2.68635e-30
Col3a1	3.66999e-30
Dync1i1	6.32011e-30
Top2a	1.5104e-29
Notch3	1.6898e-29
Smpx	2.83404e-29
Ccne1	2.93767e-29
Hipk3	5.44205e-29
Arid5a	1.01959e-28
Cnr1	1.27028e-28
Megf10	1.71734e-28
Msc	2.23459e-28
Dner	1.12154e-27
Pak3	1.41784e-27
Elmo1	3.14354e-27
Tyms	9.09034e-27
Fmo1	2.51162e-26
Acta2	4.04525e-26
Moxd1	6.5611e-26
Plin3	8.40972e-26
Chrnd	1.01545e-25
Mcm5	2.2315e-25
Chaf1a	2.86879e-25
Tmod1	2.89843e-25
Col4a2	2.99632e-25
Myom1	3.88777e-25
Myo18b	1.00434e-24
Flna	4.46345e-24
Ppfia4	8.41564e-24
Mmp2	1.14095e-23
Dll1	1.84441e-23
Ckb	1.92876e-23
Col4a1	4.40191e-23
Pja1	4.53424e-23
Rps6ka2	5.87601e-23
Tagln2	6.73781e-23
Hip1	7.29005e-23
Frmd4a	1.52948e-22
Gja1	2.14196e-22
Plec	3.9681e-22
Stra6	4.3618e-22
Tuba4a	4.53106e-22
Sgcg	4.559e-22
Neurl1a	4.63354e-22
Trib2	5.40672e-22
Mypn	5.61789e-22
Mcm4	7.5792e-22
Itgb6	9.07963e-22
Gprc5c	1.53665e-21
Cdt1	1.92778e-21
Clcnka	2.01886e-21
Atad2	2.11674e-21
Bcat1	2.73519e-21
Akap6	3.9478e-21
Plxnb2	4.75691e-21
Shroom2	6.32502e-21
Scd2	8.22375e-21
Gpr37	8.27179e-21
Tagln	1.11915e-20
Ryr1	1.48325e-20
Col18a1	1.76363e-20
Smim1	2.97531e-20
Asb2	3.2512e-20
Casq2	4.31483e-20
Pxn	5.96064e-20
Dnmt1	8.07904e-20
Ly6e	1.00165e-19
Alpk3	1.13303e-19
Itga6	1.87568e-19
Sulf2	2.08232e-19
Uhrf1	2.30411e-19
Mn1	2.89852e-19
Slc38a4	3.56837e-19
Fap	3.6424e-19
Tchh	3.80964e-19
Pdgfc	6.9692e-19
Msh6	1.21045e-18
Myh8	1.27508e-18
Ccdc141	1.28059e-18
Tkt	1.62406e-18
Hist1h2ae	2.68218e-18
Ccne2	3.02561e-18
Awat2	3.05882e-18
Ctxn1	3.62428e-18
Dusp27	3.80445e-18
Chrna4	4.66876e-18
Itgb1bp2	6.01358e-18
Jun	7.63525e-18
Boc	1.66348e-17
Ptprs	2.13728e-17
Gas2	2.15133e-17
Gmpr	2.30899e-17
Myo16	2.8162e-17
Car14	5.77305e-17
Arxes2	8.82039e-17
Tmem35a	9.46882e-17
Csrp3	1.00398e-16
Paqr4	1.2302e-16
Tk1	1.63951e-16
Hey1	1.71017e-16
Hook2	1.79232e-16
Art5	1.98869e-16
Fads1	2.16532e-16
Sct	3.11318e-16
Loxl2	4.09766e-16
Gpt2	4.85646e-16
Otogl	5.97826e-16
Tecpr1	6.82628e-16
Zyx	7.44841e-16
Slc41a1	1.26819e-15
Ldb3	1.40222e-15
Col2a1	1.49895e-15
Pde2a	1.59805e-15
Baiap2l1	2.38336e-15
Cdk1	4.12693e-15
Tenm3	4.28239e-15
Rab15	5.78678e-15
Osbpl5	5.91327e-15
Chd3	9.11498e-15
Cdca3	1.45292e-14
Pcx	1.90358e-14
Pimreg	2.55881e-14
Col1a2	2.77271e-14
Rbp1	3.05001e-14
Dpp6	3.28604e-14
Eno3	3.28951e-14
Usp20	3.35572e-14
Myof	3.37809e-14
Flnc	3.59657e-14
Slc25a18	3.77537e-14
Dlg2	4.42824e-14
Ampd3	4.57997e-14
Stat5a	5.3757e-14
Asb10	5.47519e-14
Ndrg3	6.55974e-14
Pold1	6.64605e-14
Mgp	6.9569e-14
Popdc2	7.2084e-14
Ermap	7.45008e-14
Sema3a	7.60381e-14
Lrrn2	9.94275e-14
Atp6v0a1	1.18843e-13
Gpx3	1.19326e-13
Wdr6	1.31754e-13
Shisal1	1.4449e-13
Sh2d3c	1.82765e-13
Npnt	1.89738e-13
Tmem178b	2.05949e-13
Pgap1	2.63614e-13
Tpx2	2.85747e-13
Smtnl2	2.94097e-13
Ptprf	3.58087e-13
Asb4	4.03853e-13
Smim5	4.31532e-13
Hmox1	5.09198e-13
Tekt5	5.48563e-13
Ccna2	6.87352e-13
Ccdc134	7.46848e-13
Sdk2	7.70442e-13
Chodl	8.70095e-13
Cenpa	1.05335e-12
Sec11c	1.06704e-12
Rrad	1.08728e-12
Nid2	1.10727e-12
Myl9	1.1539e-12
Fads2	1.42758e-12
Rassf4	1.66315e-12
Nhs	1.92829e-12
Dchs1	3.816e-12
Tcf19	4.07252e-12
Coq8a	5.23051e-12
Dhx32	5.73347e-12
Hdac7	5.73804e-12
Anks1	5.80237e-12
Fos	6.34485e-12
Hspb1	6.38499e-12
Dpysl4	6.40471e-12
Serpinh1	6.73871e-12
Mcm10	8.1023e-12
Chrm3	8.2675e-12
Gnb3	9.73627e-12
Adamts15	1.10079e-11
Wfs1	1.38167e-11
Pygm	1.53334e-11
Vstm4	1.97134e-11
Trp53inp2	2.48436e-11
Cacng6	2.74817e-11
Hsp90aa1	2.75776e-11
Zfp322a	3.22591e-11
Neil1	3.45462e-11
Tns3	4.38955e-11
Postn	4.56918e-11
Rimklb	4.59017e-11
Pdlim5	5.03392e-11
Cdca7l	6.43504e-11
Pcolce	6.53889e-11
Fosb	6.92815e-11
Plk2	8.7072e-11
Tmem200a	1.09031e-10
Myo18a	1.25608e-10
Fam13a	1.27949e-10
Rab3il1	1.28989e-10
2310002L09Rik	1.36285e-10
Dock6	1.45595e-10
Ier2	1.68864e-10
Fasn	1.70633e-10
Fam107b	1.85981e-10
Ncapd2	2.00677e-10
Npepl1	2.20023e-10
Tmem255a	2.2396e-10
Slc2a5	2.40403e-10
Tnc	2.63654e-10
Cdc20	2.64618e-10
Prkag3	3.20125e-10
Nipsnap1	3.72587e-10
Cd36	4.45479e-10
Ccnb1	7.18438e-10
Trpm4	7.2111e-10
Pole	7.42634e-10
1520401A03Rik	7.75472e-10
Trdn	7.78088e-10
Nynrin	8.47668e-10
Kif22	8.51776e-10
Prob1	1.167e-09
Plk1	1.38541e-09
Plxna1	1.4001e-09
Kif20a	1.46567e-09
St6galnac3	1.60968e-09
Cnn2	1.62209e-09
Dicer1	1.6448e-09
Chaf1b	1.68685e-09
Slc16a3	1.77857e-09
Duoxa1	1.83188e-09
Col6a1	1.87329e-09
Cpxm1	1.91452e-09
Hagh	2.03201e-09
Gpsm1	2.06522e-09
Ddr1	2.21336e-09
Lrig1	2.25196e-09
Prdm16	2.38159e-09
Lzts1	2.43156e-09
Dpysl5	2.46926e-09
Mmp14	2.60904e-09
Lox	2.74665e-09
Lmo7	3.14128e-09
Nusap1	3.92243e-09
Hes1	3.96858e-09
Agl	4.07208e-09
Aurkb	4.17815e-09
Trp53inp1	4.47392e-09
Slc1a5	4.72639e-09
Pbk	5.69521e-09
Ssc5d	6.14882e-09
Arhgap39	6.93009e-09
Adgrl1	7.43216e-09
Hmcn1	7.5203e-09
Col6a2	7.89411e-09
Ckm	8.0352e-09
Ky	8.03794e-09
Rgs14	9.17842e-09
Ccdc80	9.45032e-09
S1pr3	1.00188e-08
Ccng1	1.11017e-08
Sntb1	1.18767e-08
Crhr2	1.28095e-08
Man1a2	1.40079e-08
Ticrr	1.53827e-08
Cdca8	1.54678e-08
Atl1	1.56043e-08
Dzip1l	1.71315e-08
Sqle	1.82671e-08
Spc25	1.84432e-08
Chst2	1.86972e-08
Ntn1	1.99974e-08
Wdr86	2.07701e-08
Sema3d	2.09165e-08
Ube2c	2.26731e-08
Ncapd3	2.27442e-08
Gas6	2.29736e-08
Best3	2.4243e-08
Stum	2.57811e-08
Sdc3	2.62052e-08
Frem1	3.05305e-08
Calcrl	3.09885e-08
Trim72	3.19521e-08
Kazn	3.26262e-08
Prc1	3.6343e-08
Cdc45	3.63607e-08
Brca1	3.63745e-08
Jph2	3.90513e-08
Pld3	4.29015e-08
Msmo1	4.74924e-08
Fzd9	4.76343e-08
Fat4	5.01786e-08
Adamts1	5.13143e-08
Ect2	5.23995e-08
Fstl4	5.56256e-08
Cdk6	7.46479e-08
Plat	7.49492e-08
Fam69b	7.91719e-08
Sh3bp1	8.02571e-08
Hirip3	8.14635e-08
Tonsl	8.16208e-08
Cdca2	8.2711e-08
Ampd2	8.57641e-08
Gltp	8.79814e-08
Pdzrn4	1.13755e-07
Aspm	1.13992e-07
Dusp4	1.31915e-07
Tbc1d8	1.35977e-07
Sox11	1.44318e-07
Nptx1	1.47923e-07
Mybl2	1.49352e-07
Shisa3	1.53334e-07
Exoc7	1.53492e-07
Gramd1b	1.56064e-07
Kif20b	1.59092e-07
Lmnb2	1.5995e-07
Chrdl1	1.61702e-07
Rgr	1.76775e-07
Reck	1.77188e-07
Slc27a3	1.77383e-07
Lef1	1.77847e-07
Wdr60	1.8399e-07
Fras1	1.84374e-07
Pmaip1	1.84983e-07
Kif11	1.96721e-07
Tmc6	2.00056e-07
Fignl1	2.07697e-07
Slc6a13	2.09681e-07
Abtb2	2.14807e-07
Zfp932	2.20917e-07
Dapk2	2.29391e-07
Htr2b	2.55649e-07
Klf6	2.78878e-07
Chn1	2.79788e-07
Myh1	2.8908e-07
Cdca5	2.94772e-07
Dhcr7	3.05748e-07
Evc2	3.10206e-07
Lss	3.23494e-07
Bnip3	3.29734e-07
Ercc6l	3.33085e-07
Kif2c	3.45099e-07
Arx	3.59177e-07
Anln	3.85656e-07
Wnt9a	4.05044e-07
Eya1	4.12165e-07
Slit2	4.12879e-07
Prickle1	4.20411e-07
Tmem182	4.34957e-07
Klhl22	4.53547e-07
Ahcyl2	4.53774e-07
Tmem201	4.55104e-07
Nup210	4.86883e-07
Shcbp1	5.09748e-07
Agtr2	5.33412e-07
Epor	5.58249e-07
Ncapg	5.75364e-07
Klc3	5.77379e-07
Vwf	5.8179e-07
Cdk17	5.97159e-07
Atp1a2	6.13152e-07
Hid1	6.23211e-07
Foxm1	6.34891e-07
Ankrd13a	6.39207e-07
Tacc3	6.59292e-07
Ehd4	6.61274e-07
Syne4	6.65825e-07
Bub1b	7.44726e-07
Dock11	8.1729e-07
Art3	8.22187e-07
Lrrn1	8.32609e-07
Xylt2	8.33978e-07
Ipo9	8.46976e-07
Sigmar1	9.44426e-07
Pygb	9.4586e-07
Fbxl7	9.76085e-07
Btbd17	9.86438e-07
Melk	9.99138e-07
Col1a1	1.02465e-06
Kif23	1.03744e-06
Lamb1	1.07195e-06
P4ha3	1.07352e-06
Pak1	1.09855e-06
Lad1	1.14953e-06
Rgs8	1.15184e-06
Mip	1.16025e-06
Fzd4	1.19737e-06
Cyth1	1.27413e-06
Slc5a6	1.28445e-06
Sfrp1	1.32701e-06
L3hypdh	1.44472e-06
Vcam1	1.47122e-06
Slc12a7	1.47418e-06
Zic4	1.47481e-06
Jakmip3	1.57198e-06
Flrt3	1.61677e-06
Slc43a3	1.77617e-06
Tmem164	1.91004e-06
Dgkd	1.97158e-06
Ncoa7	2.16743e-06
Napb	2.27237e-06
Il4ra	2.46423e-06
Mis12	2.56418e-06
Tmx4	2.57069e-06
Raver2	2.84131e-06
Emilin1	3.02681e-06
Hoxc5	3.03629e-06
Knl1	3.17756e-06
Slc30a3	3.55154e-06
Slc35e1	3.79134e-06
Nuf2	3.94921e-06
2900026A02Rik	4.1403e-06
Ntn5	4.52901e-06
Ltbp1	4.62524e-06
Nid1	5.09095e-06
Bspry	5.40495e-06
Haus5	5.6201e-06
Espl1	5.90579e-06
Txnip	5.99585e-06
Gpr146	6.21862e-06
Chpf	6.30146e-06
Aurka	6.35225e-06
Rtl3	6.81136e-06
Plpp3	7.31814e-06
Dcx	7.68391e-06
Kpna2	7.76916e-06
Llgl1	8.66897e-06
Evpl	9.76871e-06
Ank3	9.85757e-06
Insig1	9.98089e-06
Flnb	1.07183e-05
Myom2	1.09476e-05
Chst10	1.13449e-05
Lypd6	1.14294e-05
Enpep	1.1498e-05
Slfn9	1.19974e-05
Tyro3	1.27677e-05
Tmem129	1.28663e-05
Bok	1.3201e-05
Tmem132c	1.32382e-05
Agpat3	1.33672e-05
Mus81	1.40421e-05
Ube2q1	1.40447e-05
Rapgef1	1.41203e-05
Ccn4	1.43394e-05
Chst15	1.45077e-05
Bub1	1.48364e-05
Bmp7	1.55138e-05
Incenp	1.55661e-05
Atp9a	1.63967e-05
Tcp11l2	1.64172e-05
Tas1r1	1.65255e-05
Rps6ka6	1.67436e-05
Jag2	1.75992e-05
Ttf2	1.82753e-05
Sgk1	1.85228e-05
St6gal2	1.86261e-05
Shisa4	1.88866e-05
Cachd1	1.91686e-05
Actn3	1.92864e-05
Dlgap5	2.00395e-05
Ints7	2.01565e-05
Mrc2	2.12613e-05
Msrb3	2.15429e-05
Dlgap1	2.17442e-05
Mkx	2.25787e-05
Arl6ip1	2.33693e-05
Ctxn3	2.3397e-05
Pfn2	2.38271e-05
Gm6880	2.461e-05
Fam129b	2.55229e-05
Arhgap33	2.73236e-05
Heyl	2.80942e-05
Akna	2.88007e-05
Insrr	2.92553e-05
Fam214a	2.97132e-05
Dbx1	3.01722e-05
Dbndd2	3.05049e-05
Nup188	3.14568e-05
Efemp1	3.19502e-05
Sgpp1	3.32125e-05
Arhgef6	3.36041e-05
Itprip	3.43026e-05
B230217C12Rik	3.45028e-05
Hsph1	3.45156e-05
Mpp2	3.46081e-05
Sapcd2	3.46619e-05
Urgcp	3.47692e-05
Bid	3.58651e-05
Kcnq1	3.62527e-05
Cpm	3.89473e-05
Cpeb3	3.97449e-05
Phka2	4.04905e-05
Eepd1	4.12088e-05
Slc5a3	4.16556e-05
S1pr2	4.3165e-05
Iigp1	4.39162e-05
Tgfbr3	4.51491e-05
Selenop	4.73444e-05
Tns2	4.98586e-05
Ephb3	5.15299e-05
Thbs1	5.22373e-05
Gm10097	5.3145e-05
Palld	5.40092e-05
Ece1	5.45699e-05
Gfpt2	5.51507e-05
Plxna2	5.6182e-05
Ubr4	5.88273e-05
Mybpc1	6.03506e-05
Csf2rb	6.07552e-05
Hist2h3c2	6.29902e-05
Trim25	6.36925e-05
Olfml3	6.67713e-05
Wif1	6.68472e-05
Ccn1	6.70946e-05
Scd1	6.7502e-05
Prph	6.78537e-05
Slc7a2	7.23526e-05
Tgfbi	7.28224e-05
Sec1	7.45956e-05
Mapk7	7.79594e-05
Sc5d	7.84796e-05
Sacs	8.01133e-05
Hspa5	8.07891e-05
Chtf18	8.11073e-05
Bcar1	8.3134e-05
Vasn	8.37556e-05
March8	8.50287e-05
Pcsk5	8.55655e-05
Atp6v0a2	8.63439e-05
Ccnf	8.82521e-05
Emc1	9.01823e-05
Slc43a2	9.04443e-05
Pde10a	9.11747e-05
Adcy3	9.16933e-05
Srgap3	9.19119e-05
Plcb3	9.49837e-05
Cxxc4	9.77417e-05
Slc44a2	0.000102701
Cpeb4	0.000104941
Tbc1d4	0.000105688
Nsmaf	0.000106568
Arhgap45	0.000108949
Zfp949	0.000109268
Adora1	0.000116533
Fancd2	0.00011686
Cltc	0.000120642
Kcnk1	0.000122057
Cacna2d1	0.000123615
Plaur	0.000123801
Lix1	0.000124486
Mpzl2	0.000124981
Nampt	0.000127756
Cxadr	0.000131779
Nfkbiz	0.000132035
Fut10	0.000132845
Hectd3	0.000145199
Ehd3	0.000147379
Fibin	0.000150386
Knstrn	0.000158118
Slc2a12	0.000158432
Gm15262	0.00015903
Trmt2a	0.000162425
Zfp808	0.000162577
Arrdc3	0.000162736
Arhgef17	0.000176123
Pde1c	0.000177042
Nup205	0.000178045
Rap1gap2	0.000180987
Ppm1f	0.000181293
Strbp	0.000192612
Spag16	0.000211612
Gal3st2	0.000214093
Ror2	0.000217025
Prom1	0.0002243
Lrrc8c	0.000242498
Hyal2	0.000244895
Relt	0.000247309
Cln8	0.000250181
Lhfp	0.000253784
Hsf2bp	0.000257628
Speg	0.000260283
Abtb1	0.000285886
Samd5	0.000286753
Tuba1c	0.00029585
Marveld1	0.00030675
Gpsm2	0.000313288
Gpr173	0.000315502
Nim1k	0.000317846
Slco2b1	0.000321722
Sesn2	0.00033874
March6	0.000343403
Srpx2	0.00034511
Aldh9a1	0.00034669
Gpr50	0.000369021
Nek10	0.0003705
P3h2	0.000379094
Unc45a	0.000380594
Vill	0.000382881
D430041D05Rik	0.000391276
Map1a	0.000396758
Rab36	0.000401293
Aknad1	0.000407193
Mc4r	0.000414175
Dmrt2	0.000429887
Alpl	0.000434725
Zfp185	0.000436807
Col12a1	0.000441672
Ipo11	0.00044344
Bsn	0.000449588
Wdr62	0.000468303
Atf3	0.000469884
G2e3	0.000473935
Tmem136	0.000474255
Gtse1	0.00048082
Mrpl1	0.000481142
Zfp820	0.000489021
Ptk7	0.000494292
Tedc2	0.00049745
Arhgap19	0.000500886
Col23a1	0.000501994
Ror1	0.000539965
Ndst3	0.000577721
Abcb9	0.000581928
Fam53b	0.000583635
Minar2	0.000597901
Megf6	0.000605944
Klhl38	0.000617174
Rad54b	0.000619586
Igsf8	0.000622873
Agpat2	0.000627716
Frmd8	0.000663201
Itgb8	0.000664718
Susd6	0.000691311
Kif1a	0.000700887
Ankrd33b	0.00073165
Gtf3c4	0.000796475
Tespa1	0.00082728
Miip	0.000834119
Slitrk5	0.000843252
Ltbp2	0.00084596
B3galt1	0.00091206
Xrcc3	0.00093601
Ptx3	0.00095901
Spag5	0.000990943
Pald1	0.000993824
Gm9843	0.00100565
Phldb1	0.00102635
Nol4	0.00104332
Mstn	0.00107116
Zgrf1	0.00107399
AI464131	0.00110277
Lama2	0.00110852
Pdgfra	0.00113825
Lsr	0.00114085
Gtf3c1	0.00115042
Tnfrsf12a	0.00115447
Srebf1	0.00120396
Ucp2	0.00120747
Reep6	0.00123702
Tedc1	0.00123714
Eif5a2	0.0012392
Lpl	0.00124895
Zfp790	0.00128894
Synpo2	0.00130704
Tcn2	0.00135685
Abhd12b	0.00136287
Racgap1	0.0014716
Arhgef10l	0.00147854
Ecscr	0.00148575
Tmem117	0.00150714
Ppp1r3b	0.00151024
Crmp1	0.00151412
Sft2d2	0.0015148
Extl2	0.00158934
Cox7a1	0.00159478
Kctd12	0.00162382
Spice1	0.00165498
Irgm2	0.00167788
Scn4a	0.00175682
Hvcn1	0.00177987
Plekhh1	0.00180136
Tppp	0.00180599
Xlr3b	0.00184788
Galnt13	0.00186728
Zbtb9	0.00191711
Fam199x	0.00192866
Meox2	0.0019455
Isyna1	0.0019588
B4galnt4	0.00198154
Zik1	0.00199415
Kif4	0.00201632
Zfp36	0.00203918
Nav3	0.00207052
Rassf7	0.00207085
Spsb4	0.0020744
Zfp109	0.0021106
Dusp5	0.00212397
Vat1l	0.0021323
Zfp334	0.00219412
Kank4	0.00219756
Jcad	0.00222401
4930452B06Rik	0.00222907
Tenm2	0.00224612
Unc5b	0.00225223
Ets1	0.00227474
Nr4a1	0.00227501
Arhgef26	0.00227931
Pdp2	0.0023426
Sun1	0.00235447
Cd34	0.00236979
1700028J19Rik	0.00238126
Dnmt3c	0.00243346
Adcyap1r1	0.00243727
Adamts16	0.0024632
Dennd4b	0.00246755
Nr4a2	0.00248065
Eme1	0.00253385
Zfp977	0.00253596
Ptch2	0.00253657
Slc12a6	0.00267172
Gucy1a1	0.00269897
Afap1l2	0.00273152
Sfxn3	0.00275139
Klhl29	0.00276166
Csgalnact1	0.00278149
Asic4	0.00279498
Asphd2	0.00283271
Ankrd23	0.00284942
Rgs12	0.00286425
Ankrd13d	0.00291277
Shroom3	0.00292569
Nell1	0.00294333
Emid1	0.0029568
9430015G10Rik	0.00296524
Zfp219	0.00296661
Pde4a	0.00301188
Hspb7	0.00303921
Hspg2	0.0030683
Zfp658	0.00311442
Klhl25	0.00313629
Mcc	0.00324834
Dmp1	0.0032763
Robo1	0.0033207
Tubb4a	0.00338237
Rasl11a	0.00338396
Epha3	0.00340948
Reln	0.0034721
St8sia5	0.00348295
Hspa12a	0.00356099
Slc1a3	0.00356368
Gorasp1	0.00361152
Slc39a3	0.00361838
Tekt1	0.00367624
Wscd1	0.00377703
Ttc28	0.00382697
Pga5	0.00386117
Dpyd	0.00390758
Bmp2	0.00398605
Crat	0.00407909
Scara3	0.00412682
Idi1	0.00423911
Galnt16	0.00424266
Ednra	0.00441077
Cables1	0.00442066
Fbxo32	0.00449862
Fam181b	0.00452428
Pdzd7	0.00454155
Plxnb1	0.00460805
Adh7	0.00472818
Cgn	0.0047509
Egflam	0.00475218
Trib1	0.00478536
Gm7240	0.00488546
Kmt5c	0.00491317
Hmgcll1	0.00510518
Cx3cl1	0.00511302
Myl2	0.0051291
Cd44	0.00524196
Srgap1	0.00533234
Dnah12	0.0053532
Ajuba	0.0053593
Acad10	0.00537407
1810014B01Rik	0.00541097
Shc2	0.00548028
Igf1	0.00553729
Ablim2	0.00556757
Nfe2l1	0.00565298
Endod1	0.0056921
Vhl	0.00569369
Frem2	0.00579341
Car3	0.00584593
Acacb	0.00589056
Cdhr4	0.00619482
B3galnt2	0.00632804
G430095P16Rik	0.00634581
Sdcbp2	0.0063521
Ces5a	0.00643012
Btla	0.00643017
Arnt2	0.00644319
Cav1	0.00646547
Lonp1	0.00648275
Sema3f	0.00657495
Hpgd	0.00670363
Cdh11	0.0067471
Muc2	0.00680433
Hdac5	0.00683181
Ldlr	0.00695703
Lrrcc1	0.00712251
Pcdh19	0.0071485
Gdf9	0.0072274
Slc7a8	0.00727051
Slc7a3	0.00729221
Itga1	0.00749656
Arap1	0.00769085
Plekha8	0.00789978
H2-Ab1	0.00799133
Amt	0.0081201
Map7d3	0.0081275
Ache	0.00813241
Fam189b	0.00816997
Pabpc5	0.00817661
B3gnt7	0.00833092
AI987944	0.00847949
Trpc1	0.00851244
Dusp1	0.00856922
Fgf18	0.00860003
Dscaml1	0.00870008
Id1	0.00873078
Hk2	0.00876314
Fer1l5	0.00887798
Ano5	0.00889762
Fbln2	0.00894422
Pfkl	0.00896309
Gm9913	0.00908508
Sult2b1	0.00923491
Sv2a	0.00933084
Prrg3	0.00942495
Bach2	0.00949078
Rnf227	0.00955732
Ablim1	0.0096661
Rab38	0.00966776
Col9a2	0.00973672
Ebf2	0.0100475
AU041133	0.0100749
Aig1	0.0101115
Gm10406	0.0102167
Gm17816	0.0103624
Pif1	0.0103898
Kdelr3	0.0105398
Tuft1	0.0105808
Pkp2	0.010719
6720489N17Rik	0.010979
Hebp2	0.0112474
Rhpn1	0.0112732
Myf6	0.0114797
Lonrf2	0.0116968
Gria1	0.0118497
Rbks	0.0119813
Begain	0.012056
Pcdhb6	0.0122483
Slc14a2	0.0124214
Txndc16	0.0125877
Gm47446	0.0127804
Gm9821	0.0128458
Edem3	0.0128626
Akap12	0.0128949
Man2b2	0.0129644
Sardh	0.0129857
Slc16a12	0.0129993
Mast3	0.0130114
Caskin1	0.0130177
Reps2	0.0131028
Pcolce2	0.0131212
Vipr2	0.0131238
Col17a1	0.0131568
Gm4969	0.0132124
Slc25a40	0.0133056
Src	0.0134695
Pctp	0.0135128
Hspa1a	0.013585
Idi2	0.0135894
Sec31b	0.0141021
Zfp953	0.0141261
Tsnaxip1	0.0141844
Sdsl	0.0142958
Mppe1	0.0142978
P4ha2	0.0143162
Myo19	0.0143874
Sptbn2	0.0144102
Uhrf1bp1	0.0145091
Gm13301	0.0146673
Exog	0.0146682
Lama4	0.014961
Adamts6	0.0149989
Lmtk2	0.0150555
Wnt5a	0.0150582
Abhd4	0.0151574
Pcdh11x	0.0152129
A3galt2	0.0155234
Thop1	0.0155471
Ero1lb	0.0155578
Chadl	0.0156122
Ccr7	0.015822
Apc-ps1	0.0158721
Fam198b	0.015893
Ggt7	0.0160408
4921536K21Rik	0.0161354
Aldh1a2	0.0161614
Maged2	0.0163581
Otor	0.0163707
Akap11	0.0163862
Tfrc	0.0164559
Casc1	0.0164638
Arl5c	0.0164903
Pik3r1	0.016604
Zfp82	0.0166133
Ccdc120	0.0166369
Zc3h12c	0.0167628
Doc2g	0.0167914
Sh3bp4	0.0168005
Zfp93	0.0169255
2310030G06Rik	0.0169532
Ankrd45	0.0170503
Timp4	0.0171138
Anpep	0.0171715
Ptpn4	0.0172028
Gm21985	0.0173212
Peli2	0.0174057
Trps1	0.0174894
C4b	0.0175147
Ncald	0.0175335
Avil	0.0176042
Hpse2	0.0176406
Gm6096	0.0176683
Slc22a21	0.0179518
Inava	0.0180005
Sipa1	0.018066
Coro1a	0.01835
Egfr	0.0189522
Enpp3	0.0189888
Stard9	0.0190026
Pcdh9	0.0191823
Lrrc46	0.019191
Kcnj6	0.0195998
Unc13c	0.0198446
Harbi1	0.0198848
Gm45007	0.0198921
Crispld2	0.0199801
Cemip2	0.0199957
Gm47994	0.0200931
Gm18422	0.0201608
Gm45692	0.0201958
Sh3tc2	0.0202618
Cyp2u1	0.0203712
Slc45a3	0.0207059
Fam241a	0.0208661
Scn3b	0.0211727
Kcnk5	0.0212503
Slc37a2	0.0212759
Zfp558	0.0213254
Rnpepl1	0.0217073
Cdc14b	0.0217334
Map3k3	0.0219149
Iqce	0.0219901
Birc2	0.0221883
F930015N05Rik	0.022189
Cyb5r2	0.0222585
Olfml2a	0.0225584
Foxred2	0.022764
3425401B19Rik	0.0230006
Gm45925	0.0230815
Amigo3	0.0231337
Lrrn3	0.0231732
4932438H23Rik	0.0231839
Gcnt4	0.0233704
Tbkbp1	0.0233927
Igip	0.0234024
Rbm46	0.0234582
Spaca1	0.0240158
Npc1	0.0240928
Clec11a	0.0242833
Pfkfb4	0.0244966
Kirrel2	0.0245467
Gm28356	0.0247509
Ccdc13	0.0247641
Tmem184b	0.0249261
Rfx5	0.0249487
Wnk2	0.0251328
Map9	0.0254443
Zfp119b	0.0255468
Ciz1	0.0258451
Mylk2	0.0260386
Gm12749	0.0260702
Rundc3b	0.0261117
Ubc	0.0261841
Dnajb1	0.0262537
Galr2	0.0262709
Fhod3	0.0264405
Gm11541	0.0264687
Krt24	0.0265088
Prr36	0.0265525
Cercam	0.0266036
Troap	0.0271604
Tmem132b	0.0271871
Asic3	0.0272178
Pdk1	0.0274154
Ptprt	0.0276545
Runx2	0.0278058
Cadm1	0.0278152
Hils1	0.0278397
Me3	0.0279799
Slc16a13	0.02807
Ptpru	0.0282398
Map6	0.0283617
Zfp985	0.0285143
Mctp2	0.0286392
Polm	0.0289344
Csf1	0.02907
Vldlr	0.0292816
Hmgb1-ps6	0.0294141
Slc44a5	0.0296175
Kcnj12	0.0298522
Serpinb9	0.029977
Dnaaf3	0.0300136
Pdp1	0.0300368
Tmem140	0.0302491
Lingo3	0.030471
Slc26a7	0.030479
Scube1	0.0305658
Gm3791	0.0308322
Vps13c	0.0313034
Mogat2	0.0313149
Plxnb3	0.0316336
Tmem206	0.0316557
Plbd1	0.0319244
Hrasls	0.0329826
Gm12097	0.0331744
Smco3	0.0332036
Ikbkg	0.0332695
Zfp975	0.0333971
Kbtbd6	0.0334006
Tubb4b	0.0334187
Cyp4f17	0.0335798
Gm21886	0.0339204
Armh4	0.0339257
Fam20a	0.034381
Efhd1	0.0346444
Larp6	0.0350139
Cyp26a1	0.0351305
Hif3a	0.0351467
Svip	0.0353099
Kcne4	0.0356042
Gm10241	0.0356102
Ntn3	0.0356633
Gm36128	0.0358966
Cdc42bpg	0.0363114
Plin5	0.0363492
Slit1	0.0368944
Atp13a2	0.0369009
Eif2ak3	0.0371042
Dusp8	0.0373311
Pfkfb3	0.0379078
Cfap69	0.0379839
Lemd1	0.0381143
Nat8l	0.0383029
Umodl1	0.038404
Tnfrsf14	0.0384964
Lrrc45	0.0388766
Mlec	0.0389501
Gm10617	0.0389709
Gm29603	0.0390402
Rpl10a-ps2	0.0390433
4930578G10Rik	0.0392793
Mcf2l	0.0392808
Smpdl3b	0.0395467
Arg2	0.0398628
Gm3055	0.0398741
H2-Ob	0.0398753
Anks6	0.0402823
Igsf10	0.041301
Zfp41	0.0413521
Dsc2	0.0414293
Nrcam	0.0414676
Nkapl	0.0416137
Sox10	0.0417322
Rab26	0.0418406
Tbc1d22a	0.0418454
Tmem184a	0.0418924
Fzd7	0.041907
Rnd1	0.0419393
Plekhs1	0.0421092
Dtna	0.0421484
Megf8	0.0423392
Ptchd4	0.0426682
Rpusd1	0.0426781
Zfp781	0.0427809
Gm7887	0.043016
Crocc	0.0437205
2310057N15Rik	0.0438858
Kifc3	0.0440579
Cacng8	0.0444976
Ankrd35	0.0444978
Rassf8	0.0445145
A430033K04Rik	0.0447392
Prr15l	0.0450001
Bloc1s2-ps	0.0450365
Ap5b1	0.045253
Zfp687	0.0454131
Rab40b	0.0455261
Gpi1	0.0457125
Shox2	0.0459691
Zic3	0.046048
Nek2	0.0460948
Fbxl8	0.0461268
Cdc34b	0.0461346
Gm2623	0.0462937
Vwa5b2	0.0463982
Srrm4	0.0464578
Mtrf1	0.0467473
Gm10645	0.0467605
Pdgfrb	0.0467837
2810021J22Rik	0.0467989
Dnase1	0.0471607
4930550C14Rik	0.0474818
Foxd2	0.0476325
Tbc1d9	0.0478186
Zfp108	0.0479186
Ap3s1-ps1	0.0479401
Col15a1	0.0480019
Cd247	0.0480599
Gm45717	0.0485008
Col16a1	0.0487658
Sec16a	0.0488759
Cyp27a1	0.0494031
Pear1	0.0494436
Zfp523	0.0496569
Lhfpl5	0.0500365
Gdap1l1	0.0502662
Pex6	0.0503153
Vegfc	0.0505479
Tha1	0.0507838
Tbxa2r	0.0510307
Sim2	0.0516682
Asic1	0.052434
Fndc7	0.0526428
Myo9b	0.0526587
Pdgfd	0.0526881
Zfp52	0.0528222
Pheta2	0.0531589
Gm45140	0.0532033
Prkcz2	0.0532289
Lrsam1	0.0533488
Zfp862-ps	0.0536693
Gm11511	0.0537287
Rnf170-ps	0.0538246
Arc	0.0540666
Plppr2	0.0540864
Stat2	0.0542517
Trim12c	0.0544902
Trmt44	0.054497
Clip3	0.0545519
Pm20d1	0.0547412
Scara5	0.0553598
Prss53	0.0553818
Kif6	0.0554578
Serinc5	0.0558106
Llgl2	0.0558462
Il13ra1	0.0562938
Susd3	0.0569454
Slc15a3	0.0570763
Sult1a1	0.0571619
Tecpr2	0.0572968
Fgf16	0.057361
Mmp17	0.0575689
Gm19220	0.057606
Mbp	0.0577455
Gm10080	0.0583691
Olfr1188	0.0585711
Kbtbd11	0.0586105
Ros1	0.0590719
Obsl1	0.0593786
Xlr3a	0.0594263
Zfp619	0.0597929
Fbxl4	0.0600173
5430427O19Rik	0.060151
Grem2	0.0601789
Rhot2	0.0604141
Socs3	0.0610253
Tnip1	0.0610353
Mme	0.0611365
Zc3h12b	0.061265
Naprt	0.0617004
Slc2a6	0.0617564
Brat1	0.0618622
Fchsd1	0.0618764
Dolk	0.0620306
Ngb	0.0621691
Cubn	0.0626543
Itgam	0.0629426
Armc6	0.0629525
P2ry12	0.0631249
Vdr	0.0632632
Hspb8	0.0636267
Trim46	0.0636306
Tex26	0.0638296
Enpp5	0.0642675
Gm49538	0.0643116
Tro	0.0645892
Lat	0.065198
Gm30970	0.0653283
Fcho1	0.0655631
Ccdc150	0.0659133
Hfe	0.0663744
Pkd1l3	0.0663782
Prokr1	0.0666066
Creb3	0.0669579
Adam4	0.0676195
Pnma2	0.0681122
Simc1	0.0685798
Gm14121	0.0689404
Vars2	0.06902
Tmppe	0.0691065
Dnaaf1	0.0692302
Olfr1055	0.0695367
Kifc5b	0.0699217
Cspg4	0.0700787
3110070M22Rik	0.0704315
Adam11	0.0704828
Cnot1	0.0705251
Trpc3	0.0711714
Large2	0.0716341
Kctd7	0.0718672
Stk33	0.0718987
Mxra8	0.0720551
Zfp939	0.0724725
Zfp870	0.0726021
Rtl10	0.0727766
Epcam	0.0728978
Lrrn4	0.0731732
Gm21541	0.0733769
Gga2	0.0733864
Lyst	0.0734604
Prrt3	0.0735796
Syt2	0.0738122
Zfp42	0.0738246
Gm14335	0.0739019
Gm10232	0.0739228
Stag3	0.0750843
Mapkapk2	0.0755029
Tmem220	0.0757338
Gm29776	0.0763343
Colgalt2	0.0764576
Mettl21c	0.0764857
Cbln2	0.0769536
Lmntd1	0.0773451
Pin1rt1	0.0775462
Ccna1	0.0776611
Gm49527	0.0778722
Fkbp1b	0.0779674
Erbb2	0.0780504
Zfp708	0.0780859
Phyhip	0.0782122
Gm48643	0.0782819
Gm45893	0.0788112
Gm9449	0.0791754
Slc46a1	0.0792574
Folr2	0.0796753
Rem2	0.0797246
Gm10065	0.079911
Duox2	0.0800362
Pigg	0.0803321
Alms1-ps1	0.0808264
Rragb	0.0810034
Gpr171	0.0811773
Kcnj14	0.0815106
Zfp458	0.0816167
Lrrc52	0.0818044
Rps18-ps2	0.0825977
Slc41a3	0.0828034
Gm48848	0.0829045
Tll2	0.082941
E330009J07Rik	0.083487
Pld6	0.0837989
Gm16419	0.0838469
Clptm1l	0.0842048
Frrs1l	0.0845142
Trp53i11	0.0845334
Ppp1r21	0.0845952
P2ry14	0.0846004
Zfp418	0.0851292
Asb14	0.0852559
Gm7972	0.0854528
Aqp10-ps	0.0855168
Gm10037	0.0857386
Xk	0.0858834
Nhlrc1	0.0859307
Gsg1l	0.0864279
Sh3d21	0.0865974
Plekhn1	0.0867936
Ccdc92	0.0872399
Mpzl3	0.087574
Wwp2	0.0877109
Kif16b	0.0881353
Rev1	0.0881752
Prex2	0.0884728
Pomt2	0.0884817
Clcf1	0.0892572
Gm29598	0.0894358
Rtn4rl2	0.0896984
Angpt1	0.0898846
Cdc25b	0.0900487
Rab10	0.0900884
Fam129a	0.090346
Gm7909	0.0904587
Agtrap	0.0904882
Gm5466	0.09084
Hcn4	0.0915156
Flot2	0.0915428
Tm6sf2	0.0917022
Sarm1	0.0917427
Itga11	0.0919409
4933427G23Rik	0.0923585
Nr3c2	0.0933677
Oas1e	0.0934795
Rprm	0.0935377
Hs1bp3	0.093744
Stat6	0.0938477
Sypl2	0.0939462
Il23r	0.094286
Gm11639	0.0943802
Emx2	0.0944161
Ankrd34a	0.0949336
Tnfsfm13	0.0951752
4933430I17Rik	0.0953804
Arhgef16	0.0957037
Plk3	0.0963673
Lims2	0.0963801
Pard6b	0.0966423
Slc14a1	0.0975683
Mrvi1	0.0976117
Gm7908	0.0981048
Myo7a	0.0982417
Cyfip2	0.0987257
Clvs1	0.0990779
Nppc	0.099108
Sema6d	0.0991471
Efhc1	0.0991994
Camk4	0.0994644
Sparcl1	0.0996982
Dsel	0.102313
Nap1l5	0.102758
Heatr5b	0.102773
Gm45313	0.102791
Spaca7	0.103398
Rbm12b2	0.103957
Vipr1	0.10405
Slc40a1	0.104346
Gm15580	0.104534
Tox	0.104752
Il17ra	0.104758
Arsi	0.104862
Slc27a6	0.104897
Lepr	0.104965
Lmntd2	0.105048
Ankfn1	0.105076
Gm6863	0.10529
Mfsd13a	0.105459
Syt17	0.10546
Ptgfr	0.10598
F830016B08Rik	0.106089
Egfl8	0.106475
Klhl35	0.106991
Gm6611	0.107267
Gm15539	0.107277
Fam210b	0.107443
Has1	0.108002
Olfr1300-ps1	0.108156
Psen2	0.108197
Olfr1366	0.108519
Ripk2	0.108774
Cldn1	0.10917
Brinp2	0.109334
Gm9165	0.109478
Sox5	0.10976
Zfp600	0.109786
Nabp1	0.110025
St8sia2	0.110511
Kcnh6	0.110546
Papln	0.110996
Gm2986	0.111133
Clvs2	0.111359
Creb3l4	0.111515
Aldh3a1	0.112128
Brsk2	0.112163
Gm13548	0.112368
Gnat2	0.11253
Ephb6	0.11255
Muc6	0.112992
Sdk1	0.113089
Cnih2	0.114734
Klhl36	0.115048
Gal	0.11553
Isg20	0.116087
Lhx9	0.116426
Col4a5	0.117004
Socs2	0.117134
Astl	0.11724
Gm46231	0.117393
Gm10651	0.117454
Gm2163	0.11755
Alx4	0.117962
Olfr1170	0.118276
Gfra3	0.118353
Trhde	0.118568
Fmn1	0.118593
Setd6	0.119394
1700030J22Rik	0.120138
Sipa1l3	0.120312
Nr1i3	0.120412
Rnf24	0.121213
Pcdhb21	0.121607
Pnmal1	0.121637
Tbc1d20	0.121951
Gfod1	0.122062
Axin2	0.122127
Kcnrg	0.122137
Jak3	0.12226
Gm21182	0.122459
Zfp113	0.122988
Gpld1	0.123589
Gm15560	0.123625
Gm12689	0.123678
Gemin5	0.123845
Rpl23a-ps14	0.123932
Emilin2	0.123935
Gpr4	0.123936
Tbx6	0.125736
Akap5	0.12575
Tcp11	0.126032
Hap1	0.126682
Crybg3	0.126722
Asb5	0.127196
Xlr4c	0.127736
Gpr63	0.127825
Ccdc39	0.128829
Pgbd1	0.130146
1700003E16Rik	0.130676
Susd4	0.131298
Gpr19	0.131331
Rnf31	0.131649
Zfp783	0.131691
Gm18388	0.131825
Gm49673	0.131925
Gm4853	0.132068
Ncoa4	0.132149
Zfp672	0.132153
Gm12924	0.132227
Rad54l2	0.132345
Gm9855	0.132734
Cep170b	0.1331
Kifc2	0.133527
BC022960	0.133956
Nxn	0.134255
Gm5141	0.13429
Gm49037	0.134435
Gm10337	0.134439
Rsph4a	0.134823
Gm13212	0.135374
Zfp3	0.13553
Rph3al	0.136204
Ephx1	0.136265
2310034G01Rik	0.136865
Hip1r	0.137022
Stard8	0.137501
Myocd	0.138098
Mtus1	0.138299
Nfxl1	0.138457
Lgals3	0.138572
Lpxn	0.139617
Gba2	0.140383
Gm18289	0.140461
Wnt2b	0.140524
Zfp114	0.140684
Zfp119a	0.141103
Mgat3	0.14131
Hist1h2bp	0.141919
Tg	0.142458
Cxcl1	0.142742
Gm15480	0.143105
Tmem198	0.143646
Gm49380	0.143676
Mmp9	0.145196
Pde4dip	0.145233
Stap2	0.145446
Gm13991	0.14546
Aldh1l1	0.145797
Klhl14	0.146154
Rpl21-ps15	0.146168
Gsto2	0.146855
Zfp563	0.147058
Gm7039	0.147179
Crispld1	0.147365
Gm15697	0.148191
Zfp961	0.148266
Zscan22	0.148297
Hist1h2bq	0.148499
Dnah1	0.150681
Dram1	0.150889
Ctsc	0.151141
Satb2	0.151229
Ccrl2	0.152038
Gm37240	0.152446
Medag	0.153255
Dgkz	0.153276
Rbm20	0.15337
Gm26931	0.153467
Gm10849	0.154849
Samd13	0.154862
Vmn2r1	0.15487
Tspyl5	0.154929
Ak5	0.155217
Cdc42ep2	0.155765
B3gnt4	0.155806
Zswim5	0.155831
Masp1	0.156048
Acot3	0.15673
Meioc	0.157291
Slc4a8	0.158018
Gm10087	0.15832
Zfp729b	0.158353
Gm12216	0.15898
Fam43a	0.159022
Itga7	0.15917
Gm7511	0.159699
Adgrf1	0.160391
Cmpk2	0.160394
Zfp2	0.160648
Gm16503	0.161226
Gm9755	0.16141
Bcas1	0.161592
Adcy9	0.161694
9330161L09Rik	0.161758
Phf19	0.162448
Syt13	0.163287
Gpr153	0.163448
Nos1	0.16358
Ica1	0.163594
Zfp784	0.163745
Setmar	0.163856
Scnn1a	0.164098
Gm18359	0.164369
Cox4i2	0.164566
Fut2	0.16465
Gucy1b2	0.165027
Rab32	0.165358
Asprv1	0.165652
Ercc2	0.167178
Polr1b	0.168694
Gm46234	0.169313
Chst8	0.169319
Gm14403	0.169833
Ms4a8a	0.169944
1700010I14Rik	0.170034
Abat	0.170342
Clcn2	0.17208
Xkr5	0.172249
Shc4	0.172841
Camk1g	0.172979
Wdr46-ps	0.17323
Phactr3	0.17359
Gm13285	0.174377
Pitpnm1	0.174683
Slc44a3	0.177234
Zfp53	0.177693
Prss8	0.178332
Ubox5	0.178397
Nek8	0.178784
Khdc1b	0.178843
Ptpn6	0.179036
Snapc4	0.179248
Cyp7b1	0.180692
Erap1	0.180927
Gm31371	0.181015
Krba1	0.181536
Tacr1	0.182124
Pln	0.182485
Vmn2r15	0.182616
Otub2	0.182771
Pde1b	0.182802
Nefh	0.182961
Adamtsl2	0.183048
Dysf	0.18306
Iqcg	0.183452
Rxfp3	0.183499
Zbtb16	0.184091
Gm16580	0.184112
Zfp78	0.184369
Zbtb42	0.184423
Abcd1	0.184435
Nmnat3	0.184482
Gm12353	0.184743
Nkd2	0.18587
Fam71d	0.185996
Kctd10	0.186545
Rtl5	0.187343
Tap1	0.188023
Tmem255b	0.188357
Kcnip3	0.188531
Chst5	0.188593
Mmp21	0.189075
Hps6	0.190148
Syn2	0.190329
Mapkbp1	0.190363
Hal	0.190605
Rabep2	0.190923
Dok1	0.191286
B4galt4	0.191401
Itch	0.191858
Cadm3	0.192504
Gm7173	0.19283
Gm10925	0.193572
Sept14	0.19377
Ndrg1	0.193868
Mettl27	0.193942
Lhfpl1	0.194787
Fbxo47	0.194829
St8sia4	0.194841
Rpl10a-ps1	0.195576
Ngf	0.195656
Glra4	0.196127
Phyhipl	0.196249
Zer1	0.196251
Gm28778	0.19673
Dkk2	0.197351
Ccdc93	0.197822
Pcdhb7	0.198064
Gm17330	0.198386
Abcd2	0.198663
Akap14	0.198957
Ccdc17	0.199495
Gm9785	0.200074
Klhdc1	0.201196
Map7	0.201841
Hspa1b	0.201841
Gm18901	0.20273
Senp5	0.202908
Cdh23	0.202933
Lax1	0.203275
Rab43	0.204089
Cabp1	0.206384
Ager	0.206523
Ptger1	0.206678
Tmem25	0.206828
Usp19	0.207413
Psapl1	0.207621
Zfp595	0.208011
Zfp46	0.208617
Gm18935	0.208632
Fndc8	0.208653
Scp2d1	0.209017
Srpx	0.210107
Ric8a	0.210728
Aldh3b3	0.211156
Gm33121	0.211271
Tmem252	0.211414
Gm14227	0.211507
Pllp	0.21195
Gm3696	0.214523
Fes	0.214702
Sectm1a	0.214905
Noxred1	0.21497
Zswim3	0.215982
Scarf2	0.216046
D430019H16Rik	0.216082
Gm12185	0.216532
Gm3650	0.216712
Kif19a	0.216848
Gp5	0.217668
Poll	0.219107
Kbtbd8	0.219178
Angel1	0.22006
2610002M06Rik	0.220095
Gm15914	0.220438
Gm13910	0.220471
Ifi35	0.220573
Atp10a	0.220852
Serpinb9b	0.220906
Gm9670	0.22139
Impg2	0.221488
Rffl	0.221845
Fam217a	0.222172
Fmnl1	0.222426
Itga4	0.222605
Nrarp	0.222896
Zfp974	0.22306
Susd2	0.223292
Stk10	0.225806
Thnsl2	0.226385
Pla2r1	0.226997
Gm10493	0.227058
Mansc4	0.227303
Gm15975	0.227939
Zfp976	0.22803
Gpr107	0.229172
Fam234b	0.229882
Stx1a	0.230645
Cela1	0.230687
Pld2	0.231028
Pla2g6	0.231209
Zfp110	0.231332
Sbno2	0.231539
Zbtb46	0.231923
Irf6	0.233137
Trim9	0.233485
Glis3	0.23354
Rusc2	0.233751
Zfp933	0.234685
Pcp4l1	0.234799
Ampd1	0.234884
Tmc7	0.234902
Cxcl10	0.236692
Adam32	0.236803
Ddb2	0.237338
Usp2	0.237556
Pcdhb20	0.2376
Zfp365	0.237694
Epha2	0.237963
Ptgir	0.237972
Sbspon	0.238144
Pik3cd	0.238279
C1qtnf2	0.238397
Gm17097	0.240904
Pram1	0.241217
Gm9887	0.241273
Dchs2	0.241275
Gramd2	0.24174
Esyt3	0.24196
Tmem119	0.242046
Fam222a	0.242906
Gm13717	0.242993
Serac1	0.244336
Grid1	0.244515
Agbl2	0.244656
Gcfc2	0.244767
Bmp6	0.245387
Doc2b	0.245587
Nrip3	0.24563
Matn2	0.245888
Tagap	0.245984
Tnfaip3	0.246264
Cd83	0.246286
Kirrel3	0.246419
Myo1d	0.246925
Lrrc56	0.247765
Rin1	0.248127
Palm3	0.248882
Bfsp1	0.249318
Rims1	0.249362
Mcub	0.249373
Prss12	0.24943
Dpp7	0.249501
Zfp764	0.249992
Pcdhga6	0.250546
Gm47597	0.251078
Nbeal1	0.251259
Ufsp1	0.252124
Kdm4b	0.252998
Tmco4	0.253032
Depdc5	0.253642
Cntf	0.253697
Htra4	0.254323
Hmx2	0.254894
Cnppd1	0.255187
Ribc1	0.255319
Myo1f	0.255362
Gcc1	0.255373
Raet1e	0.255496
Slc44a1	0.255498
Eef1akmt1	0.256725
Adm	0.257138
Elobl	0.257848
Rarg	0.258411
Gm4275	0.258542
Trim45	0.259562
Rinl	0.259898
Olfr543	0.260027
Mthfsd	0.262905
Glt28d2	0.262954
Acad11	0.263726
Gm3604	0.264173
Zfp354c	0.264248
Btbd18	0.265185
Gm49721	0.265634
Zg16	0.265868
Zfp94	0.265942
Arhgap22	0.266034
Gm11549	0.267041
Gm7541	0.267575
Gm48528	0.267885
Bpifb1	0.267933
Slc17a9	0.26842
Med12	0.268421
Amer2	0.269041
Zcwpw2	0.269284
Cpne7	0.26931
Gm15920	0.270088
Osgin1	0.270252
Fbxl21	0.270306
Gm13665	0.270713
Ehhadh	0.270829
Dnd1	0.271722
Cplx1	0.272093
Lrrc69	0.272455
Ano2	0.272474
Gm10643	0.272855
Mycbpap	0.273404
Arsg	0.27451
Slc25a2	0.277275
Clca3a2	0.277902
Fam129c	0.277956
Pfkp	0.278743
1700001K19Rik	0.278875
Tmem233	0.279046
9130008F23Rik	0.279107
Ttll9	0.279201
Mblac2	0.279219
Apln	0.279252
Zfp661	0.279519
Foxj1	0.279716
Slc10a6	0.279827
Gm6397	0.280148
Sowaha	0.280231
B3gnt2	0.280871
Slx4ip	0.280996
Capn12	0.281084
Cfap100	0.281157
Slc27a4	0.283091
Elovl2	0.28415
Serpina1f	0.284402
Vwa2	0.285357
Gm42688	0.285402
Gm10418	0.285813
Kctd21	0.286849
Prss34	0.287305
Hykk	0.287352
Vwa5a	0.287389
Kcnn2	0.287432
Plekhg6	0.28756
Rnf32	0.288754
Gm13687	0.289277
Nme5	0.289772
Cldn11	0.289944
Gm2735	0.290254
Tor3a	0.290347
Tfeb	0.29042
Syt6	0.290484
Zfp879	0.291587
H2-M6-ps	0.292898
Cyb561	0.29297
Ttc39b	0.293138
Gnrh1	0.293148
Gipr	0.293313
Gm11331	0.293535
Coch	0.293555
Dach1	0.29411
Piezo2	0.29507
Malt1	0.295094
Klf1	0.295843
Gm2897	0.296041
Kctd12b	0.296101
Trafd1	0.29654
Gm11630	0.297718
Prkd2	0.298279
Kcna1	0.298921
Cntrob	0.29961
Tbccd1	0.300246
Cldn2	0.300892
Lrrc51	0.302494
[truncated: 1,001 more rows]

## Sheet: gam pval_d
gene	p_value
Twist2	0
Ptn	0
Plagl1	9.76527e-261
Itm2a	2.63203e-242
Igfbp4	2.33972e-238
Crabp1	1.17732e-199
Mfap4	9.9633e-182
Zfhx3	6.94371e-171
Angptl1	1.46218e-168
Fibin	6.30333e-148
Ogn	3.63588e-142
Igf1	2.2735e-132
Grb10	2.26356e-128
Postn	4.14947e-127
Mgp	1.06536e-120
6330403K07Rik	1.2498e-120
Sfrp2	4.00441e-117
C1qtnf3	1.31024e-115
Capn6	5.59687e-112
Serpine2	1.02881e-108
Ebf2	8.14988e-107
Igfbp3	8.19796e-88
Col11a1	2.04055e-87
Gas2	1.31551e-83
Cav1	5.15782e-77
Nkd1	1.04312e-75
Tgfb2	9.21358e-73
Col7a1	5.66301e-71
Pth1r	2.29486e-70
Bcl11b	5.9771e-70
Hbegf	1.43127e-69
Aspn	1.51742e-69
Tnmd	1.00525e-67
Mef2c	2.07027e-67
Uchl1	2.83806e-67
Stmn2	8.61724e-65
Penk	1.30642e-64
Lef1	3.37971e-64
Zfhx4	2.09411e-62
Fam174b	8.44265e-62
Thbs4	9.39737e-61
Wif1	6.89404e-57
Cthrc1	1.24037e-54
Emp2	2.88327e-52
Sfrp1	3.21034e-52
Sox11	4.5095e-52
Cyp26b1	7.67583e-51
Col14a1	3.74992e-49
Lix1	4.82497e-49
Islr	8.22222e-47
Sox9	9.09567e-47
Cxcl14	9.19665e-47
Col12a1	3.17641e-46
Col9a2	2.12984e-45
Cdh2	3.69955e-45
Phactr2	1.22485e-43
Tmem132c	5.40347e-43
Cpe	6.96996e-43
Fhl2	2.98249e-42
Rtl3	3.06995e-42
Ass1	1.15336e-41
Amot	4.3758e-41
Agtr2	4.45633e-40
Meox1	2.43267e-39
Smoc2	5.25879e-39
Robo2	9.39042e-39
Timp3	2.49014e-38
Zeb2	6.96915e-38
Nrk	1.95708e-37
Col8a2	2.60193e-36
Shisa2	6.23194e-36
Ntm	9.1684e-36
F3	2.23109e-35
Plod2	3.22762e-35
Tro	8.65728e-35
Sfrp5	1.32032e-34
Tgfbi	2.75878e-34
Zfp185	5.99758e-34
Ctsh	6.18648e-34
Mpped2	1.01653e-33
Trib2	5.98667e-33
Plat	9.47473e-33
Frem1	6.75159e-32
Atp1b1	1.24455e-30
Angptl4	1.85017e-30
Akap12	2.52641e-30
Pdpn	9.96102e-30
Mn1	1.07006e-28
Chodl	1.47283e-28
Ramp3	2.84137e-28
Alcam	1.08531e-27
Aldh1a3	1.28136e-27
Sema3c	2.57235e-27
Pamr1	4.09945e-27
Zfp536	7.22595e-27
Iqgap2	8.34376e-27
Nid2	2.95615e-26
Thbs2	4.54684e-26
Vasn	1.00729e-25
Irx2	1.29825e-25
Piezo2	1.64674e-25
Serinc2	2.03448e-25
Gem	2.35283e-25
Peg10	3.21483e-25
Pappa2	3.8861e-25
Cited1	3.89515e-25
Cpxm2	1.49146e-24
Dusp14	2.33481e-24
St3gal5	4.04194e-24
Igfbp5	7.82624e-24
Dab1	1.00254e-23
Tcf7l2	1.26205e-23
Btbd3	1.80138e-23
Cdh4	2.33734e-23
Sgk1	2.91841e-23
Epha3	3.57336e-23
Bnc2	4.3219e-23
Egfr	1.12511e-22
Emilin1	1.34316e-22
Tppp3	1.9027e-22
Sparcl1	3.60687e-22
Cilp	8.54669e-22
Mia	9.03907e-22
St8sia2	9.48709e-22
Pcsk9	1.08342e-21
Meox2	2.37116e-21
Dpt	2.4573e-21
Mt1	2.49725e-21
Plxna4	2.81236e-21
Efna5	7.094e-21
Hic1	1.06047e-20
1500015O10Rik	1.52432e-20
Anxa1	2.06369e-20
Plk2	2.7498e-20
Fn1	4.03276e-20
Nav1	5.75844e-20
Slc22a17	6.43564e-20
Ldb2	1.03748e-19
Cdh6	2.05848e-19
Gfpt2	2.36536e-19
Rgs3	2.84155e-19
Ubfd1	4.23963e-19
Tbx3	5.72469e-19
Prg4	6.22312e-19
Cnmd	1.14265e-18
Masp1	1.17465e-18
Vcan	1.42665e-18
Kif26b	1.85513e-18
Ar	2.22765e-18
Tm4sf1	2.44217e-18
Ntrk2	2.72779e-18
Dhrs3	2.83038e-18
Shox2	3.14428e-18
Htra3	3.34183e-18
Bmper	3.71445e-18
Mtmr11	4.08061e-18
Tspan18	7.44938e-18
Hspb1	8.75735e-18
Kcna1	9.56012e-18
Mkx	1.23405e-17
Asb4	1.29685e-17
Slc14a1	1.54257e-17
Mme	2.53876e-17
Clu	3.22992e-17
Col18a1	4.36615e-17
Pcdh9	5.1521e-17
C1ql3	5.98011e-17
Map9	9.44971e-17
Adamtsl3	1.2111e-16
Tenm3	1.70699e-16
Dkk1	2.78914e-16
Bmp5	5.79974e-16
Crlf1	6.95886e-16
Tmeff2	7.84096e-16
Wnt6	8.34745e-16
Thsd7a	8.42478e-16
Epha4	9.05924e-16
Ptk7	1.1783e-15
Ugdh	1.27847e-15
Prrx1	1.36474e-15
Ptch1	2.02651e-15
Vcam1	2.77795e-15
Apcdd1	3.80075e-15
Fli1	4.0424e-15
Paqr8	4.49249e-15
Krt18	6.81488e-15
Dusp1	7.76463e-15
Htra1	9.54627e-15
Gas6	1.07828e-14
Tnfrsf19	1.21416e-14
Dkk2	1.53154e-14
Crip2	1.98529e-14
Gpm6b	2.02982e-14
Kcne4	2.32295e-14
Cyp26a1	2.42549e-14
Errfi1	2.46256e-14
B4galnt1	2.50993e-14
Nrxn1	3.44358e-14
Nr4a2	3.50858e-14
Prss35	3.83141e-14
Tox	4.03094e-14
Rgcc	4.04743e-14
Ntrk3	5.63168e-14
Zcchc12	5.87026e-14
Atp6v0e2	6.49698e-14
Phkg2	7.3191e-14
Edaradd	7.48551e-14
Tmem30b	9.52033e-14
Adgra3	1.04508e-13
Pear1	1.11306e-13
Fat3	1.67125e-13
Syt13	1.89177e-13
Sp7	3.54434e-13
Sema3d	3.76783e-13
Obsl1	5.87159e-13
Tex15	6.72415e-13
Sdc3	7.82382e-13
Slc40a1	8.07159e-13
Mfap5	8.66085e-13
Chrdl1	1.00885e-12
Cav2	1.1554e-12
Igfbp6	1.7039e-12
Rcan1	1.98894e-12
Sema6d	2.09857e-12
Nrp1	2.15248e-12
Zfp521	2.27322e-12
Sp5	2.33715e-12
Gadd45g	2.4214e-12
Serpinc1	2.46821e-12
Fam107b	2.52051e-12
Hist1h2ap	2.75234e-12
Kirrel3	2.9333e-12
Matn4	3.77793e-12
Dixdc1	3.98308e-12
Nnat	4.25918e-12
Sphk1	4.49921e-12
Sox5	5.49208e-12
Nfam1	5.98034e-12
Prdm1	6.68591e-12
Chrd	9.41827e-12
Scara5	1.07192e-11
Kcnb2	1.3666e-11
Ephb1	1.36678e-11
Nefm	1.85573e-11
Racgap1	2.29117e-11
Arhgap20	2.36327e-11
Wfdc2	2.70963e-11
Tnc	3.15691e-11
Cpz	3.23785e-11
Ifrd1	3.81007e-11
Ppfibp1	5.59695e-11
Sat1	5.98138e-11
Unc5c	6.60608e-11
Lmcd1	7.17587e-11
Dkk3	7.86724e-11
Magel2	8.38075e-11
Lox	1.09385e-10
Pcsk2	1.8118e-10
Wac	1.82252e-10
Cntn4	1.91921e-10
Armh4	2.06635e-10
Cdh3	2.0869e-10
Lhfpl1	2.24179e-10
Pdgfrb	2.24919e-10
Rimklb	2.43761e-10
Gprasp2	2.62591e-10
Abat	2.64573e-10
Slc1a3	2.9097e-10
Ptch2	2.96523e-10
Fmod	3.05175e-10
Pde4a	4.05492e-10
Tmem59l	4.13421e-10
Mmp19	4.59004e-10
Shisa3	5.41026e-10
Dner	7.87548e-10
Mapk10	8.35165e-10
Fndc1	8.75296e-10
Pde9a	8.87958e-10
Kcnma1	1.01391e-09
Dnajb1	1.02896e-09
Phgdh	1.03616e-09
Bnip3	1.05804e-09
Thbs1	1.14671e-09
Scube3	1.1723e-09
Vwa1	1.26643e-09
F2rl1	1.62597e-09
Meis1	1.94021e-09
Nrcam	2.21402e-09
Kif26a	2.96228e-09
Prex2	4.10879e-09
Sox18	4.18575e-09
Tbx15	4.27307e-09
Tgfbr3	4.73718e-09
Pclaf	4.77486e-09
Enpp1	4.82477e-09
Csrnp3	4.82509e-09
Vipr2	7.63773e-09
Rspo2	8.54557e-09
Nhs	8.87689e-09
Sox6	9.87436e-09
Slitrk1	1.03782e-08
Fosb	1.18836e-08
Pola2	1.2348e-08
Dio3	1.34156e-08
Orai2	1.38935e-08
Tmem86a	1.46998e-08
Pdgfc	1.54089e-08
Pex3	1.61727e-08
Olfml2b	1.73627e-08
Tmem164	1.8246e-08
Lig1	1.88415e-08
Gpr83	1.96995e-08
Adamts15	2.17674e-08
Cbx5	2.1946e-08
Ahnak2	2.21996e-08
Lrrn1	2.43322e-08
Megf10	2.85866e-08
Igsf9b	3.43699e-08
Rcan2	3.87831e-08
Thbd	3.92689e-08
Tagln3	4.10323e-08
Prag1	4.45247e-08
Notum	4.54004e-08
Pmaip1	4.80578e-08
Chst5	4.9218e-08
Sned1	5.08887e-08
Trim9	5.09774e-08
Cxadr	5.3205e-08
Jup	5.77206e-08
Astn1	5.82334e-08
Cdca3	5.8281e-08
Rflna	6.36878e-08
Nefl	6.50194e-08
Mb21d2	6.9221e-08
Pdgfra	7.47163e-08
Adamts14	8.34467e-08
Grin3a	8.42013e-08
Hmmr	8.44234e-08
Col6a6	9.12527e-08
Kera	9.14282e-08
Nat8l	9.3104e-08
Sft2d2	9.51969e-08
Rab3il1	1.02542e-07
Flt1	1.14451e-07
Lgr5	1.24538e-07
Pick1	1.27946e-07
Lin7a	1.29233e-07
Wwp2	1.30741e-07
Sbk1	1.35546e-07
Rnasel	1.35813e-07
Dcaf12l1	1.36891e-07
Cdkn2c	1.44267e-07
Atp8a1	1.56332e-07
Hs3st3b1	1.57205e-07
Cpm	1.68227e-07
Tac1	2.12804e-07
Deptor	2.14208e-07
Irf6	2.27835e-07
Ccnb2	2.34836e-07
Eya1	2.48524e-07
Gfra1	2.81349e-07
Tnfrsf21	2.91359e-07
Calb1	3.02704e-07
Nos1ap	3.57145e-07
Vdr	3.86608e-07
Top2a	3.86722e-07
Jag1	3.91566e-07
Ccdc80	4.03221e-07
Eya4	4.4391e-07
Zfp612	5.68135e-07
Plpp1	5.83438e-07
Epha8	5.94525e-07
Gmppb	6.41937e-07
Fhl1	6.43016e-07
Adgrb3	7.04398e-07
Fzd9	7.06137e-07
AI593442	7.07143e-07
Gdf10	7.12535e-07
Fam117b	8.17647e-07
Naalad2	8.33321e-07
Cd38	8.52215e-07
Pfkfb3	8.58983e-07
Itga8	8.81422e-07
Mtus1	8.85526e-07
Ptgfr	9.51251e-07
Gsn	1.06004e-06
Fam69b	1.17661e-06
Slain1	1.23372e-06
Col8a1	1.29521e-06
Erbb3	1.34055e-06
Il13ra1	1.45319e-06
Neil3	1.50388e-06
Prdx6	1.62577e-06
Phka1	1.6364e-06
Pdgfrl	1.79335e-06
Zfp354c	1.94697e-06
Casz1	2.02879e-06
Smpd3	2.29488e-06
Wnt5a	2.45085e-06
Ncmap	2.49145e-06
Rap1gap	2.52344e-06
Gpr88	2.57258e-06
Reck	2.57765e-06
Apoe	2.65624e-06
Adam33	2.68696e-06
Fbln2	2.87206e-06
Col9a1	2.87807e-06
Car14	3.1271e-06
Lrrc4c	3.49395e-06
Ren1	3.61762e-06
Zc4h2	3.73179e-06
Dlx5	3.78516e-06
Arrdc3	3.86782e-06
Clec11a	3.93016e-06
Dpysl3	4.45968e-06
Anxa3	4.53511e-06
Cyfip2	5.04869e-06
Vstm2a	5.26969e-06
Hmox1	5.31268e-06
Ccna2	5.5053e-06
Ccne1	5.52931e-06
Des	5.59644e-06
Aldh1a2	5.75312e-06
Wdr6	5.82919e-06
Mtus2	5.83051e-06
Mettl7a1	5.84788e-06
Scube1	5.96384e-06
Nup62cl	6.14158e-06
Rassf5	6.19741e-06
Mmp9	6.23621e-06
Dmrt2	6.43099e-06
Tmem200a	6.79501e-06
Tll1	7.05828e-06
Il1rapl1	7.29922e-06
Cacna1g	7.51502e-06
Hook1	7.74018e-06
Tril	7.74337e-06
Tenm4	7.84412e-06
Atf3	7.92869e-06
Nr4a1	8.25218e-06
Trp53i11	8.4464e-06
Itgb8	8.90016e-06
March8	9.06662e-06
Sulf2	9.42268e-06
Trhde	1.03121e-05
Rragd	1.04735e-05
Fgf1	1.06088e-05
Kif11	1.18232e-05
Mapk8ip2	1.20024e-05
Ch25h	1.2555e-05
Pde1a	1.28086e-05
Matn1	1.32178e-05
Fam151a	1.36758e-05
Scube2	1.43584e-05
Gabra5	1.5239e-05
Muc1	1.53424e-05
Nxph4	1.55211e-05
Sema5b	1.5534e-05
Eif2a	1.61862e-05
Grk3	1.6228e-05
Dcx	1.75477e-05
Prc1	1.80061e-05
Igfbp2	1.88043e-05
Phex	1.90542e-05
St8sia1	1.92025e-05
Aurkb	1.97941e-05
Maob	1.98694e-05
Sphkap	2.03935e-05
Gpr20	2.04901e-05
Arl6ip1	2.10026e-05
Dgkk	2.12537e-05
Insc	2.12597e-05
Tk1	2.21543e-05
Arfrp1	2.29459e-05
Hapln3	2.32305e-05
Ccdc85a	2.39076e-05
Birc5	2.43249e-05
Foxd1	2.58676e-05
Stra6	2.59969e-05
Ccdc3	2.64633e-05
Thsd7b	2.65504e-05
Ttbk2	2.82546e-05
Gas1	2.93264e-05
Chst15	2.96368e-05
Nppc	2.96409e-05
Sh2d3c	2.99428e-05
Tacc3	3.01828e-05
Sim2	3.04094e-05
Atp7b	3.06081e-05
Fblim1	3.20796e-05
L3mbtl3	3.22576e-05
Rasgrf1	3.46908e-05
Tcim	3.7443e-05
Tmem45a	3.75368e-05
Cenpa	3.82082e-05
Xlr3b	4.06934e-05
Cxcl2	4.10215e-05
Fam198a	4.10766e-05
Kcnn3	4.3414e-05
Irgm1	4.57265e-05
Nusap1	4.67665e-05
Tnfrsf26	4.87507e-05
Cdca2	5.04963e-05
Adamtsl1	5.11232e-05
Slco2a1	5.49379e-05
Tert	5.75124e-05
Pax9	5.84941e-05
Abca2	5.95366e-05
Nell2	5.97788e-05
Jph4	6.03397e-05
Kcnd2	6.11106e-05
Apc2	6.15228e-05
Fbn1	6.39731e-05
Bid	6.52516e-05
Adcyap1	6.53179e-05
Kcna4	6.66288e-05
Wnk3	6.69296e-05
Slfn9	6.99975e-05
Emcn	7.02779e-05
Mki67	7.05179e-05
Cd24a	7.21004e-05
Pimreg	7.31646e-05
Glce	7.47217e-05
Sqor	7.69208e-05
Bloc1s6	7.71201e-05
Cadm2	7.7722e-05
Islr2	7.78481e-05
Scnn1b	7.81622e-05
Dpysl5	7.9596e-05
Efhc1	8.00631e-05
Rhpn1	8.46483e-05
Zap70	8.85642e-05
Ncapd2	8.95941e-05
Hoxb9	8.96228e-05
Exo1	9.27937e-05
Pcdhb17	9.33076e-05
Large2	9.93691e-05
Cntn1	0.0001027
Susd5	0.000105443
Ntf5	0.000111002
Serinc5	0.000113606
Osr1	0.000120135
Eln	0.000120338
Socs3	0.000123994
Gpt2	0.000133669
Nacad	0.000133861
Fgf10	0.000137443
Kcnh2	0.000140481
Prtn3	0.000142231
Anln	0.000143399
Fam19a2	0.000144448
Casq1	0.000145432
Zfp956	0.000146527
Nap1l2	0.000153685
Gm7993	0.000159492
Cdh13	0.000171604
St6gal2	0.000172957
Lamc3	0.000178785
Btg2	0.000179954
Cxxc4	0.000182617
Pcdh8	0.000183964
Cldn11	0.000185285
Tspyl5	0.000188355
Pnma2	0.000197041
Ppip5k2	0.000200738
Thsd4	0.000202669
Plekha7	0.000213482
Slc5a3	0.000213656
Ackr3	0.000214584
Ptx3	0.000215082
Scd2	0.000217013
Smpd1	0.00022007
Corin	0.000222336
Ncapg	0.000222528
Ucp2	0.000222658
Syn2	0.000226263
Amacr	0.000226551
Gm19220	0.000231006
Opcml	0.000232576
Tnik	0.000234898
Adh1	0.000236701
Mecom	0.000254407
Klhdc8b	0.000258389
Flrt3	0.000264396
Clcn2	0.000265204
Fzd10	0.000265366
Adgrl2	0.000270193
Cntnap4	0.000280578
Sez6l	0.000283835
Rps6ka5	0.000291223
Lzts1	0.000293921
Sardh	0.000322041
Bub1	0.00032636
Grem1	0.000332888
Camk2b	0.00033594
Scn9a	0.000337676
Shcbp1	0.000351169
Slc12a7	0.000369949
Ablim1	0.00039325
Rxfp3	0.000396391
Kcns3	0.000398486
Syt11	0.000402251
Mst1r	0.000402269
Epyc	0.000423318
Nup210	0.000425464
Scgn	0.000428299
Foxc2	0.000431227
Lrp1b	0.000439809
Chst11	0.000441452
Crispld2	0.000445856
Hmgb2	0.000455612
Ptgs2	0.000467006
Angptl2	0.000469152
Ltb	0.000472456
Dgki	0.000480502
Cdh22	0.000489361
Cbln2	0.000496884
Tnfsf9	0.000515343
Scn5a	0.0005298
A730046J19Rik	0.000543112
Lama2	0.000560591
Hopx	0.000569443
Gal	0.000592278
Cmtm5	0.000595858
Kif23	0.000600851
Ngfr	0.000604098
Spock3	0.000611063
Epcam	0.000615393
Daam2	0.000620811
Fabp4	0.00063055
Ccdc92	0.000648482
Tmem100	0.000670917
Gm17922	0.00068025
Grm7	0.000683091
Knstrn	0.00068428
Hist1h2ae	0.000689195
Mmp16	0.000720156
Gabra3	0.00072219
Fbln5	0.000729653
Fam210b	0.00073204
Pdzrn4	0.00073298
Rin2	0.000751803
Zbtb38	0.000779446
Adamts17	0.000789122
Ccdc39	0.000798349
2810408A11Rik	0.000834775
Adgrg2	0.000836359
Gm3591	0.000838317
Ccn3	0.000838902
Sybu	0.000855923
Fam83d	0.000869788
Fat4	0.000878359
Ccnb1	0.000923741
Pter	0.000928662
Crmp1	0.000935493
Mybl2	0.0009368
Kitl	0.000938989
Kif4	0.000960252
Kif2c	0.000962814
Stard10	0.000966616
Kdr	0.000975897
Ctns	0.000998525
Cdh12	0.00100477
Mtmr10	0.00101204
Areg	0.00101446
Medag	0.00102658
Tle4	0.00102884
Ppm1l	0.00103008
Habp4	0.00105719
Ror2	0.00107622
Efcab2	0.00107996
Plxna2	0.00107999
Plekhg4	0.00111411
Cldn9	0.00112993
Clec1a	0.00114854
Slc1a4	0.00114947
Zcchc18	0.00119082
Htr1b	0.00119825
Bub1b	0.0012161
Tmem231	0.0012385
Comp	0.00124082
Lrrk2	0.00124582
Galnt18	0.00127042
Ptpre	0.00127979
Ppfia4	0.00130884
Lpin1	0.00132272
Mogat2	0.00133991
Il33	0.00137541
Haspin	0.00139066
Cyp1b1	0.00140411
Cenpe	0.00143039
Vav3	0.00148353
Hs3st5	0.00148579
Eva1a	0.00153219
Zfp654	0.00154411
Ajuba	0.00154833
Fras1	0.00155468
Fes	0.00155628
Mttp	0.00157372
Lrrc47	0.00164872
Ccdc103	0.00172337
Eno1	0.00177145
Lrsam1	0.00183225
Msx2	0.00185544
Hap1	0.00186056
Pctp	0.00187228
Spata1	0.00188008
Serpina3g	0.00190183
Hoxc5	0.00190644
Vstm5	0.00195224
Ube2c	0.00196104
Hmgcll1	0.00198394
Glt28d2	0.00208657
Hoxd10	0.00208752
Mak	0.00210783
Prelp	0.002111
Syngr3	0.00214736
H2-K1	0.00218931
Sema3e	0.00221937
Chst10	0.00222645
Zkscan4	0.00223073
Pax1	0.00224132
Nell1	0.00225243
Grm8	0.00226277
Fads2	0.00233049
Ap4m1	0.00238315
Sfrp4	0.00239816
B3gnt4	0.00239942
Tspyl4	0.00240747
Myt1l	0.00245807
Irak2	0.00246116
Pcdhga7	0.00247919
Fgf9	0.00251539
Ntrk1	0.00264332
Sh3bp4	0.00267001
Hs3st3a1	0.00267967
Slc7a3	0.00268738
Pappa	0.00274639
5730409E04Rik	0.00280201
Pdxk	0.00287256
Incenp	0.00290226
Slc20a1	0.00293623
Alx4	0.00297288
Car8	0.00302347
Ankrd55	0.00303356
Zfp783	0.00303378
Epha7	0.00305885
Kcnip4	0.00306684
Alkal2	0.00314265
Arap3	0.00315576
Arhgap19	0.00317646
Ccl11	0.00319039
Mab21l1	0.00323256
Lrrc55	0.00324593
Arid3b	0.00330145
Minar2	0.00332525
Cblb	0.00334553
Smim5	0.00337106
E130308A19Rik	0.00346204
Gper1	0.00347607
Gas2l3	0.00347974
Tpx2	0.00356796
Ano3	0.00361329
Mreg	0.00364557
Gm8113	0.00368276
Ano1	0.00372992
Pald1	0.00373688
Calca	0.00374171
Colgalt2	0.00377661
Pnpla6	0.00393172
Ccdc78	0.00393299
Pcdhb20	0.0039377
Ttk	0.00397354
Kctd15	0.00403872
Ltbp1	0.00404794
Unc13c	0.00412061
Fos	0.00412261
Ncdn	0.00414122
Grin2a	0.00416243
Satb2	0.00422784
Card10	0.00424498
Asphd2	0.00427053
Pbk	0.00427405
Fam19a1	0.00436562
Iqgap3	0.00444198
Csf1	0.00445118
Cachd1	0.00455359
Natd1	0.00457895
Slc10a4	0.00462436
Insrr	0.00463924
Arnt2	0.0046484
Speg	0.00465022
Ina	0.00467517
Spon2	0.004676
Megf11	0.00467611
Tbx1	0.00469366
D330045A20Rik	0.004736
Dusp6	0.00475685
Fndc3c1	0.00476963
Avpr1a	0.00477299
Tusc2	0.0047773
Rad51	0.00495057
Mcm10	0.00499644
Lrrn3	0.00506391
Adamts2	0.00510196
Klf1	0.00513219
Map3k7cl	0.00515425
Msc	0.00520145
Mcoln3	0.00529506
Ppp4r4	0.00529819
Fam217b	0.0053002
Src	0.00539677
Ttll12	0.00540041
Ly86	0.00544352
Dusp2	0.00545763
Elavl2	0.0055548
Fam83g	0.00561384
Col26a1	0.00572601
Casd1	0.00574197
Ypel1	0.005745
Kntc1	0.00580039
Pcdhb5	0.00585109
Gm10750	0.00592463
Synm	0.00594033
Dpep1	0.00595976
Pax3	0.00604054
Sema3f	0.00628882
Htr3a	0.00634986
Enpp3	0.00656386
Pcdh11x	0.00677106
Aspm	0.00679041
Drd1	0.00687301
Slc16a3	0.00687479
9930012K11Rik	0.00688147
Zfp850	0.00691637
5730596B20Rik	0.0071186
Rad51ap1	0.00713033
Trarg1	0.00714873
C1s1	0.00715823
Sod3	0.0074322
Flna	0.00749589
Bambi-ps1	0.00753394
Otor	0.00757577
Ccl21a	0.00763677
Pcdhb14	0.00766058
Emilin2	0.00769297
Camk1g	0.00776188
Serpini1	0.00778777
Grid2	0.00781334
Rprm	0.0078377
Erbb4	0.00789549
Rcbtb1	0.00792725
Pde3a	0.00803177
Kcnh5	0.00804352
Fam160b2	0.00808461
Mis18bp1	0.00812108
Col5a3	0.00819861
Mas1	0.00857899
Usf2-ps1	0.00859476
Hsph1	0.00875396
Pck2	0.00879309
Tyk2	0.00888823
Coro2a	0.00891172
Gm12258	0.00892087
Alms1	0.00900179
Fbxo2	0.00910271
Hltf	0.00911819
Rsph4a	0.00919936
Cybrd1	0.00924442
Cdca8	0.00947764
Zfp697	0.0094907
Chrnb4	0.00952459
Ndc80	0.00953534
Stc1	0.00953537
Zmynd15	0.00958607
Cdca5	0.00969442
Ccnjl	0.00981252
Egr2	0.00987966
Tnfaip3	0.00988098
Kcnt2	0.00996502
Pgap1	0.0103617
Kcns2	0.0104103
Kbtbd8	0.010501
Dnmt3l	0.01075
Id1	0.0107729
Tbc1d10c	0.0109063
Il11	0.0109411
Reln	0.0110225
Abca8b	0.0111817
Pex11g	0.0112624
Pgbd5	0.011295
H2-Ab1	0.0114063
Skida1	0.0114136
Adhfe1	0.0114172
Plppr4	0.0116158
Cpb1	0.0117732
Kif21b	0.0118543
Gm15780	0.0119487
Aqp10-ps	0.0120698
Rpgr	0.0122595
Tmem178	0.012413
Zfp658	0.0124145
Hamp2	0.0124485
Kif27	0.0125549
Snx31	0.0125828
Moxd1	0.0131287
Trpc5	0.0133247
Saxo2	0.0134003
Enpp2	0.013427
Brinp1	0.0136317
Sez6l2	0.0140586
Alox12	0.0140875
Spock1	0.014122
Gm34727	0.0143695
Pcdhb18	0.014545
Stk33	0.0149129
Rrm2	0.0149334
Myh6	0.0149441
Igsf9	0.0149917
Otud5	0.0150733
Lrrc34	0.0152808
Gm15739	0.0154406
Ccl2	0.0155138
Ccn1	0.0155218
Iigp1	0.0156221
Gucy1b2	0.0157645
2510009E07Rik	0.0159299
B3gat2	0.0162947
Nrsn2	0.016414
Ikbke	0.0164354
Ttc30b	0.0164962
Lrrc3b	0.0165168
Ceacam1	0.0165988
Chrna4	0.0166009
Car12	0.016618
Gm3636	0.0166538
Zfp367	0.0168298
Il17b	0.0168595
Adcy8	0.0169444
Ccn2	0.0169555
Kazald1	0.0169978
Elmo3	0.0172557
Gm11511	0.0172655
Lars2	0.0172805
Fitm2	0.0173574
Nrp2	0.0173922
Aurka	0.0174035
Castor1	0.0174448
Gm29681	0.0175247
Tspyl3	0.0176242
Asf1b	0.01766
Gm17334	0.0177725
Nr1d1	0.017815
Sdcbp2	0.0179437
Unc13b	0.018029
Kcnj8	0.0180508
Rrad	0.0181301
Slitrk6	0.0181735
Wnt2	0.018276
Mgat5b	0.018308
Ttf2	0.018439
Hgf	0.018443
Fgf22	0.0184433
6430550D23Rik	0.0186581
Prdm6	0.0186932
Gk	0.0187868
Spag5	0.0189793
Ngef	0.0190348
Capn5	0.0191181
Ascl2	0.0193245
Ache	0.0193709
Tshr	0.0194469
Gm14300	0.0199775
Trafd1	0.0200933
Steap4	0.0201206
Fanci	0.0201813
Galnt9	0.0203365
Kifc3	0.020421
Jph2	0.0204561
Gbp9	0.0204674
Adamtsl2	0.02072
Bbox1	0.0208974
Lyst	0.0209177
Sema7a	0.0209476
Pcdha5	0.0210115
Ctrl	0.021435
Vwa2	0.022008
Prrt3	0.0220149
Peli3	0.0220519
Cd274	0.0222171
Slc24a2	0.0222451
Tceal6	0.0222954
Ptprcap	0.0223565
Gprc5a	0.022511
Zfp467	0.0226796
Musk	0.0229637
Gm8174	0.0229668
2010315B03Rik	0.022967
Art3	0.023077
Pcdhb9	0.023105
Slc20a2	0.0232164
Gm43409	0.0232753
Ptprn	0.0233808
1700086L19Rik	0.0236002
Upp1	0.023718
Pcdhga3	0.0237339
Zfp839	0.0238331
Zfp763	0.024068
Sult2b1	0.0241533
Cys1	0.0241822
Panx3	0.0244107
Cd36	0.0244152
Rubcnl	0.0244253
Reep1	0.024629
Hoxa4	0.0246398
Txlnb	0.0247392
Ephb3	0.0247561
Ppp1r3c	0.0250031
Xkr6	0.0251991
Fen1	0.0252712
Crb3	0.0253384
Kcna5	0.0256881
Gm6797	0.0257499
Pcdhb22	0.0257506
Ifit1bl1	0.0258379
Gata2	0.02585
Ifit3	0.025973
Mfsd9	0.0260631
Arhgef16	0.0260842
P2ry10	0.0262823
Tnfaip8l3	0.0263407
Pcdhb2	0.0263794
Mtm1	0.0265216
Zbed5	0.0267677
Ptgir	0.02686
Ctnna3	0.0269999
Ahr	0.027157
Sdsl	0.0275856
Gdf6	0.027744
Tgfa	0.0278932
Cln6	0.0279158
Cxcl9	0.0279623
Pif1	0.0279819
Gm13212	0.0280239
Mycbpap	0.0280737
Sema4f	0.0282101
Mapkbp1	0.0283352
Gpc5	0.0283698
St3gal3	0.0284538
Capn3	0.0285722
Hpgd	0.028593
Arhgap35	0.0286269
Tmem163	0.0292299
Obscn	0.0292459
Hist1h1c	0.0292838
Fam160a1	0.0294123
Chl1	0.0296269
Gm7694	0.0297053
Susd2	0.0297761
Sez6	0.0299195
Scn3b	0.0303376
Rab40c	0.0304438
Tdrd1	0.030715
Fam189a1	0.030736
Itga3	0.0308481
Serpinb8	0.0310118
Pcdhac2	0.0310627
Gpr82	0.0310659
Mc2r	0.0311356
Uhrf1	0.0316948
Ckap2l	0.0318864
Fam102a	0.0320606
Spp1	0.0320761
Npnt	0.0321807
Slc37a4	0.0322138
Gm7435	0.0323725
Prob1	0.0329097
Gm2956	0.0329327
Lrrc32	0.0334874
Vax2	0.0342681
Rnf112	0.0344279
Hist2h3b	0.0345435
Coch	0.0349482
Rfx2	0.0350132
Gm20482	0.0350262
Irgc1	0.0350398
Dcst2	0.0350962
Gm44640	0.0351118
Rapgef3	0.0351516
Sulf1	0.035153
Krt222	0.0352038
Hmgcs2	0.0353553
Dhrs2	0.0359562
Med16	0.0359712
Acta1	0.0359882
Gm13290	0.0360853
Tmem240	0.036093
Efhd1	0.0361579
Slc26a1	0.0361806
Pcdhb3	0.0362816
Gca	0.0363748
Gm3002	0.0364705
Atp1a3	0.0367944
Tlr4	0.0368133
Ppm1f	0.036935
Gm5868	0.037044
BC030500	0.037067
Stk35	0.0372654
Lsr	0.0372746
Tgm2	0.0377571
Gm13688	0.0383525
Opn5	0.0386964
Rab32	0.0387727
Gm12094	0.0388761
Gnal	0.0389481
Hoxa1	0.0389551
Cers3	0.039307
Snx25	0.0393685
Acsbg1	0.0394893
Cited4	0.0397073
Zfp-ps	0.0397474
E2f7	0.0398006
Hey1	0.0399077
Fbxl13	0.04022
Ccdc8	0.0407201
Rassf7	0.0409229
Zic4	0.0409872
Haus5	0.04107
Dlk2	0.0411285
Car3	0.0411957
Mrap	0.0412953
Eya2	0.0413386
Syt5	0.0413591
Smim24	0.0414408
Epor	0.0417172
Adar	0.0417343
Brd3os	0.0418118
Gm6981	0.0418867
Klhl34	0.0419778
H2-D1	0.0420086
Lrrc36	0.0420549
Actl7b	0.0422058
Sdc1	0.0423086
Olfr308	0.0424254
Slc22a5	0.0425936
Ube2u	0.0427609
Rassf10	0.0429151
Inhba	0.0430249
Flywch1	0.0430272
Dok3	0.0435651
Chrm2	0.0435721
Nfe2	0.0438953
Hip1r	0.0439765
Gm14403	0.0440977
Rwdd2a	0.0441804
C1s2	0.0445505
Zfp493	0.0445633
Mpped1	0.0445851
Gp9	0.0447521
Slc5a7	0.0448083
Trpc2	0.0450982
Plcxd3	0.045294
Gm9165	0.0454064
Trps1	0.046468
Cep170b	0.0465427
Olfr1065	0.046555
Nckap1l	0.0470894
Adcy1	0.0472595
Gm28455	0.0472837
Slitrk3	0.0473884
Fam184b	0.0480621
Zfp882	0.0481003
Chrna3	0.0481062
Duxbl1	0.0481077
Gm13156	0.0482945
Troap	0.0485432
4930539E08Rik	0.0489579
Zp3	0.0490496
Lin7b	0.049146
Ctsc	0.0491924
Trh	0.0495718
Zfp938	0.0497372
Tlr6	0.0497971
Tmem177	0.0499526
Npy1r	0.0502471
Pcdhb6	0.0503829
Fgf5	0.0504644
Plekhb2	0.0505434
Sntg2	0.0508159
Tac4	0.0515978
Cpa4	0.0518377
Pacsin1	0.0519017
Ube2ql1	0.0524021
H1f0	0.0525112
Gad2	0.0525592
Clic6	0.0530299
4930528G23Rik	0.0531303
Prrxl1	0.0531908
Gm12216	0.0539996
Mms22l	0.0540104
Myom3	0.0541724
Gm16379	0.0542179
Ampd3	0.0542237
Ehhadh	0.0543816
Fbxl8	0.0547858
Zfp532	0.0549561
Kif20a	0.0551384
Hist2h3c2	0.0556132
Efemp1	0.0560718
Dnmt1	0.0563482
Dleu7	0.0563706
Rxfp2	0.0566274
Fbp1	0.0566583
Chga	0.0568948
Svip	0.0570258
Scg2	0.0570506
Lrp11	0.057066
Slc37a2	0.0571998
Gm9369	0.0572215
Zbtb7c	0.0573847
Gm15763	0.0580193
Gm11928	0.0581405
Kcnq4	0.0583067
Zfp51	0.0585913
Slc25a31	0.0586212
Ankfy1	0.0587582
Harbi1	0.0587946
Tnfaip6	0.0589844
Xylt2	0.0590419
Fam83h	0.0592674
4921536K21Rik	0.0595998
Fam129c	0.0607322
4933415A04Rik	0.0608366
Gbp2	0.0608794
Rnf123	0.0610262
Vgll3	0.0613468
Limk2	0.0614223
Pld4	0.0614864
P2ry12	0.0615219
Sostdc1	0.0620365
Pcdhgb7	0.0621609
Hace1	0.0624181
Nynrin	0.0624984
Gpr34	0.0625781
Cttnbp2	0.0626707
Gm21093	0.062963
Tor4a	0.0633757
Plppr1	0.0636023
Sytl5	0.0639137
Gm19026	0.064201
Sirpa	0.064277
Gm6162	0.064449
Ankrd33b	0.0649646
Stard8	0.0667681
Egf	0.0672803
Stac	0.0675134
Slc4a10	0.0676826
Pawr	0.0679904
Cntn2	0.0681766
Rgmb	0.0686175
Gzme	0.0688917
Fam198b	0.0695204
Gp1ba	0.0700263
Tmem25	0.0702102
Fsip1	0.0702533
Nat14	0.0703694
Fgf21	0.0705685
Gm15697	0.0705723
Hp	0.0710608
Dlgap2	0.0712
Arhgap22	0.0714532
Gm11839	0.071729
Trmt9b	0.0719299
Rpl30-ps9	0.0720404
Zfp983	0.0721578
Lrrtm2	0.0723759
Klhl40	0.0730048
Bmp7	0.0731869
Slco4a1	0.073225
Gm3604	0.0734102
Cd82	0.0743995
Inhbb	0.074601
Cpne6	0.0746971
Pcdhb8	0.0750014
Cmpk2	0.0750049
Gm11400	0.0750192
Rab27a	0.0750398
Gbp8	0.0751213
Pcdhga5	0.0751255
Epn3	0.0753567
Oasl1	0.0756592
Gpd1	0.0762754
Lingo3	0.0767743
Plk1	0.077994
Sele	0.0780922
Wdr81	0.0781162
Tmem151b	0.0782648
Cd247	0.0783342
Cfh	0.0783433
Gm13033	0.0787791
Nol4	0.0790894
Iqcn	0.0794192
Cdc25b	0.0797029
Actr3b	0.0797378
L1cam	0.0799902
Cpt1b	0.0800444
Espl1	0.0802157
Pcdhb7	0.0802326
Lck	0.0803016
Tnfrsf4	0.0806126
Gm5454	0.0806788
Thtpa	0.0807053
Tigd3	0.0807649
Hkdc1	0.0814337
Stkld1	0.0815366
Nat2	0.0818113
Opn4	0.0819034
Cavin2	0.0819122
Sult6b2	0.0822003
Tek	0.0822488
B3galt4	0.0823091
Calr3	0.0824008
Atp6v0a4	0.0828515
Lrrn4cl	0.0828544
Nap1l5	0.0829613
Irf7	0.0829986
Samd10	0.0833377
Slco2b1	0.0840236
Kcng4	0.0841612
Gpr183	0.0847448
Ptk2b	0.0850473
Tll2	0.0853054
Kif5a	0.085493
Opa3	0.0855949
Slc5a6	0.0857558
Gbp6	0.0861183
Grin3b	0.0865634
Nxph3	0.0866048
Hhip	0.0867959
Shroom4	0.0870152
Tmem215	0.0870508
Traip	0.0880651
Chrna7	0.0881358
9130019O22Rik	0.0882637
Gpr75	0.0885283
Gm9973	0.0887541
Pde4c	0.0888981
Sel1l2	0.0890886
4921507P07Rik	0.0891804
Klhl4	0.0891997
Plk-ps1	0.0892934
Lpar2	0.0893353
Psma8	0.0893681
Ltbp2	0.0895258
Rnf144b	0.0902638
Tha1	0.0904266
Gba2	0.0905379
Vash1	0.0906802
Ttc23l	0.0908171
Rad54b	0.0910112
Traf3ip1	0.091615
Gm12978	0.0918349
Ficd	0.0918811
Colq	0.0919398
0610040J01Rik	0.0923721
Alpl	0.0924754
Pla2g4a	0.0932823
Ect2	0.0934258
Rapgef4	0.0935169
Csrp3	0.0941525
Psd2	0.0942502
Pld2	0.0943292
Lacc1	0.0943875
Gpat2	0.094578
Gm15549	0.0949533
Trhr	0.0952759
Adam1a	0.0956829
Myf5	0.0960639
Zxda	0.0962094
Mical2	0.0963343
Rtn1	0.0965788
Crybg1	0.0966661
Olfr1033	0.0972351
Exoc6	0.0973855
Slc4a5	0.097597
Adamts16	0.0977338
Gm49320	0.0983157
Lpl	0.0983262
Serpina3i	0.0986667
Nup205	0.0987411
Fbxo44	0.0988273
1110017D15Rik	0.0988317
Zswim5	0.0990496
Spon1	0.0992645
Mblac2	0.0994393
Naaladl1	0.0997531
Hemk1	0.100305
Fbxo27	0.10038
Atp8b3	0.100404
Plekha2	0.100792
Lrrc8e	0.100942
Scg3	0.101215
Ret	0.101642
Gm6525	0.101713
Dnah7c	0.101951
Hhipl2	0.102584
Tmem178b	0.103095
Fsd2	0.10337
Gpat3	0.103676
Ropn1l	0.103751
C1qtnf7	0.103821
Gm10241	0.103837
Gm6939	0.10404
Ttc36	0.104409
Aqp1	0.104445
Mmp3	0.104971
Ctc1	0.105091
Dnaaf1	0.105166
Gm15750	0.105468
Kif22	0.105521
Adamts19	0.105704
Dmkn	0.105773
Etv1	0.105904
Trim46	0.106317
Grik1	0.106685
Depdc1a	0.106811
Jag2	0.107093
Esr1	0.10719
Aass	0.107521
Gcgr	0.107542
Ppargc1a	0.108756
Zfp3	0.109123
Nudt16l1	0.109478
D11Bhm181e	0.110473
Ndst3	0.110861
Smc1b	0.111028
Gm48145	0.111127
Gm12035	0.111151
Ptpn13	0.111613
Tbxa2r	0.111939
Pik3ap1	0.11201
D430042O09Rik	0.112644
Tmem262	0.113434
Fbxl16	0.113553
Atp6ap1l	0.113791
Cdh8	0.113891
Crip3	0.114598
Gm9293	0.114816
Zfp866	0.114825
Hmgb1-rs16	0.114841
Fa2h	0.114875
Ptger3	0.114975
Plac1	0.115249
Noxred1	0.116603
Spx	0.11713
Cct6b	0.117694
Shc3	0.117928
Srpk3	0.118736
Vwde	0.118794
Gm45710	0.119446
Gm49661	0.12002
Slc25a21	0.120118
Capns2	0.120505
Prom1	0.120597
Gm49345	0.121369
Gorab	0.12149
Myrfl	0.122365
Sergef	0.122866
Gm42883	0.123235
Cacnb2	0.123531
Zmynd10	0.123997
Abca3	0.124245
Rhbdf2	0.124861
Dnah2	0.125001
Gm44011	0.125175
Il15	0.125822
Fmo2	0.126397
Unc5d	0.127419
Tnfsf10	0.12839
F8	0.128454
Jrk	0.128629
Gm12961	0.128643
Ccn6	0.128926
Oprl1	0.129033
Cavin4	0.129111
Nup188	0.129205
Dach2	0.129253
Pitx3	0.129657
Pigo	0.12979
1110032F04Rik	0.130336
Lrrtm1	0.13042
Specc1	0.130709
Shisa8	0.131142
4933407L21Rik	0.131167
Glyctk	0.131186
Myrip	0.131863
Edc4	0.131961
Drc1	0.132436
Zfp784	0.133374
Tmem119	0.133545
Eml3	0.134017
Add2	0.134235
Osr2	0.134347
Omp	0.13496
Map7d2	0.136289
Vnn1	0.13772
Rbm44	0.137957
Vrk3	0.138389
Fbxo10	0.138584
Sec31b	0.138919
Rbp7	0.14027
Adcyap1r1	0.140586
Tent5c	0.140625
Lrp2bp	0.142282
Kcnf1	0.142746
Gpr146	0.142937
Nxf2	0.14321
Fyco1	0.143443
Grpr	0.143515
Gjd3	0.143748
Zmat4	0.143936
Dok2	0.144118
Rpl23a-ps2	0.144148
Heatr5b	0.14441
Cxcl13	0.144567
Krt1	0.14474
Gnrh1	0.145371
Il2rg	0.145691
Nkrf	0.145773
Syngr4	0.145857
Gm13369	0.145877
Gm15789	0.146586
Gm5628	0.146954
Tdgf1-ps2	0.146982
Cyp2ab1	0.147547
Nek3	0.147936
Fam228a	0.14802
Dbndd1	0.14876
Zfp874a	0.14993
Cartpt	0.150713
Ifi204	0.151318
Gm46231	0.151983
Egflam	0.152171
Arhgef6	0.15321
Synpo2	0.153732
Cd164l2	0.153934
Gnb3	0.154407
Zfp775	0.155604
Pdlim3	0.15636
Pcdhb19	0.156594
Smpx	0.156814
Thop1	0.157047
Prss16	0.157303
Cadps2	0.15856
Gm3257	0.159398
Mctp1	0.159531
4932438H23Rik	0.160551
1700029I15Rik	0.160584
Ptpn6	0.161309
Zfp780b	0.161411
Nos3	0.161573
Bmp3	0.162039
Calcrl	0.162536
Gm10457	0.162707
Slc16a14	0.163058
Zfp143	0.163062
Gm18609	0.16319
Slc16a13	0.165471
Gm10642	0.166043
Gm26983	0.166505
Slc38a3	0.16653
Kif6	0.16665
Pf4	0.166893
Ccdc24	0.16742
Prkg2	0.167615
Rit2	0.168127
Gm49435	0.16848
Lin28b	0.168879
Zfp955a	0.169527
Lyz2	0.170061
Galr2	0.170075
Tecta	0.170246
Acr	0.170447
Pcdhga10	0.171003
Tm4sf4	0.171027
Cstad	0.171952
Chst13	0.172049
Myoz1	0.17255
Tmem200c	0.172703
Dnajc28	0.173771
Stap2	0.174363
Gbp4	0.174463
Gm12987	0.174638
Kctd4	0.174876
Gm10840	0.175488
Has1	0.175772
Cdh5	0.176237
Kcnk3	0.176261
Gm49333	0.176319
1700022I11Rik	0.176743
C5ar1	0.177355
Lama5	0.178045
Kcnj14	0.178591
Rhoh	0.179223
Syt4	0.179289
Gja6	0.179471
Slc6a15	0.179626
A430033K04Rik	0.179945
Zfp341	0.181529
Ier3	0.182995
Cldn3	0.183024
Spef2	0.183154
Fam186b	0.183224
Itgbl1	0.183747
Pcdhb10	0.184568
H2-DMb1	0.185414
Zfp629	0.187204
Pabpc5	0.187316
Pigh	0.187589
Slc4a11	0.188005
Rpl26-ps6	0.188147
Adgra1	0.188169
Gm7908	0.188205
Jun	0.188357
Prss23	0.188539
Htr7	0.188701
Dsc2	0.189011
Upk3bl	0.189694
Gm12573	0.189704
Gtf2a1	0.18999
Rapsn	0.190057
Smpd5	0.19012
Zfp867	0.190626
Pwp2	0.19076
Gm31532	0.190887
Icam5	0.191011
Garem2	0.191348
Spata17	0.191379
Snph	0.192088
F13a1	0.192355
Cass4	0.19277
Gm12693	0.194035
Sh2d4b	0.194091
Magee2	0.194207
Tmem35b	0.194388
Xkr4	0.194432
Akr1c19	0.194715
Gm20442	0.194891
Pitx2	0.195523
Gm13886	0.195547
Glrp1	0.19733
E130201H02Rik	0.197673
Ifi211	0.197995
Endou	0.198078
ccdc198	0.198634
Ism2	0.19867
Smyd1	0.198837
Zfp455	0.199209
Gm17190	0.200136
Gm8173	0.20041
Card9	0.201063
Tjp3	0.201166
Shisa7	0.202075
Sstr4	0.202128
Sv2b	0.202176
Gm48254	0.202681
Pcdhga12	0.202843
Hoxa10	0.202907
Rab11fip3	0.203033
Gm2058	0.203074
Gm13864	0.203539
Gm4951	0.205216
Cubn	0.205315
Bbs12	0.205453
Gm9115	0.206138
Krt19	0.206982
AW554918	0.207022
Gm29427	0.208038
Stmnd1	0.208778
Kcnk7	0.208953
Gm10087	0.208996
Uhrf1bp1	0.209109
Krba1	0.209654
Gm18991	0.209719
Adssl1	0.209737
Mast1	0.209822
Chd5	0.210463
Adra1d	0.210691
Dlg2	0.211692
Gpnmb	0.211823
Rasl10b	0.212262
Tmem63c	0.21231
Il27ra	0.212461
Gucy2e	0.212553
Ephb6	0.21393
Cldn15	0.213933
Fam186a	0.214221
Fcho1	0.214812
Col4a6	0.215438
Asgr1	0.215473
Pcdhgb6	0.217144
Gm29776	0.217265
Gm7972	0.217569
Gm11362	0.217639
Adra2a	0.217719
Zfp994	0.217851
Gdnf	0.218898
Cd37	0.219032
Rsph1	0.21918
Rgs22	0.219626
Gm5751	0.219742
Gm17907	0.220292
Psmb7-ps2	0.220853
Sim1	0.221351
Zkscan7	0.221376
Tmprss6	0.221835
Fam78a	0.221882
Gabrr3	0.222021
Abcg4	0.22237
Bnc1	0.222697
Itga11	0.223572
Gm9670	0.223586
Mcm3	0.2241
Gm8375	0.224384
Snupn	0.224437
Stab2	0.224482
Apc-ps1	0.224875
Adal	0.22654
Cd226	0.22677
Ppfia3	0.226971
Ypel2	0.228338
Gm17022	0.228418
Zfp949	0.228619
Baat	0.228672
Ank	0.229308
Ddx4	0.229358
Gm17230	0.229579
Gm36298	0.229884
Gm43738	0.232532
Dck	0.233123
Mcm6	0.234123
Ctrb1	0.234578
Iqcg	0.234632
Gm20778	0.234743
Igdcc3	0.234852
Gm6768	0.235258
Txnip	0.235358
Dmgdh	0.235527
Adgrg6	0.235716
Gm15497	0.235834
Sprn	0.236051
Gm6498	0.236205
Gm12944	0.236639
Sgcz	0.236646
AI854703	0.2368
Gm18562	0.236929
Sfmbt2	0.237826
Pole	0.237941
Podxl	0.237985
Kcnrg	0.238902
Prr22	0.239214
Nlrx1	0.239863
Gm26965	0.240106
Rpl10-ps1	0.241292
Spata9	0.241563
Atp2b3	0.241654
Gm6644	0.242236
Lrriq3	0.242546
Fstl5	0.242626
Slc46a3	0.242633
4930550C14Rik	0.242699
Gm29487	0.242778
Gm15528	0.243253
Laptm5	0.243424
Fer1l6	0.243906
Apln	0.244307
Atp6v0c-ps2	0.24587
Ccdc93	0.246554
Ulk1	0.247154
Agt	0.247385
Galnt13	0.249131
Gm10570	0.249248
Hydin	0.24946
Ppp1r2-ps4	0.249544
Il12rb1	0.250706
Rassf4	0.251133
Gm4984	0.251145
Zfp2	0.252299
Gipr	0.252569
Tcf19	0.252896
Fam107a	0.253417
Nkx2-1	0.254322
Tmem204	0.254408
Il17rb	0.25479
Prox1	0.254815
Tbx4	0.255089
Cds2	0.255141
Syt3	0.255386
Slc22a26	0.255749
H2-T10	0.256346
Stoml3	0.256534
Plac8	0.256653
Nudt12	0.256711
Pcx	0.257228
Bik	0.257717
Ccar2	0.258256
Colca2	0.25929
Slc22a18	0.259502
Gm11252	0.259705
Tmie	0.260576
Treh	0.261651
Tmprss9	0.26193
Rbm20	0.262964
Rex2	0.263595
Zfp113	0.263963
Mr1	0.264322
Gm8707	0.264374
Gm6039	0.264606
Pnldc1	0.264977
Htr2a	0.264989
1700003E16Rik	0.265208
Adgrd1	0.266093
Kctd11	0.267565
Slc2a6	0.2686
Cptp	0.26883
Lrrc29	0.269689
Wfdc1	0.270504
Epas1	0.271086
Lrrc18	0.271453
Tmigd1	0.271641
Fgl2	0.271954
Kif3b	0.272036
Nat8f1	0.27247
Gm28047	0.272711
Gm17083	0.272939
Fhl4	0.273143
Sftpb	0.274246
Notch4	0.274573
Gpr25	0.274728
Mypn	0.275104
Slc39a12	0.275122
Gm13288	0.27607
Cdh20	0.276076
Cdc6	0.27613
Zbtb26	0.27614
Fcgr3	0.276245
Otof	0.276605
Acacb	0.276858
Ak1	0.277236
Gm11847	0.277264
Gm29383	0.277347
Gm18021	0.278183
Rgs11	0.278222
Zfp85	0.278428
Adipoq	0.278691
St6galnac5	0.279932
Clip2	0.280671
Olfr458	0.281479
Gm11969	0.281777
Actr5	0.282229
Cyb561	0.282568
Zfp786	0.282764
Nfkbid	0.282995
Rab15	0.284125
Gm12886	0.284981
Hspb2	0.285162
Itgb7	0.285267
Gm7838	0.285392
Hsf5	0.285891
Lgals3bp	0.286203
St8sia4	0.286365
Hist2h2be	0.286434
Cyp2c52-ps	0.286602
Pxt1	0.287179
F11r	0.287306
Zfp58	0.287319
Kif20b	0.287587
Gm14631	0.288453
Gm42642	0.289469
Cd74	0.289859
Serpind1	0.289936
Creg2	0.290966
Sema3a	0.29105
Slc2a12	0.291162
Rph3al	0.291249
Gm6921	0.291418
Dlx3	0.291735
Syt17	0.292071
Trf	0.292106
Jak3	0.292399
Rlbp1	0.292586
Carns1	0.292858
Ifih1	0.294257
Gm47536	0.295017
H2-M10.2	0.295204
Gm10849	0.296642
Zfp14	0.296836
Gm5741	0.298004
Ice2	0.299163
Gm15470	0.299355
Rnf128	0.299485
Cldn23	0.300682
Kdm5d	0.300926
Tesmin	0.303793
Dlgap3	0.304452
Flrt2	0.304896
Calhm6	0.305085
Ckm	0.305625
Ldlrad2	0.305834
Hs1bp3	0.306112
Fgf14	0.306363
Zswim9	0.306645
Bcas1	0.307691
Pcdhb21	0.307966
Gm17949	0.309188
Tm6sf2	0.310646
Esrrg	0.310831
Gm17825	0.311052
Lmo3	0.311473
Gpr45	0.311621
Gm38100	0.312216
Stra8	0.312313
Grm3	0.313475
6820408C15Rik	0.313541
Gimap9	0.314703
Pfkl	0.315861
Cdr1	0.316028
Arhgap36	0.316209
Slc5a11	0.316222
Olfr221	0.316686
Agtr1b	0.316724
Igflr1	0.317041
Kctd1	0.317347
Abcg5	0.317461
Gm14472	0.317477
H2-T-ps	0.317595
Padi6	0.318158
Bbs10	0.319117
A3galt2	0.319628
Zfp446	0.320044
2010300C02Rik	0.320104
Adgrg1	0.32061
Osgin1	0.320844
Kcnab3	0.323288
Kctd16	0.324579
Ccl7	0.324658
Celf5	0.326077
Abcc6	0.326228
Cdc20	0.32627
Ccdc116	0.326368
Gm28035	0.326861
Krt8	0.327572
Obox4-ps24	0.328005
Papln	0.328155
Trap1a	0.328397
Gm20648	0.328424
Acat2	0.328574
Gm37688	0.328998
Gm36128	0.329444
Sorcs1	0.329511
Gm8818	0.330074
Kcnj15	0.330096
Gm12268	0.330439
Oas1a	0.330558
Arhgef37	0.330714
Xrra1	0.33099
Agrn	0.331813
Lrfn1	0.332192
Gabbr2	0.33294
Slc28a1	0.333328
Gm3893	0.333423
Hspa1a	0.333857
Gm4877	0.3341
Ccdc155	0.334966
Gm21886	0.335151
Zbp1	0.335462
Snap25	0.335968
Gm6012	0.336381
Zfp433	0.336486
Dnah3	0.337116
1700102P08Rik	0.337514
Pcdh12	0.337629
Gm12529	0.337809
Tg	0.338081
Ndrg1	0.338105
Celsr2	0.338711
Gm20671	0.338968
Zfp976	0.339053
Gm48869	0.339243
Zfp520-ps	0.339619
Gramd2	0.340782
Asic1	0.341169
Emilin3	0.342939
Ccdc96	0.342971
Oxld1	0.343252
Gm14832	0.343343
Kynu	0.343614
BC024063	0.343627
Inpp4b	0.343904
[truncated: 1,001 more rows]

## Sheet: gam pval_b
gene	p_value
Car3	8.17242e-251
Fabp4	1.30621e-219
Chchd10	3.27401e-217
Gpd1	3.66888e-151
Adipoq	5.73047e-124
Fabp5	4.90958e-99
Idh3a	1.79416e-96
Id2	1.03022e-94
Mcrip2	3.11077e-83
Aco2	2.59108e-82
Fibin	6.33681e-81
Mgp	2.99333e-77
Egfl6	2.82388e-76
Mrap	6.42601e-76
C1qtnf3	1.86076e-75
Sox11	3.06358e-74
Grb10	8.06761e-72
Acaa2	1.04097e-71
Pla2g16	3.13404e-66
Pnpla2	5.69381e-66
Tgfb2	7.98205e-65
Acadl	1.07786e-64
6330403K07Rik	5.88144e-64
Cyc1	1.03987e-60
Serpine2	3.30215e-59
Tnmd	2.03626e-57
Col11a1	6.20252e-57
Cluh	1.3488e-56
Lipe	2.28446e-54
Mrpl12	1.57125e-53
Mt1	2.43953e-53
Cox5a	4.18313e-53
Sod2	8.91495e-52
Zfhx3	1.13217e-50
Tspo	1.37178e-49
Ppargc1b	3.13433e-49
Mgst1	3.71469e-49
Etfa	9.60204e-49
Sdhd	2.65842e-48
Cd24a	2.74915e-48
Sfrp2	8.00121e-48
Cd36	2.05712e-47
Mpped2	8.53507e-47
Igfbp3	3.444e-46
Tgfbi	6.46977e-46
Gas2	1.89067e-45
Etfb	2.4961e-45
Lpl	8.31568e-45
Hadh	3.94969e-44
Hspd1	4.82554e-44
Gas1	1.65044e-43
Cav1	2.69911e-42
Uqcrfs1	4.45404e-42
Trib2	2.31707e-41
Ppargc1a	6.33918e-41
Cidec	2.57584e-40
Igfbp5	2.73403e-40
Elk3	3.27882e-40
Hbegf	4.23485e-40
Plin1	7.33414e-40
Cs	8.19029e-40
Pparg	1.21195e-38
Pbx1	2.3709e-38
Cidea	8.70443e-38
Coq8a	2.90234e-37
Timp3	7.78871e-37
Plk2	7.93407e-36
Map1b	2.29557e-34
Thrsp	6.99667e-34
Dusp6	1.83306e-33
Capn6	2.81487e-33
Runx1t1	3.14588e-33
Atp1a2	4.72277e-33
Cdca3	2.20029e-32
Cthrc1	3.81237e-32
Chodl	5.00261e-32
Mmp14	7.78264e-32
Tk1	1.0293e-31
Fn1	2.73317e-31
Rrm2	4.23078e-31
Amot	7.09089e-31
Hist1h2ap	2.09767e-30
Thbs4	1.44951e-29
Chchd4	2.68279e-29
H2afy2	4.66143e-29
Robo1	5.70703e-29
Cavin2	7.72245e-29
Ptov1	1.52722e-28
Pcdh18	5.26487e-28
Pcx	1.94274e-27
Rnd3	3.3075e-27
Col9a2	7.37424e-27
Immt	8.71681e-27
Grpel1	1.24922e-26
Acsl1	1.65864e-26
Zfp185	3.0565e-26
Col26a1	4.45139e-25
Mdh1	4.53442e-25
Shisa2	5.13348e-25
Uqcrc2	5.41072e-25
Aspn	1.08548e-24
Ndrg2	4.45663e-24
Tnc	1.90311e-23
Car2	2.89086e-23
Plod2	5.65255e-23
Akap1	9.82697e-23
Grem1	1.04766e-22
Slc25a5	1.08173e-22
Serinc2	2.74684e-22
Ntm	3.75e-22
Hspa9	5.59025e-22
Zfhx4	7.27252e-22
Tril	1.13159e-21
Meox1	1.15862e-21
Top2a	1.77111e-21
Egr1	2.38281e-21
Ccnb2	4.03309e-21
Pck2	1.64515e-20
Pbk	1.55818e-19
Meis1	1.67942e-19
Wac	1.74132e-19
Col23a1	3.05325e-19
Car13	3.97711e-19
Adgrl2	4.67973e-19
Tenm3	1.19855e-18
Mia	1.47322e-18
Efna5	1.72759e-18
Efna3	2.7076e-18
Emilin1	3.87592e-18
Dlat	6.16003e-18
Zfp521	1.1007e-17
Pid1	1.20101e-17
Birc5	1.54287e-17
Kif26b	1.55908e-17
Col12a1	2.14056e-17
Cpm	2.33213e-17
Klf10	2.53745e-17
Inhba	2.53985e-17
Col8a2	3.3402e-17
Ramp3	4.39619e-17
Cilp	4.62608e-17
Phb2	6.00368e-17
Ptprs	6.15257e-17
Cpe	9.50963e-17
St3gal5	1.10096e-16
Trps1	1.56991e-16
Mmp2	1.94692e-16
Sfrp1	2.25248e-16
Pkm	4.68463e-16
Cyp26a1	7.35083e-16
Alcam	1.0875e-15
Gem	1.27817e-15
Fhl2	1.36353e-15
Boc	1.58623e-15
Sgk1	2.04845e-15
Sulf2	2.70417e-15
Mkx	3.12989e-15
Adhfe1	3.50715e-15
Mmp16	3.94156e-15
Myh10	5.05861e-15
Adam11	6.3258e-15
Ubfd1	6.78376e-15
Pdk4	6.94826e-15
Mcc	8.80434e-15
Slc22a17	1.2782e-14
Meis2	1.51741e-14
Fbln1	1.53262e-14
Tspan9	1.95939e-14
Prg4	2.02911e-14
Crabp1	2.15223e-14
Dpt	2.25653e-14
Mki67	2.27488e-14
Apoe	2.43037e-14
Gja1	4.70558e-14
Dld	5.18366e-14
Gprasp1	5.87736e-14
Lgals12	7.30884e-14
Hadhb	7.75792e-14
Dusp14	8.1334e-14
Ncapd2	9.32948e-14
Rgcc	9.51845e-14
Gm10053	1.02399e-13
Dab1	1.5391e-13
Eln	1.53991e-13
Fat3	2.58368e-13
Uqcrc1	2.80818e-13
Tox	3.10875e-13
Prrx1	3.2703e-13
Shmt1	3.64624e-13
Efnb3	4.08282e-13
Hic1	5.27798e-13
Armcx5	5.39065e-13
Stom	5.56486e-13
Bnc2	5.91271e-13
Nr4a2	6.34699e-13
Cenpa	7.45109e-13
Atp1b1	1.09751e-12
Gadd45b	1.16049e-12
Mmd2	1.17757e-12
Plppr3	1.27314e-12
Itgb5	1.66547e-12
Zfp260	1.71071e-12
Pdgfra	1.80176e-12
Rrm1	2.20689e-12
Atad3a	2.40105e-12
Ppif	3.32594e-12
F11r	3.44354e-12
Bdnf	3.51863e-12
Ccna2	3.83994e-12
Wfdc2	5.24602e-12
Fos	5.3135e-12
Fat4	5.40327e-12
Fblim1	7.28769e-12
Atpaf2	9.54569e-12
Zcchc12	1.15606e-11
Prelp	1.19487e-11
Ccnb1	1.23219e-11
Cnmd	1.25548e-11
Epha3	1.40152e-11
Gys1	1.48245e-11
Tes	1.53943e-11
Lhfp	1.5654e-11
Angptl4	1.70413e-11
Etfrf1	1.77524e-11
Ccl2	1.78242e-11
1500015O10Rik	1.85239e-11
Slc15a2	1.90739e-11
Grin2b	1.96842e-11
Iqgap2	2.03086e-11
Ucp1	2.36061e-11
Mtmr11	3.41965e-11
Coq5	3.44732e-11
Sertad4	4.08936e-11
Olfml3	4.85861e-11
Plin4	5.12889e-11
Megf6	5.52898e-11
Zc4h2	6.48465e-11
Acvr1c	7.1982e-11
Tmem119	7.54974e-11
Btbd3	7.65378e-11
Sdc3	9.08011e-11
Hcar1	1.00291e-10
Col15a1	1.03757e-10
Pcdh9	1.51041e-10
Epha4	2.17702e-10
Sema6a	2.24974e-10
Dpysl3	2.48632e-10
Gng2	2.63114e-10
Nhs	3.07614e-10
Col8a1	3.09732e-10
Aqp1	3.10051e-10
Ephb1	3.53959e-10
Tro	3.76946e-10
Irf4	4.10028e-10
Gprasp2	4.1498e-10
Prdm16	4.87929e-10
Gk	5.38942e-10
Plk3	6.38966e-10
Runx2	7.27046e-10
Sema3a	7.70714e-10
Krt18	7.93252e-10
Sphk1	8.78234e-10
Scmh1	9.49081e-10
Tmem164	9.84049e-10
Wwp2	9.91008e-10
Zfp354c	1.01105e-09
Pitx2	1.03675e-09
Ubl3	1.16571e-09
Htra1	1.32146e-09
Pclaf	1.40815e-09
Knstrn	1.90646e-09
Zfp292	2.14781e-09
Oxld1	2.29257e-09
Flna	2.34147e-09
Btg2	3.12462e-09
Fitm2	3.19988e-09
Mycbp2	3.32222e-09
Tspan13	3.45522e-09
Brinp1	4.06845e-09
Etv1	4.73839e-09
Gpm6b	5.17305e-09
Gadd45g	5.44162e-09
Bmp5	6.11328e-09
Tmem30b	6.88146e-09
Col16a1	8.33385e-09
Pdhb	8.46206e-09
Pamr1	8.71541e-09
Polrmt	9.02142e-09
Vangl2	9.27848e-09
Adamtsl1	9.95392e-09
Rnf150	1.00644e-08
Kirrel3	1.06591e-08
Fmod	1.15785e-08
Bub1b	1.37449e-08
Asf1b	1.38685e-08
Cdh3	1.40968e-08
Errfi1	1.41067e-08
Prom1	1.47002e-08
Ndnf	1.67364e-08
Nav1	1.74629e-08
Eya1	1.8397e-08
Tmem45a	1.87963e-08
Gas6	1.97445e-08
Tubb4a	2.07322e-08
Hk1	2.07342e-08
Alx4	2.44441e-08
Atp6v0e2	2.45797e-08
E2f2	2.59058e-08
Tbx3	2.91974e-08
Nrxn1	3.07392e-08
Kif11	3.22937e-08
Ctnna2	3.69939e-08
Coq7	3.8025e-08
Sh2b2	3.8461e-08
Zfp462	3.88594e-08
Tac1	3.96459e-08
Cdh4	4.3331e-08
Lsamp	4.36416e-08
Nkd2	4.37537e-08
Tcf7l2	4.62362e-08
Sox6	4.7582e-08
Tspan2	5.02714e-08
Sox5	5.03245e-08
Col9a1	5.08426e-08
Smoc2	5.30567e-08
Retn	5.39192e-08
Dkk3	5.70449e-08
Map9	5.81105e-08
Aldh1a3	6.35611e-08
Letm1	8.09387e-08
Mmp19	8.60632e-08
Itga11	9.03799e-08
Fam69b	9.82456e-08
Chst5	1.0111e-07
Fbln5	1.01909e-07
Dock4	1.06347e-07
Cyb5b	1.08679e-07
Elovl4	1.10863e-07
Ppp1r3d	1.16254e-07
Pdgfrb	1.18141e-07
Mtss1	1.20691e-07
Igsf9	1.23133e-07
Junb	1.25267e-07
Kcnma1	1.3108e-07
Ddah1	1.33372e-07
Cnksr2	1.3648e-07
Rimklb	1.38899e-07
Ralgps2	1.61439e-07
Tmem100	1.65722e-07
Racgap1	1.67073e-07
Cers6	1.67666e-07
Mtfp1	1.74703e-07
Flrt2	1.82502e-07
Sqle	1.88821e-07
Klb	1.8883e-07
Dner	2.36451e-07
Nt5e	2.46881e-07
Aurkb	2.49317e-07
Tmem35a	2.55744e-07
Rgmb	2.71912e-07
Gm19220	2.72276e-07
Eya4	2.87525e-07
F3	3.22519e-07
Cdca8	3.23742e-07
Thbs2	3.26268e-07
Samd14	3.38846e-07
Spag5	3.43558e-07
Tspan12	3.57084e-07
Lrrn3	3.66217e-07
Cttnbp2nl	3.81053e-07
Cd55	3.82939e-07
Tle2	3.85729e-07
Tagln3	3.86022e-07
Abat	4.15373e-07
Stc1	4.16041e-07
Hoxd3	4.22732e-07
Dusp1	4.24037e-07
Cyp4b1	4.42695e-07
Reep6	4.47294e-07
St6galnac3	4.72455e-07
Icam1	4.76295e-07
L3mbtl3	4.79126e-07
Mylip	4.90706e-07
Daam2	4.94158e-07
Trp53bp1	4.97669e-07
Plpp1	5.15072e-07
Epha7	5.81552e-07
Rragd	6.23765e-07
Cbx2	6.6287e-07
Kcne4	7.22818e-07
Ptch1	7.38735e-07
Trim23	7.56489e-07
Slfn9	7.62433e-07
Fam19a2	8.20378e-07
Asns	8.7273e-07
Nrp2	9.16616e-07
Phkg2	1.03962e-06
Asb4	1.04436e-06
Rps6ka1	1.1441e-06
Tuba1b	1.16623e-06
Gpsm2	1.24937e-06
Mfap5	1.27348e-06
Cav2	1.35759e-06
P4ha2	1.51082e-06
Cacna1c	1.54572e-06
Shisa3	1.58953e-06
Kera	1.67725e-06
Bex2	1.67902e-06
Mrps27	1.89116e-06
Phgdh	1.92992e-06
Ncmap	2.03087e-06
Fam19a1	2.06003e-06
Cxadr	2.13555e-06
Ankef1	2.14873e-06
Pdgfrl	2.16404e-06
Nrn1	2.20612e-06
Smoc1	2.29516e-06
2010111I01Rik	2.35334e-06
Il1r1	2.40774e-06
Phf6	2.51528e-06
Pappa	2.77937e-06
Erbb2	2.81976e-06
Rgs3	2.83117e-06
Zic3	2.96237e-06
Meox2	3.15563e-06
Cerk	3.16852e-06
Ror2	3.3966e-06
2810408A11Rik	3.62606e-06
Pick1	3.62799e-06
Tcim	3.93927e-06
Nell2	4.12777e-06
Plk1	4.16757e-06
Pde9a	4.23584e-06
Adgra3	4.26901e-06
Tm4sf1	4.40742e-06
Gprc5a	4.42754e-06
Astn1	4.76101e-06
Ppfibp1	4.99737e-06
Robo2	5.34326e-06
Uhrf1	5.49103e-06
Tspan11	5.87363e-06
Spc24	5.91337e-06
Anln	6.20773e-06
Tle4	6.20831e-06
Twist2	6.43987e-06
Plin2	7.46092e-06
Unc5c	7.80911e-06
Nedd9	7.90392e-06
Ngfr	7.96642e-06
Tbc1d16	8.27971e-06
Sez6l	8.34674e-06
Ptchd4	8.39384e-06
Pitpnc1	8.6149e-06
Stmn2	8.85624e-06
Pfkl	8.8965e-06
Otop1	9.03942e-06
Dpep1	9.8897e-06
Exo1	1.02222e-05
Jun	1.02998e-05
Mier2	1.06904e-05
Tchh	1.09062e-05
Lef1	1.09548e-05
Zcchc18	1.1338e-05
Slitrk1	1.20947e-05
Rap1gap	1.27991e-05
H2afz	1.30504e-05
Pnkd	1.40301e-05
Adamts7	1.44431e-05
Tert	1.46138e-05
Vegfd	1.52258e-05
Exoc1	1.61312e-05
Ip6k1	1.74303e-05
Egr2	1.75313e-05
Slc14a1	1.75607e-05
Megf10	1.78368e-05
Peak1	1.80093e-05
Matn1	1.90062e-05
Irf6	1.90175e-05
Orai2	1.92118e-05
Tmem168	2.11875e-05
Ranbp6	2.24477e-05
Ccne2	2.31509e-05
Cxxc4	2.36587e-05
Crip2	2.44154e-05
Zfp61	2.51033e-05
Scube3	2.57622e-05
Nos1ap	2.5805e-05
Spock3	2.70301e-05
Adamts6	2.73733e-05
Eng	2.74344e-05
Vstm2a	2.82503e-05
Mycn	2.86155e-05
Rin2	2.89012e-05
Dpp4	2.9693e-05
Bcl2l13	2.98989e-05
Eif2a	3.041e-05
Ccdc8	3.20157e-05
Tmem59l	3.26434e-05
Speg	3.27596e-05
Arf3	3.35508e-05
Ednra	3.4811e-05
2510009E07Rik	3.5053e-05
Syt11	3.71735e-05
Itgb8	3.79736e-05
Zdhhc15	3.88161e-05
Lzts1	3.95378e-05
Pias3	3.99745e-05
Cyfip2	4.03273e-05
Ypel1	4.3467e-05
Ccn4	4.43174e-05
Anxa1	4.43867e-05
Vipr2	4.4457e-05
Gmppb	4.5791e-05
Dok5	4.59402e-05
Kcnn2	4.74839e-05
Rgs4	4.89085e-05
Angptl2	4.92554e-05
Zfp654	4.97086e-05
Igfbp2	5.06827e-05
Mapk10	5.16714e-05
Dnajb1	5.61453e-05
Dtna	5.70858e-05
Ralgds	5.72164e-05
Insc	6.0869e-05
Ucp2	6.23815e-05
Vwa1	6.29265e-05
Mmp9	6.41556e-05
Shd	7.08528e-05
Reep1	7.10867e-05
Pqlc2	7.15024e-05
St6gal2	7.2001e-05
Gm9973	7.21844e-05
AI593442	7.27018e-05
Fdft1	7.33626e-05
Nxph4	7.59186e-05
Cldn15	7.95921e-05
Inpp4b	8.00106e-05
Nap1l2	8.30369e-05
Zdhhc23	8.35016e-05
Rbm15b	8.36914e-05
Mtm1	8.73661e-05
Hinfp	9.23557e-05
Ttc30b	9.50308e-05
Ldhb	9.57039e-05
Rad51	9.66945e-05
Enpp1	9.79636e-05
Hoxa7	0.000100224
Lrrc4c	0.000103044
Lgr5	0.000103074
Trmt2a	0.000107115
Adh1	0.000110609
Net1	0.00011142
Ccbe1	0.000117734
Prkcz	0.000118172
Plekhg2	0.000119454
Scube1	0.00012341
Stra6	0.00012379
Vcan	0.000125654
Zfp867	0.000125728
Coro2b	0.000131299
Vangl1	0.00013481
Hmcn1	0.000135033
Ntrk2	0.000135983
Ajuba	0.00013829
Rtl3	0.000148219
Jph4	0.000150049
Eno1	0.000153441
Klhl12	0.00015438
Sytl2	0.000156305
Mpzl2	0.000157862
Mb21d2	0.000160293
Strbp	0.000166085
Olfr1033	0.000168673
Prss35	0.000176975
Pcsk9	0.00017922
Pcdh11x	0.000179927
Sox9	0.000182347
Kitl	0.000187219
Armh4	0.00018739
Tmem184c	0.000192161
Krba1	0.000194826
Lhfpl1	0.000195781
Car14	0.000195874
Trim47	0.000199899
Arid3b	0.000204858
Smpd1	0.000206396
Hspb1	0.000207054
Plekha8	0.000208316
Galnt4	0.000208688
Ly6a	0.000223943
Kif22	0.000224506
Has1	0.000224557
Fhl1	0.000225163
Rftn2	0.000227827
Apc2	0.000230858
Nat8l	0.000230991
Zfp651	0.000232307
Flad1	0.000232732
Bloc1s6	0.000233844
Pi16	0.000234729
A530016L24Rik	0.000241234
Pcsk2	0.000251106
Smpd3	0.000255988
Tll1	0.000258658
Ecsit	0.000260966
Txlng	0.000261908
Ccdc85a	0.00026238
Areg	0.000266155
Camk1g	0.000269079
Itga5	0.000273344
Hs3st3b1	0.000281147
Itih4	0.000287774
Car11	0.000287858
Atf7	0.000296905
Gm7993	0.000307094
Zfp329	0.000307692
Ankhd1	0.000312
Xlr3b	0.000314646
Amer2	0.000318678
Mrgprf	0.000321653
Cds2	0.000324884
Ust	0.000328936
Foxc2	0.000329393
Cand2	0.000339047
Bmper	0.000339739
Slc25a10	0.000341685
Itga8	0.000343689
Alpl	0.000345176
Vcam1	0.000345394
Klhdc8b	0.000347984
Rpgr	0.000350792
Rps6ka6	0.000359192
Btbd2	0.000364993
Src	0.000368921
Cpt1b	0.000375776
Zfp62	0.00037805
Syt14	0.000379943
Gabra5	0.00038074
Shroom1	0.000382742
Arnt2	0.000394229
Tspan18	0.000394262
Zmym6	0.000408797
Acad9	0.000409806
Bend4	0.000410882
Abca9	0.0004218
Apaf1	0.000431518
Epas1	0.000433985
Il13ra1	0.000434468
Mapk8ip2	0.0004372
Ttc8	0.000449454
Adcyap1	0.0004557
Dcaf12l1	0.000457184
Trhde	0.000461285
Naalad2	0.000468083
Tacc3	0.000468804
Chrd	0.000490542
Dkk2	0.000494639
Lrrn1	0.000495879
S1pr3	0.000497097
Kazald1	0.000498878
Tmem151b	0.000504871
Peg10	0.000508871
Trim32	0.000522795
Kif26a	0.000531169
Tpx2	0.000532832
Mtor	0.000543904
Ephb6	0.000547099
Gm7240	0.000550248
Slc38a9	0.000553915
Slitrk6	0.00055521
Ica1	0.000571261
Enpp2	0.000575798
2610008E11Rik	0.000578721
Cplx1	0.000584604
Lgals3bp	0.000596374
Gdf10	0.000614484
Rsl1	0.000616627
Scn9a	0.000632397
Zfp280b	0.000639018
Myo1b	0.000641497
Rnasel	0.000655876
Adgrb3	0.000673347
Tars2	0.000677207
Atg13	0.000690243
Cdc20	0.00069269
Thsd7b	0.000693519
Hey1	0.000712611
Iqgap3	0.000715215
Mad2l1	0.000718218
Rab3il1	0.000729175
Large2	0.000729627
Hif3a	0.000736804
Cops7b	0.000753952
Def6	0.000756244
Amigo1	0.00078707
Mcm5	0.000789143
Sinhcaf	0.000800134
Nsg2	0.000802051
Mtus2	0.000813635
Cldn11	0.000814324
D430042O09Rik	0.000816057
Man1a2	0.00083658
Cmtm5	0.000859874
Wnk3	0.000877204
St8sia1	0.000882399
Cdh13	0.000888661
Adgrd1	0.000893056
Pald1	0.000896379
Mecom	0.000909064
Dph5	0.00091949
Ephb3	0.000924046
Lsr	0.000925903
Pdlim3	0.000926511
Slc22a21	0.000930954
Tnfrsf19	0.000933616
Adarb2	0.000948222
Ccdc3	0.000950538
Nrg4	0.000960549
Tnfrsf21	0.000990092
Kcnip4	0.000997468
Trp53i11	0.00100804
Susd5	0.00101136
Map4k1	0.00102896
Abca2	0.00104716
Grin3a	0.00106429
Pcdhga12	0.0010755
Sec22a	0.00108335
Tspyl4	0.00109296
Tmem255a	0.00109854
Rpa1	0.00110542
Vwa8	0.00114128
Tmem86a	0.00115951
Obsl1	0.0011833
Kif21b	0.00119011
Kcnb2	0.001195
Ttbk2	0.00119808
Nnat	0.00124611
Rflna	0.00124643
D430041D05Rik	0.00127407
Ddx39	0.0012888
Ppp1r10	0.0012918
Vps37d	0.00129982
Acp2	0.00130375
Sv2a	0.00130462
Il6	0.001316
Arrdc3	0.00134167
Carmil1	0.00136155
Pear1	0.00138701
Arfrp1	0.00139592
Tcf19	0.0013986
Plpp7	0.00142332
Cdc6	0.00142956
Jup	0.00145109
Nudt12	0.00146153
Cttnbp2	0.0014758
Gm3591	0.00149574
F2rl1	0.00151698
Lats2	0.00157533
Arxes1	0.00157727
Utp14b	0.00158082
Irf2bp1	0.00163694
Nox4	0.00166144
Ntf5	0.00168411
Ina	0.00169365
Cklf	0.00171389
Pcdhb14	0.00172468
Crlf1	0.00173762
Tmem231	0.00176875
Mst1r	0.00178423
Sim2	0.00179409
Pcdhga3	0.00184383
Pknox1	0.00184938
Xkr6	0.00189735
Ncdn	0.00190234
Akna	0.00196033
Egflam	0.00196583
Upf3b	0.00197153
Prag1	0.00197733
Cant1	0.00199933
D630003M21Rik	0.002012
Dact1	0.00203224
Trf	0.00205869
Wdr47	0.00206663
Clcn2	0.00217978
Fras1	0.00220681
Ruvbl2	0.0022617
Tceal6	0.00226197
Fam107b	0.00228311
Cenpe	0.00229837
Cdh8	0.00231563
Aldh18a1	0.00234007
Bag4	0.00236345
Dpp6	0.00237048
Zfp874a	0.00238594
Slit2	0.00239298
Ctns	0.00239555
E2f8	0.0024068
Tmem204	0.00241544
Opn3	0.00241761
Il1rapl1	0.00242046
Trim39	0.00250892
Ttc9c	0.00263257
Erc2	0.00265233
Ptpn13	0.00265808
Zfp780b	0.0026846
Pcdh8	0.00269574
Mapk11	0.00269803
4931428F04Rik	0.00270293
Lmcd1	0.0027066
Pacs1	0.00274261
Ttk	0.00274375
Erbb3	0.00280351
Grk3	0.00282168
Htr2a	0.00286322
Srsf12	0.00296799
Ncam2	0.00301087
Rcbtb1	0.00304674
Sostdc1	0.00307253
Magee1	0.00308608
Sh2d3c	0.00314761
Met	0.00320914
Casq1	0.00328677
Pdzrn4	0.00329977
Phf13	0.00330851
Nacad	0.0033624
Rtn1	0.00343793
Gm20696	0.00345326
Comp	0.00352273
A730046J19Rik	0.00353656
Zfp454	0.00354279
Ltb	0.00354561
Lemd3	0.00355133
Stk32b	0.003615
Chst15	0.00361886
Slc10a4	0.00369151
Fmn2	0.0037293
Hoxa10	0.0037331
Rufy4	0.0037473
Syngr3	0.0037992
Rspo2	0.00382492
Pcdhb3	0.00384315
Arhgap20	0.00387128
Zfp955b	0.00387647
Cdh12	0.00388076
Lrrc55	0.00390634
Col6a6	0.00395809
Cxcl1	0.00396877
Cyp26b1	0.00398821
Ccar2	0.00403224
Ccdc39	0.00410349
5730409E04Rik	0.00410958
Lrp1b	0.00412854
Tspyl3	0.00418649
Hoxc5	0.00426446
Mybl2	0.00427097
Hace1	0.00433563
Rdh12	0.0043633
Rcan1	0.00441799
Nckipsd	0.00445924
Ash2l	0.00447492
Cyp1b1	0.00449822
Ckap2l	0.0045072
Uncx	0.00451415
Kif20a	0.00466434
Trpv4	0.00468739
Pcdhgb7	0.00471538
Duxbl1	0.00486823
Cacna2d2	0.00487283
Fam136a	0.00489978
Nefm	0.00490115
Igsf9b	0.00490966
Epyc	0.00491571
Cdc42ep2	0.0049613
A430033K04Rik	0.00496193
Eya2	0.00496621
Cd38	0.00498506
Slc1a4	0.00498953
Gm12749	0.00517012
Adra1d	0.00520388
Gcc1	0.00521467
Jam2	0.0052991
Brsk1	0.00536474
Ccdc103	0.00539955
Zfp956	0.00542029
Npc1	0.00549153
Dcaf12l2	0.00549274
Atp2a3	0.00563498
Gpr83	0.00567976
Snx30	0.00569812
Hap1	0.00574608
Sucla2	0.00575443
Arhgef19	0.00579824
Galnt18	0.00588326
Ly6c1	0.00588821
Pdxp	0.00595649
Insrr	0.00599016
Cntnap4	0.00614066
Plag1	0.00623434
Pcdhga5	0.0063143
Shroom4	0.00633176
Zfp983	0.00638168
Shisa6	0.00660585
Hs1bp3	0.00669131
Tspyl5	0.00674179
Plxnb1	0.00674581
Peli3	0.0067532
Slc5a3	0.00675945
Pdp2	0.00679941
Gm6525	0.00681362
Osr1	0.00697666
Phkb	0.00700183
Pcdhga7	0.00706198
Cybrd1	0.00709328
Emilin2	0.00709906
Fbxo31	0.007337
Syt13	0.00739068
Zfp119b	0.00741286
Mogat2	0.00744955
Hoxd1	0.00745027
Tnfaip6	0.00746372
Dstyk	0.00751833
Pygo1	0.00753388
Islr2	0.00756063
Adcy8	0.00757395
Espl1	0.00764443
Ssc4d	0.00764641
Sowahd	0.00765109
Mas1	0.00773979
Zbed5	0.0078109
Cachd1	0.00788286
Fgd6	0.00790958
Arhgap35	0.00792015
Gm17922	0.007956
Selenov	0.00796328
Eif4ebp2	0.00808762
Hist1h1c	0.0080917
Ifi207	0.00810901
Pfkp	0.00819078
Nup62cl	0.00828398
Tek	0.008338
Tbc1d10c	0.00837154
Pde1a	0.00839194
Gcnt4	0.00866322
Lrch1	0.00872211
Sema3e	0.00872587
Nol4	0.00872779
Pcdha5	0.00876912
St7l	0.00879565
Pimreg	0.00881089
Rgl2	0.00890734
Hspb8	0.00914159
Gm10509	0.00918233
Kpna2	0.00922486
Adcy1	0.00925586
Rxfp3	0.00927992
Nek8	0.0092921
Hs3st3a1	0.00929636
Chd5	0.00930654
Gdf15	0.00931772
Ntn1	0.00932455
Afmid	0.00937887
Gimap9	0.00938787
Dync1i1	0.00941747
Ccl9	0.00943081
Zfp518a	0.00946623
Add2	0.0095295
Rilp	0.00964168
Ffar4	0.00966111
Gm10750	0.00967345
Bivm	0.00975275
Gpr20	0.00981634
Dgki	0.00983659
Hmgb3	0.00986726
2610318N02Rik	0.00988224
Rdh10	0.0100414
Tmx2	0.0100603
Olfml2b	0.0100787
Ier3	0.0100954
Gm12577	0.0102064
Ctf1	0.010363
Tubgcp2	0.010422
Tmem200a	0.0105581
Kbtbd13	0.0106041
Aldh1a7	0.0106516
Il17rd	0.0107477
Dmrt2	0.01078
Arc	0.0109422
Fam78b	0.0111267
Cers1	0.0111434
Mocs1	0.0112019
Inhbb	0.0112798
Gm49361	0.011294
Alb	0.0114109
Ano3	0.0114642
Klhl14	0.0116401
Pnpla6	0.011813
Grm7	0.0118226
Cys1	0.0118386
Lins1	0.0119555
Syndig1	0.0120822
Smim24	0.0121209
Ccnf	0.0122654
Osbpl5	0.0124883
Zfp955a	0.0125084
Muc1	0.0125599
Gal	0.0125835
Crmp1	0.0126932
Zmynd15	0.0128831
Kbtbd7	0.0130134
Efr3b	0.013216
Fhod3	0.0132388
Rsph4a	0.0133045
Zfp455	0.0133923
Dhcr24	0.0135138
Msc	0.0135154
Ccdc142	0.0135541
Wrb	0.013891
Nol4l	0.0140509
Slc39a2	0.0141124
Fbxo32	0.0142413
Fam19a5	0.0142447
Efhc1	0.0142531
Cxcl12	0.0142592
Synpo2	0.0143882
Gorab	0.0145248
Wdr93	0.0146264
Pm20d2	0.0146431
Hpdl	0.0147563
Ap4m1	0.0148336
Ptpre	0.0149069
Rspo1	0.0150059
Minar2	0.0151526
Slc40a1	0.0153028
Relch	0.0153176
Lyz2	0.015352
Gm8818	0.0157296
Fam185a	0.0158713
Musk	0.0159461
Hemk1	0.0160501
Pnldc1	0.016108
Rgs16	0.016176
Casd1	0.0164106
Lum	0.0164202
Mme	0.0169125
Mcoln3	0.0169819
Ptgs2	0.0170263
Unkl	0.0170552
Slc22a23	0.0170552
Miga2	0.0170897
Nlrc5	0.017094
Timm23	0.0175344
Pex11g	0.0178559
Zfp697	0.0179214
Afg1l	0.0179791
Ncapg2	0.0180071
Gfra1	0.018425
Dlg2	0.0185175
Synpr	0.018827
Bbs12	0.0189136
Virma	0.0190706
Zfp27	0.0191633
Spag16	0.019261
Notch1	0.0193207
Dgkk	0.0193797
Mmaa	0.0193873
Vps35l	0.019518
Gpr4	0.0195679
Dchs2	0.019571
Pex3	0.0196971
Chrdl1	0.0198424
Fbxl16	0.0201158
Zan	0.0204104
Pcdhgb6	0.020413
Smim10l2a	0.0205563
Accsl	0.0207635
Gm7694	0.0207845
Fgf9	0.0208103
Adamtsl5	0.0208929
Gm14300	0.0210875
Mr1	0.0211751
Cacna1e	0.0213374
Ppp4r4	0.021413
Upk3b	0.0215703
Lrrc47	0.0217598
Gm49309	0.0217738
Zbtb38	0.0218354
Zfp420	0.0218492
Hist2h3c2	0.0218728
Serinc5	0.0219227
Ffar2	0.0219276
Rps2-ps10	0.0219631
Mxd3	0.0220602
Traf3ip1	0.022126
Aqp10-ps	0.0221418
Il17b	0.0224005
Cd82	0.0224482
Dcstamp	0.0231299
Adam4	0.023292
Hist1h2ae	0.023432
Ice2	0.023515
Gm34727	0.0236331
Pcdhga2	0.0236491
Pex12	0.0236635
Ahnak2	0.0236881
Agrp	0.0240307
Zfp113	0.0242377
Ptgfr	0.0242983
Zfp14	0.0243285
Ntrk1	0.0243485
Cep170b	0.0245081
Gba2	0.024615
Mab21l1	0.0247381
Zfp300	0.0247733
Tub	0.0251298
Gm11511	0.0252562
Kdr	0.0255182
Ugt1a6a	0.0255235
Gm5798	0.0255438
Dusp2	0.0256437
Syt16	0.0257319
Dhx35	0.0262769
Map3k7cl	0.0263185
Pcnx	0.0264627
Slc12a7	0.0264772
B3gnt4	0.0266044
Kif5a	0.0267319
Egf	0.0269469
Dhcr7	0.0269973
Scube2	0.027301
Scd2	0.0273302
Aen	0.0275819
Gm44259	0.0276818
Aspg	0.0277218
Pcdhb5	0.0280482
Cdk18	0.0283442
Reln	0.0283911
2010300C02Rik	0.0284587
Slc4a8	0.0285532
Zfp930	0.0286835
Grpr	0.0290126
Fbxo5	0.0293232
Hhip	0.0294598
Mak	0.0298074
Corin	0.0299183
Spon1	0.0299302
Ifi204	0.0300786
N4bp3	0.0300798
Akap12	0.0301021
Gstm7	0.030469
B3gat2	0.0304864
Bub1	0.0305283
Plekhg4	0.0308383
Elavl2	0.0313859
Tmem178b	0.0314287
Gm12258	0.0314534
Panx3	0.0315657
Pla2g4a	0.0318239
Tbx1	0.0322918
Zfp853	0.0323969
Psat1	0.0324159
Otud5	0.0326857
Deptor	0.0336769
Brca1	0.0337915
Lrg1	0.0340462
Ficd	0.0340472
Iigp1	0.0341181
Dnajb2	0.034119
Rab15	0.0342368
Zfp783	0.0349654
Grm8	0.0349863
Grin2a	0.0353763
Tmigd1	0.0355685
Fam129c	0.0355954
Epn3	0.0357288
Ganc	0.0360066
Gpc5	0.0361522
Gm9157	0.0362049
Amph	0.0362194
Kdm4c	0.0363017
Gbp2	0.0365572
C530008M17Rik	0.0365691
Mtmr14	0.0369984
Zbtb48	0.0371354
Frmd8	0.037231
Ifrd1	0.0374473
Pcdhb10	0.0376843
Rpusd3	0.0378773
Lrrn4cl	0.0379012
Lin28b	0.0381378
Gm42688	0.0382784
Srd5a2	0.0383285
Zfp174	0.0384327
Osgin1	0.0385128
Ppl	0.0386716
Pfkfb3	0.0390933
Natd1	0.0400787
Klhl24	0.040524
Cdyl2	0.040552
Nrsn2	0.0406612
Thsd1	0.0407169
Hs3st5	0.0409115
Rab32	0.0409464
Bmp7	0.0413679
Kank3	0.0413988
Tlr6	0.0416749
Gm8174	0.0416981
Gm2956	0.0417976
Unc5a	0.0418967
Zkscan4	0.0420352
Myt1l	0.042336
Dusp4	0.0428811
Lrrc3b	0.042997
Sgca	0.0435441
Thtpa	0.0438484
Mcm7	0.0439354
Tigd3	0.0445052
Ccser1	0.0447066
Gm5799	0.0448628
Klhl34	0.0448649
Zglp1	0.0452345
Syngr4	0.0456427
Ch25h	0.0456565
Draxin	0.0457448
Cabp4	0.0461711
Cavin3	0.0465646
Arhgap27	0.0470601
Olfr308	0.0471034
Haspin	0.0471968
Itgb7	0.0474506
Lhx1	0.0476978
Gck	0.0479981
Gm9723	0.0480322
Medag	0.048179
Zswim5	0.0481796
Gm5868	0.0481842
Gchfr	0.0481912
Nfe2	0.0482519
Plxdc1	0.0482655
Ttc23l	0.048453
Ndufa11b	0.0490391
Pgap1	0.0490948
Gm28230	0.0492005
Sema3d	0.0496983
Nup205	0.049812
Ccl11	0.0502475
Slc16a13	0.0505357
Gm2974	0.0506077
Atp8a1	0.0506857
Zfp251	0.0510363
Dok3	0.0510693
Gucy1b2	0.0511894
Gm8197	0.051624
Asic4	0.0520043
Ctnna3	0.0523463
P2rx1	0.0525406
Edc4	0.0532172
Gfm2	0.0533509
Fgl2	0.0533966
Ptprcap	0.0538762
Unc13b	0.0538988
Arhgef28	0.054003
Aqp3	0.0543277
Stbd1	0.0544101
Habp4	0.054457
Alox12	0.0545173
Gm13590	0.0545385
Angpt4	0.0545851
Gpr82	0.0547738
Omg	0.0548368
Cd2bp2	0.0555097
Kif2c	0.0556336
Rassf5	0.0559174
Zbtb7c	0.0560374
Arhgef16	0.0563604
Nr4a1	0.0564375
Ccdc74a	0.0565235
Kcnd2	0.056614
Rnf144b	0.0568085
Bche	0.0568572
Notch3	0.0570589
Cdk1	0.057663
Rai2	0.0581716
Zfp287	0.0584445
9130019O22Rik	0.0591043
Lypd6	0.0598634
Gm12918	0.0600267
Hspa1b	0.0604611
Wdr35	0.0607067
Brat1	0.0610204
Wnt2	0.061127
Klrg2	0.0613825
Taf1a	0.0618934
Magel2	0.0622135
Lonrf2	0.0622913
Ntrk3	0.0624737
Slc5a7	0.0626476
Itga3	0.0630681
Syt3	0.0632247
Adrb3	0.0638782
Pcdhb16	0.0640986
Lrp8	0.0645
Car8	0.0648117
Gpr34	0.0649146
Olfml2a	0.0652177
Tmtc1	0.0654621
Rbbp5	0.0660237
Klhl5	0.0663764
Opa3	0.0664754
Esr1	0.0664845
Ttc21b	0.067336
Pter	0.0674591
Zfp866	0.0681045
Rapgef4	0.0681099
Trhr	0.0695364
Bace2	0.0696786
Itgae	0.0699942
Epcam	0.070053
Apba2	0.0700918
Ank	0.0702454
Rpl30-ps10	0.0702537
Tmem175	0.0704351
Ppm1f	0.0705881
Fa2h	0.0709125
Gm16419	0.0711405
Zfp160	0.0712184
Vwa2	0.071775
Ifi205	0.0718208
Snph	0.0718839
Kcnh5	0.0736959
Fcho1	0.0737521
Top3a	0.0739884
Akr1c14	0.0741758
Sypl2	0.0743099
Podxl	0.074349
Agt	0.074399
Nphp3	0.074732
Cse1l	0.0751823
Dcst2	0.0757769
Fgf1	0.0759652
Cd164l2	0.0760168
Zcwpw1	0.0761041
Hs3st1	0.0761507
Hecw1	0.0766289
Rasl2-9	0.0769846
Brd3os	0.0786476
Jrk	0.0786714
Mpped1	0.0789505
Smtn	0.0790669
Gm18829	0.0794165
Prrt3	0.079768
Kcna5	0.079856
Zfp707	0.0801825
4930528G23Rik	0.0805175
Bbox1	0.0814675
Cep70	0.0820503
Gja6	0.0824274
Syt5	0.0825773
Ssx2ip	0.08259
Ackr1	0.0826366
Gm44640	0.0827383
Dis3l	0.0828966
Ucn2	0.0837306
Xylt2	0.0848666
Slc24a4	0.0849018
Gpat3	0.0850135
Utp23	0.0851995
Tnfaip8l3	0.0853197
Gm2986	0.0854511
Tbx5	0.0857368
Tmtc3	0.0860241
Gm8850	0.0861556
Sft2d2	0.0863937
Gm49435	0.0865249
Lrit2	0.0865312
Adamts5	0.0867871
Ltbp2	0.0869455
Ankfy1	0.0871138
Hfm1	0.0872862
Gpr173	0.0881207
P2ry10	0.0882078
Ptprg	0.0883894
Gm11839	0.088437
Smug1	0.0885036
Kcnab1	0.0893552
Gm6565	0.0894478
D330045A20Rik	0.0897492
Arap3	0.0902388
Epb41l5	0.0921713
Kctd4	0.0927172
Gm10644	0.0931505
Mfn1	0.0932258
Gm10277	0.0932629
Slc37a4	0.0932737
Gm11928	0.0932994
Icmt	0.0937362
Ell3	0.0941472
Tmem246	0.0942291
Tbx21	0.0943724
Gdf6	0.0944803
Hck	0.0949203
Nudt22	0.0950723
Cyp2c52-ps	0.0950998
Zmym1	0.0956141
Lhfpl3	0.0959152
H2-Eb1	0.0960767
Htr3a	0.0962919
Hes1	0.0964095
Wdr90	0.096527
Usf3	0.0965456
Bmp6	0.0965599
Camkv	0.0972318
Lysmd4	0.0973067
Adcy2	0.097386
Sybu	0.0976402
Hip1r	0.0977571
Lrrc34	0.0989443
Tbx18	0.0992522
Mc2r	0.0992604
Ptk2b	0.0994494
Gm7887	0.0996177
Tyk2	0.100084
Usp54	0.100306
Pcdhb18	0.100449
Pigg	0.100716
Tmem132d	0.1008
Gm15538	0.10116
Cpz	0.101759
Rhobtb1	0.101774
C1qtnf7	0.102093
U90926	0.102424
C1s1	0.10288
Gm10840	0.103073
Ptpn6	0.103271
Nrde2	0.103353
Ablim1	0.103427
Zfp677	0.103595
Agrn	0.103881
Eda	0.104541
Ccn5	0.104726
Gm15789	0.104753
Zfp781	0.105294
Zfp59	0.105575
Rnf112	0.105585
Dusp27	0.106236
Gm3002	0.106671
Specc1	0.106713
Gm19726	0.106867
Zfp7	0.107024
Slc16a12	0.10705
E130308A19Rik	0.107106
Slc2a12	0.107199
Clec11a	0.107582
Zkscan7	0.107633
Tnfrsf25	0.107873
Abcg4	0.107933
Rasgrf1	0.108296
Atp1a3	0.109357
Zik1	0.109618
Gm44502	0.110011
Tex15	0.110367
Gm13290	0.110512
Sesn2	0.110675
Trpc2	0.110925
Ankrd55	0.111715
Rasa2	0.111765
Gm10778	0.111766
1700086L19Rik	0.1119
Rasgrf2	0.111974
Cxcl10	0.113227
Mkrn3	0.113307
Dnaaf1	0.113493
Zdhhc8	0.113506
Lars2	0.113798
Gm6012	0.114236
AI597479	0.114376
Myh6	0.114557
Scg2	0.114925
Clcn3	0.114977
Oit3	0.115458
Gm15319	0.115582
Gm15739	0.116143
Emb	0.116551
Mapk13	0.117457
Gm7450	0.118052
Skida1	0.118472
Gm13369	0.118952
Slc4a10	0.119321
Kcnk7	0.119417
Nyx	0.120806
Ppm1e	0.121092
Susd2	0.121137
Unc93a2	0.121186
Slco2a1	0.121472
Catsperz	0.121529
Gm6162	0.121725
Gimap1	0.121933
Gm14049	0.122019
Emcn	0.122133
Gmpr	0.12264
Gng4	0.123753
Gm10608	0.124582
Ifi211	0.124908
Tbc1d30	0.125667
Slc26a1	0.125738
Wnt7b	0.125954
Selenon	0.126047
Heatr5b	0.126222
Gm48145	0.126633
Gm15425	0.127024
Acox3	0.127028
Acsm4	0.127702
Mgat5b	0.128097
Gsn	0.128154
Cstad	0.128482
Enpp4	0.128763
Wdr86	0.128891
Tmem74b	0.129326
Spx	0.129334
Gm15009	0.129371
Ly86	0.12941
Nudt18	0.12991
Rasip1	0.13017
Ldlrad2	0.131026
Gp1ba	0.132482
Pakap	0.132929
Gjd3	0.133838
Grk5	0.134133
Adgrg2	0.134173
Slc6a15	0.13531
Plcxd3	0.135581
Opn4	0.136321
B3galt4	0.136681
Col18a1	0.13822
Tent5b	0.138807
Cdc14b	0.138965
Gm15846	0.139361
Usp18	0.139511
Fgf22	0.14034
Atp2a1	0.140791
A930033H14Rik	0.141055
Gm42642	0.141479
Pde4a	0.141959
Lefty2	0.142036
Qrfp	0.142539
Gm10392	0.143143
Lrrc3	0.143274
Extl3	0.144032
Hcn3	0.144706
Zfp78	0.145209
Ccdc141	0.145281
Gm15186	0.14624
Krtcap3	0.146311
Pcdhb22	0.146424
Polm	0.146486
Parp9	0.146569
Trim33	0.146861
Zfp493	0.146909
Spta1	0.147252
Gm15560	0.147314
Xkr4	0.147883
Adap2	0.148277
Fbxl13	0.148563
Slc25a29	0.149131
Glyctk	0.149357
Gm15750	0.14974
Chrna7	0.150343
Jph2	0.150419
Eda2r	0.150462
Cd247	0.1512
Cyp4f15	0.151204
Ppfia3	0.151491
Cers3	0.151707
Phex	0.152035
Tenm2	0.152109
Luzp2	0.153052
Flrt3	0.153265
Rgs1	0.153414
Sv2b	0.153898
Gm44282	0.155134
Gpr183	0.155732
Atp6v1h	0.155789
Mrtfb	0.155951
Trarg1	0.155999
Gm20605	0.156479
Gm13983	0.156826
Vrk3	0.156867
Erbb4	0.157444
Gsto2	0.157757
Zfp710	0.157999
Cul2	0.158385
Pcdha12	0.158561
Klhl8	0.158984
Phka1	0.159267
Nynrin	0.159496
F9	0.160308
4921536K21Rik	0.160357
Zfp418	0.160739
Rcsd1	0.160957
Gm11653	0.161672
Ppp4r1	0.16186
Kcng4	0.161935
Prob1	0.162464
Zfp784	0.162657
Cptp	0.162696
Gpr50	0.163471
Lacc1	0.164161
Tmem262	0.16447
Psmb7-ps2	0.164692
Lonp2	0.164692
Zcwpw2	0.16476
Ttc38	0.165094
BC030500	0.165554
Lrsam1	0.165715
Gm17949	0.165748
Maneal	0.16581
Zswim9	0.166133
Zkscan8	0.166546
Tnfsf10	0.167392
Otc	0.168192
Adamtsl2	0.169392
Zfp433	0.169661
Snx31	0.169737
Btbd8	0.169749
Fam198a	0.170092
Kdm8	0.170311
Zscan22	0.170344
Pld4	0.170413
4933407L21Rik	0.172036
Slc29a3	0.172817
Thop1	0.172939
Enpp3	0.173176
Dleu7	0.173433
Casp2	0.173788
Bid	0.174593
Zfp108	0.17492
Ascl2	0.174921
Fam184b	0.174991
Gm8991	0.175019
Gabra3	0.175314
Iyd	0.176342
Hid1	0.176625
Nell1	0.176659
Tmie	0.176914
Gm43142	0.177517
Rab27a	0.177523
Hdac10	0.177837
Rwdd2a	0.178083
Syt17	0.178137
Fen1	0.178253
Irgm1	0.178687
Il12rb1	0.179242
Adamts20	0.181354
Sirpa	0.181536
Sytl3	0.181931
Gm20482	0.182693
Stk33	0.182824
Gm11400	0.182963
Acss2	0.182971
Il33	0.182985
Zfp938	0.183211
Sardh	0.183465
Stkld1	0.183841
Fam89a	0.184131
St8sia2	0.184183
Micu2	0.184453
Cd226	0.185091
Gm7850	0.185142
Aldh1a2	0.185552
Msx1	0.187306
Lurap1	0.187664
Kcnf1	0.187861
Pcdhb2	0.188283
Gm16379	0.188466
Ptch2	0.188504
Lrriq3	0.188653
Tmem161b	0.188784
BC049762	0.189333
Moxd1	0.189758
Fbxw10	0.190262
Dok2	0.190309
Gm17081	0.190399
Gpr18	0.190799
Mtrr	0.193022
Gm9823	0.19324
Fsip1	0.193363
Fst	0.193613
Lat	0.193999
Gm7278	0.194238
Cavin4	0.194368
Nsmaf	0.194942
Tbx15	0.195319
Gm10241	0.195525
Gm27006	0.196238
Shmt2	0.200057
Pdgfc	0.200383
Smyd1	0.202912
Gm2916	0.20349
Tcam1	0.204007
Lrp3	0.204233
Plk-ps1	0.204266
Slco2b1	0.204411
Gm49683	0.204583
Lrrc36	0.204815
Kifc3	0.204899
Cntn4	0.205257
Cryzl2	0.205867
Galnt13	0.206384
Gbp8	0.207069
Cfap97	0.207101
Gcat	0.207536
Grid2	0.208636
Gpalpp1	0.20865
H2-Ob	0.208909
Myom3	0.208974
Snx8	0.209443
Omp	0.210537
Zfp169	0.210949
Adm	0.211186
Gpat2	0.211799
Nup210	0.211801
Impdh2-ps	0.212052
Slc20a2	0.212475
Gna14	0.212796
Xlr4c	0.213271
Srpk3	0.213303
Msr1	0.213394
Lypd2	0.213764
Fam205c	0.214108
Gm10493	0.214272
Aldh3b2	0.215663
Ube2u	0.216005
Elovl7	0.216968
Elmo3	0.217867
Fam186b	0.218146
Zfp563	0.218444
Lgr6	0.218561
Gm14288	0.218982
Pheta2	0.219089
Plppr1	0.219419
Capns2	0.219694
Mfsd9	0.219724
Dcc	0.219984
Pctp	0.220583
Cxcl9	0.222032
Arhgap18	0.223185
Hsdl1	0.224436
Ift140	0.225561
Serpini1	0.225579
Gm28455	0.225987
Plek2	0.226049
Acsbg1	0.22679
Rtl10	0.226882
Pf4	0.227859
Zfp467	0.22788
Zfp994	0.228264
Anp32b-ps1	0.22833
Thbs1	0.228377
Sez6	0.229763
Ttc12	0.229912
Arap1	0.230477
Ppp1r26	0.231462
Tdrd1	0.232463
Trim45	0.232681
Fbxo48	0.233014
Lbp	0.233528
Gm13212	0.235442
Art3	0.235782
Gm19026	0.235891
Adgrf3	0.236648
Zfp72	0.237922
Oasl1	0.237989
Vstm5	0.238094
Rxfp2	0.238597
Mpp2	0.238611
Adamts16	0.239234
Zfp109	0.239269
Asgr1	0.240335
C5ar1	0.240655
Scn7a	0.240759
St3gal3	0.241104
Fbln2	0.241656
Slc2a6	0.242318
Oprl1	0.24304
Zfp128	0.243758
Stpg4	0.244685
Fam83d	0.245305
Pcdhb9	0.245633
Mettl27	0.245806
Mapkap1	0.246253
B3galt5	0.246428
Gm13886	0.246495
Rrp12	0.246618
Sntg2	0.246858
Nefl	0.247276
Gm7972	0.24746
Col14a1	0.24748
Ntng2	0.247666
Rundc3a	0.247791
Rnf138rt1	0.248242
Kcnq4	0.248381
Slc38a3	0.248595
Gm4787	0.249001
St6gal1	0.249183
Gm15694	0.249416
Fam181b	0.249473
Gm6981	0.250001
Vash1	0.250003
Sult6b2	0.250907
Sel1l2	0.251194
Kif23	0.251624
Steap4	0.251786
Inava	0.252131
BC022960	0.252794
1700030J22Rik	0.253331
Rbak	0.255481
A930017M01Rik	0.258586
Cited4	0.258665
Iffo1	0.258716
Derl3	0.259274
4930503B20Rik	0.259448
Cpb1	0.25958
Ngef	0.260396
Zfp354b	0.261446
Actc1	0.261507
Castor1	0.261531
Nxph3	0.263036
Gm43582	0.263368
Kcnn3	0.26487
Zfp42	0.26489
6430550D23Rik	0.26503
Arvcf	0.265537
Krt19	0.265589
Rin1	0.265875
Ptgs1	0.265975
Cntf	0.265998
Necab3	0.266411
Vgll3	0.266862
Hoxb9	0.267912
Asic1	0.268332
Pnmal1	0.268408
Pik3c2g	0.26864
Sec14l2	0.268951
Gm15644	0.269979
Rtn4r	0.270359
Gm13548	0.270361
Gfra3	0.270403
Nudt16l1	0.270472
Gm7496	0.270922
Capn3	0.271121
Rhof	0.271231
D11Bhm181e	0.271293
Gria4	0.271672
Gm32687	0.272184
4930432K21Rik	0.272378
Gm6916	0.27269
Slc27a4	0.273107
Gm21093	0.273293
Sema7a	0.273294
Gm15057	0.273686
Tagln2	0.273694
Atp8b3	0.274224
Sulf1	0.27474
Txlnb	0.27509
Slc22a13b-ps	0.277322
Ppil6	0.277837
Fads2	0.277933
Gm14631	0.278175
Gm46231	0.278523
Ryr1	0.278527
Spata21	0.27863
Gm7908	0.278957
Sugp2	0.278972
Gbgt1	0.279176
Hnmt	0.279229
Map7d2	0.280412
Gm9369	0.280586
Myo7a	0.280632
Cryl1	0.280758
Des	0.281727
Mpp4	0.282508
Gm13777	0.283442
Kbtbd8	0.284562
Kcnt2	0.285003
Gtf2a1	0.28507
Col4a6	0.285346
Fam228a	0.285428
4930430A15Rik	0.285796
Ssh3	0.286423
Gdpd3	0.286862
Adcy5	0.287655
Gm6044	0.28824
Crip3	0.28854
Pif1	0.288797
Stk32a	0.289682
Hspb2	0.289829
Gm16476	0.289985
Cd37	0.290505
Zfp51	0.291034
Tusc2	0.291234
Fam83h	0.291708
Psma8	0.291744
Parp10	0.291989
Fth-ps2	0.292611
Tlr4	0.292615
Me2	0.292849
Prr22	0.293211
Mdga1	0.293429
Socs3	0.293741
Xrcc6	0.294181
Cldn1	0.295092
Fam217b	0.295405
Slc2a5	0.2963
Cpne6	0.296402
4921507P07Rik	0.297316
Lgals4	0.297706
Zfp748	0.298289
Gm16200	0.298949
Ppp1r3b	0.298958
Edrf1	0.299993
1700022I11Rik	0.300128
Zfp52	0.301648
Sart3	0.301824
Gm13688	0.302253
Slc26a10	0.302276
Car4	0.302332
Xrcc2	0.302521
Tenm4	0.3027
Slc22a4	0.302734
Ccne1	0.302831
Gm46234	0.303924
Dok1	0.305171
Pilrb1	0.305281
Ren1	0.305431
Atp6ap1l	0.305649
1110002E22Rik	0.306246
Tinagl1	0.306253
Ackr3	0.306867
Cct6b	0.307447
Zbtb12	0.308071
H2-M3	0.308345
Ccn2	0.308545
Vmn1r232	0.310334
E130201H02Rik	0.31064
Il11	0.311626
Spata1	0.312168
Mybbp1a	0.312398
Gm13204	0.312412
Tnfrsf4	0.313346
Tnfrsf11b	0.313539
Csf1	0.313745
Gm31532	0.313813
C6	0.314187
Pgam2	0.3143
Gm28557	0.316647
Frmd3	0.31666
Mblac2	0.317039
Sarm1	0.317348
Myl6b	0.317953
Fbxl8	0.319108
Ppp3cc	0.319262
Olfr1509	0.319674
Pcdhgb2	0.320746
Chrnb2	0.320885
Gm16016	0.321208
Wfdc1	0.32159
Wt1	0.322975
Cdkl1	0.323891
Card9	0.324284
Pcdhb19	0.324324
Gabrg1	0.325131
Rnase6	0.325321
Rps6ka5	0.325725
Colq	0.326458
Dnah10	0.327328
Kcnk2	0.327463
Myo7b	0.327771
Gm8152	0.328682
Usp30	0.329387
Fgf21	0.329903
Trac	0.330183
Prkg2	0.330318
Gm13689	0.331632
Zfp790	0.332614
Cpa4	0.333336
Gm9269	0.334509
4933428G20Rik	0.334631
Man2b2	0.334771
Inhbc	0.334833
Tmc7	0.334916
1110032F04Rik	0.335883
Otud7a	0.337008
Plac1	0.337847
Ndst3	0.338224
Gipr	0.339267
Nceh1	0.339873
Dpysl5	0.340071
Nod1	0.340325
Gm12308	0.341205
Bnip3	0.341268
[truncated: 1,001 more rows]

## Sheet: enrichr_m_GO
Term	Overlap	P.value	Adjusted.P.value	Old.P.value	Old.Adjusted.P.value	Odds.Ratio	Combined.Score	Genes
muscle contraction	33/137	1.49791e-36	2.18096e-33	0	0	37.4233	3087.01	RYR1;SMPX;MYOM3;TTN;CHRND;GJA1;EDNRA;CHRNG;CALD1;TNNI1;TNNI2;GAMT;CHRNB1;CAV3;ACTN2;TPM2;TNNC2;MYBPH;NEB;KLHL41;MYL4;MYLPF;ACTA2;ACTA1;MYH3;DES;ACTC1;MYL1;TNNT2;TNNT3;HRC;MYH8;MYL9
actin-myosin filament sliding	16/38	9.96446e-23	4.83609e-20	0	0	78.1739	3960.32	ACTN2;TPM2;TNNC2;NEB;TTN;MYL4;ACTA1;DES;MYH3;ACTC1;MYL1;TNNT2;TNNT3;TNNI1;MYH8;TNNI2
muscle filament sliding	16/38	9.96446e-23	4.83609e-20	0	0	78.1739	3960.32	ACTN2;TPM2;TNNC2;NEB;TTN;MYL4;ACTA1;DES;MYH3;ACTC1;MYL1;TNNT2;TNNT3;TNNI1;MYH8;TNNI2
striated muscle contraction	14/61	9.41557e-16	3.42727e-13	0	0	31.6337	1094.5	CHRNA1;SMPX;TNNC2;MYBPH;KLHL41;MYOM3;TTN;MYL4;MYH3;TNNT2;TNNT3;MYH8;TNNI1;TNNI2
myofibril assembly	11/47	9.64654e-13	2.80907e-10	0	0	31.9524	884.027	PDGFRB;PDGFRA;MYH3;ACTC1;ACTN2;TNNT2;TNNT3;MYBPH;KLHL41;TTN;MYOM3
skeletal muscle contraction	8/18	3.48917e-12	8.46705e-10	0	0	82.4583	2175.36	CHRNA1;MYH3;TNNT2;TNNC2;TNNT3;TNNI1;MYH8;TNNI2
sarcomere organization	8/31	5.62816e-10	1.17066e-07	0	0	35.8279	763.065	MYH3;ACTN2;TNNT2;TNNT3;MYBPH;KLHL41;TTN;MYOM3
muscle fiber development	7/27	6.74671e-09	1.2279e-06	0	0	35.8705	674.874	RYR1;CHRNB1;ACTA1;KLHL40;KLHL41;TTN;MYOM3
cardiac myofibril assembly	6/17	1.04734e-08	1.69437e-06	0	0	55.6392	1022.34	MEF2A;PDGFRB;PDGFRA;ACTC1;TTN;MYOM3
actomyosin structure organization	9/71	3.64084e-08	5.30106e-06	0	0	15.001	256.944	MYH3;ACTC1;ACTN2;TNNT2;TNNT3;MYBPH;KLHL41;MYOM3;TTN
skeletal muscle tissue development	7/39	1.05576e-07	1.39744e-05	0	0	22.4054	359.917	RYR1;MYOG;MYLPF;ACTA1;MEF2C;KLHL40;KLHL41
myotube cell development	5/14	1.76962e-07	2.14714e-05	0	0	56.3846	876.63	RYR1;ACTA1;IGF1;KLHL40;KLHL41
heart contraction	7/44	2.52151e-07	2.73823e-05	0	0	19.3728	294.335	MYL4;ACTC1;TNNT2;TNNT3;TNNI1;TNNI2;TTN
myotube differentiation	5/15	2.63291e-07	2.73823e-05	0	0	50.7436	768.766	MEF2C;MYMX;IGF1;KLHL40;MYMK
actin filament organization	10/120	3.56827e-07	3.4636e-05	0	0	9.42105	139.865	ACTA1;ACTC1;TPM2;INPPL1;MYBPH;PLS3;FLNA;MYOM3;TTN;CAP2
regulation of muscle cell differentiation	6/36	1.4072e-06	0.000120523	0	0	20.3814	274.618	MEF2A;MYOG;MEF2C;MEGF10;CDH15;KLHL41
cardiac muscle contraction	6/36	1.4072e-06	0.000120523	0	0	20.3814	274.618	MYL4;TNNT2;TNNT3;TNNI1;TNNI2;TTN
skeletal muscle thin filament assembly	4/10	1.94406e-06	0.000150319	0	0	67.3265	885.393	ACTA1;ACTC1;TTN;MYOM3
homotypic cell-cell adhesion	6/38	1.96159e-06	0.000150319	0	0	19.1057	251.082	PDGFRA;MEGF10;HSPB1;FLNA;PLPP3;MYL9
skeletal system development	10/146	2.17306e-06	0.000153926	0	0	7.60991	99.2284	COL1A1;COL1A2;COL2A1;IGFBP4;CDH11;PLS3;ALX4;SOX11;IGF1;SULF2
muscle organ development	7/60	2.22009e-06	0.000153926	0	0	13.5134	175.917	MEF2A;MEF2C;MYH3;MYMX;CAV3;NEB;IGF1
response to alkaloid	5/23	2.76433e-06	0.000182948	0	0	28.1795	360.661	CHRNA1;RYR1;CHRNB1;CHRND;CHRNG
positive regulation of cell differentiation	11/194	4.24891e-06	0.000243261	0	0	6.23896	77.1688	MEF2A;COL1A1;MYOG;MEF2C;SFRP1;JUN;DAB2;SOX11;IGF1;CDH15;DDR2
regulation of skeletal muscle tissue development	4/12	4.51101e-06	0.000243261	0	0	50.4898	621.478	MEF2C;MEGF10;DLL1;KLHL41
skeletal myofibril assembly	4/12	4.51101e-06	0.000243261	0	0	50.4898	621.478	ACTA1;ACTC1;TTN;MYOM3
skeletal muscle fiber development	4/12	4.51101e-06	0.000243261	0	0	50.4898	621.478	RYR1;ACTA1;KLHL40;KLHL41
skeletal muscle cell differentiation	4/12	4.51101e-06	0.000243261	0	0	50.4898	621.478	MYOG;MEGF10;KLHL40;KLHL41
regulation of muscle contraction	5/26	5.27378e-06	0.000274237	0	0	24.1502	293.491	TNNC2;TNNT3;TNNI1;MYBPH;MYL9
positive regulation of cell proliferation	16/424	6.05011e-06	0.000301533	0	0	4.13299	49.6597	PDGFRB;PDGFRA;MEF2C;CDKN1A;FN1;SOX11;IGF1;PTN;DLL1;SFRP1;CCND2;ID2;S1PR3;HES1;NES;DDR2
regulation of fibroblast proliferation	6/46	6.22751e-06	0.000301533	0	0	15.2784	183.134	PDGFRA;CDKN1A;SFRP1;FN1;IGF1;DDR2
cardiac muscle cell development	5/27	6.42e-06	0.000301533	0	0	23.0513	275.603	PDGFRB;PDGFRA;ACTC1;TTN;MYOM3
positive regulation of fibroblast proliferation	5/28	7.75242e-06	0.000352735	0	0	22.0479	259.449	PDGFRA;CDKN1A;FN1;IGF1;DDR2
collagen fibril organization	5/29	9.29174e-06	0.000397905	0	0	21.1282	244.8	COL1A1;COL3A1;COL1A2;COL2A1;DDR2
regulation of myoblast differentiation	5/29	9.29174e-06	0.000397905	0	0	21.1282	244.8	MYOG;MEF2C;SMYD1;DLL1;KLHL41
embryonic organ morphogenesis	5/33	1.79766e-05	0.000747827	0	0	18.1062	197.837	PDGFRA;ID2;MFAP2;HES1;SOX11
positive regulation of cellular process	17/519	1.94877e-05	0.000788169	0	0	3.57114	38.7316	PDGFRB;PDGFRA;JUN;LRP1;ACTN2;FN1;SOX11;IGF1;PTN;DLL1;SFRP1;DAB2;CCND2;LMNA;FLNA;S1PR3;HES1
positive regulation of muscle cell differentiation	5/34	2.09057e-05	0.000822668	0	0	17.481	188.366	MEF2A;MYOG;MEF2C;SMYD1;CDH15
regulation of smooth muscle cell migration	4/18	2.6604e-05	0.00101935	0	0	28.8426	303.84	PDGFRB;IGFBP5;LRP1;IGF1
muscle cell differentiation	5/36	2.78681e-05	0.00104041	0	0	16.3515	171.495	MYOG;MEF2C;MEGF10;IGF1;SYNE1
positive regulation of smooth muscle cell proliferation	5/37	3.19623e-05	0.00116343	0	0	15.8397	163.956	PDGFRB;JUN;MMP2;ID2;IGF1
negative regulation of platelet-derived growth factor receptor-beta signaling pathway	3/7	3.3473e-05	0.0011887	0	0	75.3655	776.624	PDGFRB;PDGFRA;LRP1
regulation of ossification	5/38	3.65079e-05	0.00126561	0	0	15.359	156.938	MEF2C;SFRP1;SOX11;KREMEN2;DDR2
regulation of ATPase activity	5/40	4.70895e-05	0.00156531	0	0	14.4799	144.269	MYL4;SLN;TPM2;TNNT2;TNNT3
regulation of heart contraction	7/95	4.73032e-05	0.00156531	0	0	8.12435	80.9099	RYR1;DES;CAV3;DMPK;TNNT2;HRC;ATP2A1
response to nicotine	4/21	5.08255e-05	0.00160874	0	0	23.7491	234.81	CHRNA1;CHRNB1;CHRND;CHRNG
embryonic skeletal system development	4/21	5.08255e-05	0.00160874	0	0	23.7491	234.81	COL1A1;PDGFRA;SOX11;SULF2
response to organic cyclic compound	6/69	6.58631e-05	0.00204036	0	0	9.68925	93.2874	CHRNA1;CHRNB1;CHRND;SFRP1;IGFBP5;CHRNG
regulation of muscle system process	3/9	7.91556e-05	0.00230501	0	0	50.2386	474.458	SLN;TNNC2;MYL9
embryonic digestive tract morphogenesis	3/9	7.91556e-05	0.00230501	0	0	50.2386	474.458	PDGFRA;ID2;SOX11
regulation of platelet-derived growth factor receptor-beta signaling pathway	3/9	7.91556e-05	0.00230501	0	0	50.2386	474.458	PDGFRB;PDGFRA;LRP1
protein complex subunit organization	5/45	8.39639e-05	0.00239709	0	0	12.6667	118.878	COL1A1;COL3A1;COL1A2;COL2A1;DDR2
neuromuscular synaptic transmission	4/24	8.81427e-05	0.002468	0	0	20.1837	188.446	CHRNA1;CHRNB1;CHRND;CHRNG
regulation of vascular smooth muscle cell proliferation	4/25	0.000104114	0.00286019	0	0	19.2216	176.262	JUN;MEF2C;MMP2;IGF1
regulation of astrocyte differentiation	3/10	0.000112247	0.0030265	0	0	43.0595	391.618	EPHA4;BIN1;HES1
regulation of signal transduction	10/233	0.000123946	0.00328119	0	0	4.62049	41.5643	PDGFRB;EPHA4;PDGFRA;IGFBP5;CAV3;IGFBP4;FRMPD1;RGS16;DLL1;DDR2
myosin filament assembly	3/11	0.000153203	0.00398327	0	0	37.6751	330.929	MYBPH;TTN;MYOM3
synaptic transmission, cholinergic	4/28	0.000164609	0.00420475	0	0	16.8163	146.503	CHRNA1;CHRND;CHRNB1;CHRNG
regulation of striated muscle contraction	4/29	0.00018946	0.00467549	0	0	16.1429	138.366	CAV3;TNNT3;TNNI1;MYBPH
skeletal muscle organ development	4/29	0.00018946	0.00467549	0	0	16.1429	138.366	MYOG;MYLPF;MEF2C;MYMX
regulation of neuron differentiation	6/84	0.000197282	0.00478738	0	0	7.81998	66.7113	MEF2C;BIN1;ID2;SOX11;NREP;DLL1
positive regulation of skeletal muscle tissue development	3/12	0.000202767	0.00483982	0	0	33.4873	284.758	MYOG;MEF2C;DLL1
positive regulation of phosphorylation	9/208	0.000254396	0.00586114	0	0	4.64124	38.4138	PDGFRB;EPHA4;PDGFRA;DAB2;CCND2;IGF1;TNIK;EFNA5;DDR2
regulation of neurogenesis	5/57	0.000261149	0.00586114	0	0	9.73767	80.3399	BIN1;SERPINF1;SOX11;NREP;DLL1
muscle cell development	3/13	0.000261658	0.00586114	0	0	30.1371	248.585	CAV3;MEGF10;HES1
striated muscle myosin thick filament assembly	3/13	0.000261658	0.00586114	0	0	30.1371	248.585	MYBPH;TTN;MYOM3
regulation of protein phosphorylation	10/261	0.000309603	0.00683004	0	0	4.09918	33.1223	DAB2;CCND2;FN1;HRC;HSPB1;TNIK;PLPP3;PAK3;EFNA5;TTN
platelet aggregation	4/33	0.000316377	0.00687529	0	0	13.9134	112.123	PDGFRA;HSPB1;FLNA;MYL9
positive regulation of myoblast differentiation	3/14	0.000330571	0.00687587	0	0	27.3959	219.57	MYOG;MEF2C;SMYD1
positive regulation of vascular smooth muscle cell proliferation	3/14	0.000330571	0.00687587	0	0	27.3959	219.57	JUN;MMP2;IGF1
negative regulation of smooth muscle cell migration	3/14	0.000330571	0.00687587	0	0	27.3959	219.57	MEF2C;IGFBP5;LRP1
positive regulation of cell development	4/34	0.000355773	0.00729586	0	0	13.449	106.801	MYOG;SERPINF1;SOX11;IGF1
positive regulation of osteoblast differentiation	4/35	0.000398558	0.00805973	0	0	13.0145	101.873	MEF2C;SOX11;IGF1;DDR2
digestive tract morphogenesis	3/15	0.000410176	0.0080705	0	0	25.1117	195.844	PDGFRA;ID2;SOX11
negative regulation of platelet-derived growth factor receptor signaling pathway	3/15	0.000410176	0.0080705	0	0	25.1117	195.844	PDGFRB;PDGFRA;LRP1
cardiac muscle tissue morphogenesis	4/36	0.000444895	0.00849826	0	0	12.6071	97.2978	ACTC1;TNNT2;TTN;MYOM3
regulation of blood circulation	4/36	0.000444895	0.00849826	0	0	12.6071	97.2978	DES;DMPK;CAV3;TNNT2
negative regulation of neuron differentiation	5/64	0.000449427	0.00849826	0	0	8.57931	66.1254	EPHA4;ID2;HES1;DLL1;ITM2C
positive regulation of macromolecule metabolic process	10/276	0.000480555	0.00897036	0	0	3.86506	29.5312	ACTA2;ACTA1;MEF2C;ACTC1;ID2;FN1;SOX11;SCRIB;IGF1;TTN
cellular response to transforming growth factor beta stimulus	6/100	0.00050703	0.00934475	0	0	6.48366	49.1911	MEF2C;SFRP1;JUN;COL3A1;COL1A2;FOS
extracellular matrix organization	9/229	0.000513722	0.00934974	0	0	4.19372	31.7625	COL1A1;COL3A1;COL1A2;COL2A1;MMP2;MFAP2;FN1;TGFBI;DDR2
regulation of kinase activity	6/101	0.000534631	0.00961016	0	0	6.41508	48.3308	PDGFRB;CDKN1C;PDGFRA;EPHA4;DDR2;TTN
regulation of insulin-like growth factor receptor signaling pathway	3/17	0.000604039	0.0105962	0	0	21.5221	159.519	IGFBP5;IGFBP4;IGF1
positive regulation of striated muscle cell differentiation	3/17	0.000604039	0.0105962	0	0	21.5221	159.519	MYOG;MEF2C;SMYD1
negative regulation of cell differentiation	7/150	0.000794112	0.0137646	0	0	4.98565	35.589	SFRP1;MEIS1;HES1;DLL1;MEIS2;VASN;RUNX1T1
regulation of myotube differentiation	3/19	0.00084817	0.0142379	0	0	18.8299	133.173	MYOG;DMPK;SMYD1
muscle tissue morphogenesis	3/19	0.00084817	0.0142379	0	0	18.8299	133.173	ACTC1;TTN;MYOM3
positive regulation of transcription, DNA-templated	23/1120	0.000850751	0.0142379	0	0	2.21544	15.6618	MEF2A;CDKN1C;MYOG;MEF2C;JUN;ZFHX3;EBF2;MOSPD1;SOX11;HFE2;IGF1;FOS;DLL1;MEIS2;ELK3;COL1A1;SFRP1;DAB2;ID2;TNNI2;HES1;VGLL2;SSBP3
regulation of actin cytoskeleton organization	5/75	0.000931121	0.0154058	0	0	7.22711	50.4389	PDGFRB;PDGFRA;LRP1;NEB;EFNA5
regulation of smooth muscle cell proliferation	4/44	0.000963362	0.0157602	0	0	10.0816	70.0178	PDGFRB;IGFBP5;ID2;IGF1
embryonic digestive tract development	3/20	0.00099053	0.0158485	0	0	17.7214	122.584	PDGFRA;ID2;SOX11
striated muscle cell development	3/20	0.00099053	0.0158485	0	0	17.7214	122.584	CHRNB1;IGF1;KLHL41
regulation of MAPK cascade	8/203	0.00102808	0.0162705	0	0	4.1891	28.8213	PDGFRB;EPHA4;PDGFRA;CAV3;FN1;IGF1;PAK3;DDR2
negative regulation of cell proliferation	11/363	0.00111253	0.0173984	0	0	3.21561	21.8697	CDKN1C;MYOG;SFRP1;CDKN1A;TES;IGFBP5;ID2;LMNA;SOX11;HES1;DLL1
negative regulation of ion transmembrane transporter activity	3/21	0.00114715	0.0173984	0	0	16.736	113.311	CAV3;SLN;ACTN2
regulation of cardiac muscle hypertrophy	3/21	0.00114715	0.0173984	0	0	16.736	113.311	MEF2A;CAV3;IGF1
embryonic skeletal system morphogenesis	3/21	0.00114715	0.0173984	0	0	16.736	113.311	PDGFRA;COL2A1;SOX11
response to calcium ion	5/79	0.00117739	0.0174927	0	0	6.83507	46.0988	RYR1;MEF2A;MEF2C;TNNT2;TTN
regulation of transforming growth factor beta receptor signaling pathway	5/79	0.00117739	0.0174927	0	0	6.83507	46.0988	CDKN1C;DAB2;SOX11;NREP;VASN
regulation of cell proliferation	17/740	0.001273	0.0187221	0	0	2.45115	16.3403	MYOG;PDGFRB;PDGFRA;JUN;CDKN1A;TES;FN1;SOX11;IGF1;PTN;DLL1;KLHL41;SFRP1;CCND2;LMNA;S1PR3;HES1
regulation of calcium ion import	3/22	0.00131855	0.019198	0	0	15.8544	105.134	PDGFRB;CAV3;SLN
ephrin receptor signaling pathway	5/82	0.00139149	0.0197794	0	0	6.56777	43.1987	EPHA4;EFNB1;MMP2;EFNA5;PAK3
negative regulation of binding	5/82	0.00139149	0.0197794	0	0	6.56777	43.1987	JUN;DAB2;SLN;ID2;NES
regulation of apoptotic process	18/815	0.0014283	0.0197794	0	0	2.35811	15.4486	PDGFRB;EPHA4;PDGFRA;MEF2C;JUN;ACTN2;HSPB1;SCRIB;IGF1;SEPT4;SFRP1;DAB2;CCND2;BIN1;FLNA;TNIK;PAK3;DDR2
plasma membrane fusion	2/6	0.00145357	0.0197794	0	0	49.9899	326.621	MYMX;MYMK
cardiac ventricle formation	2/6	0.00145357	0.0197794	0	0	49.9899	326.621	MEF2C;SOX11
regulation of skeletal muscle contraction	2/6	0.00145357	0.0197794	0	0	49.9899	326.621	DMPK;CAV3
negative regulation of glial cell proliferation	2/6	0.00145357	0.0197794	0	0	49.9899	326.621	HES1;SOX11
cellular response to amyloid-beta	3/23	0.00150522	0.0202927	0	0	15.0609	97.8781	EPHA4;LRP1;IGF1
platelet degranulation	6/124	0.00155929	0.0206471	0	0	5.15866	33.3431	ACTN2;FN1;FLNA;IGF1;TUBA4A;TTN
heart morphogenesis	4/50	0.00155988	0.0206471	0	0	8.76398	56.6429	ACTC1;HES1;MYOM3;TTN
peptidyl-tyrosine modification	4/51	0.00167955	0.0219937	0	0	8.57707	54.8009	PDGFRB;PDGFRA;EPHA4;DDR2
cytoskeleton organization	6/126	0.00169182	0.0219937	0	0	5.07216	32.3703	CNN2;DES;BIN1;DPYSL2;TNIK;SYNE1
positive regulation of ossification	4/52	0.00180545	0.0228585	0	0	8.39796	53.0495	MEF2C;SOX11;IGF1;DDR2
positive regulation of mitotic cell cycle	4/52	0.00180545	0.0228585	0	0	8.39796	53.0495	PDGFRB;HES1;IGF1;MEIS2
regulation of DNA binding	4/52	0.00180545	0.0228585	0	0	8.39796	53.0495	JUN;ID2;HES1;IGF1
response to amyloid-beta	3/25	0.00192633	0.0241788	0	0	13.6904	85.594	EPHA4;LRP1;IGF1
positive regulation of gene expression	17/771	0.00196583	0.0244637	0	0	2.34655	14.6233	CDKN1C;MEF2C;JUN;ZFHX3;FN1;SOX11;IGF1;FOS;TTN;COL1A1;ACTA2;ACTA1;SFRP1;DAB2;ACTC1;ID2;TNNI2
skeletal muscle myosin thick filament assembly	2/7	0.00202161	0.0245289	0	0	39.9899	248.092	TTN;MYOM3
regulation of extracellular matrix organization	2/7	0.00202161	0.0245289	0	0	39.9899	248.092	LRP1;DDR2
myoblast fusion	2/7	0.00202161	0.0245289	0	0	39.9899	248.092	MYMX;MYMK
cation transmembrane transport	3/26	0.00216167	0.0260115	0	0	13.0945	80.3591	CHRND;CHRNB1;CHRNG
transmembrane receptor protein tyrosine kinase signaling pathway	11/396	0.0022098	0.0263727	0	0	2.935	17.9471	PDGFRB;EPHA4;PDGFRA;EFNB1;MMP2;HSPB1;IGF1;PAK3;EFNA5;DDR2;SULF2
regulation of calcium ion transmembrane transporter activity	3/27	0.00241411	0.0285767	0	0	12.5482	75.6209	SLN;CAV3;HRC
skin development	5/94	0.00254253	0.029164	0	0	5.67877	33.9283	RYR1;COL1A1;COL3A1;COL1A2;DLL1
regulation of cytosolic calcium ion concentration	6/137	0.00257981	0.029164	0	0	4.64366	27.6764	RYR1;PDGFRA;EDNRA;CAV3;HRC;S1PR3
biomineral tissue development	2/8	0.00267777	0.029164	0	0	33.3232	197.366	COL1A1;DDR2
cell migration involved in heart development	2/8	0.00267777	0.029164	0	0	33.3232	197.366	PDGFRB;DCHS1
cellular response to prostaglandin E stimulus	2/8	0.00267777	0.029164	0	0	33.3232	197.366	SFRP1;GNG2
aorta development	2/8	0.00267777	0.029164	0	0	33.3232	197.366	PDGFRB;LRP1
negative regulation of potassium ion transmembrane transporter activity	2/8	0.00267777	0.029164	0	0	33.3232	197.366	CAV3;ACTN2
positive regulation of non-canonical Wnt signaling pathway	2/8	0.00267777	0.029164	0	0	33.3232	197.366	DAB2;SFRP1
endochondral ossification	2/8	0.00267777	0.029164	0	0	33.3232	197.366	MEF2C;INPPL1
regulation of aspartic-type endopeptidase activity involved in amyloid precursor protein catabolic process	2/8	0.00267777	0.029164	0	0	33.3232	197.366	EPHA4;BIN1
cardiac muscle cell action potential involved in contraction	3/28	0.00268405	0.029164	0	0	12.0457	71.3156	GJA1;CAV3;CACNA1G
cell junction assembly	4/59	0.00287494	0.0310067	0	0	7.32653	42.8728	CDH11;FLNA;CDH15;FLNC
striated muscle tissue development	3/29	0.00297188	0.0318166	0	0	11.5818	67.3894	MYOG;MYLPF;MEF2C
positive regulation of phospholipase C activity	3/30	0.00327799	0.0341015	0	0	11.1523	63.7969	PDGFRB;PDGFRA;EDNRA
artery morphogenesis	3/30	0.00327799	0.0341015	0	0	11.1523	63.7969	PDGFRB;LRP1;HES1
cellular response to metal ion	5/100	0.00332382	0.0341015	0	0	5.31849	30.3507	MEF2A;RYR1;MEF2C;JUN;FOS
negative regulation of transcription, DNA-templated	17/813	0.0033887	0.0341015	0	0	2.21784	12.6135	MEF2A;CDKN1C;MEF2C;JUN;ZFHX3;ARID5A;MOSPD1;SOX11;HFE2;MEIS2;ELK3;SFRP1;DAB2;ID2;FLNA;HES1;RUNX1T1
actin crosslink formation	2/9	0.00342023	0.0341015	0	0	28.5613	162.173	FLNA;PLS3
sarcoplasmic reticulum calcium ion transport	2/9	0.00342023	0.0341015	0	0	28.5613	162.173	RYR1;SLN
muscle cell fate commitment	2/9	0.00342023	0.0341015	0	0	28.5613	162.173	MYOG;MEF2C
negative regulation of potassium ion transmembrane transport	2/9	0.00342023	0.0341015	0	0	28.5613	162.173	CAV3;ACTN2
regulation of skeletal muscle cell differentiation	2/9	0.00342023	0.0341015	0	0	28.5613	162.173	MEF2C;KLHL41
positive regulation of astrocyte differentiation	2/9	0.00342023	0.0341015	0	0	28.5613	162.173	BIN1;HES1
regulation of actin filament-based process	4/62	0.00344294	0.0341015	0	0	6.94652	39.3967	PDGFRB;CNN2;LRP1;EFNA5
negative regulation of apoptotic process	12/485	0.00363673	0.0357776	0	0	2.60811	14.6489	PDGFRB;EPHA4;PDGFRA;MEF2C;SFRP1;DAB2;CCND2;FLNA;HSPB1;IGF1;DLL1;DDR2
regulated exocytosis	6/148	0.00377922	0.0369299	0	0	4.28154	23.8835	ACTN2;FN1;FLNA;IGF1;TUBA4A;TTN
regulation of myeloid cell differentiation	4/65	0.00408282	0.0396306	0	0	6.60388	36.3277	MEF2C;MEIS1;MYL9;MEIS2
regulation of phospholipase C activity	2/10	0.00424723	0.0398966	0	0	24.9899	136.482	PDGFRB;PDGFRA
positive regulation of smooth muscle cell migration	2/10	0.00424723	0.0398966	0	0	24.9899	136.482	PDGFRB;IGF1
positive regulation of glial cell differentiation	2/10	0.00424723	0.0398966	0	0	24.9899	136.482	BIN1;HES1
positive regulation of cardiac muscle cell differentiation	2/10	0.00424723	0.0398966	0	0	24.9899	136.482	MEF2C;IGF1
creatine metabolic process	2/10	0.00424723	0.0398966	0	0	24.9899	136.482	GAMT;CKB
negative regulation of neurogenesis	3/33	0.00430945	0.0402216	0	0	10.0355	54.663	COL3A1;ID2;DLL1
regulation of cardiac conduction	4/67	0.00455133	0.0422085	0	0	6.39359	34.4764	RYR1;DMPK;HRC;ATP2A1
regulation of cell migration	9/316	0.0046524	0.0426978	0	0	2.99192	16.0677	COL1A1;PDGFRB;PDGFRA;SFRP1;DAB2;IGFBP5;LMNA;FLNA;IGF1
epithelial tube morphogenesis	3/34	0.00469207	0.0426978	0	0	9.71131	52.0709	MEF2C;HES1;SCRIB
negative regulation of DNA binding	3/34	0.00469207	0.0426978	0	0	9.71131	52.0709	JUN;ID2;SOX11
positive regulation of nucleic acid-templated transcription	12/502	0.00477227	0.0431282	0	0	2.51541	13.4447	COL1A1;CDKN1C;MEF2C;SFRP1;JUN;ZFHX3;DAB2;ID2;TNNI2;SOX11;IGF1;FOS
regulation of epithelial to mesenchymal transition	4/68	0.00479861	0.0431282	0	0	6.29337	33.603	COL1A1;SFRP1;DAB2;VASN
regulation of osteoblast differentiation	4/69	0.00505475	0.0444297	0	0	6.19623	32.7621	MEF2C;SOX11;IGF1;DDR2
positive regulation of ATPase activity	3/35	0.00509459	0.0444297	0	0	9.40736	49.6669	MYL4;TNNT2;DYNC1I1
negative regulation of potassium ion transport	2/11	0.00515702	0.0444297	0	0	22.2121	117	CAV3;ACTN2
cellular response to prostaglandin stimulus	2/11	0.00515702	0.0444297	0	0	22.2121	117	SFRP1;GNG2
negative regulation of cardiac muscle hypertrophy	2/11	0.00515702	0.0444297	0	0	22.2121	117	CAV3;LMNA
negative regulation of protein localization to cell surface	2/11	0.00515702	0.0444297	0	0	22.2121	117	CAV3;ACTN2
spinal cord development	2/11	0.00515702	0.0444297	0	0	22.2121	117	SOX11;DLL1
protein localization to membrane	6/160	0.00551332	0.0467045	0	0	3.94551	20.519	CAV3;ACTN2;FRMPD1;FLNA;SCRIB;TNIK
regulation of cell morphogenesis involved in differentiation	3/36	0.00551729	0.0467045	0	0	9.12183	47.4323	EPHA4;TNIK;PAK3
cardiac muscle tissue development	3/36	0.00551729	0.0467045	0	0	9.12183	47.4323	ACTC1;TTN;MYOM3
positive regulation of kinase activity	5/113	0.00558601	0.0470129	0	0	4.67521	24.2526	PDGFRB;PDGFRA;EPHA4;CDKN1A;DDR2
positive regulation of protein depolymerization	2/12	0.00614788	0.0502882	0	0	19.9899	101.782	SLN;NES
endochondral bone morphogenesis	2/12	0.00614788	0.0502882	0	0	19.9899	101.782	MEF2C;INPPL1
cardiac muscle fiber development	2/12	0.00614788	0.0502882	0	0	19.9899	101.782	TTN;MYOM3
response to prostaglandin E	2/12	0.00614788	0.0502882	0	0	19.9899	101.782	SFRP1;GNG2
negative regulation of androgen receptor signaling pathway	2/12	0.00614788	0.0502882	0	0	19.9899	101.782	SFRP1;DAB2
positive regulation of peptidyl-tyrosine phosphorylation	5/116	0.00623218	0.0506931	0	0	4.54816	23.0957	EPHA4;DOK7;HES1;IGF1;EFNA5
cellular response to oxygen-containing compound	8/274	0.006468	0.0523189	0	0	3.05984	15.4243	MYOG;PDGFRA;MEF2C;SFRP1;JUN;GNG2;IGFBP5;FOS
ion transmembrane transport	7/219	0.00662085	0.0532595	0	0	3.35116	16.8145	RYR1;CHRNA1;CHRND;CHRNB1;GJA1;CHRNG;ATP2A1
inositol lipid-mediated signaling	3/39	0.00690907	0.0552667	0	0	8.36041	41.5923	PDGFRB;PDGFRA;IGF1
positive regulation of cell migration	7/221	0.00694629	0.0552667	0	0	3.3195	16.4964	COL1A1;PDGFRB;PDGFRA;DAB2;FN1;IGF1;DDR2
transforming growth factor beta receptor signaling pathway	4/76	0.00710764	0.056243	0	0	5.59184	27.6605	JUN;COL3A1;COL1A2;FOS
neuron fate commitment	2/13	0.0072181	0.0568084	0	0	18.1717	89.6077	ID2;DLL1
embryonic heart tube morphogenesis	3/40	0.00741502	0.0579256	0	0	8.13404	39.8913	MEF2C;HES1;DLL1
positive regulation of cytoskeleton organization	4/77	0.00743962	0.0579256	0	0	5.51496	27.0284	SYNPO2L;CDC42EP4;SYNPO;NES
positive regulation of protein kinase activity	6/172	0.00776863	0.0597316	0	0	3.65805	17.7696	EPHA4;CDKN1A;DOK7;TNIK;PAK3;DDR2
negative regulation of cell communication	4/78	0.00778167	0.0597316	0	0	5.44015	26.4173	PDGFRB;PDGFRA;EPHA4;DDR2
negative regulation of signal transduction	8/283	0.00779464	0.0597316	0	0	2.95833	14.3607	PDGFRB;EPHA4;PDGFRA;SFRP1;IGFBP5;LRP1;DDR2;SULF2
cellular response to peptide	3/41	0.00794234	0.0602294	0	0	7.91958	38.2955	EPHA4;LRP1;IGF1
calcium-dependent cell-cell adhesion via plasma membrane cell adhesion molecules	3/41	0.00794234	0.0602294	0	0	7.91958	38.2955	CDH11;DCHS1;CDH15
peptidyl-tyrosine phosphorylation	4/79	0.0081339	0.0612107	0	0	5.36735	25.8261	PDGFRB;PDGFRA;EPHA4;DDR2
negative regulation of programmed cell death	10/408	0.00818484	0.0612107	0	0	2.56572	12.3295	PDGFRB;EPHA4;PDGFRA;SFRP1;DAB2;CCND2;FLNA;HSPB1;IGF1;DDR2
regulation of synapse organization	2/14	0.00836603	0.0612107	0	0	16.6566	79.678	EPHA4;MEF2C
regulation of extracellular matrix disassembly	2/14	0.00836603	0.0612107	0	0	16.6566	79.678	LRP1;DDR2
negative regulation of hemopoiesis	2/14	0.00836603	0.0612107	0	0	16.6566	79.678	MEIS1;MEIS2
positive regulation of muscle hypertrophy	2/14	0.00836603	0.0612107	0	0	16.6566	79.678	MEF2A;IGF1
regulation of neural precursor cell proliferation	2/14	0.00836603	0.0612107	0	0	16.6566	79.678	ID2;NES
cellular response to calcium ion	3/42	0.00849124	0.0615463	0	0	7.71613	36.7961	RYR1;MEF2A;MEF2C
regulation of hydrolase activity	4/80	0.00849643	0.0615463	0	0	5.29646	25.2541	EPHA4;TPM2;TNNT3;EFNA5
positive regulation of protein phosphorylation	10/412	0.00873162	0.0629369	0	0	2.53967	12.0401	PDGFRB;EPHA4;PDGFRA;CDKN1A;DAB2;CCND2;IGF1;TNIK;EFNA5;DDR2
negative regulation of response to stimulus	5/127	0.00905106	0.064677	0	0	4.13577	19.4583	PDGFRB;PDGFRA;EPHA4;COL3A1;DDR2
cardiac ventricle morphogenesis	3/43	0.00906188	0.064677	0	0	7.52284	35.385	MEF2C;TNNT2;SOX11
regulation of anatomical structure morphogenesis	4/82	0.00925286	0.0653989	0	0	5.16013	24.164	MEF2C;SFRP1;EFNA5;DLL1
positive regulation of DNA metabolic process	4/82	0.00925286	0.0653989	0	0	5.16013	24.164	PDGFRB;PDGFRA;H2AFX;IGF1
neural crest cell differentiation	2/15	0.00959001	0.0656864	0	0	15.3745	71.4459	MEF2C;SOX11
vasculature development	2/15	0.00959001	0.0656864	0	0	15.3745	71.4459	PDGFRB;PDGFRA
positive regulation of potassium ion transmembrane transport	2/15	0.00959001	0.0656864	0	0	15.3745	71.4459	ACTN2;FLNA
positive regulation of potassium ion transport	2/15	0.00959001	0.0656864	0	0	15.3745	71.4459	ACTN2;FLNA
mitochondrion localization	2/15	0.00959001	0.0656864	0	0	15.3745	71.4459	MEF2A;ATP2A1
negative regulation of signaling	4/83	0.00964699	0.0656864	0	0	5.09455	23.6444	PDGFRB;PDGFRA;EPHA4;DDR2
positive regulation of transport	3/44	0.00965446	0.0656864	0	0	7.33899	34.0554	DAB2;LRP1;DLL1
positive regulation of actin filament bundle assembly	3/44	0.00965446	0.0656864	0	0	7.33899	34.0554	SFRP1;SYNPO2L;SYNPO
generation of neurons	5/130	0.0099509	0.0673884	0	0	4.0359	18.6059	MEF2C;ID2;SOX11;DLL1;ITM2C
positive regulation of supramolecular fiber organization	4/84	0.0100519	0.0677571	0	0	5.03061	23.1408	SYNPO2L;CAV3;CDC42EP4;SYNPO
nucleus organization	3/45	0.0102691	0.0685865	0	0	7.16389	32.8007	DMPK;BIN1;SYNE1
negative regulation of ossification	3/45	0.0102691	0.0685865	0	0	7.16389	32.8007	MEF2C;SFRP1;KREMEN2
positive regulation of cardiac muscle tissue growth	2/16	0.0108884	0.0705741	0	0	14.2756	64.5266	MEF2C;IGF1
neuromuscular process	2/16	0.0108884	0.0705741	0	0	14.2756	64.5266	CHRNA1;CHRND
aorta morphogenesis	2/16	0.0108884	0.0705741	0	0	14.2756	64.5266	PDGFRB;LRP1
positive regulation of cardiac muscle hypertrophy	2/16	0.0108884	0.0705741	0	0	14.2756	64.5266	MEF2A;IGF1
positive regulation of myotube differentiation	2/16	0.0108884	0.0705741	0	0	14.2756	64.5266	MYOG;SMYD1
regulation of G1/S transition of mitotic cell cycle	3/46	0.010906	0.0705741	0	0	6.99693	31.6152	CDKN1A;CCND2;ID2
cartilage development	3/46	0.010906	0.0705741	0	0	6.99693	31.6152	MEF2C;COL2A1;SULF2
positive regulation of transcription from RNA polymerase II promoter	16/848	0.0113541	0.0731483	0	0	1.98244	8.87773	MEF2A;MYOG;MEF2C;JUN;EBF2;MOSPD1;SOX11;HFE2;IGF1;FOS;DLL1;MEIS2;ELK3;HES1;VGLL2;SSBP3
cellular response to organic cyclic compound	5/135	0.011584	0.0743009	0	0	3.87968	17.2961	MYOG;MEF2C;SFRP1;GNG2;IGFBP5
divalent metal ion transport	4/88	0.0117811	0.0752336	0	0	4.79009	21.274	RYR1;SLN;ATP2A1;CACNA1G
regulation of cell cycle arrest	3/48	0.0122471	0.0769401	0	0	6.68528	29.4317	MYOG;BIN1;ID2
response to purine-containing compound	2/17	0.0122597	0.0769401	0	0	13.3232	58.6414	RYR1;JUN
positive regulation of cation transmembrane transport	2/17	0.0122597	0.0769401	0	0	13.3232	58.6414	ACTN2;FLNA
platelet-derived growth factor receptor signaling pathway	2/17	0.0122597	0.0769401	0	0	13.3232	58.6414	PDGFRB;PDGFRA
regulation of cardiac muscle cell membrane repolarization	2/18	0.0137022	0.0848954	0	0	12.4899	53.5841	CAV3;FLNA
regulation of amyloid-beta formation	2/18	0.0137022	0.0848954	0	0	12.4899	53.5841	EPHA4;BIN1
regulation of cellular response to transforming growth factor beta stimulus	2/18	0.0137022	0.0848954	0	0	12.4899	53.5841	SOX11;NREP
transmembrane receptor protein serine/threonine kinase signaling pathway	5/144	0.0149663	0.0904173	0	0	3.62682	15.2397	JUN;COL3A1;COL1A2;HFE2;FOS
positive regulation of cell-substrate adhesion	3/52	0.0152014	0.0904173	0	0	6.1383	25.6972	SFRP1;FN1;FLNA
regulation of calcium ion transport	3/52	0.0152014	0.0904173	0	0	6.1383	25.6972	SLN;CAV3;HRC
positive regulation of secretion by cell	3/52	0.0152014	0.0904173	0	0	6.1383	25.6972	SOX11;IGF1;TTN
positive regulation of transforming growth factor beta receptor signaling pathway	2/19	0.0152144	0.0904173	0	0	11.7546	49.199	CDKN1C;DAB2
negative regulation of phosphate metabolic process	2/19	0.0152144	0.0904173	0	0	11.7546	49.199	CDKN1C;CDKN1A
positive regulation of phospholipase activity	2/19	0.0152144	0.0904173	0	0	11.7546	49.199	PDGFRB;PDGFRA
positive regulation of pri-miRNA transcription from RNA polymerase II promoter	2/19	0.0152144	0.0904173	0	0	11.7546	49.199	JUN;FOS
negative regulation of calcium ion transport	2/19	0.0152144	0.0904173	0	0	11.7546	49.199	CAV3;SLN
positive regulation of cellular response to transforming growth factor beta stimulus	2/19	0.0152144	0.0904173	0	0	11.7546	49.199	CDKN1C;DAB2
positive regulation of phosphatidylinositol 3-kinase signaling	3/53	0.0159972	0.0942995	0	0	6.01523	24.875	PDGFRB;PDGFRA;IGF1
positive regulation of protein import into nucleus	3/53	0.0159972	0.0942995	0	0	6.01523	24.875	DAB2;FLNA;IGF1
regulation of protein kinase activity	5/147	0.0162263	0.0952642	0	0	3.54966	14.6286	CDKN1A;CAV3;HSPB1;DDR2;TTN
proteoglycan metabolic process	2/20	0.0167949	0.0966536	0	0	11.101	45.3663	IGF1;SULF2
negative regulation of ion transport	2/20	0.0167949	0.0966536	0	0	11.101	45.3663	CAV3;ACTN2
regulation of calcium ion transmembrane transport	2/20	0.0167949	0.0966536	0	0	11.101	45.3663	CAV3;HRC
cellular response to estradiol stimulus	2/20	0.0167949	0.0966536	0	0	11.101	45.3663	MYOG;SFRP1
glial cell development	2/20	0.0167949	0.0966536	0	0	11.101	45.3663	SOX11;DLL1
regulation of insulin secretion	4/98	0.0169055	0.0969074	0	0	4.27833	17.4561	SFRP1;MARCKS;NNAT;EFNA5
Notch signaling pathway	3/55	0.0176581	0.100824	0	0	5.78329	23.3446	MDK;HES1;DLL1
ventricular septum morphogenesis	2/21	0.018442	0.10413	0	0	10.5162	41.9925	SOX11;HES1
negative regulation of cyclin-dependent protein kinase activity	2/21	0.018442	0.10413	0	0	10.5162	41.9925	CDKN1C;CDKN1A
protein stabilization	5/152	0.0184799	0.10413	0	0	3.42805	13.6816	EPHA4;CDKN1A;FLNA;IGF1;PLPP3
phosphatidylinositol-mediated signaling	3/56	0.0185232	0.10413	0	0	5.67388	22.6316	PDGFRB;PDGFRA;IGF1
negative regulation of myeloid cell differentiation	2/22	0.0201544	0.112432	0	0	9.9899	39.0039	MEIS1;MEIS2
positive regulation of phosphatase activity	2/22	0.0201544	0.112432	0	0	9.9899	39.0039	PDGFRB;MEF2C
cell morphogenesis	3/59	0.0212576	0.118134	0	0	5.36911	20.6766	CDH11;CDH15;CAP2
negative regulation of gene expression	12/618	0.0219285	0.119591	0	0	2.0217	7.72282	CDKN1C;MEF2C;SFRP1;JUN;DAB2;IGFBP5;ID2;ARID5A;SOX11;HES1;ELK3;RUNX1T1
phospholipid dephosphorylation	2/23	0.0219305	0.119591	0	0	9.51371	36.3412	PLPPR3;PLPP3
neuronal action potential	2/23	0.0219305	0.119591	0	0	9.51371	36.3412	CHRNA1;CACNA1G
cell-cell adhesion mediated by cadherin	2/23	0.0219305	0.119591	0	0	9.51371	36.3412	CDH11;CDH15
regulation of androgen receptor signaling pathway	2/23	0.0219305	0.119591	0	0	9.51371	36.3412	SFRP1;DAB2
MAPK cascade	7/278	0.0220898	0.12001	0	0	2.61367	9.965	MEF2A;PDGFRB;PDGFRA;MEF2C;ACTN2;IGF1;TNIK
response to reactive oxygen species	3/60	0.0222156	0.120245	0	0	5.27465	20.0804	PDGFRA;JUN;FOS
positive regulation of cell cycle process	4/107	0.0225499	0.121602	0	0	3.90271	14.7992	PDGFRB;MYOG;ID2;IGF1
receptor clustering	2/24	0.0237689	0.125846	0	0	9.08081	33.9566	FLNA;SCRIB
regulation of actin filament bundle assembly	2/24	0.0237689	0.125846	0	0	9.08081	33.9566	SYNPO2L;SYNPO
regulation of cardiac muscle cell action potential	2/24	0.0237689	0.125846	0	0	9.08081	33.9566	CAV3;FLNA
regulation of chemotaxis	2/24	0.0237689	0.125846	0	0	9.08081	33.9566	PDGFRB;PDGFRA
cellular senescence	2/24	0.0237689	0.125846	0	0	9.08081	33.9566	CDKN1A;ID2
circulatory system development	4/109	0.0239421	0.125847	0	0	3.82799	14.2865	MEF2A;GJA1;MEF2C;COL3A1
negative regulation of protein kinase activity	4/109	0.0239421	0.125847	0	0	3.82799	14.2865	CDKN1C;CDKN1A;CAV3;HSPB1
Ras protein signal transduction	6/223	0.0249267	0.130551	0	0	2.79106	10.3041	JUN;CDKN1A;COL1A2;CDC42EP4;IGF1;PAK3
regulation of potassium ion transmembrane transporter activity	2/25	0.0256683	0.131133	0	0	8.68555	31.8108	CAV3;ACTN2
positive regulation of phosphatidylinositol 3-kinase activity	2/25	0.0256683	0.131133	0	0	8.68555	31.8108	PDGFRB;PDGFRA
negative regulation of epithelial to mesenchymal transition	2/25	0.0256683	0.131133	0	0	8.68555	31.8108	SFRP1;VASN
positive regulation of nuclear division	2/25	0.0256683	0.131133	0	0	8.68555	31.8108	PDGFRB;IGF1
regulation of nervous system development	2/25	0.0256683	0.131133	0	0	8.68555	31.8108	MEF2C;DLL1
positive regulation of embryonic development	2/25	0.0256683	0.131133	0	0	8.68555	31.8108	HES1;IGF1
negative regulation of cellular protein localization	2/25	0.0256683	0.131133	0	0	8.68555	31.8108	CAV3;ACTN2
positive regulation of endocytosis	3/64	0.0262798	0.133788	0	0	4.92777	17.9319	DAB2;LRP1;DLL1
ion transport	7/289	0.0265667	0.134777	0	0	2.51031	9.10764	RYR1;CHRNA1;CHRND;CHRNB1;GJA1;CHRNG;ATP2A1
cellular response to reactive oxygen species	3/65	0.0273538	0.13682	0	0	4.84804	17.4476	PDGFRA;JUN;FOS
apoptotic cell clearance	2/26	0.0276272	0.13682	0	0	8.32323	29.8717	LRP1;MEGF10
cytoskeleton-dependent intracellular transport	2/26	0.0276272	0.13682	0	0	8.32323	29.8717	TUBA1A;DYNC1I1
regulation of transcription regulatory region DNA binding	2/26	0.0276272	0.13682	0	0	8.32323	29.8717	SOX11;IGF1
lipid modification	2/26	0.0276272	0.13682	0	0	8.32323	29.8717	PLPPR3;PLPP3
regulation of pri-miRNA transcription from RNA polymerase II promoter	2/26	0.0276272	0.13682	0	0	8.32323	29.8717	JUN;FOS
negative regulation of catalytic activity	2/26	0.0276272	0.13682	0	0	8.32323	29.8717	SLN;NES
negative regulation of cell growth	4/115	0.0284264	0.140301	0	0	3.61997	12.8887	EPHA4;GJA1;SFRP1;CDKN1A
positive regulation of lipid kinase activity	2/27	0.0296442	0.144839	0	0	7.9899	28.1124	PDGFRB;PDGFRA
negative regulation of smooth muscle cell proliferation	2/27	0.0296442	0.144839	0	0	7.9899	28.1124	MEF2C;IGFBP5
regulation of protein localization to cell surface	2/27	0.0296442	0.144839	0	0	7.9899	28.1124	CAV3;ACTN2
protein localization to cell periphery	4/117	0.0300247	0.146207	0	0	3.55554	12.4648	CAV3;ACTN2;FLNA;TNIK
negative regulation of Wnt signaling pathway	5/174	0.0308142	0.146895	0	0	2.97846	10.3644	SFRP1;DAB2;LRP1;IGFBP4;KREMEN2
calcium ion transport	4/118	0.0308434	0.146895	0	0	3.52417	12.26	RYR1;SLN;ATP2A1;CACNA1G
protein autophosphorylation	5/175	0.0314728	0.146895	0	0	2.96078	10.2403	PDGFRB;PDGFRA;EPHA4;TNIK;DDR2
regulation of phosphorylation	4/119	0.0316752	0.146895	0	0	3.49335	12.0598	CDKN1C;CDKN1A;FN1;HSPB1
positive regulation of phospholipid metabolic process	2/28	0.0317181	0.146895	0	0	7.68221	26.5103	PDGFRB;PDGFRA
negative regulation of intracellular steroid hormone receptor signaling pathway	2/28	0.0317181	0.146895	0	0	7.68221	26.5103	DAB2;SFRP1
cellular response to ketone	2/28	0.0317181	0.146895	0	0	7.68221	26.5103	SFRP1;GNG2
cellular response to alcohol	2/28	0.0317181	0.146895	0	0	7.68221	26.5103	SFRP1;GNG2
chondrocyte differentiation	2/28	0.0317181	0.146895	0	0	7.68221	26.5103	MEF2C;SULF2
dopamine receptor signaling pathway	2/28	0.0317181	0.146895	0	0	7.68221	26.5103	GNG2;FLNA
ventricular septum development	2/28	0.0317181	0.146895	0	0	7.68221	26.5103	HES1;SOX11
calcium ion import	2/28	0.0317181	0.146895	0	0	7.68221	26.5103	ATP2A1;CACNA1G
regulation of adenylate cyclase activity	2/28	0.0317181	0.146895	0	0	7.68221	26.5103	PALM;CAP2
positive regulation of protein tyrosine kinase activity	2/28	0.0317181	0.146895	0	0	7.68221	26.5103	EPHA4;DOK7
regulation of transmembrane receptor protein serine/threonine kinase signaling pathway	2/28	0.0317181	0.146895	0	0	7.68221	26.5103	SOX11;NREP
positive regulation of neurogenesis	3/69	0.031881	0.146895	0	0	4.5533	15.6895	MEF2C;SERPINF1;SOX11
regulation of endocytosis	3/69	0.031881	0.146895	0	0	4.5533	15.6895	DAB2;LRP1;DLL1
negative regulation of cell migration	4/121	0.0333781	0.152826	0	0	3.43328	11.6727	SFRP1;COL3A1;IGFBP5;LRP1
regulation of cell differentiation	4/121	0.0333781	0.152826	0	0	3.43328	11.6727	JUN;MEGF10;DLL1;KLHL41
negative regulation of cellular macromolecule biosynthetic process	10/512	0.0336555	0.153613	0	0	2.02328	6.8621	CDKN1C;SFRP1;JUN;DAB2;IGFBP5;ID2;ARID5A;HES1;ELK3;RUNX1T1
cellular response to cadmium ion	2/29	0.0338475	0.154006	0	0	7.39731	25.0465	JUN;FOS
positive regulation of cell motility	5/179	0.0341951	0.155017	0	0	2.89213	9.76289	PDGFRB;COL1A1;PDGFRA;DAB2;IGF1
regulation of cation channel activity	3/71	0.0342825	0.155017	0	0	4.41893	14.9056	MEF2C;ACTN2;HRC
negative regulation of nucleic acid-templated transcription	9/444	0.0350199	0.157861	0	0	2.09767	7.03105	CDKN1C;SFRP1;JUN;DAB2;ID2;ARID5A;HES1;ELK3;RUNX1T1
cellular calcium ion homeostasis	4/123	0.0351336	0.157884	0	0	3.37524	11.3023	RYR1;DMPK;HRC;ATP2A1
Rho protein signal transduction	3/72	0.0355175	0.15863	0	0	4.35467	14.5347	COL1A2;CDC42EP4;PAK3
regulation of epithelial cell proliferation	3/72	0.0355175	0.15863	0	0	4.35467	14.5347	CDKN1C;SFRP1;IGF1
regulation of developmental growth	2/30	0.036031	0.158974	0	0	7.13276	23.7048	IGF1;DLL1
connective tissue development	2/30	0.036031	0.158974	0	0	7.13276	23.7048	COL2A1;SULF2
response to estradiol	2/30	0.036031	0.158974	0	0	7.13276	23.7048	MYOG;SFRP1
negative regulation of macromolecule metabolic process	4/124	0.0360311	0.158974	0	0	3.34694	11.1231	MEF2C;SFRP1;ID2;SOX11
negative regulation of multicellular organismal process	4/125	0.0369418	0.162499	0	0	3.31911	10.9478	MEF2C;SFRP1;KREMEN2;VASN
G2/M transition of mitotic cell cycle	4/126	0.0378656	0.165333	0	0	3.29174	10.7762	CDKN1A;TUBA1A;NES;TUBA4A
regulation of dendritic spine development	2/31	0.0382674	0.165333	0	0	6.88645	22.4716	EPHA4;MEF2C
response to cadmium ion	2/31	0.0382674	0.165333	0	0	6.88645	22.4716	JUN;FOS
alpha-amino acid metabolic process	2/31	0.0382674	0.165333	0	0	6.88645	22.4716	GAMT;CKB
regulation of protein tyrosine kinase activity	2/31	0.0382674	0.165333	0	0	6.88645	22.4716	EPHA4;DOK7
skeletal system morphogenesis	2/31	0.0382674	0.165333	0	0	6.88645	22.4716	PDGFRA;SOX11
cell cycle G2/M phase transition	4/127	0.0388027	0.16715	0	0	3.26481	10.6082	CDKN1A;TUBA1A;NES;TUBA4A
negative regulation of phosphorylation	3/75	0.0393585	0.169044	0	0	4.17259	13.4985	CDKN1C;CDKN1A;PLPP3
nervous system development	9/455	0.0399045	0.170885	0	0	2.04477	6.58676	MEF2C;MDK;DPYSL2;DCHS1;HES1;PTN;EFNA5;PCDH18;NES
activation of adenylate cyclase activity	2/32	0.0405555	0.171156	0	0	6.65657	21.3349	EDNRA;CAP2
dendrite morphogenesis	2/32	0.0405555	0.171156	0	0	6.65657	21.3349	MEF2A;PAK3
endodermal cell differentiation	2/32	0.0405555	0.171156	0	0	6.65657	21.3349	MMP2;FN1
purine ribonucleoside triphosphate metabolic process	2/32	0.0405555	0.171156	0	0	6.65657	21.3349	MYH3;MYH8
regulation of potassium ion transmembrane transport	2/32	0.0405555	0.171156	0	0	6.65657	21.3349	CAV3;FLNA
protein localization to plasma membrane	4/130	0.0416931	0.175449	0	0	3.18659	10.1251	CAV3;ACTN2;FLNA;TNIK
negative regulation of cellular process	10/534	0.0427655	0.178439	0	0	1.93612	6.10269	MYOG;GJA1;SFRP1;CDKN1A;TES;CAV3;LMNA;SOX11;TGFBI;DLL1
positive regulation of adenylate cyclase activity	2/33	0.042894	0.178439	0	0	6.44151	20.2845	EDNRA;CAP2
regulation of phosphatidylinositol 3-kinase activity	2/33	0.042894	0.178439	0	0	6.44151	20.2845	PDGFRB;PDGFRA
stem cell differentiation	2/33	0.042894	0.178439	0	0	6.44151	20.2845	MEF2C;SFRP1
visual perception	3/78	0.0434016	0.180036	0	0	4.00508	12.565	COL1A1;COL2A1;RGS16
positive regulation of cytosolic calcium ion concentration	4/133	0.0447024	0.184237	0	0	3.11201	9.67127	PDGFRA;EDNRA;CAV3;S1PR3
cation transport	3/79	0.0447938	0.184237	0	0	3.95218	12.2742	CHRNB1;CHRND;CHRNG
cell-cell junction assembly	3/79	0.0447938	0.184237	0	0	3.95218	12.2742	GJA1;CDH11;CDH15
bone development	2/34	0.0452816	0.185197	0	0	6.2399	19.3116	PLS3;SULF2
positive regulation of DNA binding	2/34	0.0452816	0.185197	0	0	6.2399	19.3116	HES1;IGF1
regulation of phosphatidylinositol 3-kinase signaling	3/80	0.046208	0.188456	0	0	3.90065	11.993	PDGFRB;PDGFRA;IGF1
positive regulation of binding	3/81	0.0476441	0.190869	0	0	3.85045	11.7208	LRP1;HES1;IGF1
sensory perception of light stimulus	3/81	0.0476441	0.190869	0	0	3.85045	11.7208	COL1A1;COL2A1;RGS16
regulation of cyclin-dependent protein kinase activity	2/35	0.0477172	0.190869	0	0	6.05051	18.4084	CDKN1C;CDKN1A
positive regulation of peptide secretion	2/35	0.0477172	0.190869	0	0	6.05051	18.4084	IGF1;TTN
positive regulation of DNA replication	2/35	0.0477172	0.190869	0	0	6.05051	18.4084	PDGFRA;IGF1
protein kinase B signaling	2/35	0.0477172	0.190869	0	0	6.05051	18.4084	CDKN1A;IGF1
cholesterol biosynthetic process	2/35	0.0477172	0.190869	0	0	6.05051	18.4084	HMGCS1;ACAT2
positive regulation of transferase activity	4/137	0.0488995	0.194273	0	0	3.0178	9.10768	PDGFRB;PDGFRA;EPHA4;DDR2
positive regulation of protein secretion	3/82	0.049102	0.194273	0	0	3.80152	11.4572	NNAT;IGF1;TTN
positive regulation of transmembrane receptor protein serine/threonine kinase signaling pathway	3/82	0.049102	0.194273	0	0	3.80152	11.4572	CDKN1C;DAB2;SOX11
positive regulation of cell cycle arrest	3/82	0.049102	0.194273	0	0	3.80152	11.4572	MYOG;CDKN1A;ID2
positive regulation of signaling	2/36	0.0501995	0.196348	0	0	5.87225	17.5683	SCRIB;SOX11
endoderm formation	2/36	0.0501995	0.196348	0	0	5.87225	17.5683	MMP2;FN1
heart looping	2/36	0.0501995	0.196348	0	0	5.87225	17.5683	MEF2C;DLL1
secondary alcohol biosynthetic process	2/36	0.0501995	0.196348	0	0	5.87225	17.5683	HMGCS1;ACAT2
positive regulation of protein ubiquitination	3/83	0.0505815	0.196348	0	0	3.75381	11.202	CAV3;SEPT4;KLHL40
cellular response to growth factor stimulus	4/139	0.051077	0.196348	0	0	2.97279	8.84233	MEF2C;SFRP1;HSPB1;HFE2
neuron differentiation	4/139	0.051077	0.196348	0	0	2.97279	8.84233	MEF2C;ID2;SOX11;ITM2C
positive regulation of intracellular signal transduction	9/479	0.0521224	0.196348	0	0	1.93795	5.72502	PDGFRB;EPHA4;PDGFRA;GJA1;FLNA;SOX11;IGF1;SEPT4;DDR2
regulation of dendrite development	2/37	0.0527275	0.196348	0	0	5.70418	16.7852	MEF2C;TNIK
regulation of peptidyl-tyrosine phosphorylation	3/85	0.0536051	0.196348	0	0	3.66188	10.7151	SFRP1;IGF1;EFNA5
positive regulation of signal transduction	5/206	0.0563388	0.196348	0	0	2.50019	7.19148	SFRP1;FLNA;IGF1;DLL1;SULF2
positive regulation of fat cell differentiation	2/39	0.0579156	0.196348	0	0	5.3953	15.37	FNDC5;SFRP1
positive regulation of reactive oxygen species metabolic process	2/39	0.0579156	0.196348	0	0	5.3953	15.37	PDGFRB;CDKN1A
purine ribonucleoside monophosphate metabolic process	2/39	0.0579156	0.196348	0	0	5.3953	15.37	MYH3;MYH8
negative regulation of transcription from RNA polymerase II promoter	10/565	0.0582692	0.196348	0	0	1.82504	5.188	MEF2A;MEF2C;JUN;ZFHX3;ARID5A;MOSPD1;SOX11;HFE2;HES1;MEIS2
type B pancreatic cell development	1/6	0.0585267	0.196348	0	0	19.8945	56.4659	DLL1
positive regulation of microtubule motor activity	1/6	0.0585267	0.196348	0	0	19.8945	56.4659	DYNC1I1
regulation of glial cell differentiation	1/6	0.0585267	0.196348	0	0	19.8945	56.4659	EPHA4
positive regulation of skeletal muscle fiber development	1/6	0.0585267	0.196348	0	0	19.8945	56.4659	MYOG
regulation of macrophage apoptotic process	1/6	0.0585267	0.196348	0	0	19.8945	56.4659	MEF2C
embryonic camera-type eye development	1/6	0.0585267	0.196348	0	0	19.8945	56.4659	NES
release of sequestered calcium ion into cytosol by sarcoplasmic reticulum	1/6	0.0585267	0.196348	0	0	19.8945	56.4659	RYR1
positive regulation of protein import into nucleus, translocation	1/6	0.0585267	0.196348	0	0	19.8945	56.4659	IGF1
transmembrane receptor protein tyrosine phosphatase signaling pathway	1/6	0.0585267	0.196348	0	0	19.8945	56.4659	PTN
response to heparin	1/6	0.0585267	0.196348	0	0	19.8945	56.4659	SFRP1
regulation of protein depolymerization	1/6	0.0585267	0.196348	0	0	19.8945	56.4659	SLN
embryonic skeletal joint development	1/6	0.0585267	0.196348	0	0	19.8945	56.4659	COL2A1
positive regulation of aspartic-type peptidase activity	1/6	0.0585267	0.196348	0	0	19.8945	56.4659	EPHA4
vascular smooth muscle cell differentiation	1/6	0.0585267	0.196348	0	0	19.8945	56.4659	HES1
striated muscle hypertrophy	1/6	0.0585267	0.196348	0	0	19.8945	56.4659	TTN
regulation of skeletal muscle satellite cell proliferation	1/6	0.0585267	0.196348	0	0	19.8945	56.4659	MYOG
positive regulation of amyloid-beta clearance	1/6	0.0585267	0.196348	0	0	19.8945	56.4659	LRP1
negative regulation of oligodendrocyte differentiation	1/6	0.0585267	0.196348	0	0	19.8945	56.4659	HES1
ventricular cardiac muscle cell development	1/6	0.0585267	0.196348	0	0	19.8945	56.4659	MEF2A
negative regulation of lymphocyte differentiation	1/6	0.0585267	0.196348	0	0	19.8945	56.4659	SFRP1
cellular response to monoamine stimulus	1/6	0.0585267	0.196348	0	0	19.8945	56.4659	GNG2
positive regulation of extrinsic apoptotic signaling pathway via death domain receptors	1/6	0.0585267	0.196348	0	0	19.8945	56.4659	SFRP1
negative regulation of endoplasmic reticulum calcium ion concentration	1/6	0.0585267	0.196348	0	0	19.8945	56.4659	ATP2A1
muscle tissue development	1/6	0.0585267	0.196348	0	0	19.8945	56.4659	SRPK3
polyphosphate metabolic process	1/6	0.0585267	0.196348	0	0	19.8945	56.4659	PRUNE2
negative regulation of muscle cell apoptotic process	1/6	0.0585267	0.196348	0	0	19.8945	56.4659	IGF1
positive regulation of clathrin-dependent endocytosis	1/6	0.0585267	0.196348	0	0	19.8945	56.4659	DAB2
collagen biosynthetic process	1/6	0.0585267	0.196348	0	0	19.8945	56.4659	COL1A1
positive regulation of fibroblast migration	1/6	0.0585267	0.196348	0	0	19.8945	56.4659	DDR2
regulation of cardiac muscle hypertrophy in response to stress	1/6	0.0585267	0.196348	0	0	19.8945	56.4659	LMNA
positive regulation of cardiac muscle tissue development	1/6	0.0585267	0.196348	0	0	19.8945	56.4659	MEF2C
vascular smooth muscle cell development	1/6	0.0585267	0.196348	0	0	19.8945	56.4659	HES1
negative regulation of neural precursor cell proliferation	1/6	0.0585267	0.196348	0	0	19.8945	56.4659	ID2
regulation of mesenchymal stem cell differentiation	1/6	0.0585267	0.196348	0	0	19.8945	56.4659	PDGFRA
hematopoietic stem cell differentiation	1/6	0.0585267	0.196348	0	0	19.8945	56.4659	SFRP1
response to catecholamine	1/6	0.0585267	0.196348	0	0	19.8945	56.4659	GNG2
regulation of lysosomal protein catabolic process	1/6	0.0585267	0.196348	0	0	19.8945	56.4659	LRP1
gap junction assembly	1/6	0.0585267	0.196348	0	0	19.8945	56.4659	GJA1
regulation of relaxation of cardiac muscle	1/6	0.0585267	0.196348	0	0	19.8945	56.4659	HRC
astrocyte differentiation	1/6	0.0585267	0.196348	0	0	19.8945	56.4659	DLL1
glandular epithelial cell development	1/6	0.0585267	0.196348	0	0	19.8945	56.4659	DLL1
regulation of glial cell apoptotic process	1/6	0.0585267	0.196348	0	0	19.8945	56.4659	DLL1
regulation of cytokine production involved in immune response	1/6	0.0585267	0.196348	0	0	19.8945	56.4659	TRIL
negative regulation of cell size	1/6	0.0585267	0.196348	0	0	19.8945	56.4659	CAV3
chondrocyte development	1/6	0.0585267	0.196348	0	0	19.8945	56.4659	SULF2
astrocyte activation	1/6	0.0585267	0.196348	0	0	19.8945	56.4659	LRP1
embryonic skeletal joint morphogenesis	1/6	0.0585267	0.196348	0	0	19.8945	56.4659	COL2A1
regulation of sarcomere organization	1/6	0.0585267	0.196348	0	0	19.8945	56.4659	CAV3
positive regulation of blood pressure	1/6	0.0585267	0.196348	0	0	19.8945	56.4659	ID2
positive regulation of fibroblast apoptotic process	1/6	0.0585267	0.196348	0	0	19.8945	56.4659	SFRP1
positive regulation of aspartic-type endopeptidase activity involved in amyloid precursor protein catabolic process	1/6	0.0585267	0.196348	0	0	19.8945	56.4659	EPHA4
response to peptide hormone	2/40	0.0605735	0.199536	0	0	5.25306	14.729	IGFBP5;IGF1
regulation of cellular localization	2/40	0.0605735	0.199536	0	0	5.25306	14.729	MEF2C;EFNA5
positive regulation of epithelial to mesenchymal transition	2/40	0.0605735	0.199536	0	0	5.25306	14.729	COL1A1;DAB2
positive regulation of mitotic nuclear division	2/40	0.0605735	0.199536	0	0	5.25306	14.729	PDGFRB;IGF1
positive regulation of Ras protein signal transduction	2/40	0.0605735	0.199536	0	0	5.25306	14.729	COL3A1;IGF1
response to cAMP	2/40	0.0605735	0.199536	0	0	5.25306	14.729	JUN;IGFBP5
determination of heart left/right asymmetry	2/40	0.0605735	0.199536	0	0	5.25306	14.729	MEF2C;DLL1
sterol biosynthetic process	2/40	0.0605735	0.199536	0	0	5.25306	14.729	HMGCS1;ACAT2
negative regulation of canonical Wnt signaling pathway	4/148	0.061522	0.201071	0	0	2.78571	7.76757	SFRP1;DAB2;IGFBP4;KREMEN2
heart development	4/149	0.0627473	0.201071	0	0	2.76636	7.65906	MEF2A;GJA1;MEF2C;COL3A1
regulation of canonical Wnt signaling pathway	5/213	0.0631659	0.201071	0	0	2.41519	6.67072	COL1A1;SFRP1;DAB2;IGFBP4;KREMEN2
negative regulation of kinase activity	3/91	0.0631816	0.201071	0	0	3.41117	9.42077	CDKN1C;CAV3;HSPB1
odontogenesis	2/41	0.0632725	0.201071	0	0	5.1181	14.1275	COL1A1;COL1A2
negative regulation of cell projection organization	2/41	0.0632725	0.201071	0	0	5.1181	14.1275	EPHA4;ITM2C
regulation of substrate adhesion-dependent cell spreading	2/41	0.0632725	0.201071	0	0	5.1181	14.1275	FLNA;EFNA5
positive regulation of cellular metabolic process	3/92	0.0648498	0.201071	0	0	3.37267	9.22655	PDGFRB;CDKN1A;SCRIB
regulation of cell cycle	5/215	0.0651987	0.201071	0	0	2.39194	6.53076	SFRP1;JUN;ID2;TNIK;PAK3
regulation of protein modification process	2/42	0.0660116	0.201071	0	0	4.9899	13.5622	FN1;HSPB1
central nervous system development	5/217	0.0672679	0.201071	0	0	2.36913	6.39446	NNAT;SOX11;PCDH18;NES;DLL1
angiotensin-activated signaling pathway	1/7	0.0679443	0.201071	0	0	16.5779	44.5791	ACTN2
regulation of atrial cardiac muscle cell membrane repolarization	1/7	0.0679443	0.201071	0	0	16.5779	44.5791	FLNA
cellular response to caffeine	1/7	0.0679443	0.201071	0	0	16.5779	44.5791	RYR1
positive regulation of insulin-like growth factor receptor signaling pathway	1/7	0.0679443	0.201071	0	0	16.5779	44.5791	IGF1
axon regeneration	1/7	0.0679443	0.201071	0	0	16.5779	44.5791	NREP
negative regulation of muscle hypertrophy	1/7	0.0679443	0.201071	0	0	16.5779	44.5791	CAV3
smooth muscle cell migration	1/7	0.0679443	0.201071	0	0	16.5779	44.5791	PDGFRB
positive regulation of lipid transport	1/7	0.0679443	0.201071	0	0	16.5779	44.5791	LRP1
AV node cell action potential	1/7	0.0679443	0.201071	0	0	16.5779	44.5791	CACNA1G
positive regulation of calcineurin-NFAT signaling cascade	1/7	0.0679443	0.201071	0	0	16.5779	44.5791	IGF1
negative regulation of glial cell apoptotic process	1/7	0.0679443	0.201071	0	0	16.5779	44.5791	DLL1
regulation of endocytic recycling	1/7	0.0679443	0.201071	0	0	16.5779	44.5791	ACTN2
positive regulation of striated muscle contraction	1/7	0.0679443	0.201071	0	0	16.5779	44.5791	ATP2A1
radial glial cell differentiation	1/7	0.0679443	0.201071	0	0	16.5779	44.5791	HES1
negative regulation of axon regeneration	1/7	0.0679443	0.201071	0	0	16.5779	44.5791	EPHA4
positive regulation of extracellular matrix disassembly	1/7	0.0679443	0.201071	0	0	16.5779	44.5791	DDR2
melanocyte differentiation	1/7	0.0679443	0.201071	0	0	16.5779	44.5791	MEF2C
positive regulation of cell migration by vascular endothelial growth factor signaling pathway	1/7	0.0679443	0.201071	0	0	16.5779	44.5791	HSPB1
pharyngeal arch artery morphogenesis	1/7	0.0679443	0.201071	0	0	16.5779	44.5791	HES1
negative regulation of epidermal cell differentiation	1/7	0.0679443	0.201071	0	0	16.5779	44.5791	DLL1
release of sequestered calcium ion into cytosol by endoplasmic reticulum	1/7	0.0679443	0.201071	0	0	16.5779	44.5791	RYR1
vascular smooth muscle contraction	1/7	0.0679443	0.201071	0	0	16.5779	44.5791	EDNRA
negative regulation of osteoblast proliferation	1/7	0.0679443	0.201071	0	0	16.5779	44.5791	SFRP1
positive regulation of insulin receptor signaling pathway	1/7	0.0679443	0.201071	0	0	16.5779	44.5791	IGF1
epithelial cell differentiation involved in kidney development	1/7	0.0679443	0.201071	0	0	16.5779	44.5791	MEF2C
adenylate cyclase-activating dopamine receptor signaling pathway	1/7	0.0679443	0.201071	0	0	16.5779	44.5791	GNG2
regulation of sterol transport	1/7	0.0679443	0.201071	0	0	16.5779	44.5791	LRP1
noradrenergic neuron differentiation	1/7	0.0679443	0.201071	0	0	16.5779	44.5791	SOX11
SA node cell action potential	1/7	0.0679443	0.201071	0	0	16.5779	44.5791	CACNA1G
response to caffeine	1/7	0.0679443	0.201071	0	0	16.5779	44.5791	RYR1
tooth mineralization	1/7	0.0679443	0.201071	0	0	16.5779	44.5791	COL1A1
negative regulation of glycoprotein biosynthetic process	1/7	0.0679443	0.201071	0	0	16.5779	44.5791	ITM2C
negative regulation of calcium ion import	1/7	0.0679443	0.201071	0	0	16.5779	44.5791	SLN
positive regulation of myeloid cell apoptotic process	1/7	0.0679443	0.201071	0	0	16.5779	44.5791	MEF2C
regulation of skeletal muscle fiber development	1/7	0.0679443	0.201071	0	0	16.5779	44.5791	MYOG
regulation of Wnt signaling pathway, planar cell polarity pathway	1/7	0.0679443	0.201071	0	0	16.5779	44.5791	DAB2
neuron fate specification	1/7	0.0679443	0.201071	0	0	16.5779	44.5791	DLL1
marginal zone B cell differentiation	1/7	0.0679443	0.201071	0	0	16.5779	44.5791	DLL1
regulation of relaxation of muscle	1/7	0.0679443	0.201071	0	0	16.5779	44.5791	SLN
regulation of cytoskeleton organization	3/95	0.069975	0.206661	0	0	3.26219	8.67619	PDGFRB;LRP1;EFNA5
regulation of focal adhesion assembly	2/44	0.0716056	0.209112	0	0	4.7518	12.5285	SFRP1;EFNA5
adherens junction organization	2/44	0.0716056	0.209112	0	0	4.7518	12.5285	CDH11;CDH15
regulation of dendrite morphogenesis	2/44	0.0716056	0.209112	0	0	4.7518	12.5285	EPHA4;TNIK
regulation of cell death	3/96	0.0717231	0.209112	0	0	3.22695	8.50284	JUN;LRP1;SOX11
cell morphogenesis involved in neuron differentiation	3/97	0.0734906	0.209112	0	0	3.19246	8.33423	MEF2A;MEF2C;PAK3
cellular response to organonitrogen compound	3/97	0.0734906	0.209112	0	0	3.19246	8.33423	MEF2C;SFRP1;IGFBP5
small GTPase mediated signal transduction	3/99	0.0770836	0.209112	0	0	3.12563	8.01058	JUN;CDKN1A;IGF1
regulation of vascular associated smooth muscle cell migration	1/8	0.0772681	0.209112	0	0	14.2089	36.3815	MEF2C
regulation of nitrogen compound metabolic process	1/8	0.0772681	0.209112	0	0	14.2089	36.3815	LRP1
regulation of brown fat cell differentiation	1/8	0.0772681	0.209112	0	0	14.2089	36.3815	FNDC5
lipoprotein transport	1/8	0.0772681	0.209112	0	0	14.2089	36.3815	LRP1
alpha-amino acid biosynthetic process	1/8	0.0772681	0.209112	0	0	14.2089	36.3815	GAMT
positive regulation of cell aging	1/8	0.0772681	0.209112	0	0	14.2089	36.3815	LMNA
cardiac muscle hypertrophy	1/8	0.0772681	0.209112	0	0	14.2089	36.3815	TTN
regulation of fibroblast apoptotic process	1/8	0.0772681	0.209112	0	0	14.2089	36.3815	SFRP1
positive regulation of mitochondrial calcium ion concentration	1/8	0.0772681	0.209112	0	0	14.2089	36.3815	ATP2A1
stress-induced premature senescence	1/8	0.0772681	0.209112	0	0	14.2089	36.3815	CDKN1A
regulation of lipid transport	1/8	0.0772681	0.209112	0	0	14.2089	36.3815	LRP1
negative regulation of glial cell differentiation	1/8	0.0772681	0.209112	0	0	14.2089	36.3815	HES1
integrin activation	1/8	0.0772681	0.209112	0	0	14.2089	36.3815	FN1
protein lipoylation	1/8	0.0772681	0.209112	0	0	14.2089	36.3815	NNAT
cellular response to purine-containing compound	1/8	0.0772681	0.209112	0	0	14.2089	36.3815	RYR1
positive regulation of behavior	1/8	0.0772681	0.209112	0	0	14.2089	36.3815	MEF2C
microvillus organization	1/8	0.0772681	0.209112	0	0	14.2089	36.3815	TNIK
cytoskeletal anchoring at nuclear membrane	1/8	0.0772681	0.209112	0	0	14.2089	36.3815	SYNE1
negative regulation of neuron projection regeneration	1/8	0.0772681	0.209112	0	0	14.2089	36.3815	EPHA4
negative regulation of monooxygenase activity	1/8	0.0772681	0.209112	0	0	14.2089	36.3815	CAV3
actin filament network formation	1/8	0.0772681	0.209112	0	0	14.2089	36.3815	PLS3
microvillus assembly	1/8	0.0772681	0.209112	0	0	14.2089	36.3815	TNIK
negative regulation of bone remodeling	1/8	0.0772681	0.209112	0	0	14.2089	36.3815	SFRP1
regulation of smooth muscle cell apoptotic process	1/8	0.0772681	0.209112	0	0	14.2089	36.3815	IGF1
negative regulation of protein complex disassembly	1/8	0.0772681	0.209112	0	0	14.2089	36.3815	SLN
cellular response to UV-B	1/8	0.0772681	0.209112	0	0	14.2089	36.3815	CDKN1A
positive regulation of early endosome to late endosome transport	1/8	0.0772681	0.209112	0	0	14.2089	36.3815	DAB2
positive regulation of protein homodimerization activity	1/8	0.0772681	0.209112	0	0	14.2089	36.3815	MEF2C
atrial cardiac muscle cell to AV node cell signaling	1/8	0.0772681	0.209112	0	0	14.2089	36.3815	GJA1
mammary gland epithelial cell differentiation	1/8	0.0772681	0.209112	0	0	14.2089	36.3815	ID2
regulation of striated muscle cell differentiation	1/8	0.0772681	0.209112	0	0	14.2089	36.3815	DMPK
negative regulation of calcium ion transmembrane transport	1/8	0.0772681	0.209112	0	0	14.2089	36.3815	SLN
regulation of dopamine receptor signaling pathway	1/8	0.0772681	0.209112	0	0	14.2089	36.3815	PALM
aldehyde biosynthetic process	1/8	0.0772681	0.209112	0	0	14.2089	36.3815	DDR2
lipoprotein localization	1/8	0.0772681	0.209112	0	0	14.2089	36.3815	LRP1
positive regulation of tumor necrosis factor biosynthetic process	1/8	0.0772681	0.209112	0	0	14.2089	36.3815	HSPB1
response to vitamin D	1/8	0.0772681	0.209112	0	0	14.2089	36.3815	SFRP1
regulation of cardiac muscle cell action potential involved in regulation of contraction	1/8	0.0772681	0.209112	0	0	14.2089	36.3815	CAV3
peptide cross-linking	2/47	0.0802709	0.216034	0	0	4.43434	11.185	COL3A1;FN1
polyol metabolic process	2/47	0.0802709	0.216034	0	0	4.43434	11.185	INPP4B;INPPL1
inositol phosphate metabolic process	2/47	0.0802709	0.216034	0	0	4.43434	11.185	INPP4B;INPPL1
positive regulation of protein modification process	4/163	0.0812297	0.218211	0	0	2.52099	6.32887	DAB2;CCND2;TNIK;EFNA5
positive regulation of chemotaxis	2/48	0.0832284	0.223169	0	0	4.33773	10.7843	PDGFRB;HSPB1
regulation of mitotic cell cycle	4/165	0.0840681	0.224497	0	0	2.48942	6.16411	SCRIB;TNIK;PAK3;MEIS2
transmembrane transport	7/378	0.0860379	0.224497	0	0	1.8994	4.65917	RYR1;CHRNA1;CHRND;CHRNB1;GJA1;CHRNG;ATP2A1
regulation of megakaryocyte differentiation	2/49	0.0862189	0.224497	0	0	4.24522	10.4045	MEF2C;MYL9
regulation of reactive oxygen species metabolic process	2/49	0.0862189	0.224497	0	0	4.24522	10.4045	PDGFRB;CDKN1A
regulation of striated muscle tissue development	1/9	0.0864991	0.224497	0	0	12.4322	30.4292	MEGF10
type B pancreatic cell differentiation	1/9	0.0864991	0.224497	0	0	12.4322	30.4292	DLL1
regulation of amyloid precursor protein biosynthetic process	1/9	0.0864991	0.224497	0	0	12.4322	30.4292	ITM2C
engulfment of apoptotic cell	1/9	0.0864991	0.224497	0	0	12.4322	30.4292	MEGF10
mature B cell differentiation involved in immune response	1/9	0.0864991	0.224497	0	0	12.4322	30.4292	DLL1
protein autoprocessing	1/9	0.0864991	0.224497	0	0	12.4322	30.4292	HFE2
positive regulation of leukocyte apoptotic process	1/9	0.0864991	0.224497	0	0	12.4322	30.4292	MEF2C
B cell homeostasis	1/9	0.0864991	0.224497	0	0	12.4322	30.4292	MEF2C
response to muscle stretch	1/9	0.0864991	0.224497	0	0	12.4322	30.4292	TTN
regulation of cell communication by electrical coupling involved in cardiac conduction	1/9	0.0864991	0.224497	0	0	12.4322	30.4292	HRC
mitral valve morphogenesis	1/9	0.0864991	0.224497	0	0	12.4322	30.4292	DCHS1
negative regulation of amyloid-beta formation	1/9	0.0864991	0.224497	0	0	12.4322	30.4292	BIN1
columnar/cuboidal epithelial cell differentiation	1/9	0.0864991	0.224497	0	0	12.4322	30.4292	SOX11
regulation of glycoprotein biosynthetic process	1/9	0.0864991	0.224497	0	0	12.4322	30.4292	IGF1
neuron projection development	4/167	0.0869547	0.225278	0	0	2.45862	6.00486	EPHA4;CDH11;TNIK;PAK3
regulation of bone mineralization	2/50	0.0892415	0.228277	0	0	4.15657	10.044	MEF2C;DDR2
receptor internalization	2/50	0.0892415	0.228277	0	0	4.15657	10.044	LRP1;CAV3
regulation of blood vessel endothelial cell migration	2/50	0.0892415	0.228277	0	0	4.15657	10.044	MEF2C;HSPB1
wound healing	2/50	0.0892415	0.228277	0	0	4.15657	10.044	PDGFRA;COL3A1
positive regulation of cellular component organization	3/106	0.0902475	0.228277	0	0	2.91218	7.00437	DAB2;LRP1;DLL1
positive regulation of epithelial cell proliferation	3/107	0.0922004	0.228277	0	0	2.88403	6.87492	SFRP1;SOX11;IGF1
regulation of protein secretion	3/107	0.0922004	0.228277	0	0	2.88403	6.87492	MARCKS;IGF1;TTN
negative regulation of neuron projection development	2/51	0.092295	0.228277	0	0	4.07153	9.7015	EPHA4;ITM2C
positive regulation of developmental growth	2/51	0.092295	0.228277	0	0	4.07153	9.7015	IGF1;DLL1
anterograde trans-synaptic signaling	5/240	0.0936405	0.228277	0	0	2.13475	5.05572	CHRNA1;CHRND;CHRNB1;CHRNG;SCRIB
positive regulation of hydrolase activity	4/172	0.0943786	0.228277	0	0	2.38484	5.62927	MYL4;SFRP1;TNNT2;RGS16
plasma membrane bounded cell projection assembly	5/241	0.0948925	0.228277	0	0	2.1256	5.0058	ABLIM3;ACTN2;FLNA;TNIK;SEPT4
positive regulation of nervous system development	2/52	0.0953788	0.228277	0	0	3.9899	9.37586	SERPINF1;SOX11
regulation of cell-matrix adhesion	2/52	0.0953788	0.228277	0	0	3.9899	9.37586	SFRP1;EFNA5
glomerular filtration	1/10	0.0956382	0.228277	0	0	11.0503	25.937	SULF2
protein-cofactor linkage	1/10	0.0956382	0.228277	0	0	11.0503	25.937	NNAT
adrenal gland development	1/10	0.0956382	0.228277	0	0	11.0503	25.937	MDK
membrane raft organization	1/10	0.0956382	0.228277	0	0	11.0503	25.937	CAV3
negative regulation of cellular protein catabolic process	1/10	0.0956382	0.228277	0	0	11.0503	25.937	EPHA4
dorsal/ventral axis specification	1/10	0.0956382	0.228277	0	0	11.0503	25.937	SFRP1
positive regulation of calcium ion import	1/10	0.0956382	0.228277	0	0	11.0503	25.937	PDGFRB
adenylate cyclase-inhibiting dopamine receptor signaling pathway	1/10	0.0956382	0.228277	0	0	11.0503	25.937	FLNA
neuron projection regeneration	1/10	0.0956382	0.228277	0	0	11.0503	25.937	NREP
negative regulation of cytosolic calcium ion concentration	1/10	0.0956382	0.228277	0	0	11.0503	25.937	HRC
positive regulation of cytoplasmic transport	1/10	0.0956382	0.228277	0	0	11.0503	25.937	DAB2
regulation of actin filament length	1/10	0.0956382	0.228277	0	0	11.0503	25.937	NEB
negative regulation of stem cell differentiation	1/10	0.0956382	0.228277	0	0	11.0503	25.937	HES1
neuron projection fasciculation	1/10	0.0956382	0.228277	0	0	11.0503	25.937	EPHA4
mitotic nuclear envelope reassembly	1/10	0.0956382	0.228277	0	0	11.0503	25.937	LMNA
positive regulation of receptor recycling	1/10	0.0956382	0.228277	0	0	11.0503	25.937	SCRIB
positive regulation of amyloid-beta formation	1/10	0.0956382	0.228277	0	0	11.0503	25.937	EPHA4
negative regulation of transcription from RNA polymerase II promoter in response to stress	1/10	0.0956382	0.228277	0	0	11.0503	25.937	JUN
regulation of phospholipase activity	1/10	0.0956382	0.228277	0	0	11.0503	25.937	LRP1
muscle cell migration	1/10	0.0956382	0.228277	0	0	11.0503	25.937	MEGF10
regulation of amyloid-beta clearance	1/10	0.0956382	0.228277	0	0	11.0503	25.937	LRP1
neuroepithelial cell differentiation	1/10	0.0956382	0.228277	0	0	11.0503	25.937	SOX11
regulation of DNA-templated transcription, initiation	1/10	0.0956382	0.228277	0	0	11.0503	25.937	JUN
astrocyte development	1/10	0.0956382	0.228277	0	0	11.0503	25.937	DLL1
neurotransmitter receptor transport	1/10	0.0956382	0.228277	0	0	11.0503	25.937	SCRIB
positive regulation of lipid localization	1/10	0.0956382	0.228277	0	0	11.0503	25.937	LRP1
protein kinase A signaling	1/10	0.0956382	0.228277	0	0	11.0503	25.937	TTN
negative regulation of cell activation	1/10	0.0956382	0.228277	0	0	11.0503	25.937	PDGFRA
protein localization to synapse	1/10	0.0956382	0.228277	0	0	11.0503	25.937	SCRIB
central nervous system projection neuron axonogenesis	1/10	0.0956382	0.228277	0	0	11.0503	25.937	EPHA4
motor neuron axon guidance	1/10	0.0956382	0.228277	0	0	11.0503	25.937	EPHA4
smooth muscle cell differentiation	1/10	0.0956382	0.228277	0	0	11.0503	25.937	MEF2C
regulation of axon regeneration	1/10	0.0956382	0.228277	0	0	11.0503	25.937	EPHA4
insulin-like growth factor receptor signaling pathway	1/10	0.0956382	0.228277	0	0	11.0503	25.937	IGF1
regulation of Wnt signaling pathway	3/109	0.0961583	0.229143	0	0	2.82933	6.6256	SFRP1;LRP1;SULF2
positive regulation of tyrosine phosphorylation of STAT protein	2/53	0.0984918	0.23432	0	0	3.91147	9.06593	HES1;IGF1
regulation of protein binding	3/111	0.100185	0.236576	0	0	2.77665	6.38835	DAB2;LRP1;NES
cell morphogenesis involved in differentiation	2/54	0.101633	0.236576	0	0	3.83605	8.77069	MEF2C;FN1
membrane fusion	2/54	0.101633	0.236576	0	0	3.83605	8.77069	MYMX;MYMK
action potential	2/54	0.101633	0.236576	0	0	3.83605	8.77069	CHRNA1;CACNA1G
phosphatidylinositol metabolic process	3/112	0.102223	0.236576	0	0	2.75104	6.27401	PDGFRB;INPP4B;INPPL1
regulation of ERK1 and ERK2 cascade	5/247	0.102583	0.236576	0	0	2.07226	4.7187	PDGFRB;EPHA4;PDGFRA;FN1;DDR2
negative regulation of protein phosphorylation	4/178	0.103669	0.236576	0	0	2.3019	5.21737	SFRP1;CAV3;HSPB1;PLPP3
positive regulation of developmental process	3/113	0.104278	0.236576	0	0	2.72589	6.16241	JUN;LMNA;SOX11
regulation of hippo signaling	1/11	0.104686	0.236576	0	0	9.94472	22.4431	SOX11
regulation of tumor necrosis factor biosynthetic process	1/11	0.104686	0.236576	0	0	9.94472	22.4431	HSPB1
negative regulation of blood vessel diameter	1/11	0.104686	0.236576	0	0	9.94472	22.4431	EDNRA
morphogenesis of an epithelial sheet	1/11	0.104686	0.236576	0	0	9.94472	22.4431	SOX11
positive regulation of extracellular matrix organization	1/11	0.104686	0.236576	0	0	9.94472	22.4431	DDR2
embryonic eye morphogenesis	1/11	0.104686	0.236576	0	0	9.94472	22.4431	MFAP2
regulation of vascular endothelial growth factor signaling pathway	1/11	0.104686	0.236576	0	0	9.94472	22.4431	DLL1
heart process	1/11	0.104686	0.236576	0	0	9.94472	22.4431	ACTC1
cell-substrate junction assembly	1/11	0.104686	0.236576	0	0	9.94472	22.4431	PLEC
regulation of non-canonical Wnt signaling pathway	1/11	0.104686	0.236576	0	0	9.94472	22.4431	SFRP1
somite development	1/11	0.104686	0.236576	0	0	9.94472	22.4431	SOX11
positive regulation of myoblast fusion	1/11	0.104686	0.236576	0	0	9.94472	22.4431	MYOG
regulation of integrin-mediated signaling pathway	1/11	0.104686	0.236576	0	0	9.94472	22.4431	FLNA
regulation of cardiac muscle cell differentiation	1/11	0.104686	0.236576	0	0	9.94472	22.4431	MEF2C
mitochondrion distribution	1/11	0.104686	0.236576	0	0	9.94472	22.4431	MEF2A
hemidesmosome assembly	1/11	0.104686	0.236576	0	0	9.94472	22.4431	PLEC
negative regulation of amyloid precursor protein catabolic process	1/11	0.104686	0.236576	0	0	9.94472	22.4431	BIN1
response to axon injury	1/11	0.104686	0.236576	0	0	9.94472	22.4431	NREP
renal filtration	1/11	0.104686	0.236576	0	0	9.94472	22.4431	SULF2
positive regulation of actin filament depolymerization	1/11	0.104686	0.236576	0	0	9.94472	22.4431	ACTN2
cytidine to uridine editing	1/11	0.104686	0.236576	0	0	9.94472	22.4431	APOBEC2
positive regulation of glycoprotein biosynthetic process	1/11	0.104686	0.236576	0	0	9.94472	22.4431	IGF1
transcytosis	1/11	0.104686	0.236576	0	0	9.94472	22.4431	LRP1
relaxation of muscle	1/11	0.104686	0.236576	0	0	9.94472	22.4431	ATP2A1
regulation of axonogenesis	2/55	0.104802	0.236576	0	0	3.76348	8.48922	EPHA4;PAK3
regulation of immune response	5/251	0.107879	0.242264	0	0	2.03815	4.53844	COL1A1;COL3A1;COL1A2;COL2A1;TRIL
chordate embryonic development	2/56	0.107998	0.242264	0	0	3.6936	8.22065	COL1A1;SULF2
positive regulation of protein transport	2/56	0.107998	0.242264	0	0	3.6936	8.22065	IGF1;TTN
ATP metabolic process	2/56	0.107998	0.242264	0	0	3.6936	8.22065	MYH3;MYH8
cellular response to oxidative stress	3/115	0.108436	0.242264	0	0	2.67694	5.94708	PDGFRA;JUN;FOS
positive regulation of cell death	2/57	0.111219	0.242264	0	0	3.62626	7.9642	LRP1;FOS
protein homotetramerization	2/57	0.111219	0.242264	0	0	3.62626	7.9642	RYR1;ACTN2
phosphate-containing compound metabolic process	4/183	0.11172	0.242264	0	0	2.23703	4.90304	INPP4B;PLPPR3;INPPL1;PLPP3
cellular protein metabolic process	8/484	0.113543	0.242264	0	0	1.69153	3.68004	IGFBP5;IGFBP4;MMP2;FN1;HRC;IGF1;TGFBI;DLL1
positive regulation of pseudopodium assembly	1/12	0.113644	0.242264	0	0	9.0402	19.6596	CDC42EP4
cellular response to fluid shear stress	1/12	0.113644	0.242264	0	0	9.0402	19.6596	MEF2C
regulation of myoblast fusion	1/12	0.113644	0.242264	0	0	9.0402	19.6596	MYOG
axonal fasciculation	1/12	0.113644	0.242264	0	0	9.0402	19.6596	EPHA4
vasoconstriction	1/12	0.113644	0.242264	0	0	9.0402	19.6596	EDNRA
regulation of pseudopodium assembly	1/12	0.113644	0.242264	0	0	9.0402	19.6596	CDC42EP4
positive regulation of interleukin-1 production	1/12	0.113644	0.242264	0	0	9.0402	19.6596	HSPB1
regulation of oligodendrocyte differentiation	1/12	0.113644	0.242264	0	0	9.0402	19.6596	HES1
negative regulation of ATPase activity	1/12	0.113644	0.242264	0	0	9.0402	19.6596	TNNT2
ribose phosphate metabolic process	1/12	0.113644	0.242264	0	0	9.0402	19.6596	DDR2
establishment of apical/basal cell polarity	1/12	0.113644	0.242264	0	0	9.0402	19.6596	SCRIB
pentose-phosphate shunt	1/12	0.113644	0.242264	0	0	9.0402	19.6596	DDR2
negative regulation of vascular smooth muscle cell proliferation	1/12	0.113644	0.242264	0	0	9.0402	19.6596	MEF2C
regulation of protein import into nucleus, translocation	1/12	0.113644	0.242264	0	0	9.0402	19.6596	IGF1
collagen metabolic process	1/12	0.113644	0.242264	0	0	9.0402	19.6596	COL1A1
negative regulation of epithelial cell differentiation	1/12	0.113644	0.242264	0	0	9.0402	19.6596	DLL1
regulation of vascular endothelial cell proliferation	1/12	0.113644	0.242264	0	0	9.0402	19.6596	MEF2C
regulation of hormone secretion	1/12	0.113644	0.242264	0	0	9.0402	19.6596	SOX11
positive regulation of potassium ion transmembrane transporter activity	1/12	0.113644	0.242264	0	0	9.0402	19.6596	ACTN2
positive regulation of amyloid precursor protein catabolic process	1/12	0.113644	0.242264	0	0	9.0402	19.6596	EPHA4
regulation of bone remodeling	1/12	0.113644	0.242264	0	0	9.0402	19.6596	SFRP1
negative regulation of substrate adhesion-dependent cell spreading	1/12	0.113644	0.242264	0	0	9.0402	19.6596	EFNA5
positive regulation of cardiocyte differentiation	1/12	0.113644	0.242264	0	0	9.0402	19.6596	MEF2C
regulation of cell communication by electrical coupling	1/12	0.113644	0.242264	0	0	9.0402	19.6596	HRC
negative regulation of fibroblast growth factor receptor signaling pathway	1/12	0.113644	0.242264	0	0	9.0402	19.6596	SULF2
negative regulation of myoblast differentiation	1/12	0.113644	0.242264	0	0	9.0402	19.6596	DLL1
regulation of establishment of endothelial barrier	1/12	0.113644	0.242264	0	0	9.0402	19.6596	S1PR3
positive regulation of SMAD protein import into nucleus	1/12	0.113644	0.242264	0	0	9.0402	19.6596	DAB2
negative regulation by host of viral transcription	1/12	0.113644	0.242264	0	0	9.0402	19.6596	JUN
positive regulation of programmed cell death	5/257	0.116068	0.247068	0	0	1.98901	4.2835	SFRP1;JUN;BIN1;SCRIB;SEPT4
brain development	3/119	0.116942	0.248203	0	0	2.58411	5.5457	NNAT;PCDH18;NES
regulation of neuron projection development	3/119	0.116942	0.248203	0	0	2.58411	5.5457	EPHA4;PAK3;ITM2C
negative regulation of growth	3/120	0.119106	0.251593	0	0	2.56189	5.45103	GJA1;SFRP1;CDKN1A
regulation of GTPase activity	4/188	0.120039	0.251593	0	0	2.17569	4.61232	EPHA4;SFRP1;RGS16;EFNA5
cell chemotaxis	2/60	0.121029	0.251593	0	0	3.43817	7.26047	PDGFRB;PDGFRA
positive regulation of protein binding	2/60	0.121029	0.251593	0	0	3.43817	7.26047	MEF2C;LRP1
regulation of interleukin-1 beta production	1/13	0.122513	0.251593	0	0	8.28643	17.3977	HSPB1
regulation of endothelial cell chemotaxis	1/13	0.122513	0.251593	0	0	8.28643	17.3977	HSPB1
mitochondrial genome maintenance	1/13	0.122513	0.251593	0	0	8.28643	17.3977	MEF2A
positive regulation of cardiac muscle cell proliferation	1/13	0.122513	0.251593	0	0	8.28643	17.3977	MEF2C
atrial cardiac muscle cell action potential	1/13	0.122513	0.251593	0	0	8.28643	17.3977	GJA1
embryonic appendage morphogenesis	1/13	0.122513	0.251593	0	0	8.28643	17.3977	MYH3
regulation of neurotransmitter transport	1/13	0.122513	0.251593	0	0	8.28643	17.3977	MEF2C
regulation of NMDA receptor activity	1/13	0.122513	0.251593	0	0	8.28643	17.3977	MEF2C
regulation of cell aging	1/13	0.122513	0.251593	0	0	8.28643	17.3977	LMNA
Notch receptor processing, ligand-dependent	1/13	0.122513	0.251593	0	0	8.28643	17.3977	DLL1
mammary gland epithelium development	1/13	0.122513	0.251593	0	0	8.28643	17.3977	SCRIB
regulation of biomineral tissue development	1/13	0.122513	0.251593	0	0	8.28643	17.3977	DDR2
positive regulation of glycogen biosynthetic process	1/13	0.122513	0.251593	0	0	8.28643	17.3977	IGF1
positive regulation of cholesterol efflux	1/13	0.122513	0.251593	0	0	8.28643	17.3977	LRP1
positive regulation of endothelial cell chemotaxis	1/13	0.122513	0.251593	0	0	8.28643	17.3977	HSPB1
positive regulation of protein complex disassembly	1/13	0.122513	0.251593	0	0	8.28643	17.3977	SLN
response to UV-B	1/13	0.122513	0.251593	0	0	8.28643	17.3977	CDKN1A
negative regulation of interleukin-10 production	1/13	0.122513	0.251593	0	0	8.28643	17.3977	DLL1
positive regulation of smoothened signaling pathway	1/13	0.122513	0.251593	0	0	8.28643	17.3977	SFRP1
actin cytoskeleton reorganization	2/61	0.124346	0.25428	0	0	3.37973	7.04569	FLNA;TNIK
regulation of tyrosine phosphorylation of STAT protein	2/61	0.124346	0.25428	0	0	3.37973	7.04569	HES1;IGF1
regulation of DNA replication	2/61	0.124346	0.25428	0	0	3.37973	7.04569	PDGFRA;IGF1
endocytosis	5/263	0.124545	0.25433	0	0	1.94216	4.04569	CAV3;LRP1;BIN1;DPYSL2;INPPL1
carbohydrate homeostasis	2/63	0.131043	0.262227	0	0	3.26859	6.64252	CAV3;IGF1
regulation of fibroblast migration	1/14	0.131294	0.262227	0	0	7.64863	15.5291	DDR2
regulation of ventricular cardiac muscle cell membrane repolarization	1/14	0.131294	0.262227	0	0	7.64863	15.5291	CAV3
positive regulation of neural precursor cell proliferation	1/14	0.131294	0.262227	0	0	7.64863	15.5291	NES
intermediate filament organization	1/14	0.131294	0.262227	0	0	7.64863	15.5291	DES
acetyl-CoA metabolic process	1/14	0.131294	0.262227	0	0	7.64863	15.5291	HMGCS1
epiboly involved in wound healing	1/14	0.131294	0.262227	0	0	7.64863	15.5291	FLNA
stem cell development	1/14	0.131294	0.262227	0	0	7.64863	15.5291	SOX11
regulation of calcineurin-NFAT signaling cascade	1/14	0.131294	0.262227	0	0	7.64863	15.5291	IGF1
cell communication by electrical coupling involved in cardiac conduction	1/14	0.131294	0.262227	0	0	7.64863	15.5291	GJA1
positive regulation of heart rate	1/14	0.131294	0.262227	0	0	7.64863	15.5291	HRC
thymus development	1/14	0.131294	0.262227	0	0	7.64863	15.5291	HES1
positive regulation of calcium ion-dependent exocytosis	1/14	0.131294	0.262227	0	0	7.64863	15.5291	CACNA1G
negative regulation of cation transmembrane transport	1/14	0.131294	0.262227	0	0	7.64863	15.5291	CAV3
positive regulation of glycogen metabolic process	1/14	0.131294	0.262227	0	0	7.64863	15.5291	IGF1
smooth muscle contraction	1/14	0.131294	0.262227	0	0	7.64863	15.5291	EDNRA
positive regulation of protein polymerization	2/64	0.134423	0.266781	0	0	3.21571	6.45317	CAV3;CDC42EP4
homophilic cell adhesion via plasma membrane adhesion molecules	2/64	0.134423	0.266781	0	0	3.21571	6.45317	CDH11;CDH15
positive regulation of JAK-STAT cascade	2/64	0.134423	0.266781	0	0	3.21571	6.45317	HES1;IGF1
cellular response to decreased oxygen levels	2/64	0.134423	0.266781	0	0	3.21571	6.45317	SFRP1;LMNA
positive regulation of protein modification by small protein conjugation or removal	2/65	0.137822	0.266781	0	0	3.1645	6.2714	SEPT4;KLHL40
regulation of macromolecule metabolic process	3/129	0.139233	0.266781	0	0	2.37781	4.68811	SRPK3;LRP1;IGF1
mesenchymal cell development	1/15	0.139987	0.266781	0	0	7.10194	13.9639	SOX11
regulation of mRNA metabolic process	1/15	0.139987	0.266781	0	0	7.10194	13.9639	SRPK3
negative regulation of muscle cell differentiation	1/15	0.139987	0.266781	0	0	7.10194	13.9639	DLL1
maintenance of protein location in nucleus	1/15	0.139987	0.266781	0	0	7.10194	13.9639	SYNE1
septin ring assembly	1/15	0.139987	0.266781	0	0	7.10194	13.9639	SEPT4
regulation of B cell differentiation	1/15	0.139987	0.266781	0	0	7.10194	13.9639	SFRP1
autonomic nervous system development	1/15	0.139987	0.266781	0	0	7.10194	13.9639	SOX11
positive regulation of cellular response to insulin stimulus	1/15	0.139987	0.266781	0	0	7.10194	13.9639	IGF1
positive regulation of glycolytic process	1/15	0.139987	0.266781	0	0	7.10194	13.9639	IGF1
negative regulation of platelet activation	1/15	0.139987	0.266781	0	0	7.10194	13.9639	PDGFRA
positive regulation of small GTPase mediated signal transduction	1/15	0.139987	0.266781	0	0	7.10194	13.9639	IGF1
transport along microtubule	1/15	0.139987	0.266781	0	0	7.10194	13.9639	DYNC1I1
positive regulation of coenzyme metabolic process	1/15	0.139987	0.266781	0	0	7.10194	13.9639	IGF1
negative regulation of insulin secretion	1/15	0.139987	0.266781	0	0	7.10194	13.9639	SFRP1
ventricular cardiac muscle cell action potential	1/15	0.139987	0.266781	0	0	7.10194	13.9639	CAV3
positive regulation of syncytium formation by plasma membrane fusion	1/15	0.139987	0.266781	0	0	7.10194	13.9639	MYOG
protein O-linked fucosylation	1/15	0.139987	0.266781	0	0	7.10194	13.9639	SPON1
cardiac muscle cell differentiation	1/15	0.139987	0.266781	0	0	7.10194	13.9639	MEF2C
regulation of protein complex disassembly	1/15	0.139987	0.266781	0	0	7.10194	13.9639	SLN
regulation of lymphocyte proliferation	1/15	0.139987	0.266781	0	0	7.10194	13.9639	SOX11
toll-like receptor 4 signaling pathway	1/15	0.139987	0.266781	0	0	7.10194	13.9639	TRIL
embryonic cranial skeleton morphogenesis	1/15	0.139987	0.266781	0	0	7.10194	13.9639	PDGFRA
cytoplasmic sequestering of protein	1/15	0.139987	0.266781	0	0	7.10194	13.9639	FLNA
regulation of clathrin-dependent endocytosis	1/15	0.139987	0.266781	0	0	7.10194	13.9639	DAB2
regulation of cell-substrate junction assembly	1/15	0.139987	0.266781	0	0	7.10194	13.9639	EFNA5
mitotic chromosome condensation	1/15	0.139987	0.266781	0	0	7.10194	13.9639	TTN
base conversion or substitution editing	1/15	0.139987	0.266781	0	0	7.10194	13.9639	APOBEC2
negative regulation of release of cytochrome c from mitochondria	1/15	0.139987	0.266781	0	0	7.10194	13.9639	IGF1
positive regulation of phosphoprotein phosphatase activity	1/15	0.139987	0.266781	0	0	7.10194	13.9639	PDGFRB
purine ribonucleotide metabolic process	2/66	0.141239	0.268466	0	0	3.1149	6.09679	MYH3;MYH8
negative regulation of epithelial cell proliferation	2/66	0.141239	0.268466	0	0	3.1149	6.09679	CDKN1C;SFRP1
positive regulation of ERK1 and ERK2 cascade	4/201	0.142859	0.26943	0	0	2.03077	3.95166	PDGFRB;EPHA4;PDGFRA;DDR2
regulation of cyclin-dependent protein serine/threonine kinase activity	2/67	0.144675	0.26943	0	0	3.06682	5.92897	CDKN1A;CCND2
negative regulation of protein binding	2/67	0.144675	0.26943	0	0	3.06682	5.92897	DAB2;NES
regulation of protein localization to plasma membrane	2/67	0.144675	0.26943	0	0	3.06682	5.92897	DAB2;LRP1
positive regulation of multicellular organismal process	4/202	0.144682	0.26943	0	0	2.02041	3.90589	COL1A1;DAB2;LRP1;SOX11
regulation of actin filament polymerization	2/68	0.148129	0.26943	0	0	3.0202	5.7676	CDC42EP4;PAK3
cholesterol metabolic process	2/68	0.148129	0.26943	0	0	3.0202	5.7676	HMGCS1;ACAT2
cellular response to organic substance	3/133	0.148525	0.26943	0	0	2.30418	4.39407	SFRP1;JUN;IGFBP5
neural tube development	1/16	0.148593	0.26943	0	0	6.62814	12.6368	SOX11
regulation of osteoblast proliferation	1/16	0.148593	0.26943	0	0	6.62814	12.6368	SFRP1
postsynaptic membrane organization	1/16	0.148593	0.26943	0	0	6.62814	12.6368	CHRNB1
regulation of SMAD protein import into nucleus	1/16	0.148593	0.26943	0	0	6.62814	12.6368	DAB2
Notch receptor processing	1/16	0.148593	0.26943	0	0	6.62814	12.6368	DLL1
glucose transmembrane transport	1/16	0.148593	0.26943	0	0	6.62814	12.6368	EDNRA
DNA alkylation	1/16	0.148593	0.26943	0	0	6.62814	12.6368	FOS
regulation of membrane depolarization	1/16	0.148593	0.26943	0	0	6.62814	12.6368	CAV3
negative regulation of peptide hormone secretion	1/16	0.148593	0.26943	0	0	6.62814	12.6368	SFRP1
glucose 6-phosphate metabolic process	1/16	0.148593	0.26943	0	0	6.62814	12.6368	DDR2
positive regulation of regulated secretory pathway	1/16	0.148593	0.26943	0	0	6.62814	12.6368	CACNA1G
regulation of protein homodimerization activity	1/16	0.148593	0.26943	0	0	6.62814	12.6368	MEF2C
negative regulation of response to wounding	1/16	0.148593	0.26943	0	0	6.62814	12.6368	EPHA4
mRNA transcription from RNA polymerase II promoter	1/16	0.148593	0.26943	0	0	6.62814	12.6368	MYOG
regulation of stem cell proliferation	1/16	0.148593	0.26943	0	0	6.62814	12.6368	SOX11
epithelial cell development	1/16	0.148593	0.26943	0	0	6.62814	12.6368	ACTA2
positive regulation of G1/S transition of mitotic cell cycle	1/16	0.148593	0.26943	0	0	6.62814	12.6368	CCND2
cardiac ventricle development	1/16	0.148593	0.26943	0	0	6.62814	12.6368	HES1
stabilization of membrane potential	1/16	0.148593	0.26943	0	0	6.62814	12.6368	KCNK13
sympathetic nervous system development	1/16	0.148593	0.26943	0	0	6.62814	12.6368	SOX11
artery development	1/16	0.148593	0.26943	0	0	6.62814	12.6368	HES1
negative regulation of striated muscle cell differentiation	1/16	0.148593	0.26943	0	0	6.62814	12.6368	CAV3
regulation of energy homeostasis	1/16	0.148593	0.26943	0	0	6.62814	12.6368	DLL1
embryonic heart tube development	1/16	0.148593	0.26943	0	0	6.62814	12.6368	HES1
DNA methylation or demethylation	1/16	0.148593	0.26943	0	0	6.62814	12.6368	FOS
negative regulation of transcription regulatory region DNA binding	1/16	0.148593	0.26943	0	0	6.62814	12.6368	SOX11
myoblast differentiation	1/16	0.148593	0.26943	0	0	6.62814	12.6368	IGF1
dendritic spine morphogenesis	1/16	0.148593	0.26943	0	0	6.62814	12.6368	PAK3
positive regulation of DNA-templated transcription, initiation	1/16	0.148593	0.26943	0	0	6.62814	12.6368	JUN
post-translational protein modification	6/357	0.14902	0.269867	0	0	1.71372	3.26236	IGFBP5;IGFBP4;FN1;HRC;ASB2;KLHL41
positive regulation of plasma membrane bounded cell projection assembly	2/69	0.151599	0.274196	0	0	2.97497	5.61234	CDC42EP4;PALM
positive regulation of endothelial cell migration	2/70	0.155085	0.275726	0	0	2.93108	5.46289	HSPB1;PLPP3
phospholipid metabolic process	2/70	0.155085	0.275726	0	0	2.93108	5.46289	PLPPR3;PLPP3
stress-activated protein kinase signaling cascade	2/70	0.155085	0.275726	0	0	2.93108	5.46289	TNIK;PAK3
negative regulation of developmental process	2/70	0.155085	0.275726	0	0	2.93108	5.46289	SFRP1;DLL1
positive regulation of proteasomal ubiquitin-dependent protein catabolic process	2/70	0.155085	0.275726	0	0	2.93108	5.46289	DAB2;KLHL40
regulation of transcription from RNA polymerase II promoter	19/1478	0.155787	0.275726	0	0	1.3196	2.45349	MEF2A;MYOG;MEF2C;JUN;CDKN1A;ZFHX3;ARID5A;EBF2;MOSPD1;SOX11;HFE2;IGF1;FOS;DLL1;MEIS2;ELK3;HES1;VGLL2;SSBP3
regulation of multicellular organism growth	1/17	0.157114	0.275726	0	0	6.21357	11.5	IGF1
positive regulation of cholesterol transport	1/17	0.157114	0.275726	0	0	6.21357	11.5	LRP1
regulation of receptor recycling	1/17	0.157114	0.275726	0	0	6.21357	11.5	SCRIB
pharyngeal system development	1/17	0.157114	0.275726	0	0	6.21357	11.5	HES1
positive regulation of focal adhesion assembly	1/17	0.157114	0.275726	0	0	6.21357	11.5	SFRP1
cardiac muscle cell contraction	1/17	0.157114	0.275726	0	0	6.21357	11.5	CACNA1G
regulation of transcription from RNA polymerase I promoter	1/17	0.157114	0.275726	0	0	6.21357	11.5	FLNA
negative regulation of B cell activation	1/17	0.157114	0.275726	0	0	6.21357	11.5	SFRP1
regulation of cardiac muscle contraction by regulation of the release of sequestered calcium ion	1/17	0.157114	0.275726	0	0	6.21357	11.5	HRC
positive regulation by host of viral transcription	1/17	0.157114	0.275726	0	0	6.21357	11.5	JUN
negative regulation of cell development	1/17	0.157114	0.275726	0	0	6.21357	11.5	CAV3
positive chemotaxis	1/17	0.157114	0.275726	0	0	6.21357	11.5	SCRIB
septin ring organization	1/17	0.157114	0.275726	0	0	6.21357	11.5	SEPT4
detection of mechanical stimulus	1/17	0.157114	0.275726	0	0	6.21357	11.5	TTN
positive regulation of hormone secretion	1/17	0.157114	0.275726	0	0	6.21357	11.5	SOX11
regulation of early endosome to late endosome transport	1/17	0.157114	0.275726	0	0	6.21357	11.5	DAB2
positive regulation of stem cell proliferation	1/17	0.157114	0.275726	0	0	6.21357	11.5	SOX11
membrane depolarization during cardiac muscle cell action potential	1/17	0.157114	0.275726	0	0	6.21357	11.5	CACNA1G
regulation of gene expression	14/1037	0.157179	0.275726	0	0	1.38155	2.55637	HES6;SRPK3;MEF2C;ZFHX3;CRABP2;FN1;SOX11;IGF1;TTN;ACTA2;ACTA1;SFRP1;ACTC1;ID2
response to metal ion	2/72	0.162103	0.280421	0	0	2.84704	5.18026	TNNT2;TTN
cell-cell junction organization	2/72	0.162103	0.280421	0	0	2.84704	5.18026	CDH11;CDH15
regulation of fat cell differentiation	2/72	0.162103	0.280421	0	0	2.84704	5.18026	SFRP1;RUNX1T1
regulation of neuron death	2/72	0.162103	0.280421	0	0	2.84704	5.18026	MEF2C;FOS
cilium assembly	5/288	0.162755	0.280421	0	0	1.76832	3.2104	TUBA1A;ABLIM3;FLNA;SEPT4;TUBA4A
regulation of primary metabolic process	3/139	0.162825	0.280421	0	0	2.20185	3.99654	HMGCS1;LRP1;ID2
chemical synaptic transmission	5/289	0.164374	0.280421	0	0	1.76201	3.1815	CHRNA1;CHRND;CHRNB1;CHRNG;SCRIB
positive regulation of MAPK cascade	5/289	0.164374	0.280421	0	0	1.76201	3.1815	PDGFRB;EPHA4;PDGFRA;IGF1;DDR2
positive regulation of Wnt signaling pathway	3/140	0.165248	0.280421	0	0	2.18567	3.93488	COL1A1;SFRP1;SULF2
regulation of cardiac muscle cell proliferation	1/18	0.16555	0.280421	0	0	5.84777	10.5171	MEF2C
regulation of adherens junction organization	1/18	0.16555	0.280421	0	0	5.84777	10.5171	EFNA5
regulation of cholesterol efflux	1/18	0.16555	0.280421	0	0	5.84777	10.5171	LRP1
receptor localization to synapse	1/18	0.16555	0.280421	0	0	5.84777	10.5171	SCRIB
response to nutrient levels	1/18	0.16555	0.280421	0	0	5.84777	10.5171	IGF1
nuclear envelope reassembly	1/18	0.16555	0.280421	0	0	5.84777	10.5171	LMNA
endoplasmic reticulum calcium ion homeostasis	1/18	0.16555	0.280421	0	0	5.84777	10.5171	ATP2A1
negative regulation of oxidative stress-induced intrinsic apoptotic signaling pathway	1/18	0.16555	0.280421	0	0	5.84777	10.5171	HSPB1
negative regulation of fibroblast proliferation	1/18	0.16555	0.280421	0	0	5.84777	10.5171	SFRP1
regulation of cellular response to growth factor stimulus	1/18	0.16555	0.280421	0	0	5.84777	10.5171	CAV3
regulation of epithelial cell differentiation	1/18	0.16555	0.280421	0	0	5.84777	10.5171	DLL1
DNA methylation	1/18	0.16555	0.280421	0	0	5.84777	10.5171	FOS
positive regulation of carbohydrate metabolic process	1/18	0.16555	0.280421	0	0	5.84777	10.5171	IGF1
glyceraldehyde-3-phosphate metabolic process	1/18	0.16555	0.280421	0	0	5.84777	10.5171	DDR2
establishment or maintenance of apical/basal cell polarity	1/18	0.16555	0.280421	0	0	5.84777	10.5171	SCRIB
cell-substrate adherens junction assembly	1/18	0.16555	0.280421	0	0	5.84777	10.5171	ACTN2
regulation of oxidative stress-induced intrinsic apoptotic signaling pathway	1/18	0.16555	0.280421	0	0	5.84777	10.5171	HSPB1
response to organophosphorus	1/18	0.16555	0.280421	0	0	5.84777	10.5171	JUN
focal adhesion assembly	1/18	0.16555	0.280421	0	0	5.84777	10.5171	ACTN2
canonical Wnt signaling pathway	2/73	0.165633	0.280421	0	0	2.8068	5.04657	SFRP1;PLPP3
positive regulation of proteasomal protein catabolic process	2/73	0.165633	0.280421	0	0	2.8068	5.04657	DAB2;KLHL40
glucose homeostasis	2/74	0.169177	0.284177	0	0	2.76768	4.91764	CAV3;IGF1
regulation of G-protein coupled receptor protein signaling pathway	2/74	0.169177	0.284177	0	0	2.76768	4.91764	FRMPD1;RGS16
positive regulation of macromolecule biosynthetic process	3/142	0.170125	0.284177	0	0	2.154	3.81521	PDGFRB;PDGFRA;IGF1
cell-cell adhesion via plasma-membrane adhesion molecules	3/142	0.170125	0.284177	0	0	2.154	3.81521	CDH11;DCHS1;CDH15
gland development	2/75	0.172734	0.284177	0	0	2.72963	4.79324	MDK;HES1
negative regulation of cellular amide metabolic process	2/75	0.172734	0.284177	0	0	2.72963	4.79324	IGFBP5;BIN1
cellular response to cytokine stimulus	7/456	0.173561	0.284177	0	0	1.56314	2.73741	SFRP1;CDKN1A;COL1A2;MMP2;FN1;INPPL1;FOS
striated muscle cell differentiation	1/19	0.173902	0.284177	0	0	5.52261	9.66049	MEF2C
primary alcohol metabolic process	1/19	0.173902	0.284177	0	0	5.52261	9.66049	IGF1
negative regulation of lymphocyte activation	1/19	0.173902	0.284177	0	0	5.52261	9.66049	SOX11
regulation of sprouting angiogenesis	1/19	0.173902	0.284177	0	0	5.52261	9.66049	DLL1
regulation of neuron migration	1/19	0.173902	0.284177	0	0	5.52261	9.66049	COL3A1
macromolecule biosynthetic process	1/19	0.173902	0.284177	0	0	5.52261	9.66049	COL1A1
negative regulation of protein localization to plasma membrane	1/19	0.173902	0.284177	0	0	5.52261	9.66049	DAB2
negative regulation of protein localization to cell periphery	1/19	0.173902	0.284177	0	0	5.52261	9.66049	DAB2
positive regulation of heart contraction	1/19	0.173902	0.284177	0	0	5.52261	9.66049	HRC
regulation of platelet activation	1/19	0.173902	0.284177	0	0	5.52261	9.66049	PDGFRA
NADP metabolic process	1/19	0.173902	0.284177	0	0	5.52261	9.66049	DDR2
regulation of long-term synaptic potentiation	1/19	0.173902	0.284177	0	0	5.52261	9.66049	EPHA4
positive regulation of STAT cascade	1/19	0.173902	0.284177	0	0	5.52261	9.66049	HES1
positive regulation of activated T cell proliferation	1/19	0.173902	0.284177	0	0	5.52261	9.66049	IGF1
negative regulation of proteolysis involved in cellular protein catabolic process	1/19	0.173902	0.284177	0	0	5.52261	9.66049	EPHA4
vesicle transport along microtubule	1/19	0.173902	0.284177	0	0	5.52261	9.66049	DYNC1I1
excitatory postsynaptic potential	1/19	0.173902	0.284177	0	0	5.52261	9.66049	MEF2C
positive regulation of adherens junction organization	1/19	0.173902	0.284177	0	0	5.52261	9.66049	SFRP1
hexose transmembrane transport	1/19	0.173902	0.284177	0	0	5.52261	9.66049	EDNRA
regulation of transcription factor import into nucleus	1/19	0.173902	0.284177	0	0	5.52261	9.66049	FLNA
mitochondrial calcium ion homeostasis	1/19	0.173902	0.284177	0	0	5.52261	9.66049	ATP2A1
regulation of cAMP biosynthetic process	1/19	0.173902	0.284177	0	0	5.52261	9.66049	CAP2
positive regulation of transcription regulatory region DNA binding	1/19	0.173902	0.284177	0	0	5.52261	9.66049	IGF1
activin receptor signaling pathway	1/19	0.173902	0.284177	0	0	5.52261	9.66049	HFE2
hemopoiesis	2/76	0.176302	0.287776	0	0	2.6926	4.67316	SFRP1;DLL1
response to ionizing radiation	2/77	0.179883	0.291795	0	0	2.65657	4.5572	CDKN1A;H2AFX
mitotic cell cycle phase transition	4/221	0.180946	0.291795	0	0	1.84172	3.14852	CDKN1A;TUBA1A;NES;TUBA4A
regulation of epidermal cell differentiation	1/20	0.182171	0.291795	0	0	5.23168	8.90856	DLL1
wound healing, spreading of cells	1/20	0.182171	0.291795	0	0	5.23168	8.90856	FLNA
dorsal/ventral pattern formation	1/20	0.182171	0.291795	0	0	5.23168	8.90856	SFRP1
negative regulation of cyclase activity	1/20	0.182171	0.291795	0	0	5.23168	8.90856	PALM
regulation of cholesterol transport	1/20	0.182171	0.291795	0	0	5.23168	8.90856	LRP1
neuromuscular junction development	1/20	0.182171	0.291795	0	0	5.23168	8.90856	CHRNA1
vesicle cytoskeletal trafficking	1/20	0.182171	0.291795	0	0	5.23168	8.90856	DYNC1I1
heparan sulfate proteoglycan metabolic process	1/20	0.182171	0.291795	0	0	5.23168	8.90856	SULF2
eye morphogenesis	1/20	0.182171	0.291795	0	0	5.23168	8.90856	MFAP2
regulation of fibroblast growth factor receptor signaling pathway	1/20	0.182171	0.291795	0	0	5.23168	8.90856	SULF2
negative regulation of adenylate cyclase activity	1/20	0.182171	0.291795	0	0	5.23168	8.90856	PALM
regulation of cell development	1/20	0.182171	0.291795	0	0	5.23168	8.90856	DLL1
immune response-activating cell surface receptor signaling pathway	1/20	0.182171	0.291795	0	0	5.23168	8.90856	SPG21
entrainment of circadian clock by photoperiod	1/20	0.182171	0.291795	0	0	5.23168	8.90856	ID2
regulation of glycogen biosynthetic process	1/20	0.182171	0.291795	0	0	5.23168	8.90856	IGF1
sensory perception of mechanical stimulus	2/78	0.183475	0.293237	0	0	2.62148	4.44518	COL1A1;COL2A1
extracellular matrix disassembly	2/78	0.183475	0.293237	0	0	2.62148	4.44518	MMP2;FN1
mRNA transcription	1/21	0.190358	0.300935	0	0	4.96985	8.24424	MYOG
positive regulation of BMP signaling pathway	1/21	0.190358	0.300935	0	0	4.96985	8.24424	SOX11
limb morphogenesis	1/21	0.190358	0.300935	0	0	4.96985	8.24424	MYH3
regulation of cardiac muscle contraction by calcium ion signaling	1/21	0.190358	0.300935	0	0	4.96985	8.24424	HRC
cellular response to alkaloid	1/21	0.190358	0.300935	0	0	4.96985	8.24424	RYR1
negative regulation of cAMP biosynthetic process	1/21	0.190358	0.300935	0	0	4.96985	8.24424	PALM
ventricular cardiac muscle tissue development	1/21	0.190358	0.300935	0	0	4.96985	8.24424	TNNT2
photoperiodism	1/21	0.190358	0.300935	0	0	4.96985	8.24424	ID2
ERK1 and ERK2 cascade	1/21	0.190358	0.300935	0	0	4.96985	8.24424	IGF1
negative regulation of G-protein coupled receptor protein signaling pathway	1/21	0.190358	0.300935	0	0	4.96985	8.24424	PALM
cellular response to hormone stimulus	2/80	0.190689	0.301131	0	0	2.554	4.23227	MEF2C;JUN
sensory perception of sound	2/81	0.19431	0.305855	0	0	2.52154	4.13105	COL1A1;COL2A1
positive regulation of protein targeting to mitochondrion	2/81	0.19431	0.305855	0	0	2.52154	4.13105	ABLIM3;HES1
epidermis development	2/81	0.19431	0.305855	0	0	2.52154	4.13105	CRABP2;DLL1
positive regulation of apoptotic process	5/307	0.194566	0.305926	0	0	1.65546	2.70996	SFRP1;JUN;BIN1;SCRIB;SEPT4
positive regulation of cell cycle	2/82	0.19794	0.30872	0	0	2.4899	4.03311	CCND2;MEIS2
positive regulation of proteolysis involved in cellular protein catabolic process	1/22	0.198463	0.30872	0	0	4.73295	7.65391	CAV3
activation of phospholipase C activity	1/22	0.198463	0.30872	0	0	4.73295	7.65391	EDNRA
hematopoietic progenitor cell differentiation	1/22	0.198463	0.30872	0	0	4.73295	7.65391	SFRP1
regulation of DNA biosynthetic process	1/22	0.198463	0.30872	0	0	4.73295	7.65391	PDGFRB
negative regulation of cell cycle G1/S phase transition	1/22	0.198463	0.30872	0	0	4.73295	7.65391	CDKN1A
negative regulation of lyase activity	1/22	0.198463	0.30872	0	0	4.73295	7.65391	PALM
protein localization to cell surface	1/22	0.198463	0.30872	0	0	4.73295	7.65391	FLNA
regulation of insulin secretion involved in cellular response to glucose stimulus	1/22	0.198463	0.30872	0	0	4.73295	7.65391	EFNA5
glucose transport	1/22	0.198463	0.30872	0	0	4.73295	7.65391	EDNRA
apoptotic process	4/231	0.201141	0.312552	0	0	1.75969	2.82209	DMPK;PRUNE2;ATP2A1;SEPT4
negative regulation of endopeptidase activity	2/83	0.201579	0.312898	0	0	2.45903	3.93833	BIN1;SERPINF1
regulation of mitotic nuclear division	2/84	0.205225	0.314482	0	0	2.42892	3.84656	PDGFRB;IGF1
regulation of cell cycle G2/M phase transition	2/84	0.205225	0.314482	0	0	2.42892	3.84656	TUBA1A;TUBA4A
positive regulation of ATP metabolic process	1/23	0.206487	0.314482	0	0	4.51759	7.12658	IGF1
cellular response to catecholamine stimulus	1/23	0.206487	0.314482	0	0	4.51759	7.12658	GNG2
chromosome condensation	1/23	0.206487	0.314482	0	0	4.51759	7.12658	TTN
negative regulation of viral transcription	1/23	0.206487	0.314482	0	0	4.51759	7.12658	JUN
positive regulation of cell cycle G1/S phase transition	1/23	0.206487	0.314482	0	0	4.51759	7.12658	CCND2
positive regulation of blood circulation	1/23	0.206487	0.314482	0	0	4.51759	7.12658	HRC
regulation of dendritic spine morphogenesis	1/23	0.206487	0.314482	0	0	4.51759	7.12658	EPHA4
regulation of proteolysis involved in cellular protein catabolic process	1/23	0.206487	0.314482	0	0	4.51759	7.12658	EPHA4
lamellipodium assembly	1/23	0.206487	0.314482	0	0	4.51759	7.12658	ABLIM3
negative regulation of axonogenesis	1/23	0.206487	0.314482	0	0	4.51759	7.12658	EPHA4
regulation of release of sequestered calcium ion into cytosol by sarcoplasmic reticulum	1/23	0.206487	0.314482	0	0	4.51759	7.12658	HRC
positive regulation of ion transmembrane transporter activity	1/23	0.206487	0.314482	0	0	4.51759	7.12658	ACTN2
regulation of cell size	1/23	0.206487	0.314482	0	0	4.51759	7.12658	CAV3
regulation of microtubule cytoskeleton organization	1/23	0.206487	0.314482	0	0	4.51759	7.12658	EFNA5
positive regulation of cell junction assembly	1/23	0.206487	0.314482	0	0	4.51759	7.12658	SFRP1
negative regulation of axon extension	1/23	0.206487	0.314482	0	0	4.51759	7.12658	EPHA4
axon guidance	3/158	0.210496	0.318583	0	0	1.93008	3.00762	EPHA4;EFNB1;EFNA5
calcium ion transmembrane transport	2/86	0.212539	0.318583	0	0	2.37085	3.67157	ATP2A1;CACNA1G
positive regulation of cellular biosynthetic process	3/159	0.213089	0.318583	0	0	1.91761	2.96472	PDGFRB;PDGFRA;IGF1
positive regulation of microtubule polymerization	1/24	0.214431	0.318583	0	0	4.32095	6.65326	CAV3
dendritic spine organization	1/24	0.214431	0.318583	0	0	4.32095	6.65326	PAK3
membrane protein intracellular domain proteolysis	1/24	0.214431	0.318583	0	0	4.32095	6.65326	DLL1
negative regulation of protein localization to membrane	1/24	0.214431	0.318583	0	0	4.32095	6.65326	DAB2
negative regulation of cytoskeleton organization	1/24	0.214431	0.318583	0	0	4.32095	6.65326	CAV3
limb development	1/24	0.214431	0.318583	0	0	4.32095	6.65326	KREMEN2
positive regulation of vascular endothelial growth factor production	1/24	0.214431	0.318583	0	0	4.32095	6.65326	SULF2
negative regulation of G1/S transition of mitotic cell cycle	1/24	0.214431	0.318583	0	0	4.32095	6.65326	CDKN1A
cellular modified amino acid biosynthetic process	1/24	0.214431	0.318583	0	0	4.32095	6.65326	GAMT
negative regulation of developmental growth	1/24	0.214431	0.318583	0	0	4.32095	6.65326	EPHA4
negative regulation of sequestering of calcium ion	1/24	0.214431	0.318583	0	0	4.32095	6.65326	RYR1
camera-type eye development	1/24	0.214431	0.318583	0	0	4.32095	6.65326	NES
intrinsic apoptotic signaling pathway in response to endoplasmic reticulum stress	1/24	0.214431	0.318583	0	0	4.32095	6.65326	ATP2A1
positive regulation of microtubule polymerization or depolymerization	1/24	0.214431	0.318583	0	0	4.32095	6.65326	CAV3
positive regulation of endopeptidase activity	1/24	0.214431	0.318583	0	0	4.32095	6.65326	EPHA4
transition metal ion homeostasis	1/24	0.214431	0.318583	0	0	4.32095	6.65326	HFE2
proteoglycan biosynthetic process	1/24	0.214431	0.318583	0	0	4.32095	6.65326	IGF1
negative regulation of proteasomal ubiquitin-dependent protein catabolic process	1/24	0.214431	0.318583	0	0	4.32095	6.65326	KLHL40
negative regulation of oxidative stress-induced cell death	1/24	0.214431	0.318583	0	0	4.32095	6.65326	HSPB1
regulation of AMPA receptor activity	1/24	0.214431	0.318583	0	0	4.32095	6.65326	MEF2C
regulation of cell cycle G1/S phase transition	1/24	0.214431	0.318583	0	0	4.32095	6.65326	ID2
cellular response to BMP stimulus	2/87	0.216205	0.319913	0	0	2.34284	3.58812	SFRP1;HFE2
positive regulation of cellular component biogenesis	2/87	0.216205	0.319913	0	0	2.34284	3.58812	SYNPO2L;SYNPO
calcium ion homeostasis	2/87	0.216205	0.319913	0	0	2.34284	3.58812	DMPK;ATP2A1
regulation of MAP kinase activity	2/87	0.216205	0.319913	0	0	2.34284	3.58812	PDGFRB;CAV3
regulation of stem cell differentiation	2/88	0.219878	0.324358	0	0	2.31548	3.50722	PDGFRA;HES1
regulation of proteasomal ubiquitin-dependent protein catabolic process	2/88	0.219878	0.324358	0	0	2.31548	3.50722	DAB2;KLHL40
regulation of protein targeting to mitochondrion	2/88	0.219878	0.324358	0	0	2.31548	3.50722	ABLIM3;HES1
cellular response to vascular endothelial growth factor stimulus	1/25	0.222296	0.324637	0	0	4.1407	6.22656	HSPB1
organophosphate ester transport	1/25	0.222296	0.324637	0	0	4.1407	6.22656	PITPNC1
glial cell differentiation	1/25	0.222296	0.324637	0	0	4.1407	6.22656	SOX11
lamellipodium organization	1/25	0.222296	0.324637	0	0	4.1407	6.22656	ABLIM3
regulation of protein ubiquitination involved in ubiquitin-dependent protein catabolic process	1/25	0.222296	0.324637	0	0	4.1407	6.22656	CAV3
regulation of ryanodine-sensitive calcium-release channel activity	1/25	0.222296	0.324637	0	0	4.1407	6.22656	HRC
positive regulation of Rho protein signal transduction	1/25	0.222296	0.324637	0	0	4.1407	6.22656	COL3A1
regulation of interleukin-10 production	1/25	0.222296	0.324637	0	0	4.1407	6.22656	DLL1
positive regulation of filopodium assembly	1/25	0.222296	0.324637	0	0	4.1407	6.22656	PALM
positive regulation of glucose transport	1/25	0.222296	0.324637	0	0	4.1407	6.22656	IGF1
neuron projection morphogenesis	3/163	0.223525	0.326105	0	0	1.86929	2.80063	MEF2A;TNIK;PAK3
regulation of cell cycle process	2/90	0.227237	0.330527	0	0	2.26263	3.35267	SFRP1;BIN1
cell-matrix adhesion	2/90	0.227237	0.330527	0	0	2.26263	3.35267	COL3A1;ACTN2
protein tetramerization	2/90	0.227237	0.330527	0	0	2.26263	3.35267	RYR1;ACTN2
vesicle-mediated transport	6/410	0.228434	0.331684	0	0	1.48484	2.19238	CAV3;LRP1;BIN1;DPYSL2;INPPL1;SCRIB
regulation of transcription involved in G1/S transition of mitotic cell cycle	1/26	0.230083	0.331684	0	0	3.97487	5.84034	ID2
positive regulation of cyclin-dependent protein kinase activity	1/26	0.230083	0.331684	0	0	3.97487	5.84034	CCND2
positive regulation of glucose import	1/26	0.230083	0.331684	0	0	3.97487	5.84034	IGF1
response to growth factor	1/26	0.230083	0.331684	0	0	3.97487	5.84034	SFRP1
regulation of cardiac muscle cell contraction	1/26	0.230083	0.331684	0	0	3.97487	5.84034	CAV3
regulation of microtubule-based process	1/26	0.230083	0.331684	0	0	3.97487	5.84034	EFNA5
positive regulation of wound healing	1/26	0.230083	0.331684	0	0	3.97487	5.84034	PLPP3
endocrine system development	1/26	0.230083	0.331684	0	0	3.97487	5.84034	MDK
lipid transport	2/91	0.230924	0.332238	0	0	2.23709	3.27883	CAV3;PITPNC1
regulation of protein catabolic process	2/91	0.230924	0.332238	0	0	2.23709	3.27883	LRP1;FLNA
negative regulation of peptidyl-tyrosine phosphorylation	1/27	0.237792	0.339437	0	0	3.8218	5.48948	SFRP1
response to hexose	1/27	0.237792	0.339437	0	0	3.8218	5.48948	IGF1
modulation by host of viral transcription	1/27	0.237792	0.339437	0	0	3.8218	5.48948	JUN
regulation of neurotransmitter secretion	1/27	0.237792	0.339437	0	0	3.8218	5.48948	MEF2C
positive regulation of substrate adhesion-dependent cell spreading	1/27	0.237792	0.339437	0	0	3.8218	5.48948	FLNA
regulation of vascular endothelial growth factor production	1/27	0.237792	0.339437	0	0	3.8218	5.48948	SULF2
release of sequestered calcium ion into cytosol	1/27	0.237792	0.339437	0	0	3.8218	5.48948	RYR1
negative regulation of organelle assembly	1/27	0.237792	0.339437	0	0	3.8218	5.48948	CAV3
axon development	2/94	0.242005	0.345113	0	0	2.16381	3.07001	NREP;PAK3
regulation of vasculature development	1/28	0.245424	0.346594	0	0	3.68007	5.16963	SFRP1
positive regulation of cell communication	1/28	0.245424	0.346594	0	0	3.68007	5.16963	SOX11
negative regulation of proteasomal protein catabolic process	1/28	0.245424	0.346594	0	0	3.68007	5.16963	KLHL40
positive regulation of calcium-mediated signaling	1/28	0.245424	0.346594	0	0	3.68007	5.16963	IGF1
regulation of mRNA processing	1/28	0.245424	0.346594	0	0	3.68007	5.16963	SRPK3
positive regulation of sprouting angiogenesis	1/28	0.245424	0.346594	0	0	3.68007	5.16963	DLL1
positive regulation of extrinsic apoptotic signaling pathway	1/28	0.245424	0.346594	0	0	3.68007	5.16963	SFRP1
regulation of cell morphogenesis	1/28	0.245424	0.346594	0	0	3.68007	5.16963	EFNA5
regulation of actin polymerization or depolymerization	1/28	0.245424	0.346594	0	0	3.68007	5.16963	PAK3
primary neural tube formation	1/28	0.245424	0.346594	0	0	3.68007	5.16963	SCRIB
regulation of transcription, DNA-templated	19/1598	0.247962	0.349837	0	0	1.21134	1.68919	CDKN1C;HES6;MEF2C;JUN;CDKN1A;ZFHX3;CRABP2;ARID5A;SOX11;IGF1;FOS;ELK3;COL1A1;SFRP1;DAB2;ID2;TNNI2;HES1;RUNX1T1
ciliary basal body-plasma membrane docking	2/96	0.249407	0.350856	0	0	2.11756	2.94059	TUBA1A;TUBA4A
protein localization to nucleus	2/96	0.249407	0.350856	0	0	2.11756	2.94059	COL1A1;LMNA
cellular metal ion homeostasis	2/96	0.249407	0.350856	0	0	2.11756	2.94059	DMPK;ATP2A1
tube closure	1/29	0.252981	0.351985	0	0	3.54846	4.87715	SCRIB
lung development	1/29	0.252981	0.351985	0	0	3.54846	4.87715	SOX11
B cell proliferation	1/29	0.252981	0.351985	0	0	3.54846	4.87715	MEF2C
determination of bilateral symmetry	1/29	0.252981	0.351985	0	0	3.54846	4.87715	DLL1
cardiac muscle cell action potential	1/29	0.252981	0.351985	0	0	3.54846	4.87715	CACNA1G
regulation of activated T cell proliferation	1/29	0.252981	0.351985	0	0	3.54846	4.87715	IGF1
semaphorin-plexin signaling pathway	1/29	0.252981	0.351985	0	0	3.54846	4.87715	FLNA
regulation of embryonic development	1/29	0.252981	0.351985	0	0	3.54846	4.87715	DLL1
carbohydrate derivative biosynthetic process	1/29	0.252981	0.351985	0	0	3.54846	4.87715	DDR2
negative regulation of lymphocyte proliferation	1/29	0.252981	0.351985	0	0	3.54846	4.87715	SOX11
negative regulation of cell motility	2/97	0.25311	0.351985	0	0	2.09516	2.87861	SFRP1;IGFBP5
protein localization to organelle	2/97	0.25311	0.351985	0	0	2.09516	2.87861	COL1A1;LMNA
phosphatidylinositol biosynthetic process	2/98	0.256815	0.355753	0	0	2.07323	2.81835	INPP4B;INPPL1
positive regulation of cell growth	2/98	0.256815	0.355753	0	0	2.07323	2.81835	SFRP1;IGF1
positive regulation of neuron differentiation	2/98	0.256815	0.355753	0	0	2.07323	2.81835	MEF2C;SOX11
regulation of actin cytoskeleton reorganization	1/30	0.260462	0.355753	0	0	3.42592	4.60889	PDGFRA
positive regulation of cation channel activity	1/30	0.260462	0.355753	0	0	3.42592	4.60889	ACTN2
negative regulation of endothelial cell proliferation	1/30	0.260462	0.355753	0	0	3.42592	4.60889	MEF2C
hippo signaling	1/30	0.260462	0.355753	0	0	3.42592	4.60889	DCHS1
positive regulation of cyclin-dependent protein serine/threonine kinase activity	1/30	0.260462	0.355753	0	0	3.42592	4.60889	CCND2
cellular response to cAMP	1/30	0.260462	0.355753	0	0	3.42592	4.60889	IGFBP5
cellular response to drug	1/30	0.260462	0.355753	0	0	3.42592	4.60889	MEF2C
phosphatidylinositol 3-kinase signaling	1/30	0.260462	0.355753	0	0	3.42592	4.60889	IGF1
negative regulation of transferase activity	1/30	0.260462	0.355753	0	0	3.42592	4.60889	CDKN1C
positive regulation of B cell proliferation	1/30	0.260462	0.355753	0	0	3.42592	4.60889	MEF2C
regulation of protein polymerization	1/30	0.260462	0.355753	0	0	3.42592	4.60889	PAK3
nuclear envelope organization	1/30	0.260462	0.355753	0	0	3.42592	4.60889	DMPK
activation of protein kinase B activity	1/30	0.260462	0.355753	0	0	3.42592	4.60889	IGF1
regulation of sodium ion transmembrane transport	1/30	0.260462	0.355753	0	0	3.42592	4.60889	CAV3
negative regulation of cell morphogenesis involved in differentiation	1/30	0.260462	0.355753	0	0	3.42592	4.60889	EFNA5
regulation of cation transmembrane transport	1/30	0.260462	0.355753	0	0	3.42592	4.60889	HRC
regulation of angiogenesis	3/177	0.260759	0.355824	0	0	1.71766	2.30881	SFRP1;SERPINF1;HSPB1
cellular response to lipid	3/178	0.263452	0.359162	0	0	1.70776	2.27796	MYOG;MEF2C;SFRP1
regulation of lipid metabolic process	2/100	0.264227	0.359883	0	0	2.03072	2.70277	HMGCS1;ID2
positive regulation of interleukin-1 beta production	1/31	0.267868	0.361215	0	0	3.31156	4.36218	HSPB1
positive regulation of insulin secretion	1/31	0.267868	0.361215	0	0	3.31156	4.36218	NNAT
negative regulation of blood vessel endothelial cell migration	1/31	0.267868	0.361215	0	0	3.31156	4.36218	MEF2C
regulation of glucose import	1/31	0.267868	0.361215	0	0	3.31156	4.36218	IGF1
organelle transport along microtubule	1/31	0.267868	0.361215	0	0	3.31156	4.36218	DYNC1I1
positive regulation of protein dephosphorylation	1/31	0.267868	0.361215	0	0	3.31156	4.36218	PDGFRB
positive regulation of bone mineralization	1/31	0.267868	0.361215	0	0	3.31156	4.36218	MEF2C
anterograde axonal transport	1/31	0.267868	0.361215	0	0	3.31156	4.36218	HSPB1
cellular divalent inorganic cation homeostasis	2/101	0.267934	0.361215	0	0	2.0101	2.64733	DMPK;ATP2A1
regulation of protein ubiquitination	2/101	0.267934	0.361215	0	0	2.0101	2.64733	SEPT4;KLHL40
intrinsic apoptotic signaling pathway	2/101	0.267934	0.361215	0	0	2.0101	2.64733	CDKN1A;ATP2A1
negative regulation of calcium ion transmembrane transporter activity	1/32	0.275201	0.367465	0	0	3.20457	4.13471	SLN
protein deacetylation	1/32	0.275201	0.367465	0	0	3.20457	4.13471	HDAC11
regulation of glutamate receptor signaling pathway	1/32	0.275201	0.367465	0	0	3.20457	4.13471	MEF2C
cellular response to glucagon stimulus	1/32	0.275201	0.367465	0	0	3.20457	4.13471	GNG2
regulation of cell-cell adhesion	1/32	0.275201	0.367465	0	0	3.20457	4.13471	EFNA5
substrate adhesion-dependent cell spreading	1/32	0.275201	0.367465	0	0	3.20457	4.13471	FN1
oxoacid metabolic process	1/32	0.275201	0.367465	0	0	3.20457	4.13471	SULF2
negative regulation of fat cell differentiation	1/32	0.275201	0.367465	0	0	3.20457	4.13471	RUNX1T1
positive regulation of transcription factor import into nucleus	1/32	0.275201	0.367465	0	0	3.20457	4.13471	FLNA
vasculogenesis	1/32	0.275201	0.367465	0	0	3.20457	4.13471	PDGFRB
positive regulation of angiogenesis	2/103	0.275346	0.367465	0	0	1.9701	2.54089	HSPB1;DLL1
regulation of mitotic cell cycle phase transition	3/184	0.279678	0.371511	0	0	1.65064	2.10311	TUBA1A;ID2;TUBA4A
regulation of programmed cell death	4/268	0.280649	0.371511	0	0	1.5102	1.91894	ACTN2;TNIK;PAK3;SEPT4
positive regulation of biomineral tissue development	1/33	0.282461	0.371511	0	0	3.10427	3.92447	MEF2C
activation of MAPKK activity	1/33	0.282461	0.371511	0	0	3.10427	3.92447	TNIK
positive regulation of cell-cell adhesion	1/33	0.282461	0.371511	0	0	3.10427	3.92447	PLPP3
chemical synaptic transmission, postsynaptic	1/33	0.282461	0.371511	0	0	3.10427	3.92447	MEF2C
negative regulation of mitochondrion organization	1/33	0.282461	0.371511	0	0	3.10427	3.92447	IGF1
neural tube closure	1/33	0.282461	0.371511	0	0	3.10427	3.92447	SCRIB
positive regulation of calcium ion transport	1/33	0.282461	0.371511	0	0	3.10427	3.92447	PDGFRB
positive regulation of Notch signaling pathway	1/33	0.282461	0.371511	0	0	3.10427	3.92447	DLL1
positive regulation of cell-matrix adhesion	1/33	0.282461	0.371511	0	0	3.10427	3.92447	SFRP1
positive regulation of locomotion	1/33	0.282461	0.371511	0	0	3.10427	3.92447	PDGFRB
positive regulation of intrinsic apoptotic signaling pathway	1/33	0.282461	0.371511	0	0	3.10427	3.92447	SEPT4
regulation of neurotransmitter receptor activity	1/33	0.282461	0.371511	0	0	3.10427	3.92447	MEF2C
regulation of postsynaptic membrane potential	1/33	0.282461	0.371511	0	0	3.10427	3.92447	MEF2C
establishment or maintenance of epithelial cell apical/basal polarity	1/33	0.282461	0.371511	0	0	3.10427	3.92447	SCRIB
response to endoplasmic reticulum stress	2/106	0.286457	0.376427	0	0	1.91298	2.39154	JUN;ATP2A1
embryonic limb morphogenesis	1/34	0.289648	0.377553	0	0	3.01005	3.72972	MYH3
apoptotic mitochondrial changes	1/34	0.289648	0.377553	0	0	3.01005	3.72972	ATP2A1
ventricular cardiac muscle tissue morphogenesis	1/34	0.289648	0.377553	0	0	3.01005	3.72972	TNNT2
regulation of alcohol biosynthetic process	1/34	0.289648	0.377553	0	0	3.01005	3.72972	HMGCS1
regulation of axon extension	1/34	0.289648	0.377553	0	0	3.01005	3.72972	EPHA4
regulation of insulin receptor signaling pathway	1/34	0.289648	0.377553	0	0	3.01005	3.72972	IGF1
negative regulation of endothelial cell migration	1/34	0.289648	0.377553	0	0	3.01005	3.72972	MEF2C
response to glucagon	1/34	0.289648	0.377553	0	0	3.01005	3.72972	GNG2
cellular macromolecular complex assembly	1/34	0.289648	0.377553	0	0	3.01005	3.72972	BIN1
cellular response to starvation	2/107	0.290157	0.377879	0	0	1.89466	2.34433	SFRP1;CDKN1A
protein homooligomerization	3/190	0.295996	0.383396	0	0	1.59719	1.94444	RYR1;ACTN2;SEPT4
regulation of heart rate by cardiac conduction	1/35	0.296763	0.383396	0	0	2.92137	3.54894	CACNA1G
negative regulation of cell-substrate adhesion	1/35	0.296763	0.383396	0	0	2.92137	3.54894	EFNA5
regulation of microtubule polymerization	1/35	0.296763	0.383396	0	0	2.92137	3.54894	CAV3
regulation of synapse assembly	1/35	0.296763	0.383396	0	0	2.92137	3.54894	MEF2C
regulation of phosphoprotein phosphatase activity	1/35	0.296763	0.383396	0	0	2.92137	3.54894	PDGFRB
regulation of cardiac muscle contraction	1/35	0.296763	0.383396	0	0	2.92137	3.54894	CAV3
neural crest cell development	1/35	0.296763	0.383396	0	0	2.92137	3.54894	SOX11
actin filament bundle organization	1/35	0.296763	0.383396	0	0	2.92137	3.54894	PLS3
regulation of cell motility	2/109	0.29755	0.383731	0	0	1.85906	2.2535	LMNA;FLNA
Wnt signaling pathway	2/109	0.29755	0.383731	0	0	1.85906	2.2535	SFRP1;PLPP3
positive regulation of establishment of protein localization to mitochondrion	2/110	0.301242	0.386327	0	0	1.84175	2.20981	ABLIM3;HES1
cilium organization	3/192	0.301449	0.386327	0	0	1.58013	1.89482	ABLIM3;FLNA;SEPT4
positive regulation of GTPase activity	3/192	0.301449	0.386327	0	0	1.58013	1.89482	SFRP1;RGS16;SCRIB
regulation of potassium ion transport	1/36	0.303808	0.386327	0	0	2.83776	3.38079	ACTN2
actin polymerization or depolymerization	1/36	0.303808	0.386327	0	0	2.83776	3.38079	CAP2
Wnt signaling pathway, calcium modulating pathway	1/36	0.303808	0.386327	0	0	2.83776	3.38079	GNG2
acylglycerol metabolic process	1/36	0.303808	0.386327	0	0	2.83776	3.38079	CAV3
regulation of smoothened signaling pathway	1/36	0.303808	0.386327	0	0	2.83776	3.38079	SFRP1
regulation of nitric-oxide synthase activity	1/36	0.303808	0.386327	0	0	2.83776	3.38079	CAV3
lymphocyte proliferation	1/36	0.303808	0.386327	0	0	2.83776	3.38079	MEF2C
regulation of filopodium assembly	1/36	0.303808	0.386327	0	0	2.83776	3.38079	PALM
negative regulation of blood coagulation	1/36	0.303808	0.386327	0	0	2.83776	3.38079	PDGFRA
organophosphate biosynthetic process	1/36	0.303808	0.386327	0	0	2.83776	3.38079	DDR2
calcium ion transmembrane import into cytosol	1/36	0.303808	0.386327	0	0	2.83776	3.38079	RYR1
histone deacetylation	1/36	0.303808	0.386327	0	0	2.83776	3.38079	HDAC11
plasma membrane organization	1/36	0.303808	0.386327	0	0	2.83776	3.38079	CAV3
positive regulation of stress fiber assembly	1/37	0.310783	0.393478	0	0	2.75879	3.2241	SFRP1
regulation of DNA repair	1/37	0.310783	0.393478	0	0	2.75879	3.2241	H2AFX
actin filament bundle assembly	1/37	0.310783	0.393478	0	0	2.75879	3.2241	PLS3
regulation of metal ion transport	1/37	0.310783	0.393478	0	0	2.75879	3.2241	SLN
regulation of sodium ion transmembrane transporter activity	1/37	0.310783	0.393478	0	0	2.75879	3.2241	CAV3
positive regulation of canonical Wnt signaling pathway	2/113	0.312299	0.395054	0	0	1.7917	2.08517	COL1A1;SFRP1
membrane depolarization during action potential	1/38	0.317687	0.400132	0	0	2.6841	3.07782	CACNA1G
positive regulation of neuron death	1/38	0.317687	0.400132	0	0	2.6841	3.07782	FOS
DNA damage checkpoint	1/38	0.317687	0.400132	0	0	2.6841	3.07782	H2AFX
positive regulation of DNA repair	1/38	0.317687	0.400132	0	0	2.6841	3.07782	H2AFX
retina homeostasis	1/38	0.317687	0.400132	0	0	2.6841	3.07782	HSPB1
epithelium development	2/115	0.31965	0.402256	0	0	1.75981	2.00712	SOX11;DLL1
organelle assembly	5/376	0.323683	0.405933	0	0	1.3428	1.51467	ABLIM3;FLNA;SYNPO;SEPT4;KLHL41
negative regulation of protein catabolic process	1/39	0.324524	0.405933	0	0	2.61333	2.94103	FLNA
regulation of extrinsic apoptotic signaling pathway via death domain receptors	1/39	0.324524	0.405933	0	0	2.61333	2.94103	SFRP1
clathrin-dependent endocytosis	1/39	0.324524	0.405933	0	0	2.61333	2.94103	DLL1
cellular response to amino acid starvation	1/39	0.324524	0.405933	0	0	2.61333	2.94103	CDKN1A
acyl-CoA metabolic process	1/39	0.324524	0.405933	0	0	2.61333	2.94103	HMGCS1
positive regulation of peptide hormone secretion	1/39	0.324524	0.405933	0	0	2.61333	2.94103	NNAT
regulation of cell growth	3/201	0.326039	0.407478	0	0	1.50761	1.68964	GJA1;SFRP1;CDKN1A
protein phosphorylation	6/470	0.33064	0.41052	0	0	1.28884	1.42639	PDGFRB;EPHA4;PDGFRA;DMPK;TNIK;DDR2
positive regulation of protein serine/threonine kinase activity	2/118	0.330641	0.41052	0	0	1.71404	1.89696	PDGFRB;CCND2
regulation of release of cytochrome c from mitochondria	1/40	0.331292	0.41052	0	0	2.54619	2.81292	IGF1
negative regulation of catabolic process	1/40	0.331292	0.41052	0	0	2.54619	2.81292	FLNA
neuron migration	1/40	0.331292	0.41052	0	0	2.54619	2.81292	MEF2C
regulation of cholesterol biosynthetic process	1/40	0.331292	0.41052	0	0	2.54619	2.81292	HMGCS1
positive regulation of cytokine biosynthetic process	1/40	0.331292	0.41052	0	0	2.54619	2.81292	HSPB1
positive regulation of mitotic cell cycle phase transition	1/40	0.331292	0.41052	0	0	2.54619	2.81292	CCND2
JAK-STAT cascade	1/40	0.331292	0.41052	0	0	2.54619	2.81292	HES1
negative regulation of cytokine secretion	1/40	0.331292	0.41052	0	0	2.54619	2.81292	FN1
regulation of I-kappaB kinase/NF-kappaB signaling	3/204	0.33424	0.413821	0	0	1.48489	1.62728	GJA1;FLNA;HSPB1
mesenchymal cell differentiation	1/41	0.337992	0.41599	0	0	2.48241	2.69275	MEF2C
regulation of cholesterol metabolic process	1/41	0.337992	0.41599	0	0	2.48241	2.69275	HMGCS1
regulation of calcium-mediated signaling	1/41	0.337992	0.41599	0	0	2.48241	2.69275	HRC
spliceosomal complex assembly	1/41	0.337992	0.41599	0	0	2.48241	2.69275	SRPK3
positive regulation of viral transcription	1/41	0.337992	0.41599	0	0	2.48241	2.69275	JUN
positive regulation of receptor-mediated endocytosis	1/41	0.337992	0.41599	0	0	2.48241	2.69275	DAB2
negative regulation of proteolysis	1/41	0.337992	0.41599	0	0	2.48241	2.69275	EPHA4
regulation of ion transmembrane transporter activity	1/42	0.344626	0.422725	0	0	2.42174	2.57987	CAV3
determination of left/right symmetry	1/42	0.344626	0.422725	0	0	2.42174	2.57987	DLL1
cellular response to radiation	1/42	0.344626	0.422725	0	0	2.42174	2.57987	CDKN1A
negative regulation of protein secretion	1/42	0.344626	0.422725	0	0	2.42174	2.57987	SFRP1
regulation of B cell proliferation	1/43	0.351193	0.428615	0	0	2.36396	2.47369	MEF2C
positive regulation of protein localization to plasma membrane	1/43	0.351193	0.428615	0	0	2.36396	2.47369	LRP1
negative regulation of protein metabolic process	1/43	0.351193	0.428615	0	0	2.36396	2.47369	FLNA
membrane depolarization	1/43	0.351193	0.428615	0	0	2.36396	2.47369	CACNA1G
substantia nigra development	1/43	0.351193	0.428615	0	0	2.36396	2.47369	CKB
response to unfolded protein	1/43	0.351193	0.428615	0	0	2.36396	2.47369	HSPB1
dephosphorylation	2/124	0.352467	0.42981	0	0	1.62924	1.69897	PLPPR3;PLPP3
sprouting angiogenesis	1/44	0.357695	0.434004	0	0	2.30887	2.37369	DLL1
mitotic nuclear envelope disassembly	1/44	0.357695	0.434004	0	0	2.30887	2.37369	LMNA
negative regulation of immune system process	1/44	0.357695	0.434004	0	0	2.30887	2.37369	COL3A1
regulation of steroid biosynthetic process	1/44	0.357695	0.434004	0	0	2.30887	2.37369	HMGCS1
negative regulation of immune response	1/44	0.357695	0.434004	0	0	2.30887	2.37369	COL3A1
positive regulation of intracellular transport	1/44	0.357695	0.434004	0	0	2.30887	2.37369	ACTN2
positive regulation of protein kinase B signaling	2/127	0.363291	0.440059	0	0	1.5899	1.60986	PDGFRB;PDGFRA
non-canonical Wnt signaling pathway	2/127	0.363291	0.440059	0	0	1.5899	1.60986	SFRP1;GNG2
regulation of synaptic transmission, glutamatergic	1/45	0.364132	0.440346	0	0	2.25628	2.27938	MEF2C
positive regulation of blood vessel endothelial cell migration	1/45	0.364132	0.440346	0	0	2.25628	2.27938	HSPB1
positive regulation of mitochondrion organization	2/128	0.366883	0.443305	0	0	1.5772	1.58148	ABLIM3;HES1
cellular response to ionizing radiation	1/46	0.370505	0.444729	0	0	2.20603	2.19034	CDKN1A
interleukin-12-mediated signaling pathway	1/46	0.370505	0.444729	0	0	2.20603	2.19034	CNN2
mitotic spindle assembly	1/46	0.370505	0.444729	0	0	2.20603	2.19034	FLNA
positive regulation of protein localization to cell periphery	1/46	0.370505	0.444729	0	0	2.20603	2.19034	LRP1
negative regulation of protein modification by small protein conjugation or removal	1/46	0.370505	0.444729	0	0	2.20603	2.19034	KLHL40
nuclear envelope disassembly	1/46	0.370505	0.444729	0	0	2.20603	2.19034	LMNA
cellular response to interleukin-12	1/46	0.370505	0.444729	0	0	2.20603	2.19034	CNN2
positive regulation of ion transport	1/46	0.370505	0.444729	0	0	2.20603	2.19034	ACTN2
response to glucose	1/47	0.376815	0.450445	0	0	2.15796	2.10618	IGF1
regulation of intrinsic apoptotic signaling pathway	1/47	0.376815	0.450445	0	0	2.15796	2.10618	SEPT4
heterophilic cell-cell adhesion via plasma membrane cell adhesion molecules	1/47	0.376815	0.450445	0	0	2.15796	2.10618	DCHS1
positive regulation of tumor necrosis factor production	1/47	0.376815	0.450445	0	0	2.15796	2.10618	HSPB1
positive regulation of pathway-restricted SMAD protein phosphorylation	1/47	0.376815	0.450445	0	0	2.15796	2.10618	DAB2
cellular response to hypoxia	2/132	0.381175	0.455284	0	0	1.52836	1.4741	SFRP1;LMNA
negative regulation of mitotic cell cycle	1/48	0.383061	0.456414	0	0	2.11194	2.02654	SCRIB
endosome to lysosome transport	1/48	0.383061	0.456414	0	0	2.11194	2.02654	BIN1
cellular response to mechanical stimulus	1/48	0.383061	0.456414	0	0	2.11194	2.02654	CNN2
axonogenesis	3/223	0.385956	0.459486	0	0	1.35533	1.29032	EFNB1;PAK3;EFNA5
non-recombinational repair	1/49	0.389246	0.462269	0	0	2.06784	1.9511	H2AFX
positive regulation of response to DNA damage stimulus	1/49	0.389246	0.462269	0	0	2.06784	1.9511	H2AFX
regulation of release of sequestered calcium ion into cytosol	1/49	0.389246	0.462269	0	0	2.06784	1.9511	HRC
fatty acid oxidation	1/50	0.395368	0.466874	0	0	2.02554	1.87957	ACAT2
neurogenesis	1/50	0.395368	0.466874	0	0	2.02554	1.87957	DCHS1
fatty acid beta-oxidation	1/50	0.395368	0.466874	0	0	2.02554	1.87957	ACAT2
positive regulation of JUN kinase activity	1/50	0.395368	0.466874	0	0	2.02554	1.87957	TNIK
blood circulation	1/50	0.395368	0.466874	0	0	2.02554	1.87957	ACTC1
double-strand break repair via nonhomologous end joining	1/50	0.395368	0.466874	0	0	2.02554	1.87957	H2AFX
negative regulation of protein ubiquitination	1/50	0.395368	0.466874	0	0	2.02554	1.87957	KLHL40
positive regulation of actin filament polymerization	1/51	0.40143	0.473648	0	0	1.98492	1.81169	CDC42EP4
response to cytokine	2/138	0.402351	0.474351	0	0	1.46049	1.32967	JUN;COL3A1
plasma membrane bounded cell projection morphogenesis	1/52	0.407431	0.479563	0	0	1.94591	1.7472	TNIK
triglyceride metabolic process	1/52	0.407431	0.479563	0	0	1.94591	1.7472	CAV3
negative regulation of sequence-specific DNA binding transcription factor activity	2/140	0.409335	0.481026	0	0	1.43917	1.2855	ID2;FLNA
inorganic cation transmembrane transport	2/140	0.409335	0.481026	0	0	1.43917	1.2855	ATP2A1;CACNA1G
activation of protein kinase activity	3/233	0.412833	0.484207	0	0	1.29574	1.14636	IGF1;TNIK;PAK3
negative regulation of cellular response to transforming growth factor beta stimulus	1/53	0.413372	0.484207	0	0	1.90839	1.68589	VASN
regulation of calcium ion-dependent exocytosis	1/53	0.413372	0.484207	0	0	1.90839	1.68589	CACNA1G
embryonic organ development	1/53	0.413372	0.484207	0	0	1.90839	1.68589	NES
cellular response to nutrient levels	1/54	0.419254	0.489914	0	0	1.87229	1.62754	SFRP1
negative regulation of supramolecular fiber organization	1/54	0.419254	0.489914	0	0	1.87229	1.62754	CAV3
negative regulation of cellular component organization	1/54	0.419254	0.489914	0	0	1.87229	1.62754	SLN
neuron development	2/144	0.423182	0.494108	0	0	1.39835	1.20251	MEF2C;CDH11
regulation of cellular catabolic process	1/55	0.425077	0.494734	0	0	1.83752	1.57197	HSPB1
negative regulation of transforming growth factor beta receptor signaling pathway	1/55	0.425077	0.494734	0	0	1.83752	1.57197	VASN
negative regulation of cellular response to growth factor stimulus	1/55	0.425077	0.494734	0	0	1.83752	1.57197	SULF2
positive regulation of DNA biosynthetic process	1/55	0.425077	0.494734	0	0	1.83752	1.57197	PDGFRB
regulation of secretion by cell	1/56	0.430842	0.500244	0	0	1.80402	1.51901	MEF2C
regulation of BMP signaling pathway	1/56	0.430842	0.500244	0	0	1.80402	1.51901	SOX11
cellular iron ion homeostasis	1/56	0.430842	0.500244	0	0	1.80402	1.51901	HFE2
regulation of glycolytic process	1/57	0.436549	0.505661	0	0	1.77172	1.46849	IGF1
IRE1-mediated unfolded protein response	1/57	0.436549	0.505661	0	0	1.77172	1.46849	LMNA
regulation of Rho protein signal transduction	1/57	0.436549	0.505661	0	0	1.77172	1.46849	COL3A1
regulation of G2/M transition of mitotic cell cycle	2/149	0.440254	0.50937	0	0	1.35044	1.10791	TUBA1A;TUBA4A
phospholipid transport	1/58	0.4422	0.50937	0	0	1.74054	1.42027	PITPNC1
positive regulation of cell morphogenesis involved in differentiation	1/58	0.4422	0.50937	0	0	1.74054	1.42027	FLNA
sterol homeostasis	1/58	0.4422	0.50937	0	0	1.74054	1.42027	CAV3
receptor metabolic process	1/58	0.4422	0.50937	0	0	1.74054	1.42027	LRP1
cholesterol homeostasis	1/58	0.4422	0.50937	0	0	1.74054	1.42027	CAV3
integrin-mediated signaling pathway	1/58	0.4422	0.50937	0	0	1.74054	1.42027	COL3A1
cytokine-mediated signaling pathway	7/633	0.447626	0.513377	0	0	1.11091	0.892946	CNN2;CDKN1A;COL1A2;MMP2;FN1;INPPL1;FOS
regulation of protein metabolic process	1/59	0.447794	0.513377	0	0	1.71045	1.37421	LRP1
renal system development	1/59	0.447794	0.513377	0	0	1.71045	1.37421	SULF2
mitotic cytokinesis	1/59	0.447794	0.513377	0	0	1.71045	1.37421	SEPT4
regulation of extrinsic apoptotic signaling pathway	1/59	0.447794	0.513377	0	0	1.71045	1.37421	IGF1
regulation of pathway-restricted SMAD protein phosphorylation	1/59	0.447794	0.513377	0	0	1.71045	1.37421	DAB2
positive regulation of intracellular protein transport	2/152	0.450364	0.515916	0	0	1.32323	1.05554	ABLIM3;HES1
regulation of stress fiber assembly	1/60	0.453333	0.518094	0	0	1.68137	1.33018	SFRP1
nucleosome assembly	1/60	0.453333	0.518094	0	0	1.68137	1.33018	H2AFX
membrane lipid biosynthetic process	1/60	0.453333	0.518094	0	0	1.68137	1.33018	PLPP3
negative regulation of MAP kinase activity	1/61	0.458816	0.523129	0	0	1.65327	1.28807	CAV3
positive regulation of T cell proliferation	1/61	0.458816	0.523129	0	0	1.65327	1.28807	IGF1
positive regulation of cellular amide metabolic process	1/61	0.458816	0.523129	0	0	1.65327	1.28807	EPHA4
response to lipopolysaccharide	2/155	0.460371	0.524491	0	0	1.29709	1.00618	MEF2C;JUN
DNA damage response, signal transduction by p53 class mediator resulting in cell cycle arrest	1/62	0.464244	0.526023	0	0	1.62608	1.24776	CDKN1A
negative regulation of peptidase activity	1/62	0.464244	0.526023	0	0	1.62608	1.24776	SERPINF1
positive regulation of catabolic process	1/62	0.464244	0.526023	0	0	1.62608	1.24776	LRP1
diterpenoid metabolic process	1/62	0.464244	0.526023	0	0	1.62608	1.24776	LRP1
establishment of protein localization to organelle	1/62	0.464244	0.526023	0	0	1.62608	1.24776	SCRIB
negative regulation of intrinsic apoptotic signaling pathway	1/62	0.464244	0.526023	0	0	1.62608	1.24776	HSPB1
regulation of translational initiation	1/62	0.464244	0.526023	0	0	1.62608	1.24776	HSPB1
negative regulation of protein modification process	1/63	0.469618	0.529639	0	0	1.59977	1.20916	PLPP3
kidney development	1/63	0.469618	0.529639	0	0	1.59977	1.20916	SULF2
adenylate cyclase-inhibiting G-protein coupled receptor signaling pathway	1/63	0.469618	0.529639	0	0	1.59977	1.20916	FLNA
signal transduction involved in mitotic G1 DNA damage checkpoint	1/63	0.469618	0.529639	0	0	1.59977	1.20916	CDKN1A
iron ion homeostasis	1/63	0.469618	0.529639	0	0	1.59977	1.20916	HFE2
negative regulation of neuron apoptotic process	1/63	0.469618	0.529639	0	0	1.59977	1.20916	MEF2C
glycerophospholipid metabolic process	1/64	0.474939	0.535225	0	0	1.5743	1.17218	PDGFRB
antigen receptor-mediated signaling pathway	3/257	0.475656	0.535619	0	0	1.17187	0.87077	MEF2C;PAK3;SPG21
chromatin assembly	1/65	0.480206	0.537831	0	0	1.54962	1.13671	H2AFX
regulation of JAK-STAT cascade	1/65	0.480206	0.537831	0	0	1.54962	1.13671	HES1
regulation of cell division	1/65	0.480206	0.537831	0	0	1.54962	1.13671	DLL1
negative regulation of apoptotic signaling pathway	1/65	0.480206	0.537831	0	0	1.54962	1.13671	IGF1
negative regulation of cell adhesion	1/65	0.480206	0.537831	0	0	1.54962	1.13671	TGFBI
fatty acid catabolic process	1/65	0.480206	0.537831	0	0	1.54962	1.13671	ACAT2
negative regulation of blood vessel morphogenesis	1/65	0.480206	0.537831	0	0	1.54962	1.13671	SERPINF1
sphingolipid biosynthetic process	1/66	0.485421	0.542837	0	0	1.52571	1.10269	PLPP3
JNK cascade	1/66	0.485421	0.542837	0	0	1.52571	1.10269	TNIK
regulation of protein kinase B signaling	2/163	0.48653	0.543242	0	0	1.23214	0.8877	PDGFRB;PDGFRA
positive regulation of I-kappaB kinase/NF-kappaB signaling	2/163	0.48653	0.543242	0	0	1.23214	0.8877	GJA1;FLNA
glycerophospholipid biosynthetic process	2/164	0.489745	0.546412	0	0	1.22447	0.874112	INPP4B;INPPL1
negative regulation of protein serine/threonine kinase activity	1/67	0.490584	0.546511	0	0	1.50251	1.07003	CAV3
cellular response to UV	1/67	0.490584	0.546511	0	0	1.50251	1.07003	CDKN1A
regulation of endopeptidase activity	1/68	0.495695	0.551783	0	0	1.48001	1.03866	SERPINF1
mitochondrion organization	2/167	0.499313	0.555385	0	0	1.20202	0.83483	MEF2A;ATP2A1
negative regulation of angiogenesis	1/69	0.500756	0.556565	0	0	1.45817	1.00853	SERPINF1
regulation of Notch signaling pathway	1/70	0.505765	0.560422	0	0	1.43697	0.979556	DLL1
vascular endothelial growth factor receptor signaling pathway	1/70	0.505765	0.560422	0	0	1.43697	0.979556	HSPB1
calcium-mediated signaling	1/70	0.505765	0.560422	0	0	1.43697	0.979556	DMPK
cytoskeleton-dependent cytokinesis	1/70	0.505765	0.560422	0	0	1.43697	0.979556	SEPT4
positive regulation of lymphocyte proliferation	1/71	0.510725	0.564628	0	0	1.41637	0.951692	MEF2C
positive regulation of growth	1/71	0.510725	0.564628	0	0	1.41637	0.951692	SFRP1
response to insulin	1/71	0.510725	0.564628	0	0	1.41637	0.951692	IGF1
glycoprotein biosynthetic process	1/72	0.515635	0.568761	0	0	1.39635	0.924879	IGF1
lysosomal transport	1/72	0.515635	0.568761	0	0	1.39635	0.924879	BIN1
negative regulation of cell cycle	1/72	0.515635	0.568761	0	0	1.39635	0.924879	SCRIB
B cell activation	1/73	0.520496	0.573255	0	0	1.37688	0.899068	MEF2C
regulation of peptide hormone secretion	1/73	0.520496	0.573255	0	0	1.37688	0.899068	MARCKS
positive regulation of defense response	1/74	0.525309	0.577245	0	0	1.35795	0.874209	MEF2C
mitotic spindle organization	1/74	0.525309	0.577245	0	0	1.35795	0.874209	FLNA
mitotic nuclear division	1/74	0.525309	0.577245	0	0	1.35795	0.874209	FLNA
retinoid metabolic process	1/75	0.530073	0.581925	0	0	1.33954	0.850257	LRP1
positive regulation of MAP kinase activity	2/177	0.530367	0.581925	0	0	1.13276	0.718377	PDGFRB;IGF1
negative regulation of extrinsic apoptotic signaling pathway	1/76	0.53479	0.585015	0	0	1.32161	0.827169	IGF1
nucleic acid-templated transcription	1/76	0.53479	0.585015	0	0	1.32161	0.827169	MEF2A
positive regulation of apoptotic signaling pathway	1/76	0.53479	0.585015	0	0	1.32161	0.827169	SEPT4
response to interleukin-1	1/76	0.53479	0.585015	0	0	1.32161	0.827169	SFRP1
negative regulation of transmembrane receptor protein serine/threonine kinase signaling pathway	1/77	0.53946	0.58968	0	0	1.30415	0.804905	VASN
adenylate cyclase-activating G-protein coupled receptor signaling pathway	1/78	0.544083	0.594288	0	0	1.28715	0.783428	GNG2
Fc-epsilon receptor signaling pathway	2/182	0.545399	0.595279	0	0	1.10101	0.667473	JUN;FOS
Fc receptor signaling pathway	2/183	0.548366	0.597494	0	0	1.09487	0.657813	JUN;FOS
nucleosome organization	1/79	0.54866	0.597494	0	0	1.27058	0.762701	H2AFX
negative regulation of mitotic cell cycle phase transition	1/79	0.54866	0.597494	0	0	1.27058	0.762701	CDKN1A
regulation of protein serine/threonine kinase activity	1/80	0.553192	0.600632	0	0	1.25444	0.74269	CDKN1A
spindle assembly	1/80	0.553192	0.600632	0	0	1.25444	0.74269	FLNA
nucleic acid metabolic process	1/80	0.553192	0.600632	0	0	1.25444	0.74269	IGFBP4
negative regulation of MAPK cascade	1/80	0.553192	0.600632	0	0	1.25444	0.74269	CAV3
BMP signaling pathway	1/81	0.557678	0.604151	0	0	1.23869	0.723365	HFE2
positive regulation of protein catabolic process	1/81	0.557678	0.604151	0	0	1.23869	0.723365	LRP1
negative regulation of cell death	1/81	0.557678	0.604151	0	0	1.23869	0.723365	SOX11
DNA damage response, signal transduction by p53 class mediator	1/82	0.562119	0.607606	0	0	1.22334	0.704695	CDKN1A
modulation of chemical synaptic transmission	1/82	0.562119	0.607606	0	0	1.22334	0.704695	MEF2C
mitotic sister chromatid segregation	1/82	0.562119	0.607606	0	0	1.22334	0.704695	TTN
receptor-mediated endocytosis	2/188	0.562993	0.608099	0	0	1.06517	0.611926	LRP1;DLL1
protein modification by small protein conjugation	4/398	0.565504	0.610094	0	0	1.00518	0.57299	ASB2;KLHL40;KLHL41;KLHL31
establishment of protein localization to membrane	1/83	0.566516	0.610094	0	0	1.20836	0.686651	FRMPD1
negative regulation of neuron death	1/83	0.566516	0.610094	0	0	1.20836	0.686651	MEF2C
protein maturation	1/83	0.566516	0.610094	0	0	1.20836	0.686651	NNAT
activation of GTPase activity	1/84	0.570869	0.613873	0	0	1.19374	0.669206	SCRIB
cellular response to molecule of bacterial origin	1/84	0.570869	0.613873	0	0	1.19374	0.669206	MEF2C
toll-like receptor signaling pathway	1/86	0.579444	0.622176	0	0	1.16553	0.636015	TRIL
regulation of peptidyl-serine phosphorylation	1/86	0.579444	0.622176	0	0	1.16553	0.636015	HRC
organic substance transport	1/87	0.583668	0.625788	0	0	1.15192	0.620221	CAV3
positive regulation of protein ubiquitination involved in ubiquitin-dependent protein catabolic process	1/87	0.583668	0.625788	0	0	1.15192	0.620221	CAV3
negative regulation of translation	1/88	0.587849	0.629345	0	0	1.13862	0.604933	IGFBP5
positive regulation of protein complex assembly	1/88	0.587849	0.629345	0	0	1.13862	0.604933	JUN
negative regulation of cellular protein metabolic process	1/89	0.591989	0.632846	0	0	1.12563	0.59013	IGFBP5
regulation of neuron apoptotic process	1/89	0.591989	0.632846	0	0	1.12563	0.59013	MEF2C
positive regulation of response to external stimulus	1/90	0.596088	0.636293	0	0	1.11292	0.575791	PDGFRB
regulation of Ras protein signal transduction	1/90	0.596088	0.636293	0	0	1.11292	0.575791	IGF1
protein-DNA complex assembly	1/91	0.600145	0.639218	0	0	1.1005	0.561899	H2AFX
cellular response to lipopolysaccharide	1/91	0.600145	0.639218	0	0	1.1005	0.561899	MEF2C
phospholipase C-activating G-protein coupled receptor signaling pathway	1/91	0.600145	0.639218	0	0	1.1005	0.561899	ACTN2
cell cycle G1/S phase transition	1/92	0.604162	0.643026	0	0	1.08835	0.548436	CDKN1A
cellular transition metal ion homeostasis	1/93	0.608138	0.646786	0	0	1.07647	0.535385	HFE2
cellular response to fibroblast growth factor stimulus	1/94	0.612075	0.650498	0	0	1.06484	0.52273	SFRP1
positive regulation of protein localization to membrane	1/95	0.615973	0.654162	0	0	1.05346	0.510456	LRP1
positive regulation of protein metabolic process	1/96	0.619831	0.657301	0	0	1.04232	0.498548	LRP1
epithelial cell differentiation	1/96	0.619831	0.657301	0	0	1.04232	0.498548	DAB2
antigen processing and presentation of exogenous peptide antigen via MHC class II	1/97	0.623651	0.65991	0	0	1.03141	0.486993	DYNC1I1
response to tumor necrosis factor	1/97	0.623651	0.65991	0	0	1.03141	0.486993	SFRP1
antigen processing and presentation of exogenous peptide antigen	1/97	0.623651	0.65991	0	0	1.03141	0.486993	DYNC1I1
antigen processing and presentation of peptide antigen via MHC class II	1/98	0.627433	0.662468	0	0	1.02072	0.475777	DYNC1I1
histone modification	1/98	0.627433	0.662468	0	0	1.02072	0.475777	HDAC11
response to molecule of bacterial origin	1/98	0.627433	0.662468	0	0	1.02072	0.475777	JUN
regulation of translation	2/213	0.631	0.665751	0	0	0.937766	0.431794	IGFBP5;HSPB1
positive regulation of sequence-specific DNA binding transcription factor activity	2/215	0.636071	0.670615	0	0	0.928866	0.420262	PLPP3;DDR2
protein processing	1/101	0.638553	0.672745	0	0	0.98995	0.444042	HFE2
protein import into nucleus	1/103	0.645783	0.679869	0	0	0.97044	0.424366	HES1
B cell receptor signaling pathway	1/104	0.649343	0.682138	0	0	0.96097	0.414941	MEF2C
positive regulation of vasculature development	1/104	0.649343	0.682138	0	0	0.96097	0.414941	HSPB1
phagocytosis, engulfment	1/104	0.649343	0.682138	0	0	0.96097	0.414941	MEGF10
G1/S transition of mitotic cell cycle	1/105	0.652868	0.685347	0	0	0.951681	0.405778	CDKN1A
positive regulation of cellular catabolic process	1/106	0.656358	0.688513	0	0	0.94257	0.396869	IGF1
negative regulation of response to external stimulus	1/107	0.659812	0.691142	0	0	0.93363	0.388203	EPHA4
regulation of response to external stimulus	1/107	0.659812	0.691142	0	0	0.93363	0.388203	PDGFRA
monocarboxylic acid metabolic process	1/108	0.663232	0.693228	0	0	0.924858	0.379774	IGF1
regulation of cytokine production	1/108	0.663232	0.693228	0	0	0.924858	0.379774	TRIL
negative regulation of hydrolase activity	1/108	0.663232	0.693228	0	0	0.924858	0.379774	TNNT2
negative regulation of cytokine production	1/110	0.66997	0.698849	0	0	0.907796	0.363592	DLL1
cellular response to peptide hormone stimulus	1/110	0.66997	0.698849	0	0	0.907796	0.363592	GNG2
endosomal transport	2/229	0.670051	0.698849	0	0	0.870956	0.348733	BIN1;SCRIB
cellular protein modification process	9/1001	0.675252	0.70377	0	0	0.893388	0.350806	COL3A1;DMPK;IGFBP5;IGFBP4;FN1;HRC;TNIK;ASB2;KLHL41
peptidyl-lysine modification	1/115	0.686234	0.714194	0	0	0.86776	0.326743	NNAT
protein O-linked glycosylation	1/115	0.686234	0.714194	0	0	0.86776	0.326743	SPON1
sphingolipid metabolic process	1/116	0.68939	0.716966	0	0	0.86017	0.319939	PLPP3
activation of MAPK activity	1/117	0.692514	0.719701	0	0	0.852712	0.313309	IGF1
transcription, DNA-templated	3/356	0.694036	0.720768	0	0	0.838944	0.306409	MEF2A;ZFHX3;MEIS2
plasma membrane bounded cell projection organization	1/118	0.695607	0.721885	0	0	0.845381	0.306848	CDH11
positive regulation of B cell activation	1/119	0.698669	0.724546	0	0	0.838174	0.300551	MEF2C
enzyme linked receptor protein signaling pathway	1/120	0.701701	0.726138	0	0	0.831088	0.294412	PTN
DNA replication	1/120	0.701701	0.726138	0	0	0.831088	0.294412	IGF1
macromolecular complex assembly	1/120	0.701701	0.726138	0	0	0.831088	0.294412	HES1
stimulatory C-type lectin receptor signaling pathway	1/121	0.704702	0.728208	0	0	0.824121	0.288426	PAK3
Golgi organization	1/121	0.704702	0.728208	0	0	0.824121	0.288426	SYNE1
innate immune response activating cell surface receptor signaling pathway	1/124	0.713526	0.736281	0	0	0.803898	0.271345	PAK3
organic anion transport	1/124	0.713526	0.736281	0	0	0.803898	0.271345	PITPNC1
G-protein coupled receptor signaling pathway, coupled to cyclic nucleotide second messenger	1/125	0.716408	0.738732	0	0	0.797374	0.265928	CNR1
transcription from RNA polymerase II promoter	4/485	0.718037	0.739889	0	0	0.819678	0.271505	MYOG;CDKN1A;ZFHX3;MEIS2
regulation of mRNA stability	1/128	0.724884	0.746415	0	0	0.77842	0.250452	HSPB1
adenylate cyclase-modulating G-protein coupled receptor signaling pathway	1/134	0.741087	0.76256	0	0	0.743076	0.222654	CNR1
phagocytosis	1/135	0.743693	0.764702	0	0	0.737493	0.218391	LRP1
protein ubiquitination	4/506	0.748317	0.768913	0	0	0.784535	0.227459	ASB2;KLHL40;KLHL41;KLHL31
response to lipid	1/140	0.75634	0.776061	0	0	0.710784	0.198497	JUN
regulation of cellular component organization	1/140	0.75634	0.776061	0	0	0.710784	0.198497	EFNA5
double-strand break repair	1/141	0.758793	0.77803	0	0	0.705671	0.194783	H2AFX
cellular protein complex assembly	1/144	0.766008	0.784875	0	0	0.690761	0.184131	SEPT4
peptidyl-serine phosphorylation	1/145	0.768365	0.786737	0	0	0.68593	0.180736	DMPK
cellular response to interleukin-1	1/150	0.7798	0.797884	0	0	0.662743	0.164836	SFRP1
ribonucleoprotein complex assembly	1/156	0.792782	0.810598	0	0	0.636894	0.147891	SRPK3
transcription initiation from RNA polymerase II promoter	1/160	0.801011	0.818437	0	0	0.620745	0.137731	CDKN1A
negative regulation of intracellular signal transduction	1/161	0.803017	0.819911	0	0	0.616834	0.135321	CAV3
T cell receptor signaling pathway	1/163	0.806969	0.823368	0	0	0.609157	0.130646	PAK3
peptidyl-serine modification	1/170	0.820189	0.836271	0	0	0.583717	0.115705	DMPK
DNA metabolic process	2/314	0.824552	0.840132	0	0	0.630925	0.121715	IGFBP4;IGF1
ER to Golgi vesicle-mediated transport	1/180	0.837526	0.852754	0	0	0.550827	0.0976631	DYNC1I1
organonitrogen compound biosynthetic process	1/181	0.839166	0.853826	0	0	0.547739	0.0960444	PLPP3
cellular protein localization	2/327	0.841433	0.855536	0	0	0.605284	0.104501	FLNA;SEPT4
cellular response to DNA damage stimulus	2/329	0.843896	0.857441	0	0	0.60152	0.102093	CDKN1A;H2AFX
DNA-templated transcription, initiation	1/186	0.847119	0.860116	0	0	0.532799	0.0883986	CDKN1A
protein complex assembly	1/189	0.851702	0.864166	0	0	0.524217	0.0841462	FN1
cellular response to tumor necrosis factor	1/194	0.859039	0.871003	0	0	0.510506	0.0775667	SFRP1
regulation of nucleic acid-templated transcription	4/607	0.860293	0.871668	0	0	0.649711	0.0977697	HES6;MEF2C;ZFHX3;CRABP2
regulation of autophagy	1/203	0.871347	0.882254	0	0	0.487537	0.0671413	HSPB1
regulation of cellular macromolecule biosynthetic process	4/631	0.87964	0.890032	0	0	0.62406	0.080031	HES6;MEF2C;ZFHX3;CRABP2
cellular macromolecule biosynthetic process	2/367	0.884561	0.894389	0	0	0.537844	0.0659741	MEF2A;IGF1
protein oligomerization	1/217	0.8884	0.897648	0	0	0.455611	0.053914	SEPT4
positive regulation of cytokine production	1/220	0.891751	0.900408	0	0	0.449301	0.0514759	SULF2
phosphorylation	2/386	0.901011	0.909128	0	0	0.510732	0.0532378	DMPK;TNIK
inflammatory response	1/252	0.921822	0.929483	0	0	0.391379	0.0318593	FOS
protein deubiquitination	1/257	0.925702	0.932749	0	0	0.383637	0.0296178	JOSD2
regulation of intracellular signal transduction	2/422	0.926366	0.932772	0	0	0.466089	0.0356492	HSPB1;PAK3
mRNA splicing, via spliceosome	1/261	0.928667	0.933798	0	0	0.377658	0.0279484	SRPK3
protein modification by small protein removal	1/261	0.928667	0.933798	0	0	0.377658	0.0279484	JOSD2
Golgi vesicle transport	1/271	0.935576	0.940095	0	0	0.363484	0.0242056	DYNC1I1
DNA repair	1/288	0.945825	0.949739	0	0	0.341656	0.0190294	H2AFX
proteolysis	1/291	0.947458	0.950722	0	0	0.33807	0.0182467	MMP2
protein transport	1/326	0.963242	0.965896	0	0	0.301121	0.011277	LRP1
gene expression	1/411	0.984605	0.986638	0	0	0.237652	0.00368717	MEF2A
neutrophil degranulation	1/479	0.992346	0.992951	0	0	0.203129	0.00156067	CNN2
neutrophil activation involved in immune response	1/483	0.992655	0.992951	0	0	0.201401	0.00148474	CNN2
neutrophil mediated immunity	1/487	0.992951	0.992951	0	0	0.199702	0.00141259	CNN2

## Sheet: enrichr_m_KEGG
Term	Overlap	P.value	Adjusted.P.value	Old.P.value	Old.Adjusted.P.value	Odds.Ratio	Combined.Score	Genes
Focal adhesion	15/199	1.59461e-09	2.69489e-07	0	0	8.64395	175.097	PDGFRB;PDGFRA;JUN;CAV3;FN1;IGF1;COL1A1;MYLPF;COL1A2;COL2A1;CCND2;FLNA;FLNC;PAK3;MYL9
Hypertrophic cardiomyopathy (HCM)	7/86	2.48104e-05	0.00187911	0	0	9.05404	96.0113	DES;ACTC1;TPM2;TNNT2;LMNA;IGF1;TTN
Dilated cardiomyopathy (DCM)	7/90	3.33569e-05	0.00187911	0	0	8.61596	88.8154	DES;ACTC1;TPM2;TNNT2;LMNA;IGF1;TTN
Relaxin signaling pathway	8/131	5.26011e-05	0.0022224	0	0	6.66565	65.6751	COL1A1;ACTA2;JUN;COL3A1;COL1A2;GNG2;MMP2;FOS
MAPK signaling pathway	11/294	0.000191295	0.00541882	0	0	4.01382	34.3651	PDGFRB;PDGFRA;MEF2C;JUN;FLNA;HSPB1;IGF1;FOS;FLNC;EFNA5;CACNA1G
Proteoglycans in cancer	9/203	0.000212347	0.00541882	0	0	4.76208	40.2743	COL1A1;CDKN1A;COL1A2;CAV3;MMP2;FN1;FLNA;IGF1;FLNC
Gap junction	6/86	0.000224448	0.00541882	0	0	7.62371	64.0534	PDGFRB;PDGFRA;TUBB6;GJA1;TUBA1A;TUBA4A
Tight junction	8/167	0.000283576	0.00599055	0	0	5.14701	42.041	JUN;TUBA1A;MYH3;MYH8;SCRIB;SYNPO;MYL9;TUBA4A
AGE-RAGE signaling pathway in diabetic complications	6/101	0.000534631	0.0100392	0	0	6.41508	48.3308	COL1A1;JUN;COL3A1;COL1A2;MMP2;FN1
PI3K-Akt signaling pathway	11/357	0.000972721	0.0156575	0	0	3.27238	22.6953	COL1A1;PDGFRB;PDGFRA;CDKN1A;COL1A2;COL2A1;CCND2;GNG2;FN1;IGF1;EFNA5
Pathways in cancer	14/535	0.00102007	0.0156575	0	0	2.78524	19.1844	PDGFRB;PDGFRA;JUN;CDKN1A;MMP2;FN1;IGF1;FOS;DLL1;EDNRA;CCND2;GNG2;HES1;RUNX1T1
Salmonella infection	5/78	0.00111177	0.0156575	0	0	6.92905	47.13	JUN;FLNA;FOS;FLNC;DYNC1I1
Axon guidance	7/180	0.00226972	0.0283888	0	0	4.1148	25.0513	EPHA4;EFNB1;ABLIM3;DPYSL2;EFNA5;PAK3;MYL9
Transcriptional misregulation in cancer	7/183	0.00249023	0.0283888	0	0	4.04404	24.2456	MEF2C;CDKN1A;MEIS1;CCND2;ID2;IGF1;RUNX1T1
Apelin signaling pathway	6/138	0.00267509	0.0283888	0	0	4.60825	27.2982	MEF2A;MYL4;RYR1;ACTA2;MEF2C;GNG2
Apoptosis	6/141	0.00297682	0.0283888	0	0	4.50515	26.206	JUN;TUBA1A;LMNA;FOS;SEPT4;TUBA4A
Calcium signaling pathway	7/189	0.00298043	0.0283888	0	0	3.90953	22.7366	PDGFRB;RYR1;PDGFRA;EDNRA;TNNC2;ATP2A1;CACNA1G
Choline metabolism in cancer	5/99	0.00318298	0.0283888	0	0	5.37534	30.9079	PDGFRB;PDGFRA;JUN;FOS;PLPP3
Fluid shear stress and atherosclerosis	6/143	0.00319165	0.0283888	0	0	4.43893	25.5115	MEF2A;MEF2C;JUN;CAV3;MMP2;FOS
Human papillomavirus infection	10/360	0.00347073	0.0293277	0	0	2.92481	16.5644	COL1A1;PDGFRB;HES6;CDKN1A;COL1A2;COL2A1;CCND2;FN1;SCRIB;HES1
Breast cancer	6/147	0.00365575	0.0294201	0	0	4.31213	24.1973	JUN;CDKN1A;HES1;IGF1;FOS;DLL1
Amoebiasis	5/106	0.00426462	0.03276	0	0	5.00102	27.2926	COL1A1;COL3A1;COL1A2;FN1;HSPB1
Oxytocin signaling pathway	6/154	0.00458608	0.0336977	0	0	4.10671	22.1135	RYR1;MEF2C;JUN;CDKN1A;FOS;MYL9
Synthesis and degradation of ketone bodies	2/11	0.00515702	0.036314	0	0	22.2121	117	HMGCS1;ACAT2
p53 signaling pathway	4/71	0.0055942	0.0367906	0	0	6.01066	31.1714	CDKN1A;CCND2;CD82;IGF1
Arrhythmogenic right ventricular cardiomyopathy (ARVC)	4/72	0.00587779	0.0367906	0	0	5.92197	30.4186	GJA1;DES;ACTN2;LMNA
Melanoma	4/72	0.00587779	0.0367906	0	0	5.92197	30.4186	PDGFRB;PDGFRA;CDKN1A;IGF1
Glioma	4/75	0.00678559	0.0409559	0	0	5.67088	28.3145	PDGFRB;PDGFRA;CDKN1A;IGF1
Cardiac muscle contraction	4/78	0.00778167	0.0453484	0	0	5.44015	26.4173	MYL4;ACTC1;TPM2;TNNT2
ECM-receptor interaction	4/83	0.00964699	0.0543447	0	0	5.09455	23.6444	COL1A1;COL2A1;COL1A2;FN1
Fc gamma R-mediated phagocytosis	4/87	0.0113321	0.0617784	0	0	4.84805	21.7198	MARCKS;BIN1;INPPL1;PLPP3
Protein digestion and absorption	4/90	0.0127129	0.0671401	0	0	4.67822	20.4211	COL1A1;COL3A1;COL2A1;COL1A2
Prostate cancer	4/97	0.0163399	0.0836799	0	0	4.32456	17.7919	PDGFRB;PDGFRA;CDKN1A;IGF1
Circadian entrainment	4/99	0.0174833	0.0869025	0	0	4.23308	17.1292	RYR1;GNG2;FOS;CACNA1G
Terpenoid backbone biosynthesis	2/23	0.0219305	0.102998	0	0	9.51371	36.3412	HMGCS1;ACAT2
Regulation of actin cytoskeleton	6/217	0.0221693	0.102998	0	0	2.87131	10.9369	MYLPF;PDGFRB;PDGFRA;FN1;PAK3;MYL9
Parathyroid hormone synthesis, secretion and action	4/107	0.0225499	0.102998	0	0	3.90271	14.7992	MEF2A;MEF2C;CDKN1A;FOS
JAK-STAT signaling pathway	5/164	0.0247047	0.109871	0	0	3.16739	11.7218	PDGFRB;PDGFRA;CDKN1A;CCND2;IL11RA1
cGMP-PKG signaling pathway	5/172	0.0295233	0.12359	0	0	3.01443	10.6186	MEF2A;EDNRA;MEF2C;ATP2A1;MYL9
Butanoate metabolism	2/27	0.0296442	0.12359	0	0	7.9899	28.1124	HMGCS1;ACAT2
Ras signaling pathway	6/233	0.0300152	0.12359	0	0	2.66674	9.34973	PDGFRB;PDGFRA;GNG2;IGF1;PAK3;EFNA5
Renal cell carcinoma	3/68	0.0307147	0.12359	0	0	4.62358	16.104	CDKN1A;JUN;PAK3
B cell receptor signaling pathway	3/72	0.0355175	0.139592	0	0	4.35467	14.5347	JUN;INPPL1;FOS
Signaling pathways regulating pluripotency of stem cells	4/137	0.0488995	0.187819	0	0	3.0178	9.10768	ZFHX3;MEIS1;ID2;IGF1
ErbB signaling pathway	3/84	0.0520826	0.191725	0	0	3.70728	10.9547	CDKN1A;JUN;PAK3
Vascular smooth muscle contraction	4/140	0.0521854	0.191725	0	0	2.95078	8.71351	ACTA2;EDNRA;CALD1;MYL9
Th1 and Th2 cell differentiation	3/87	0.0567138	0.199947	0	0	3.57433	10.2574	JUN;FOS;DLL1
Colorectal cancer	3/88	0.0582996	0.199947	0	0	3.5321	10.0388	CDKN1A;JUN;FOS
Rap1 signaling pathway	5/209	0.0592099	0.199947	0	0	2.46305	6.96221	PDGFRB;PDGFRA;CNR1;IGF1;EFNA5
Fat digestion and absorption	2/40	0.0605735	0.199947	0	0	5.25306	14.729	PLPP3;ACAT2
Neuroactive ligand-receptor interaction	7/348	0.0611218	0.199947	0	0	2.0697	5.78457	CHRNA1;CHRND;CHRNB1;EDNRA;CHRNG;CNR1;S1PR3
Adrenergic signaling in cardiomyocytes	4/148	0.061522	0.199947	0	0	2.78571	7.76757	MYL4;ACTC1;TPM2;TNNT2
Bladder cancer	2/41	0.0632725	0.201756	0	0	5.1181	14.1275	CDKN1A;MMP2
Hippo signaling pathway	4/159	0.0756995	0.236795	0	0	2.58657	6.6759	CCND2;ID2;SCRIB;DCHS1
Wnt signaling pathway	4/160	0.0770636	0.236795	0	0	2.56986	6.58687	SFRP1;JUN;CCND2;SERPINF1
Viral carcinogenesis	5/229	0.0804416	0.239424	0	0	2.24084	5.64742	JUN;CDKN1A;CCND2;HDAC11;SCRIB
T cell receptor signaling pathway	3/101	0.0807525	0.239424	0	0	3.06154	7.70394	JUN;FOS;PAK3
Notch signaling pathway	2/49	0.0862189	0.251224	0	0	4.24522	10.4045	HES1;DLL1
Arginine and proline metabolism	2/50	0.0892415	0.255624	0	0	4.15657	10.044	GAMT;CKB
Phagosome	4/180	0.106856	0.295576	0	0	2.27551	5.08865	TUBB6;TUBA1A;TUBA4A;DYNC1I1
Valine, leucine and isoleucine degradation	2/56	0.107998	0.295576	0	0	3.6936	8.22065	HMGCS1;ACAT2
Leukocyte transendothelial migration	3/115	0.108436	0.295576	0	0	2.67694	5.94708	MYLPF;MMP2;MYL9
Long-term depression	2/61	0.124346	0.331897	0	0	3.37973	7.04569	RYR1;IGF1
Cell cycle	3/123	0.125689	0.331897	0	0	2.49746	5.1796	CDKN1C;CDKN1A;CCND2
Platelet activation	3/125	0.130149	0.338387	0	0	2.45627	5.00853	COL1A1;COL3A1;COL1A2
Endocytosis	5/269	0.133301	0.339066	0	0	1.89744	3.82361	PDGFRA;DAB2;CAV3;BIN1;SPG21
Central carbon metabolism in cancer	2/64	0.134423	0.339066	0	0	3.21571	6.45317	PDGFRB;PDGFRA
Leishmaniasis	2/67	0.144675	0.355864	0	0	3.06682	5.92897	JUN;FOS
FoxO signaling pathway	3/132	0.146183	0.355864	0	0	2.32216	4.46526	CDKN1A;CCND2;IGF1
Amphetamine addiction	2/68	0.148129	0.355864	0	0	3.0202	5.7676	JUN;FOS
Estrogen signaling pathway	3/134	0.150879	0.355864	0	0	2.28647	4.32435	JUN;MMP2;FOS
MicroRNAs in cancer	5/281	0.151611	0.355864	0	0	1.81382	3.42167	PDGFRB;PDGFRA;CDKN1A;MARCKS;CCND2
cAMP signaling pathway	4/211	0.161487	0.370208	0	0	1.93168	3.52209	EDNRA;JUN;FOS;MYL9
Prolactin signaling pathway	2/72	0.162103	0.370208	0	0	2.84704	5.18026	CCND2;FOS
Inositol phosphate metabolism	2/73	0.165633	0.373226	0	0	2.8068	5.04657	INPP4B;INPPL1
Bacterial invasion of epithelial cells	2/74	0.169177	0.375571	0	0	2.76768	4.91764	CAV3;FN1
Kaposi sarcoma-associated herpesvirus infection	4/216	0.171118	0.375571	0	0	1.88564	3.3289	JUN;CDKN1A;GNG2;FOS
Measles	3/144	0.175044	0.377153	0	0	2.12323	3.70019	JUN;CCND2;FOS
Pertussis	2/76	0.176302	0.377153	0	0	2.6926	4.67316	JUN;FOS
Phospholipase D signaling pathway	3/149	0.187511	0.396117	0	0	2.05	3.43152	PDGFRB;PDGFRA;PLPP3
Epstein-Barr virus infection	4/229	0.197048	0.411125	0	0	1.77551	2.88398	JUN;CDKN1A;CCND2;HES1
Rheumatoid arthritis	2/84	0.205225	0.422964	0	0	2.42892	3.84656	JUN;FOS
Human immunodeficiency virus 1 infection	4/238	0.215663	0.439122	0	0	1.70644	2.61774	JUN;GNG2;FOS;PAK3
Hepatitis B	3/163	0.223525	0.443479	0	0	1.86929	2.80063	JUN;CDKN1A;FOS
GnRH signaling pathway	2/90	0.227237	0.443479	0	0	2.26263	3.35267	JUN;MMP2
Human T-cell leukemia virus 1 infection	4/245	0.230464	0.443479	0	0	1.65628	2.43085	JUN;CDKN1A;CCND2;FOS
TGF-beta signaling pathway	2/91	0.230924	0.443479	0	0	2.23709	3.27883	ID2;HFE2
IL-17 signaling pathway	2/91	0.230924	0.443479	0	0	2.23709	3.27883	JUN;FOS
Small cell lung cancer	2/92	0.234614	0.445504	0	0	2.21212	3.20716	CDKN1A;FN1
Maturity onset diabetes of the young	1/27	0.237792	0.446521	0	0	3.8218	5.48948	HES1
Phosphatidylinositol signaling system	2/98	0.256815	0.474832	0	0	2.07323	2.81835	INPP4B;INPPL1
Toll-like receptor signaling pathway	2/99	0.260521	0.474832	0	0	2.05175	2.75976	JUN;FOS
Glyoxylate and dicarboxylate metabolism	1/31	0.267868	0.474832	0	0	3.31156	4.36218	ACAT2
Propanoate metabolism	1/31	0.267868	0.474832	0	0	3.31156	4.36218	ACAT2
Th17 cell differentiation	2/102	0.27164	0.474832	0	0	1.9899	2.59339	JUN;FOS
Biosynthesis of unsaturated fatty acids	1/32	0.275201	0.474832	0	0	3.20457	4.13471	SCD2
Pentose phosphate pathway	1/32	0.275201	0.474832	0	0	3.20457	4.13471	TKT
Chagas disease (American trypanosomiasis)	2/103	0.275346	0.474832	0	0	1.9701	2.54089	JUN;FOS
HIF-1 signaling pathway	2/104	0.279051	0.47636	0	0	1.95068	2.48978	CDKN1A;IGF1
TNF signaling pathway	2/110	0.301242	0.5091	0	0	1.84175	2.20981	JUN;FOS
Thyroid cancer	1/37	0.310783	0.515966	0	0	2.75879	3.2241	CDKN1A
Cholinergic synapse	2/113	0.312299	0.515966	0	0	1.7917	2.08517	GNG2;FOS
Aldosterone-regulated sodium reabsorption	1/38	0.317687	0.515966	0	0	2.6841	3.07782	IGF1
Pyruvate metabolism	1/38	0.317687	0.515966	0	0	2.6841	3.07782	ACAT2
Alcoholism	3/199	0.320571	0.515966	0	0	1.52315	1.73282	GNG2;HDAC11;H2AFX
Glycine, serine and threonine metabolism	1/40	0.331292	0.528191	0	0	2.54619	2.81292	GAMT
Vasopressin-regulated water reabsorption	1/43	0.351193	0.554688	0	0	2.36396	2.47369	DYNC1I1
Hedgehog signaling pathway	1/44	0.357695	0.557685	0	0	2.30887	2.37369	CCND2
AMPK signaling pathway	2/126	0.35969	0.557685	0	0	1.6028	1.63888	SCD2;IGF1
Osteoclast differentiation	2/128	0.366883	0.561143	0	0	1.5772	1.58148	JUN;FOS
Ether lipid metabolism	1/47	0.376815	0.561143	0	0	2.15796	2.10618	PLPP3
Tryptophan metabolism	1/48	0.383061	0.561143	0	0	2.11194	2.02654	ACAT2
Type II diabetes mellitus	1/48	0.383061	0.561143	0	0	2.11194	2.02654	CACNA1G
Cocaine addiction	1/48	0.383061	0.561143	0	0	2.11194	2.02654	JUN
Sphingolipid metabolism	1/48	0.383061	0.561143	0	0	2.11194	2.02654	PLPP3
Cholesterol metabolism	1/49	0.389246	0.561143	0	0	2.06784	1.9511	LRP1
Malaria	1/49	0.389246	0.561143	0	0	2.06784	1.9511	LRP1
Dopaminergic synapse	2/135	0.391804	0.561143	0	0	1.49366	1.39955	GNG2;FOS
Fatty acid degradation	1/50	0.395368	0.561489	0	0	2.02554	1.87957	ACAT2
Fanconi anemia pathway	1/51	0.40143	0.565347	0	0	1.98492	1.81169	HES1
Ovarian steroidogenesis	1/57	0.436549	0.600613	0	0	1.77172	1.46849	IGF1
VEGF signaling pathway	1/58	0.4422	0.600613	0	0	1.74054	1.42027	HSPB1
Endometrial cancer	1/58	0.4422	0.600613	0	0	1.74054	1.42027	CDKN1A
Retrograde endocannabinoid signaling	2/150	0.443635	0.600613	0	0	1.34125	1.09011	GNG2;CNR1
Inflammatory bowel disease (IBD)	1/59	0.447794	0.600613	0	0	1.71045	1.37421	JUN
Lysine degradation	1/59	0.447794	0.600613	0	0	1.71045	1.37421	ACAT2
Glycerolipid metabolism	1/61	0.458816	0.61055	0	0	1.65327	1.28807	PLPP3
Basal cell carcinoma	1/63	0.469618	0.610913	0	0	1.59977	1.20916	CDKN1A
Mitophagy	1/63	0.469618	0.610913	0	0	1.59977	1.20916	JUN
Human cytomegalovirus infection	3/255	0.470531	0.610913	0	0	1.18129	0.890566	PDGFRA;CDKN1A;GNG2
Cushing syndrome	2/159	0.473548	0.610913	0	0	1.26378	0.944682	CDKN1A;CACNA1G
Non-small cell lung cancer	1/66	0.485421	0.621486	0	0	1.52571	1.10269	CDKN1A
Acute myeloid leukemia	1/69	0.500756	0.63155	0	0	1.45817	1.00853	RUNX1T1
Cortisol synthesis and secretion	1/69	0.500756	0.63155	0	0	1.45817	1.00853	CACNA1G
Alzheimer disease	2/175	0.524261	0.654924	0	0	1.14597	0.740026	LRP1;ATP2A1
Pancreatic cancer	1/75	0.530073	0.654924	0	0	1.33954	0.850257	CDKN1A
Chronic myeloid leukemia	1/76	0.53479	0.654924	0	0	1.32161	0.827169	CDKN1A
Renin secretion	1/76	0.53479	0.654924	0	0	1.32161	0.827169	EDNRA
Cellular senescence	2/185	0.554257	0.673881	0	0	1.0828	0.638986	CDKN1A;CCND2
PPAR signaling pathway	1/85	0.575178	0.694322	0	0	1.17947	0.652336	SCD2
GABAergic synapse	1/90	0.596088	0.709428	0	0	1.11292	0.575791	GNG2
Progesterone-mediated oocyte maturation	1/90	0.596088	0.709428	0	0	1.11292	0.575791	IGF1
Morphine addiction	1/92	0.604162	0.714009	0	0	1.08835	0.548436	GNG2
Hematopoietic cell lineage	1/94	0.612075	0.718338	0	0	1.06484	0.52273	IL11RA1
Glycerophospholipid metabolism	1/97	0.623651	0.726876	0	0	1.03141	0.486993	PLPP3
Aldosterone synthesis and secretion	1/102	0.642186	0.738296	0	0	0.980099	0.434063	CACNA1G
Longevity regulating pathway	1/102	0.642186	0.738296	0	0	0.980099	0.434063	IGF1
Pancreatic secretion	1/105	0.652868	0.745505	0	0	0.951681	0.405778	ATP2A1
C-type lectin receptor signaling pathway	1/112	0.676574	0.76739	0	0	0.891349	0.348261	JUN
Glutamatergic synapse	1/114	0.683047	0.769566	0	0	0.875484	0.333727	GNG2
Oocyte meiosis	1/116	0.68939	0.771569	0	0	0.86017	0.319939	IGF1
Neurotrophin signaling pathway	1/121	0.704702	0.783517	0	0	0.824121	0.288426	JUN
Sphingolipid signaling pathway	1/124	0.713526	0.788143	0	0	0.803898	0.271345	S1PR3
Inflammatory mediator regulation of TRP channels	1/127	0.722087	0.79242	0	0	0.784637	0.255485	IGF1
Serotonergic synapse	1/132	0.735794	0.802253	0	0	0.754498	0.231484	GNG2
Insulin signaling pathway	1/139	0.753861	0.816683	0	0	0.715971	0.202296	INPPL1
Systemic lupus erythematosus	1/143	0.763627	0.821994	0	0	0.695661	0.187603	H2AFX
Gastric cancer	1/150	0.7798	0.831202	0	0	0.662743	0.164836	CDKN1A
Non-alcoholic fatty liver disease (NAFLD)	1/151	0.782018	0.831202	0	0	0.658291	0.161859	JUN
mTOR signaling pathway	1/154	0.788542	0.832897	0	0	0.645285	0.1533	IGF1
Hepatitis C	1/160	0.801011	0.840813	0	0	0.620745	0.137731	CDKN1A
Influenza A	1/168	0.816506	0.847063	0	0	0.590768	0.119761	JUN
Cell adhesion molecules (CAMs)	1/170	0.820189	0.847063	0	0	0.583717	0.115705	CDH15
Hepatocellular carcinoma	1/171	0.822002	0.847063	0	0	0.580254	0.113737	CDKN1A
Necroptosis	1/176	0.8308	0.850941	0	0	0.563532	0.10446	H2AFX
Chemokine signaling pathway	1/197	0.863267	0.878868	0	0	0.502615	0.0739004	GNG2
NOD-like receptor signaling pathway	1/205	0.873933	0.884399	0	0	0.482708	0.0650456	JUN
Thermogenesis	1/231	0.903202	0.908579	0	0	0.427573	0.0435305	CNR1
Cytokine-cytokine receptor interaction	1/292	0.947991	0.947991	0	0	0.336891	0.0179935	IL11RA1

## Sheet: enrichr_d_GO
Term	Overlap	P.value	Adjusted.P.value	Old.P.value	Old.Adjusted.P.value	Odds.Ratio	Combined.Score	Genes
negative regulation of signal transduction	25/283	1.00925e-16	1.7571e-13	0	0	10.8206	398.546	CITED1;APCDD1;NKD1;EGFR;CYP26B1;WIF1;GRB10;EPHA4;NTRK2;IGFBP5;IGFBP3;PTCH1;SHISA2;DKK1;HIC1;BMP5;NR4A2;CYP26A1;SFRP1;SFRP2;CILP;SFRP5;AGTR2;EPHA3;HBEGF
negative regulation of Wnt signaling pathway	17/174	1.9651e-12	1.71062e-09	0	0	11.6227	313.295	TCF7L2;CITED1;IGFBP4;CAV1;LEF1;SHISA2;APCDD1;DKK1;DKK2;HIC1;NKD1;SFRP1;SFRP2;WIF1;SFRP5;GRB10;SOX9
extracellular matrix organization	18/229	1.72863e-11	1.00318e-08	0	0	9.18187	227.537	COL18A1;POSTN;TGFB2;VCAM1;COL14A1;COL11A1;COL12A1;FN1;HTRA1;DPT;NID2;VCAN;COL7A1;COL8A2;COL9A2;TGFBI;GAS6;GPM6B
negative regulation of apoptotic process	24/485	1.20742e-10	5.25531e-08	0	0	5.72047	130.64	EPHA4;NTRK2;MEF2C;ANXA1;CITED1;PLK2;CAV1;LEF1;FHL2;HSPB1;IGF1;DKK1;EGFR;TBX3;NR4A2;SFRP1;KRT18;PDPN;CTSH;SOX9;ANGPTL4;GAS6;EPHA3;CRLF1
skeletal system development	14/146	2.40129e-10	8.36129e-08	0	0	11.2151	248.412	POSTN;TGFB2;IGFBP4;COL12A1;SHOX2;SOX11;IGF1;PTH1R;TBX3;BMP5;VCAN;SOX9;COL9A2;CNMD
regulation of apoptotic process	30/815	6.72154e-10	1.95037e-07	0	0	4.27463	90.2826	CITED1;NRK;LEF1;FHL2;PCSK9;HSPB1;CLU;EGFR;PDPN;CTSH;SOX9;EPHA4;NTRK2;MEF2C;TGFB2;ANXA1;DUSP1;PLK2;IGFBP3;IGF1;DKK1;TBX3;BMP5;SFRP1;SFRP2;KRT18;ANGPTL4;SGK1;GAS6;EPHA3
regulation of insulin-like growth factor receptor signaling pathway	6/17	1.04734e-08	2.6049e-06	0	0	55.6392	1022.34	IGFBP5;IGFBP4;CILP;IGFBP3;IGF1;BMP5
regulation of Wnt signaling pathway	11/109	1.23986e-08	2.69824e-06	0	0	11.7008	213.021	SFRP1;SFRP2;CITED1;WIF1;SFRP5;GRB10;SHISA2;APCDD1;DKK1;HIC1;NKD1
regulation of cell migration	17/316	2.09645e-08	4.05546e-06	0	0	6.05876	107.121	ANXA1;SERPINE2;IGFBP5;SEMA3C;LEF1;IGF1;LDB2;EGFR;AMOT;SFRP1;TMEFF2;SFRP2;PDPN;CTSH;SGK1;PLXNA4;HBEGF
negative regulation of programmed cell death	19/408	3.06321e-08	5.33304e-06	0	0	5.23809	90.6254	EPHA4;NTRK2;ANXA1;PLK2;LEF1;FHL2;HSPB1;IGF1;DKK1;EGFR;TBX3;SFRP1;KRT18;PDPN;CTSH;SOX9;ANGPTL4;GAS6;EPHA3
somite development	5/11	4.18472e-08	6.62327e-06	0	0	84.5897	1437.12	SFRP2;PTCH1;SOX11;MEOX2;MEOX1
negative regulation of multicellular organismal process	11/125	5.21429e-08	7.53268e-06	0	0	10.0504	168.538	MEF2C;SFRP1;SFRP2;SFRP5;PTCH1;SOX9;GAS6;DKK1;VASN;EGFR;BMP5
positive regulation of cell proliferation	19/424	5.62463e-08	7.53268e-06	0	0	5.02701	83.9185	NTRK2;MEF2C;TGFB2;LEF1;FN1;SOX11;EMP2;IGF1;PTN;EGFR;TBX3;BMP5;SFRP1;SFRP2;CTSH;SOX9;GAS6;CRLF1;HBEGF
positive regulation of cellular process	20/519	2.84743e-07	3.2218e-05	0	0	4.29771	64.7737	NTRK2;TGFB2;RAMP3;CAV1;LEF1;FN1;SOX11;EMP2;IGF1;PTN;DKK1;EGFR;TBX3;SFRP1;SFRP2;PDPN;CTSH;SOX9;CRLF1;HBEGF
negative regulation of canonical Wnt signaling pathway	11/148	2.94219e-07	3.2218e-05	0	0	8.35334	125.625	TCF7L2;SFRP1;SFRP2;IGFBP4;SFRP5;CAV1;LEF1;SOX9;DKK1;DKK2;NKD1
negative regulation of ossification	7/45	2.96087e-07	3.2218e-05	0	0	18.862	283.545	MEF2C;SFRP1;CITED1;PTCH1;TWIST2;SOX9;DKK1
negative regulation of cell differentiation	11/150	3.36911e-07	3.45037e-05	0	0	8.23231	122.69	SFRP1;SFRP2;CITED1;CAV1;PTCH1;TWIST2;SOX9;TRIB2;VASN;EGFR;BMP5
regulation of epithelial to mesenchymal transition	8/68	3.84399e-07	3.71799e-05	0	0	13.7083	202.494	SFRP1;TGFB2;SFRP2;LEF1;PDPN;EPHA3;VASN;BMP5
canonical Wnt signaling pathway	8/73	6.69812e-07	6.13759e-05	0	0	12.6506	179.845	NR4A2;TCF7L2;SFRP1;SFRP2;PTK7;SFRP5;CAV1;LEF1
positive regulation of macromolecule metabolic process	14/276	7.82219e-07	6.80922e-05	0	0	5.61299	78.9249	NTRK2;MEF2C;RAMP3;CITED1;LEF1;FN1;PCSK9;SOX11;IGF1;DKK1;CLU;WNT6;CTSH;GAS6
Wnt signaling pathway	9/109	1.50316e-06	0.000119726	0	0	9.28272	124.462	NR4A2;WNT6;TCF7L2;SFRP1;SFRP2;PTK7;SFRP5;LEF1;CPE
regulation of cell proliferation	23/740	1.51291e-06	0.000119726	0	0	3.45845	46.3484	COL18A1;TCF7L2;NTRK2;TGFB2;IGFBP3;LEF1;FN1;SOX11;EMP2;IGF1;PTN;EGFR;TBX3;BMP5;SFRP1;SFRP2;SFRP5;PDPN;CTSH;SOX9;SGK1;CRLF1;HBEGF
limb morphogenesis	5/21	1.69912e-06	0.00012661	0	0	31.7051	421.215	TGFB2;CYP26B1;PTCH1;LEF1;TBX3
regulation of angiogenesis	11/177	1.74535e-06	0.00012661	0	0	6.88385	91.27	SFRP1;TGFB2;SFRP2;HSPB1;CTSH;EMP2;ANGPTL4;THBS2;CNMD;THBS4;AMOT
cellular protein metabolic process	18/484	1.90965e-06	0.000127525	0	0	4.10333	54.0351	IGFBP5;IGFBP4;ST8SIA2;IGFBP3;FN1;PCSK9;PLOD2;PLAT;IGF1;VCAN;CDH2;PENK;SPARCL1;CTSH;CPE;TGFBI;GAS6;PAPPA2
regulation of ossification	6/38	1.96159e-06	0.000127525	0	0	19.1057	251.082	TGFB2;MEF2C;SFRP1;SOX11;SOX9;DKK1
cell morphogenesis	7/59	1.9777e-06	0.000127525	0	0	13.774	180.902	CDH6;CDH4;TGFB2;TENM3;CDH2;PDPN;CLU
nervous system development	17/455	3.50454e-06	0.000217907	0	0	4.10652	51.5839	ROBO2;MEF2C;BCL11B;ST8SIA2;NRXN1;SHOX2;PCSK9;NAV1;PTN;EFNA5;ZEB2;VCAN;CDH2;BTBD3;MPPED2;ITM2A;GPM6B
positive regulation of cell differentiation	11/194	4.24891e-06	0.000249215	0	0	6.23896	77.1688	MEF2C;SFRP1;TGFB2;SFRP2;CDH2;PDPN;LEF1;SOX11;ASB4;SOX9;IGF1
negative regulation of epithelial to mesenchymal transition	5/25	4.29435e-06	0.000249215	0	0	25.359	313.392	TGFB2;SFRP1;SFRP2;VASN;BMP5
positive regulation of neuron projection development	8/97	5.86868e-06	0.000329593	0	0	9.228	111.159	ROBO2;NTRK2;TENM3;PTK7;STMN2;EPHA3;PLXNA4;BMP5
embryonic appendage morphogenesis	4/13	6.46496e-06	0.000345928	0	0	44.8776	536.247	TGFB2;CYP26B1;PTCH1;LEF1
regulation of MAPK cascade	11/203	6.55693e-06	0.000345928	0	0	5.94378	70.939	EPHA4;NTRK2;TGFB2;DUSP1;CAV1;FN1;IGF1;TRIB2;EPHA3;EGFR;BMP5
regulation of epithelial cell proliferation	7/72	7.65311e-06	0.000391884	0	0	11.012	129.725	SFRP1;TGFB2;SFRP2;SOX9;IGF1;EGFR;BMP5
collagen fibril organization	5/29	9.29174e-06	0.000462198	0	0	21.1282	244.8	TGFB2;COL14A1;COL11A1;COL12A1;DPT
regulation of canonical Wnt signaling pathway	11/213	1.03398e-05	0.000500044	0	0	5.64666	64.8208	TCF7L2;SFRP1;SFRP2;IGFBP4;SFRP5;CAV1;LEF1;SOX9;DKK1;DKK2;NKD1
negative regulation of transmembrane receptor protein serine/threonine kinase signaling pathway	7/77	1.19781e-05	0.000563618	0	0	10.2228	115.849	BMPER;PEG10;HTRA3;CAV1;DKK1;ASPN;VASN
negative regulation of protein phosphorylation	10/178	1.26722e-05	0.000580588	0	0	6.15038	69.3522	ERRFI1;SFRP1;SFRP2;DUSP1;IGFBP3;CAV1;HSPB1;DKK1;TRIB2;ASPN
cell-cell adhesion via plasma-membrane adhesion molecules	9/142	1.32641e-05	0.000592124	0	0	6.9678	78.2515	CDH6;ROBO2;TRO;CDH4;TGFB2;ALCAM;VCAM1;TENM3;CDH2
regulation of cell motility	8/109	1.39289e-05	0.000602862	0	0	8.12665	90.8685	SERPINE2;LDB2;SGK1;PLXNA4;NKD1;EGFR;AMOT;HBEGF
regulation of transforming growth factor beta receptor signaling pathway	7/79	1.41972e-05	0.000602862	0	0	9.93782	110.931	CITED1;PEG10;HTRA3;CAV1;SOX11;ASPN;VASN
embryonic limb morphogenesis	5/34	2.09057e-05	0.000866591	0	0	17.481	188.366	CYP26B1;TGFB2;PTCH1;LEF1;TBX3
negative regulation of transcription, DNA-templated	22/813	2.28237e-05	0.000924093	0	0	2.9702	31.7446	IRX2;TCF7L2;MEF2C;ZFHX3;RAMP3;CITED1;CAV1;PTCH1;LEF1;TWIST2;FHL2;SOX11;LDB2;DKK1;HIC1;TBX3;NR4A2;SFRP1;ZEB2;SFRP2;SOX9;GAS6
regulation of signal transduction	11/233	2.3877e-05	0.000944768	0	0	5.1327	54.6253	EPHA4;NTRK2;RGS3;IGFBP5;IGFBP4;IGFBP3;PTCH1;CLU;EPHA3;EGFR;DHRS3
endoderm formation	5/36	2.78681e-05	0.00107819	0	0	16.3515	171.495	DUSP1;COL11A1;COL7A1;COL12A1;FN1
axon guidance	9/158	3.10473e-05	0.00117507	0	0	6.21452	64.5067	ROBO2;EPHA4;ALCAM;DAB1;SEMA3C;NRXN1;GRB10;EFNA5;PLXNA4
platelet degranulation	8/124	3.55284e-05	0.00131606	0	0	7.0704	72.4375	ISLR;TGFB2;FN1;TIMP3;PHACTR2;IGF1;GAS6;CLU
kidney development	6/63	3.92322e-05	0.00142299	0	0	10.7124	108.688	ROBO2;TGFB2;CITED1;MME;PCSK9;CTSH
homophilic cell adhesion via plasma membrane adhesion molecules	6/64	4.29336e-05	0.00152546	0	0	10.5272	105.86	ROBO2;TRO;CDH6;CDH4;TENM3;CDH2
generation of neurons	8/130	4.98102e-05	0.00173439	0	0	6.72063	66.5832	NR4A2;WNT6;NTRK2;MEF2C;TGFB2;PCSK9;SOX11;NAV1
positive regulation of non-canonical Wnt signaling pathway	3/8	5.31621e-05	0.00181481	0	0	60.2893	593.378	SFRP1;DKK1;NKD1
positive regulation of neuron differentiation	7/98	5.77478e-05	0.00193344	0	0	7.85532	76.6634	NTRK2;MEF2C;TENM3;PTK7;STMN2;SOX11;EPHA3
regulation of osteoblast differentiation	6/69	6.58631e-05	0.00212824	0	0	9.68925	93.2874	MEF2C;CITED1;PTCH1;TWIST2;SOX11;IGF1
regulation of protein phosphorylation	11/261	6.70234e-05	0.00212824	0	0	4.55132	43.7403	NTRK2;TGFB2;BMPER;IGFBP3;FN1;HSPB1;SOX9;GAS6;EFNA5;EGFR;BMP5
cardiac ventricle morphogenesis	5/43	6.72333e-05	0.00212824	0	0	13.3347	128.111	TGFB2;MEF2C;SFRP2;CPE;SOX11
positive regulation of protein phosphorylation	14/412	7.28886e-05	0.00226605	0	0	3.66926	34.9555	EPHA4;NTRK2;TGFB2;RAMP3;CAV1;IGF1;EFNA5;EGFR;THBS4;BMP5;SFRP2;SOX9;GAS6;EPHA3
regulation of smooth muscle cell proliferation	5/44	7.52412e-05	0.00228675	0	0	12.9921	123.358	TCF7L2;IGFBP5;IGFBP3;OGN;IGF1
detection of mechanical stimulus involved in sensory perception	3/9	7.91556e-05	0.00228675	0	0	50.2386	474.458	KCNA1;COL11A1;PIEZO2
cellular response to growth factor stimulus	8/139	7.99811e-05	0.00228675	0	0	6.25604	59.0178	NTRK2;MEF2C;SFRP1;ANXA1;STMN2;HSPB1;SOX9;EGFR
neuron differentiation	8/139	7.99811e-05	0.00228675	0	0	6.25604	59.0178	NR4A2;WNT6;NTRK2;MEF2C;TGFB2;TENM3;PCSK9;SOX11
positive regulation of cell migration	10/221	8.01216e-05	0.00228675	0	0	4.88626	46.087	TGFB2;SEMA3C;PDPN;LEF1;FN1;CTSH;SOX9;IGF1;EGFR;HBEGF
protein complex subunit organization	5/45	8.39639e-05	0.00235776	0	0	12.6667	118.878	TGFB2;COL14A1;COL11A1;COL12A1;DPT
positive regulation of intracellular signal transduction	15/479	0.000100455	0.00274538	0	0	3.37884	31.105	EPHA4;TCF7L2;NTRK2;TGFB2;RAMP3;PLK2;CAV1;TNFRSF19;SOX11;IGF1;EGFR;SOX9;GAS6;EPHA3;HBEGF
positive regulation of epithelial cell proliferation	7/107	0.000100922	0.00274538	0	0	7.14508	65.743	SFRP1;SOX11;SOX9;IGF1;EGFR;THBS4;BMP5
ganglioside biosynthetic process	3/10	0.000112247	0.00300648	0	0	43.0595	391.618	ST8SIA2;ST3GAL5;B4GALNT1
regulation of epithelial cell migration	5/48	0.000114854	0.0030297	0	0	11.7812	106.877	TGFB2;BMPER;CTSH;EMP2;SOX9
regulated exocytosis	8/148	0.000123967	0.0032213	0	0	5.85119	52.6343	ISLR;TGFB2;FN1;TIMP3;PHACTR2;IGF1;GAS6;CLU
negative regulation of smooth muscle cell proliferation	4/27	0.000142201	0.00364076	0	0	17.5484	155.448	MEF2C;IGFBP5;IGFBP3;OGN
regulation of hydrolase activity	6/80	0.000150744	0.00380357	0	0	8.24436	72.5497	EPHA4;NTRK2;CAV1;EFNA5;EPHA3;PLXNA4
positive regulation of ossification	5/52	0.000168778	0.00413863	0	0	10.7763	93.6131	MEF2C;TGFB2;SOX11;IGF1;GPM6B
regulation of cell-matrix adhesion	5/52	0.000168778	0.00413863	0	0	10.7763	93.6131	SFRP1;EMP2;EFNA5;EPHA3;GPM6B
negative regulation of signaling	6/83	0.00018471	0.00440876	0	0	7.92194	68.1028	EPHA4;NTRK2;IGFBP3;PCSK9;EPHA3;EGFR
negative regulation of cellular response to transforming growth factor beta stimulus	5/53	0.000184859	0.00440876	0	0	10.5513	90.6979	PEG10;HTRA3;CAV1;ASPN;VASN
regulation of myoblast differentiation	4/29	0.00018946	0.00445743	0	0	16.1429	138.366	MEF2C;IGFBP3;SOX9;TBX3
regulation of neuron projection development	7/119	0.000196041	0.00455076	0	0	6.37565	54.4301	EPHA4;NTRK2;TENM3;CDH2;PTK7;STMN2;EPHA3
positive regulation of cardiocyte differentiation	3/12	0.000202767	0.00464497	0	0	33.4873	284.758	TGFB2;MEF2C;SEMA3C
regulation of peptidyl-tyrosine phosphorylation	6/85	0.00021052	0.00473223	0	0	7.72061	65.3621	SFRP1;SFRP2;IGF1;EFNA5;EGFR;THBS4
protein localization to membrane	8/160	0.000212013	0.00473223	0	0	5.38596	45.5592	RAMP3;CAV1;PTCH1;NRXN1;CPE;EMP2;ATP1B1;GAS6
negative regulation of transforming growth factor beta receptor signaling pathway	5/55	0.000220503	0.00479869	0	0	10.1282	85.2754	PEG10;HTRA3;CAV1;ASPN;VASN
regulation of axonogenesis	5/55	0.000220503	0.00479869	0	0	10.1282	85.2754	ROBO2;EPHA4;NTRK2;CDH2;PLXNA4
regulation of peptidyl-serine phosphorylation	6/86	0.000224448	0.00482425	0	0	7.62371	64.0534	SFRP2;RAMP3;CAV1;GAS6;DKK1;EGFR
response to retinoic acid	5/57	0.000261149	0.00548851	0	0	9.73767	80.3399	WNT6;PTK7;CTSH;SOX9;EPHA3
regulation of retinoic acid receptor signaling pathway	3/13	0.000261658	0.00548851	0	0	30.1371	248.585	CYP26A1;CYP26B1;DHRS3
regulation of neuron apoptotic process	6/89	0.000270631	0.00560916	0	0	7.34704	60.3541	NTRK2;MEF2C;TGFB2;CITED1;PCSK9;CRLF1
endodermal cell differentiation	4/32	0.000280207	0.0056178	0	0	14.4111	117.882	COL11A1;COL7A1;COL12A1;FN1
regulation of nitric oxide biosynthetic process	4/32	0.000280207	0.0056178	0	0	14.4111	117.882	CAV1;AGTR2;CLU;ASS1
positive regulation of gene expression	19/771	0.000280729	0.0056178	0	0	2.65893	21.745	NTRK2;MEF2C;ZFHX3;RAMP3;CITED1;LEF1;FN1;FHL2;SOX11;IGF1;DKK1;CLU;FLI1;EGFR;WNT6;SFRP1;CTSH;SOX9;GAS6
negative regulation of response to stimulus	7/127	0.00029244	0.00578565	0	0	5.94819	48.4019	EPHA4;NTRK2;TGFB2;IGFBP3;CLU;EPHA3;EGFR
negative regulation of cell proliferation	12/363	0.000307698	0.00601913	0	0	3.53682	28.6002	COL18A1;SFRP1;TGFB2;SFRP2;IGFBP5;SFRP5;IGFBP3;PDPN;OGN;SOX11;SOX9;BMP5
stem cell differentiation	4/33	0.000316377	0.00612013	0	0	13.9134	112.123	TGFB2;MEF2C;SFRP1;MEOX1
negative regulation of biomineral tissue development	3/14	0.000330571	0.00622425	0	0	27.3959	219.57	SOX9;GAS6;ASPN
negative regulation of smooth muscle cell migration	3/14	0.000330571	0.00622425	0	0	27.3959	219.57	MEF2C;IGFBP5;IGFBP3
muscle organ development	5/60	0.000332484	0.00622425	0	0	9.20513	73.7231	CHODL;MEF2C;IGF1;MKX;HBEGF
retinoic acid metabolic process	3/15	0.000410176	0.00743872	0	0	25.1117	195.844	CYP26A1;ALDH1A3;CYP26B1
regulation of cell-substrate junction assembly	3/15	0.000410176	0.00743872	0	0	25.1117	195.844	EFNA5;GPM6B;EPHA3
ganglioside metabolic process	3/15	0.000410176	0.00743872	0	0	25.1117	195.844	ST8SIA2;ST3GAL5;B4GALNT1
positive regulation of cell projection organization	5/63	0.00041767	0.00749652	0	0	8.72767	67.9085	NTRK2;TENM3;PTK7;STMN2;EPHA3
cellular response to lipid	8/178	0.000435013	0.00772814	0	0	4.81127	37.2399	WNT6;MEF2C;SFRP1;RAMP3;PTK7;SOX9;EPHA3;EGFR
positive regulation of cell growth	6/98	0.000455161	0.00800439	0	0	6.62528	50.9806	SFRP1;TGFB2;SFRP2;LEF1;IGF1;EGFR
negative regulation of blood vessel morphogenesis	5/65	0.00048297	0.00840851	0	0	8.4359	64.4128	TGFB2;THBS2;CNMD;THBS4;AMOT
extracellular matrix assembly	3/16	0.000501124	0.00863819	0	0	23.1788	176.128	MFAP4;GAS6;GPM6B
negative regulation of epithelial cell proliferation	5/66	0.000518364	0.00884776	0	0	8.29718	62.7668	SFRP1;TGFB2;SFRP2;CAV1;SOX9
protein processing	6/101	0.000534631	0.00894993	0	0	6.41508	48.3308	CPXM2;PTCH1;CPE;PCSK9;CTSH;GAS6
regulation of kinase activity	6/101	0.000534631	0.00894993	0	0	6.41508	48.3308	EPHA4;NTRK2;EMP2;LDB2;EPHA3;EGFR
positive regulation of neuron death	4/38	0.000548882	0.00910098	0	0	11.8643	89.0731	TGFB2;PCSK9;CLU;DKK1
negative regulation of transcription from RNA polymerase II promoter	15/565	0.000584477	0.00959976	0	0	2.83784	21.1271	IRX2;TCF7L2;MEF2C;ZFHX3;CAV1;PTCH1;FHL2;SOX11;LDB2;DKK1;HIC1;TBX3;NR4A2;ZEB2;SOX9
glycosphingolipid biosynthetic process	3/17	0.000604039	0.00973734	0	0	21.5221	159.519	ST8SIA2;ST3GAL5;B4GALNT1
pharyngeal system development	3/17	0.000604039	0.00973734	0	0	21.5221	159.519	TGFB2;PTCH1;BMP5
neuron development	7/144	0.000623647	0.00996119	0	0	5.20559	38.4169	NTRK2;CDH4;MEF2C;TGFB2;TENM3;STMN2;GPM6B
negative regulation of angiogenesis	5/69	0.000636296	0.0100708	0	0	7.90705	58.1947	TGFB2;THBS2;CNMD;THBS4;AMOT
positive regulation of epithelial to mesenchymal transition	4/40	0.000669062	0.0102179	0	0	11.2041	81.8977	TCF7L2;TGFB2;LEF1;PDPN
negative regulation of cytokine secretion	4/40	0.000669062	0.0102179	0	0	11.2041	81.8977	C1QTNF3;ANXA1;FN1;GAS6
response to peptide hormone	4/40	0.000669062	0.0102179	0	0	11.2041	81.8977	CITED1;IGFBP5;CAV1;IGF1
neuron migration	4/40	0.000669062	0.0102179	0	0	11.2041	81.8977	NR4A2;NTRK2;MEF2C;NAV1
regulation of adherens junction organization	3/18	0.000719527	0.0106729	0	0	20.0863	145.363	EFNA5;GPM6B;EPHA3
regulation of smooth muscle cell migration	3/18	0.000719527	0.0106729	0	0	20.0863	145.363	IGFBP5;IGFBP3;IGF1
proteolysis	10/291	0.00072352	0.0106729	0	0	3.65593	26.4374	MME;CAPN6;CPXM2;HTRA3;PTCH1;HTRA1;CTSH;CPE;PLAT;PAPPA2
positive regulation of growth	5/71	0.00072538	0.0106729	0	0	7.66667	55.4209	SFRP1;TGFB2;SFRP2;LEF1;EGFR
mesenchymal cell differentiation	4/41	0.000735642	0.0106729	0	0	10.9007	78.6461	TGFB2;MEF2C;LEF1;SOX9
negative regulation of proteolysis	4/41	0.000735642	0.0106729	0	0	10.9007	78.6461	EPHA4;SERPINE2;TIMP3;PLAT
cellular response to retinoic acid	4/42	0.000806773	0.0115936	0	0	10.6133	75.593	WNT6;PTK7;SOX9;EPHA3
regulation of transcription from RNA polymerase II promoter	28/1478	0.000812419	0.0115936	0	0	2.06014	14.6589	CITED1;LEF1;FHL2;LDB2;MEOX2;MEOX1;EGFR;PLAGL1;SOX9;IRX2;TCF7L2;MEF2C;ZFHX3;TGFB2;BCL11B;CAV1;PTCH1;EBF2;SOX11;IGF1;DKK1;FLI1;HIC1;TBX3;BMP5;NR4A2;ZEB2;SFRP2
regulation of ERK1 and ERK2 cascade	9/247	0.00088102	0.0124704	0	0	3.87298	27.2442	EPHA4;NTRK2;RAMP3;BMPER;FN1;TIMP3;GAS6;EPHA3;EGFR
gland development	5/75	0.000931121	0.0130732	0	0	7.22711	50.4389	CAV1;LEF1;PCSK9;SOX9;TBX3
regulation of focal adhesion assembly	4/44	0.000963362	0.0132164	0	0	10.0816	70.0178	SFRP1;EFNA5;GPM6B;EPHA3
regulation of cell growth	8/201	0.000964598	0.0132164	0	0	4.23294	29.3927	SFRP1;TGFB2;SFRP2;LEF1;AGTR2;SGK1;EGFR;PAPPA2
post-translational protein modification	11/357	0.000972721	0.0132164	0	0	3.27238	22.6953	VCAN;CDH2;IGFBP5;IGFBP4;IGFBP3;PENK;FN1;SPARCL1;PCSK9;ASB4;GAS6
inactivation of MAPK activity	3/20	0.00099053	0.0132164	0	0	17.7214	122.584	RGS3;DUSP1;CAV1
eye morphogenesis	3/20	0.00099053	0.0132164	0	0	17.7214	122.584	ALDH1A3;TENM3;NKD1
cellular response to estradiol stimulus	3/20	0.00099053	0.0132164	0	0	17.7214	122.584	SFRP1;RAMP3;EGFR
positive regulation of multicellular organismal process	8/202	0.000995935	0.0132164	0	0	4.21091	29.1051	C1QTNF3;TGFB2;PDPN;LEF1;CTSH;SOX11;SOX9;GAS6
negative regulation of cellular process	14/534	0.00100205	0.0132164	0	0	2.79074	19.272	COL18A1;TGFB2;IGFBP3;CAV1;SOX11;CLU;BMP5;SFRP1;SFRP2;SFRP5;PDPN;AGTR2;TGFBI;PLXNA4
positive regulation of peptidyl-tyrosine phosphorylation	6/116	0.00110644	0.0144015	0	0	5.53608	37.6819	EPHA4;IGF1;EFNA5;GAS6;THBS4;CRLF1
negative regulation of cell communication	5/78	0.00111177	0.0144015	0	0	6.92905	47.13	EPHA4;NTRK2;IGFBP3;EPHA3;EGFR
positive regulation of cellular biosynthetic process	7/159	0.00111671	0.0144015	0	0	4.6883	31.8681	ZEB2;AGTR2;IGF1;PTH1R;CLU;EGFR;ASS1
positive regulation of signal transduction	8/206	0.00112954	0.0144597	0	0	4.125	27.992	SFRP1;TGFB2;NRXN1;GRB10;CTSH;EMP2;IGF1;GAS6
regulation of fibroblast proliferation	4/46	0.00114018	0.0144724	0	0	9.60058	65.059	SFRP1;FN1;IGF1;GAS6
ERK1 and ERK2 cascade	3/21	0.00114715	0.0144724	0	0	16.736	113.311	CTSH;IGF1;SOX9
protein localization to cell periphery	6/117	0.00115671	0.014488	0	0	5.48593	37.0968	RAMP3;CAV1;PTCH1;EMP2;ATP1B1;GAS6
positive regulation of phosphorylation	8/208	0.0012015	0.0149416	0	0	4.08333	27.4571	EPHA4;NTRK2;SOX9;IGF1;GAS6;EFNA5;EPHA3;EGFR
regulation of phosphatidylinositol 3-kinase signaling	5/80	0.00124584	0.0152747	0	0	6.74359	45.1008	NTRK2;TGFB2;SOX9;IGF1;EGFR
cellular response to hormone stimulus	5/80	0.00124584	0.0152747	0	0	6.74359	45.1008	ROBO2;MEF2C;RAMP3;CAV1;CTSH
negative regulation of gene expression	15/618	0.00143696	0.0165403	0	0	2.58128	16.8951	TCF7L2;MEF2C;TGFB2;RAMP3;CITED1;IGFBP5;LEF1;TWIST2;SOX11;LDB2;TBX3;SFRP1;SFRP2;SOX9;GAS6
regulation of glomerular filtration	2/6	0.00145357	0.0165403	0	0	49.9899	326.621	EMP2;GAS6
positive regulation of extrinsic apoptotic signaling pathway via death domain receptors	2/6	0.00145357	0.0165403	0	0	49.9899	326.621	SFRP1;TIMP3
cardiac ventricle formation	2/6	0.00145357	0.0165403	0	0	49.9899	326.621	MEF2C;SOX11
retinal ganglion cell axon guidance	2/6	0.00145357	0.0165403	0	0	49.9899	326.621	ROBO2;ALCAM
hematopoietic stem cell differentiation	2/6	0.00145357	0.0165403	0	0	49.9899	326.621	SFRP1;MEOX1
alpha-beta T cell activation	2/6	0.00145357	0.0165403	0	0	49.9899	326.621	ANXA1;LEF1
response to UV-A	2/6	0.00145357	0.0165403	0	0	49.9899	326.621	MME;EGFR
response to heparin	2/6	0.00145357	0.0165403	0	0	49.9899	326.621	SFRP1;SOX9
regulation of tooth mineralization	2/6	0.00145357	0.0165403	0	0	49.9899	326.621	WNT6;ASPN
negative regulation of interleukin-6 secretion	2/6	0.00145357	0.0165403	0	0	49.9899	326.621	C1QTNF3;GAS6
positive regulation of peptidyl-serine phosphorylation	5/83	0.00146885	0.0166056	0	0	6.48323	42.2919	SFRP2;RAMP3;CAV1;GAS6;EGFR
cell-cell adhesion mediated by cadherin	3/23	0.00150522	0.0167987	0	0	15.0609	97.8781	CDH6;CDH4;CDH2
metanephros development	3/23	0.00150522	0.0167987	0	0	15.0609	97.8781	ROBO2;CITED1;CTSH
regulation of programmed cell death	9/268	0.00155393	0.0170802	0	0	3.55514	22.991	TGFB2;CITED1;DUSP1;NRK;IGFBP3;SOX9;SGK1;CLU;BMP5
negative regulation of macromolecule metabolic process	6/124	0.00155929	0.0170802	0	0	5.15866	33.3431	MEF2C;SFRP1;TGFB2;SFRP2;PCSK9;SOX11
neurogenesis	4/50	0.00155988	0.0170802	0	0	8.76398	56.6429	TGFB2;BCL11B;BTBD3;PCSK9
regulation of gene expression	21/1037	0.00170303	0.0183521	0	0	2.16901	13.8282	TCF7L2;NTRK2;MEF2C;ZFHX3;TGFB2;RAMP3;BCL11B;CITED1;LEF1;FN1;SOX11;IGF1;ATP1B1;DKK1;CLU;HIC1;WNT6;SFRP1;SFRP2;CTSH;GAS6
negative regulation of developmental growth	3/24	0.00170767	0.0183521	0	0	14.343	91.4026	EPHA4;PTCH1;NKD1
mammary gland development	3/24	0.00170767	0.0183521	0	0	14.343	91.4026	CAV1;LEF1;TBX3
positive regulation of protein kinase activity	7/172	0.00175494	0.0187444	0	0	4.31606	27.3868	EPHA4;TGFB2;NRK;EMP2;GAS6;CLU;DKK1
cellular response to oxygen-containing compound	9/274	0.00180776	0.0191009	0	0	3.47358	21.9379	WNT6;MEF2C;SFRP1;RAMP3;IGFBP5;PTK7;SOX9;EPHA3;EGFR
cellular response to BMP stimulus	5/87	0.00181025	0.0191009	0	0	6.16573	38.9322	SFRP1;TGFB2;LEF1;SOX9;BMP5
positive regulation of nitric oxide biosynthetic process	3/25	0.00192633	0.0199648	0	0	13.6904	85.594	AGTR2;CLU;ASS1
positive regulation of nitric oxide metabolic process	3/25	0.00192633	0.0199648	0	0	13.6904	85.594	AGTR2;CLU;ASS1
positive regulation of phosphatidylinositol 3-kinase signaling	4/53	0.00193774	0.0199648	0	0	8.22616	51.3825	NTRK2;TGFB2;SOX9;IGF1
positive regulation of transcription, DNA-templated	22/1120	0.001938	0.0199648	0	0	2.10518	13.1491	TCF7L2;MEF2C;ZFHX3;BCL11B;CITED1;LEF1;FHL2;EBF2;SOX11;IGF1;LDB2;MEOX2;MEOX1;FLI1;EGFR;BMP5;NR4A2;SFRP1;ZEB2;SFRP2;PLAGL1;SOX9
fat-soluble vitamin catabolic process	2/7	0.00202161	0.0202278	0	0	39.9899	248.092	CYP26A1;CYP26B1
melanocyte differentiation	2/7	0.00202161	0.0202278	0	0	39.9899	248.092	MEF2C;CITED1
negative regulation of cardiocyte differentiation	2/7	0.00202161	0.0202278	0	0	39.9899	248.092	DKK1;EGFR
regulation of Wnt signaling pathway, planar cell polarity pathway	2/7	0.00202161	0.0202278	0	0	39.9899	248.092	DKK1;NKD1
negative regulation of retinoic acid receptor signaling pathway	2/7	0.00202161	0.0202278	0	0	39.9899	248.092	CYP26A1;CYP26B1
positive regulation of cell motility	7/179	0.00219967	0.0217524	0	0	4.13893	25.328	SEMA3C;LEF1;PDPN;CTSH;IGF1;EGFR;HBEGF
positive regulation of transcription from RNA polymerase II promoter	18/848	0.00220342	0.0217524	0	0	2.26043	13.8287	TCF7L2;MEF2C;TGFB2;BCL11B;LEF1;EBF2;SOX11;IGF1;LDB2;MEOX2;MEOX1;EGFR;BMP5;NR4A2;ZEB2;SFRP2;PLAGL1;SOX9
negative regulation of cellular response to growth factor stimulus	4/55	0.00222217	0.0217524	0	0	7.90276	48.2801	BMPER;HTRA3;SHISA2;AGTR2
cellular response to organic substance	6/133	0.00222396	0.0217524	0	0	4.79089	29.265	ROBO2;SFRP1;RAMP3;IGFBP5;MME;LEF1
negative regulation of peptidyl-tyrosine phosphorylation	3/27	0.00241411	0.0233498	0	0	12.5482	75.6209	SFRP1;SFRP2;CAV1
negative regulation of osteoblast differentiation	3/27	0.00241411	0.0233498	0	0	12.5482	75.6209	CITED1;PTCH1;TWIST2
cellular protein modification process	20/1001	0.00255922	0.0246166	0	0	2.1315	12.7209	TGFB2;ANXA1;IGFBP5;DUSP1;IGFBP4;ST8SIA2;PLK2;IGFBP3;FN1;PCSK9;PLOD2;PLAT;VCAN;CDH2;PENK;SPARCL1;CPE;ASB4;SGK1;GAS6
positive regulation of MAPK cascade	9/289	0.00258939	0.0247699	0	0	3.28497	19.5664	EPHA4;NTRK2;TGFB2;RAMP3;BMPER;IGF1;GAS6;EPHA3;EGFR
regulation of cytoskeleton organization	5/95	0.00266238	0.0249889	0	0	5.61538	33.291	CAPN6;STMN2;EFNA5;EPHA3;GPM6B
regulation of fibroblast apoptotic process	2/8	0.00267777	0.0249889	0	0	33.3232	197.366	SFRP1;GAS6
cellular response to UV-B	2/8	0.00267777	0.0249889	0	0	33.3232	197.366	MFAP4;MME
positive regulation of extrinsic apoptotic signaling pathway	3/28	0.00268405	0.0249889	0	0	12.0457	71.3156	SFRP1;CAV1;AGTR2
positive regulation of fibroblast proliferation	3/28	0.00268405	0.0249889	0	0	12.0457	71.3156	FN1;IGF1;GAS6
renal system development	4/59	0.00287494	0.0263435	0	0	7.32653	42.8728	TGFB2;MME;PTCH1;PCSK9
regulation of extrinsic apoptotic signaling pathway	4/59	0.00287494	0.0263435	0	0	7.32653	42.8728	TCF7L2;CAV1;AGTR2;IGF1
regulation of pathway-restricted SMAD protein phosphorylation	4/59	0.00287494	0.0263435	0	0	7.32653	42.8728	TGFB2;BMPER;DKK1;BMP5
lung development	3/29	0.00297188	0.0269482	0	0	11.5818	67.3894	ERRFI1;PDPN;SOX11
striated muscle tissue development	3/29	0.00297188	0.0269482	0	0	11.5818	67.3894	MEF2C;CAV1;BMP5
negative regulation of MAP kinase activity	4/61	0.00324583	0.0292666	0	0	7.06874	40.5066	UCHL1;RGS3;DUSP1;CAV1
response to estradiol	3/30	0.00327799	0.0292666	0	0	11.1523	63.7969	SFRP1;RAMP3;EGFR
positive regulation of reactive oxygen species biosynthetic process	3/30	0.00327799	0.0292666	0	0	11.1523	63.7969	AGTR2;CLU;ASS1
cellular response to transforming growth factor beta stimulus	5/100	0.00332382	0.0295244	0	0	5.31849	30.3507	MEF2C;SFRP1;TGFB2;CITED1;SOX9
response to interleukin-4	2/9	0.00342023	0.0302265	0	0	28.5613	162.173	CITED1;LEF1
negative regulation of blood vessel endothelial cell migration	3/31	0.00360273	0.0315194	0	0	10.7534	60.4995	MEF2C;AGTR2;MEOX2
regulation of protein tyrosine kinase activity	3/31	0.00360273	0.0315194	0	0	10.7534	60.4995	EPHA4;CAV1;GAS6
regulation of proteolysis	4/63	0.00364805	0.0315983	0	0	6.82843	38.3318	SERPINE2;BTBD3;CAV1;PLAT
negative regulation of neuron apoptotic process	4/63	0.00364805	0.0315983	0	0	6.82843	38.3318	NTRK2;MEF2C;CITED1;CRLF1
positive regulation of vasculature development	5/104	0.00393226	0.0333532	0	0	5.10256	28.2608	SFRP2;HSPB1;CTSH;ASB4;ANGPTL4
central nervous system neuron differentiation	3/32	0.00394645	0.0333532	0	0	10.3821	57.4644	NR4A2;NTRK2;LEF1
ceramide biosynthetic process	3/32	0.00394645	0.0333532	0	0	10.3821	57.4644	ST8SIA2;ST3GAL5;B4GALNT1
microtubule bundle formation	3/32	0.00394645	0.0333532	0	0	10.3821	57.4644	TPPP3;CAPN6;NAV1
negative regulation of receptor activity	3/32	0.00394645	0.0333532	0	0	10.3821	57.4644	ERRFI1;CAV1;PCSK9
negative regulation of apoptotic signaling pathway	4/65	0.00408282	0.0343391	0	0	6.60388	36.3277	NR4A2;TCF7L2;IGF1;CLU
positive regulation of ERK1 and ERK2 cascade	7/201	0.00417936	0.0343927	0	0	3.66546	20.0779	EPHA4;NTRK2;RAMP3;BMPER;GAS6;EPHA3;EGFR
positive regulation of amyloid-beta formation	2/10	0.00424723	0.0343927	0	0	24.9899	136.482	EPHA4;CLU
muscle cell migration	2/10	0.00424723	0.0343927	0	0	24.9899	136.482	PLAT;THBS4
neuroepithelial cell differentiation	2/10	0.00424723	0.0343927	0	0	24.9899	136.482	LEF1;SOX11
positive regulation of cardiac muscle cell differentiation	2/10	0.00424723	0.0343927	0	0	24.9899	136.482	MEF2C;IGF1
motor neuron axon guidance	2/10	0.00424723	0.0343927	0	0	24.9899	136.482	EPHA4;PLXNA4
regulation of astrocyte differentiation	2/10	0.00424723	0.0343927	0	0	24.9899	136.482	EPHA4;SERPINE2
negative regulation of protein autophosphorylation	2/10	0.00424723	0.0343927	0	0	24.9899	136.482	ERRFI1;CAV1
positive regulation of biomineral tissue development	3/33	0.00430945	0.034735	0	0	10.0355	54.663	WNT6;MEF2C;GPM6B
positive regulation of muscle cell differentiation	3/34	0.00469207	0.0373009	0	0	9.71131	52.0709	MEF2C;CDH2;IGFBP3
regulation of wound healing	3/34	0.00469207	0.0373009	0	0	9.71131	52.0709	ANXA1;CAV1;HBEGF
positive regulation of cell development	3/34	0.00469207	0.0373009	0	0	9.71131	52.0709	SEMA3C;SOX11;IGF1
positive regulation of DNA replication	3/35	0.00509459	0.0397273	0	0	9.40736	49.6669	IGF1;EGFR;BMP5
regulation of synapse assembly	3/35	0.00509459	0.0397273	0	0	9.40736	49.6669	ROBO2;MEF2C;NRXN1
neural crest cell development	3/35	0.00509459	0.0397273	0	0	9.40736	49.6669	SEMA3C;LEF1;SOX11
positive regulation of osteoblast differentiation	3/35	0.00509459	0.0397273	0	0	9.40736	49.6669	MEF2C;SOX11;IGF1
morphogenesis of an epithelial sheet	2/11	0.00515702	0.0397273	0	0	22.2121	117	SOX11;BMP5
negative regulation of receptor binding	2/11	0.00515702	0.0397273	0	0	22.2121	117	LEF1;PCSK9
regulation of cardiac muscle cell differentiation	2/11	0.00515702	0.0397273	0	0	22.2121	117	MEF2C;DKK1
negative regulation of nucleic acid-templated transcription	11/444	0.00523308	0.0401357	0	0	2.60319	13.6739	TCF7L2;SFRP1;SFRP2;RAMP3;CITED1;LEF1;TWIST2;SOX9;LDB2;GAS6;TBX3
negative regulation of developmental process	4/70	0.0053199	0.0406226	0	0	6.10204	31.9521	SFRP1;SFRP5;SOX9;GAS6
regulation of nitric-oxide synthase activity	3/36	0.00551729	0.0417635	0	0	9.12183	47.4323	CAV1;AGTR2;EGFR
regulation of cell morphogenesis involved in differentiation	3/36	0.00551729	0.0417635	0	0	9.12183	47.4323	EPHA4;CDH2;PDPN
negative regulation of cellular macromolecule biosynthetic process	12/512	0.00556275	0.0419192	0	0	2.46383	12.7914	TCF7L2;SFRP1;SFRP2;RAMP3;CITED1;IGFBP5;LEF1;TWIST2;SOX9;LDB2;GAS6;TBX3
positive regulation of kinase activity	5/113	0.00558601	0.0419192	0	0	4.67521	24.2526	EPHA4;NTRK2;GAS6;EPHA3;EGFR
cell-cell junction organization	4/72	0.00587779	0.0431591	0	0	5.92197	30.4186	CDH6;CDH4;TGFB2;CDH2
regulation of neuron death	4/72	0.00587779	0.0431591	0	0	5.92197	30.4186	MEF2C;PCSK9;CLU;DKK1
epithelial to mesenchymal transition	3/37	0.00596044	0.0431591	0	0	8.85309	45.3509	TGFB2;LEF1;SOX9
positive regulation of axonogenesis	3/37	0.00596044	0.0431591	0	0	8.85309	45.3509	ROBO2;NTRK2;PLXNA4
response to steroid hormone	3/37	0.00596044	0.0431591	0	0	8.85309	45.3509	PAQR8;TGFB2;CAV1
epithelium development	5/115	0.00601124	0.0431591	0	0	4.58974	23.4725	ERRFI1;PTCH1;SOX11;MEOX2;MEOX1
negative regulation of cell growth	5/115	0.00601124	0.0431591	0	0	4.58974	23.4725	EPHA4;SFRP1;TGFB2;SFRP2;AGTR2
regulation of protein kinase B signaling	6/163	0.00602519	0.0431591	0	0	3.86953	19.7803	TCF7L2;RAMP3;SFRP5;GAS6;EGFR;HBEGF
regulation of vasculogenesis	2/12	0.00614788	0.0431591	0	0	19.9899	101.782	EMP2;ASB4
axonal fasciculation	2/12	0.00614788	0.0431591	0	0	19.9899	101.782	EPHA4;EPHA3
positive regulation of amyloid precursor protein catabolic process	2/12	0.00614788	0.0431591	0	0	19.9899	101.782	EPHA4;CLU
cellular response to fluid shear stress	2/12	0.00614788	0.0431591	0	0	19.9899	101.782	MEF2C;ASS1
regulation of protein import into nucleus, translocation	2/12	0.00614788	0.0431591	0	0	19.9899	101.782	IGF1;GAS6
regulation of hormone secretion	2/12	0.00614788	0.0431591	0	0	19.9899	101.782	ANXA1;SOX11
positive regulation of stem cell differentiation	2/12	0.00614788	0.0431591	0	0	19.9899	101.782	TGFB2;SOX9
negative regulation of myoblast differentiation	2/12	0.00614788	0.0431591	0	0	19.9899	101.782	SOX9;TBX3
central nervous system development	7/217	0.00630691	0.0440977	0	0	3.38342	17.1408	ROBO2;NR4A2;VCAN;CDH2;PTCH1;SOX11;AGTR2
neuron projection development	6/167	0.0067605	0.0470801	0	0	3.77262	18.8505	EPHA4;CDH4;NRK;STMN2;SGK1;GPM6B
regulation of phosphorylation	5/119	0.00692917	0.0480625	0	0	4.4278	22.0151	FN1;HSPB1;EMP2;LDB2;EGFR
nucleotide-sugar metabolic process	2/13	0.0072181	0.0494753	0	0	18.1717	89.6077	UGDH;GFPT2
regulation of biomineral tissue development	2/13	0.0072181	0.0494753	0	0	18.1717	89.6077	SOX9;GAS6
response to UV-B	2/13	0.0072181	0.0494753	0	0	18.1717	89.6077	MFAP4;MME
axonogenesis	7/223	0.00728347	0.0497275	0	0	3.28843	16.1861	ROBO2;DAB1;SEMA3C;NRXN1;OGN;GRB10;EFNA5
ameboidal-type cell migration	3/40	0.00741502	0.050286	0	0	8.13404	39.8913	SEMA3C;LEF1;AMOT
negative regulation of cell migration	5/121	0.00742303	0.050286	0	0	4.35102	21.3338	SFRP1;TMEFF2;SFRP2;IGFBP5;IGFBP3
visual perception	4/78	0.00778167	0.0525112	0	0	5.44015	26.4173	COL18A1;SFRP5;COL11A1;DHRS3
calcium-dependent cell-cell adhesion via plasma membrane cell adhesion molecules	3/41	0.00794234	0.0531832	0	0	7.91958	38.2955	CDH6;CDH4;CDH2
cellular response to peptide	3/41	0.00794234	0.0531832	0	0	7.91958	38.2955	EPHA4;CAV1;IGF1
branching involved in blood vessel morphogenesis	2/14	0.00836603	0.0541459	0	0	16.6566	79.678	SFRP2;LEF1
positive regulation of cell adhesion mediated by integrin	2/14	0.00836603	0.0541459	0	0	16.6566	79.678	TGFB2;SFRP2
positive regulation of myoblast differentiation	2/14	0.00836603	0.0541459	0	0	16.6566	79.678	MEF2C;IGFBP3
gliogenesis	2/14	0.00836603	0.0541459	0	0	16.6566	79.678	TGFB2;CDH2
regulation of platelet aggregation	2/14	0.00836603	0.0541459	0	0	16.6566	79.678	SERPINE2;PDPN
cardiac left ventricle morphogenesis	2/14	0.00836603	0.0541459	0	0	16.6566	79.678	SFRP2;CPE
epiboly involved in wound healing	2/14	0.00836603	0.0541459	0	0	16.6566	79.678	TMEFF2;PDPN
regulation of transferase activity	2/14	0.00836603	0.0541459	0	0	16.6566	79.678	EMP2;LDB2
regulation of synapse organization	2/14	0.00836603	0.0541459	0	0	16.6566	79.678	EPHA4;MEF2C
negative regulation of MAPK cascade	4/80	0.00849643	0.0547862	0	0	5.29646	25.2541	UCHL1;DUSP1;CAV1;TIMP3
sensory perception of light stimulus	4/81	0.00886938	0.05698	0	0	5.22741	24.7003	COL18A1;SFRP5;COL11A1;DHRS3
positive regulation of protein kinase B signaling	5/127	0.00905106	0.0571621	0	0	4.13577	19.4583	TCF7L2;RAMP3;GAS6;EGFR;HBEGF
non-canonical Wnt signaling pathway	5/127	0.00905106	0.0571621	0	0	4.13577	19.4583	TCF7L2;SFRP1;SFRP2;SFRP5;LEF1
negative regulation of ERBB signaling pathway	3/43	0.00906188	0.0571621	0	0	7.52284	35.385	ERRFI1;EGFR;HBEGF
positive regulation of protein localization to plasma membrane	3/43	0.00906188	0.0571621	0	0	7.52284	35.385	RAMP3;EGFR;EPHA3
branching morphogenesis of an epithelial tube	3/43	0.00906188	0.0571621	0	0	7.52284	35.385	SFRP2;CITED1;LEF1
regulation of anatomical structure morphogenesis	4/82	0.00925286	0.0577392	0	0	5.16013	24.164	MEF2C;SFRP1;EMP2;EFNA5
positive regulation of protein secretion	4/82	0.00925286	0.0577392	0	0	5.16013	24.164	C1QTNF3;TCF7L2;TGFB2;IGF1
positive regulation of transmembrane receptor protein serine/threonine kinase signaling pathway	4/82	0.00925286	0.0577392	0	0	5.16013	24.164	TGFB2;CITED1;SOX11;BMP5
myotube differentiation	2/15	0.00959001	0.05796	0	0	15.3745	71.4459	MEF2C;IGF1
positive regulation of response to wounding	2/15	0.00959001	0.05796	0	0	15.3745	71.4459	ANXA1;HBEGF
embryonic axis specification	2/15	0.00959001	0.05796	0	0	15.3745	71.4459	PTCH1;TBX3
endocardial cushion morphogenesis	2/15	0.00959001	0.05796	0	0	15.3745	71.4459	TGFB2;SOX9
mesenchyme morphogenesis	2/15	0.00959001	0.05796	0	0	15.3745	71.4459	TGFB2;SOX9
negative regulation of release of cytochrome c from mitochondria	2/15	0.00959001	0.05796	0	0	15.3745	71.4459	IGF1;CLU
neural crest cell differentiation	2/15	0.00959001	0.05796	0	0	15.3745	71.4459	MEF2C;SOX11
negative regulation of muscle cell differentiation	2/15	0.00959001	0.05796	0	0	15.3745	71.4459	SOX9;TBX3
positive regulation of protein export from nucleus	2/15	0.00959001	0.05796	0	0	15.3745	71.4459	TCF7L2;GAS6
negative regulation of neuron death	4/83	0.00964699	0.05796	0	0	5.09455	23.6444	NTRK2;MEF2C;CITED1;CRLF1
adherens junction organization	3/44	0.00965446	0.05796	0	0	7.33899	34.0554	CDH6;CDH4;CDH2
protein localization to plasma membrane	5/130	0.0099509	0.0595344	0	0	4.0359	18.6059	RAMP3;PTCH1;EMP2;ATP1B1;GAS6
protein modification process	4/84	0.0100519	0.0599326	0	0	5.03061	23.1408	ST8SIA2;CPE;PLOD2;PLAT
regulation of synaptic transmission, glutamatergic	3/45	0.0102691	0.0610189	0	0	7.16389	32.8007	MEF2C;CDH2;NRXN1
neural tube development	2/16	0.0108884	0.0630811	0	0	14.2756	64.5266	PTCH1;SOX11
positive regulation of cardiac muscle tissue growth	2/16	0.0108884	0.0630811	0	0	14.2756	64.5266	MEF2C;IGF1
neuromuscular process	2/16	0.0108884	0.0630811	0	0	14.2756	64.5266	KCNA1;NRXN1
myoblast differentiation	2/16	0.0108884	0.0630811	0	0	14.2756	64.5266	TCF7L2;IGF1
mesenchyme development	2/16	0.0108884	0.0630811	0	0	14.2756	64.5266	SFRP2;MEOX1
regulation of intrinsic apoptotic signaling pathway in response to DNA damage	2/16	0.0108884	0.0630811	0	0	14.2756	64.5266	SFRP2;CLU
positive regulation of protein localization to cell periphery	3/46	0.010906	0.0630811	0	0	6.99693	31.6152	RAMP3;EGFR;EPHA3
regulation of cellular component movement	3/46	0.010906	0.0630811	0	0	6.99693	31.6152	PDPN;EGFR;HBEGF
regulation of MAP kinase activity	4/87	0.0113321	0.0653286	0	0	4.84805	21.7198	UCHL1;DUSP1;TRIB2;EGFR
response to glucose	3/47	0.0115653	0.0661238	0	0	6.83756	30.4938	TCF7L2;IGF1;GAS6
heterophilic cell-cell adhesion via plasma membrane cell adhesion molecules	3/47	0.0115653	0.0661238	0	0	6.83756	30.4938	TENM3;ALCAM;VCAM1
cellular response to organic cyclic compound	5/135	0.011584	0.0661238	0	0	3.87968	17.2961	MEF2C;SFRP1;RAMP3;IGFBP5;EGFR
regulation of GTPase activity	6/188	0.011722	0.0666926	0	0	3.33375	14.8228	EPHA4;NTRK2;SFRP1;EFNA5;EPHA3;PLXNA4
regulation of multicellular organism growth	2/17	0.0122597	0.0690748	0	0	13.3232	58.6414	PTCH1;IGF1
positive regulation of hormone secretion	2/17	0.0122597	0.0690748	0	0	13.3232	58.6414	C1QTNF3;SOX11
regulation of receptor recycling	2/17	0.0122597	0.0690748	0	0	13.3232	58.6414	RAMP3;PCSK9
positive regulation of nucleic acid-templated transcription	11/502	0.0124832	0.0701074	0	0	2.28881	10.0327	MEF2C;SFRP1;ZFHX3;CITED1;LEF1;FHL2;SOX11;SOX9;IGF1;FLI1;EGFR
cellular response to acid chemical	4/91	0.013196	0.073872	0	0	4.62421	20.0129	WNT6;PTK7;SOX9;EPHA3
regulation of blood vessel endothelial cell migration	3/50	0.0136786	0.0752541	0	0	6.40015	27.4689	MEF2C;HSPB1;AGTR2
regulation of amyloid-beta formation	2/18	0.0137022	0.0752541	0	0	12.4899	53.5841	EPHA4;CLU
negative regulation of peptidyl-serine phosphorylation	2/18	0.0137022	0.0752541	0	0	12.4899	53.5841	CAV1;DKK1
heart trabecula morphogenesis	2/18	0.0137022	0.0752541	0	0	12.4899	53.5841	TGFB2;BMP5
regulation of epithelial cell differentiation	2/18	0.0137022	0.0752541	0	0	12.4899	53.5841	CAV1;SOX9
regulation of peptidase activity	2/18	0.0137022	0.0752541	0	0	12.4899	53.5841	CAV1;CTSH
peptidyl-tyrosine modification	3/51	0.0144286	0.0789942	0	0	6.2665	26.5608	EPHA4;EPHA3;EGFR
positive regulation of cell-substrate adhesion	3/52	0.0152014	0.0812526	0	0	6.1383	25.6972	SFRP1;FN1;EMP2
positive regulation of secretion by cell	3/52	0.0152014	0.0812526	0	0	6.1383	25.6972	TGFB2;SOX11;IGF1
regulation of protein kinase A signaling	2/19	0.0152144	0.0812526	0	0	11.7546	49.199	AKAP12;RAMP3
primary alcohol metabolic process	2/19	0.0152144	0.0812526	0	0	11.7546	49.199	IGF1;DHRS3
endocardial cushion development	2/19	0.0152144	0.0812526	0	0	11.7546	49.199	TGFB2;SOX9
nucleotide-sugar biosynthetic process	2/19	0.0152144	0.0812526	0	0	11.7546	49.199	UGDH;GFPT2
regulation of catenin import into nucleus	2/19	0.0152144	0.0812526	0	0	11.7546	49.199	SFRP5;EGFR
positive regulation of neuron apoptotic process	2/19	0.0152144	0.0812526	0	0	11.7546	49.199	TGFB2;PCSK9
regulation of cell death	4/96	0.0157862	0.0840484	0	0	4.37178	18.1369	RAMP3;SOX11;CLU;DKK1
cellular response to organonitrogen compound	4/97	0.0163399	0.0864672	0	0	4.32456	17.7919	MEF2C;SFRP1;IGFBP5;SOX9
negative regulation of cell motility	4/97	0.0163399	0.0864672	0	0	4.32456	17.7919	SFRP1;TMEFF2;SFRP2;IGFBP5
cellular response to cytokine stimulus	10/456	0.0167658	0.0868749	0	0	2.28393	9.33764	SFRP1;ANXA1;VCAM1;MME;LEF1;FN1;SOX9;GAS6;CRLF1;ASPN
proteoglycan metabolic process	2/20	0.0167949	0.0868749	0	0	11.101	45.3663	IGF1;CNMD
wound healing, spreading of cells	2/20	0.0167949	0.0868749	0	0	11.101	45.3663	TMEFF2;PDPN
embryonic digestive tract development	2/20	0.0167949	0.0868749	0	0	11.101	45.3663	TGFB2;SOX11
response to progesterone	2/20	0.0167949	0.0868749	0	0	11.101	45.3663	TGFB2;CAV1
striated muscle cell development	2/20	0.0167949	0.0868749	0	0	11.101	45.3663	LEF1;IGF1
dorsal/ventral pattern formation	2/20	0.0167949	0.0868749	0	0	11.101	45.3663	SFRP1;PTCH1
cell morphogenesis involved in differentiation	3/54	0.0168161	0.0868749	0	0	5.89698	24.0916	MEF2C;LEF1;FN1
fat cell differentiation	3/55	0.0176581	0.0909547	0	0	5.78329	23.3446	NR4A2;C1QTNF3;TCF7L2
negative regulation of protein tyrosine kinase activity	2/21	0.018442	0.094434	0	0	10.5162	41.9925	ERRFI1;CAV1
ventricular septum morphogenesis	2/21	0.018442	0.094434	0	0	10.5162	41.9925	TGFB2;SOX11
regulation of BMP signaling pathway	3/56	0.0185232	0.0945713	0	0	5.67388	22.6316	BMPER;HTRA3;SOX11
positive regulation of cell death	3/57	0.0194114	0.0985286	0	0	5.56853	21.9505	RAMP3;CLU;DKK1
epidermal growth factor receptor signaling pathway	3/57	0.0194114	0.0985286	0	0	5.56853	21.9505	SOX9;EGFR;HBEGF
positive regulation of angiogenesis	4/103	0.0199171	0.099968	0	0	4.06122	15.9045	SFRP2;HSPB1;CTSH;ANGPTL4
cellular response to nerve growth factor stimulus	2/22	0.0201544	0.099968	0	0	9.9899	39.0039	NTRK2;STMN2
outflow tract septum morphogenesis	2/22	0.0201544	0.099968	0	0	9.9899	39.0039	TGFB2;SEMA3C
hematopoietic progenitor cell differentiation	2/22	0.0201544	0.099968	0	0	9.9899	39.0039	SFRP1;MEOX1
urogenital system development	2/22	0.0201544	0.099968	0	0	9.9899	39.0039	PTCH1;SOX9
negative regulation of protein import into nucleus	2/22	0.0201544	0.099968	0	0	9.9899	39.0039	SFRP5;GAS6
regulation of ERBB signaling pathway	2/22	0.0201544	0.099968	0	0	9.9899	39.0039	EGFR;HBEGF
positive regulation of phosphatase activity	2/22	0.0201544	0.099968	0	0	9.9899	39.0039	MEF2C;AGTR2
positive regulation of cell morphogenesis involved in differentiation	3/58	0.0203229	0.100518	0	0	5.46701	21.2995	ROBO2;NTRK2;PLXNA4
peptide metabolic process	4/104	0.0205565	0.101385	0	0	4.02041	15.6176	MME;CPXM2;CPE;GAS6
cell junction assembly	3/59	0.0212576	0.104547	0	0	5.36911	20.6766	CDH6;CDH4;CDH2
regulation of axon extension involved in axon guidance	2/23	0.0219305	0.104893	0	0	9.51371	36.3412	SEMA3C;PLXNA4
microtubule polymerization or depolymerization	2/23	0.0219305	0.104893	0	0	9.51371	36.3412	TPPP3;STMN2
membrane assembly	2/23	0.0219305	0.104893	0	0	9.51371	36.3412	NRXN1;EMP2
positive regulation of blood circulation	2/23	0.0219305	0.104893	0	0	9.51371	36.3412	TGFB2;CAV1
divalent inorganic cation homeostasis	2/23	0.0219305	0.104893	0	0	9.51371	36.3412	KCNA1;CAV1
regulation of monooxygenase activity	2/23	0.0219305	0.104893	0	0	9.51371	36.3412	CAV1;EGFR
cellular response to amyloid-beta	2/23	0.0219305	0.104893	0	0	9.51371	36.3412	EPHA4;IGF1
regulation of microtubule cytoskeleton organization	2/23	0.0219305	0.104893	0	0	9.51371	36.3412	EFNA5;EPHA3
positive regulation of cell junction assembly	2/23	0.0219305	0.104893	0	0	9.51371	36.3412	SFRP1;CAV1
negative regulation of axon extension	2/23	0.0219305	0.104893	0	0	9.51371	36.3412	EPHA4;SEMA3C
MAPK cascade	7/278	0.0220898	0.105365	0	0	2.61367	9.965	MEF2C;NRK;CTSH;SOX9;IGF1;EGFR;HBEGF
cell chemotaxis	3/60	0.0222156	0.105388	0	0	5.27465	20.0804	LEF1;CXCL14;HBEGF
positive regulation of protein binding	3/60	0.0222156	0.105388	0	0	5.27465	20.0804	TCF7L2;MEF2C;CAV1
positive regulation of T cell proliferation	3/61	0.0231968	0.109744	0	0	5.18344	19.5091	ANXA1;VCAM1;IGF1
camera-type eye development	2/24	0.0237689	0.110943	0	0	9.08081	33.9566	ALDH1A3;TENM3
sensory perception of pain	2/24	0.0237689	0.110943	0	0	9.08081	33.9566	MME;KCNA1
limb development	2/24	0.0237689	0.110943	0	0	9.08081	33.9566	PTCH1;DKK1
negative regulation of interleukin-6 production	2/24	0.0237689	0.110943	0	0	9.08081	33.9566	C1QTNF3;GAS6
negative regulation of intrinsic apoptotic signaling pathway in response to DNA damage	2/24	0.0237689	0.110943	0	0	9.08081	33.9566	SFRP2;CLU
negative regulation of protein kinase activity	4/109	0.0239421	0.111172	0	0	3.82799	14.2865	CAV1;HSPB1;TRIB2;ASPN
neuron projection morphogenesis	5/163	0.0241406	0.111172	0	0	3.1876	11.8702	ALCAM;NRK;BTBD3;OGN;SGK1
positive regulation of protein modification process	5/163	0.0241406	0.111172	0	0	3.1876	11.8702	NTRK2;SOX9;EFNA5;GAS6;EGFR
regulation of actin filament-based process	3/62	0.0242012	0.111172	0	0	5.09533	18.9615	EFNA5;EPHA3;GPM6B
negative regulation of intrinsic apoptotic signaling pathway	3/62	0.0242012	0.111172	0	0	5.09533	18.9615	SFRP2;HSPB1;CLU
cellular amide metabolic process	3/62	0.0242012	0.111172	0	0	5.09533	18.9615	MME;CPXM2;CPE
glial cell differentiation	2/25	0.0256683	0.115474	0	0	8.68555	31.8108	CDH2;SOX11
response to amyloid-beta	2/25	0.0256683	0.115474	0	0	8.68555	31.8108	EPHA4;IGF1
monocarboxylic acid catabolic process	2/25	0.0256683	0.115474	0	0	8.68555	31.8108	CYP26A1;CYP26B1
cellular response to epidermal growth factor stimulus	2/25	0.0256683	0.115474	0	0	8.68555	31.8108	SOX9;EGFR
cellular response to vascular endothelial growth factor stimulus	2/25	0.0256683	0.115474	0	0	8.68555	31.8108	ANXA1;HSPB1
regulation of apoptotic signaling pathway	2/25	0.0256683	0.115474	0	0	8.68555	31.8108	NR4A2;CTSH
peptidyl-tyrosine dephosphorylation	2/25	0.0256683	0.115474	0	0	8.68555	31.8108	DUSP1;DUSP14
regulation of vascular smooth muscle cell proliferation	2/25	0.0256683	0.115474	0	0	8.68555	31.8108	MEF2C;IGF1
negative regulation of neuron differentiation	3/64	0.0262798	0.11792	0	0	4.92777	17.9319	EPHA4;STMN2;SOX9
positive regulation of canonical Wnt signaling pathway	4/113	0.02688	0.120304	0	0	3.68676	13.3327	SFRP1;SFRP2;CAV1;DKK2
regulation of transcription regulatory region DNA binding	2/26	0.0276272	0.121769	0	0	8.32323	29.8717	SOX11;IGF1
regulation of pri-miRNA transcription from RNA polymerase II promoter	2/26	0.0276272	0.121769	0	0	8.32323	29.8717	TGFB2;SOX9
positive regulation of wound healing	2/26	0.0276272	0.121769	0	0	8.32323	29.8717	ANXA1;HBEGF
response to ketone	2/26	0.0276272	0.121769	0	0	8.32323	29.8717	TGFB2;CAV1
regulation of muscle contraction	2/26	0.0276272	0.121769	0	0	8.32323	29.8717	KCNA1;CAV1
regulation of microtubule-based process	2/26	0.0276272	0.121769	0	0	8.32323	29.8717	EFNA5;EPHA3
regulation of protein localization to plasma membrane	3/67	0.0295713	0.130002	0	0	4.69607	16.5346	RAMP3;EPHA3;EGFR
response to hexose	2/27	0.0296442	0.130002	0	0	7.9899	28.1124	TCF7L2;IGF1
plasma membrane bounded cell projection organization	4/118	0.0308434	0.134032	0	0	3.52417	12.26	CDH4;PDPN;STMN2;GPM6B
brain development	4/119	0.0316752	0.134032	0	0	3.49335	12.0598	ROBO2;CDH2;PTCH1;AGTR2
regulation of vasculature development	2/28	0.0317181	0.134032	0	0	7.68221	26.5103	SFRP1;EMP2
negative regulation of endocytosis	2/28	0.0317181	0.134032	0	0	7.68221	26.5103	CAV1;EPHA3
cellular response to alcohol	2/28	0.0317181	0.134032	0	0	7.68221	26.5103	SFRP1;PTCH1
negative regulation of response to DNA damage stimulus	2/28	0.0317181	0.134032	0	0	7.68221	26.5103	SFRP2;CLU
regulation of receptor internalization	2/28	0.0317181	0.134032	0	0	7.68221	26.5103	PCSK9;DKK1
positive regulation of phosphate metabolic process	2/28	0.0317181	0.134032	0	0	7.68221	26.5103	PTH1R;EGFR
chondrocyte differentiation	2/28	0.0317181	0.134032	0	0	7.68221	26.5103	MEF2C;SOX9
positive regulation of protein tyrosine kinase activity	2/28	0.0317181	0.134032	0	0	7.68221	26.5103	EPHA4;GAS6
regulation of transmembrane receptor protein serine/threonine kinase signaling pathway	2/28	0.0317181	0.134032	0	0	7.68221	26.5103	BMPER;SOX11
neural crest cell migration	2/28	0.0317181	0.134032	0	0	7.68221	26.5103	SEMA3C;LEF1
triglyceride homeostasis	2/28	0.0317181	0.134032	0	0	7.68221	26.5103	C1QTNF3;ANGPTL4
ventricular septum development	2/28	0.0317181	0.134032	0	0	7.68221	26.5103	TGFB2;SOX11
regulation of cell morphogenesis	2/28	0.0317181	0.134032	0	0	7.68221	26.5103	PDPN;EFNA5
response to organic cyclic compound	3/69	0.031881	0.134394	0	0	4.5533	15.6895	PAQR8;SFRP1;IGFBP5
negative regulation of growth	4/120	0.0325201	0.136757	0	0	3.46305	11.8641	SFRP1;TGFB2;SFRP2;AGTR2
positive regulation of proteasomal ubiquitin-dependent protein catabolic process	3/70	0.0330703	0.138403	0	0	4.48511	15.2903	CAV1;CLU;TRIB2
calcium-mediated signaling	3/70	0.0330703	0.138403	0	0	4.48511	15.2903	VCAM1;ATP1B1;EGFR
negative regulation of epithelial cell apoptotic process	2/29	0.0338475	0.140306	0	0	7.39731	25.0465	TCF7L2;GAS6
B cell proliferation	2/29	0.0338475	0.140306	0	0	7.39731	25.0465	MEF2C;LEF1
semaphorin-plexin signaling pathway	2/29	0.0338475	0.140306	0	0	7.39731	25.0465	SEMA3C;PLXNA4
skeletal muscle organ development	2/29	0.0338475	0.140306	0	0	7.39731	25.0465	MEF2C;CAV1
positive regulation of lymphocyte proliferation	3/71	0.0342825	0.141436	0	0	4.41893	14.9056	MEF2C;ANXA1;VCAM1
response to insulin	3/71	0.0342825	0.141436	0	0	4.41893	14.9056	CITED1;PCSK9;IGF1
regulation of fat cell differentiation	3/72	0.0355175	0.145545	0	0	4.35467	14.5347	SFRP1;SFRP2;TRIB2
regulation of cell migration involved in sprouting angiogenesis	2/30	0.036031	0.145545	0	0	7.13276	23.7048	ANXA1;MEOX2
negative regulation of endothelial cell proliferation	2/30	0.036031	0.145545	0	0	7.13276	23.7048	MEF2C;CAV1
beta-catenin-TCF complex assembly	2/30	0.036031	0.145545	0	0	7.13276	23.7048	TCF7L2;LEF1
cellular response to drug	2/30	0.036031	0.145545	0	0	7.13276	23.7048	MEF2C;GAS6
activation of protein kinase B activity	2/30	0.036031	0.145545	0	0	7.13276	23.7048	IGF1;GAS6
regulation of cell adhesion mediated by integrin	2/30	0.036031	0.145545	0	0	7.13276	23.7048	TGFB2;SFRP2
regulation of developmental growth	2/30	0.036031	0.145545	0	0	7.13276	23.7048	IGF1;NKD1
regulation of blood coagulation	2/30	0.036031	0.145545	0	0	7.13276	23.7048	SERPINE2;CAV1
B cell activation	3/73	0.0367752	0.148208	0	0	4.29224	14.177	MEF2C;VCAM1;LEF1
positive regulation of epithelial cell migration	3/74	0.0380556	0.152109	0	0	4.23157	13.8318	TGFB2;CTSH;SOX9
regulation of dendritic spine development	2/31	0.0382674	0.152109	0	0	6.88645	22.4716	EPHA4;MEF2C
regulation of glucose import	2/31	0.0382674	0.152109	0	0	6.88645	22.4716	GRB10;IGF1
skeletal system morphogenesis	2/31	0.0382674	0.152109	0	0	6.88645	22.4716	CYP26B1;SOX11
regulation of protein export from nucleus	2/31	0.0382674	0.152109	0	0	6.88645	22.4716	TCF7L2;GAS6
positive regulation of bone mineralization	2/31	0.0382674	0.152109	0	0	6.88645	22.4716	MEF2C;GPM6B
retinoid metabolic process	3/75	0.0393585	0.155381	0	0	4.17259	13.4985	ALDH1A3;CYP26A1;DHRS3
regulation of actin cytoskeleton organization	3/75	0.0393585	0.155381	0	0	4.17259	13.4985	EFNA5;EPHA3;GPM6B
cAMP-mediated signaling	3/75	0.0393585	0.155381	0	0	4.17259	13.4985	RAMP3;PTH1R;SOX9
positive regulation of calcium ion transport into cytosol	2/32	0.0405555	0.157878	0	0	6.65657	21.3349	RAMP3;CAV1
protein trimerization	2/32	0.0405555	0.157878	0	0	6.65657	21.3349	C1QTNF3;EMILIN1
negative regulation of BMP signaling pathway	2/32	0.0405555	0.157878	0	0	6.65657	21.3349	BMPER;HTRA3
regulation of cell-cell adhesion	2/32	0.0405555	0.157878	0	0	6.65657	21.3349	LEF1;EFNA5
positive regulation of apoptotic signaling pathway	3/76	0.0406839	0.157878	0	0	4.11522	13.1766	CAV1;CTSH;AGTR2
response to interleukin-1	3/76	0.0406839	0.157878	0	0	4.11522	13.1766	SFRP1;CITED1;SOX9
negative regulation of extrinsic apoptotic signaling pathway	3/76	0.0406839	0.157878	0	0	4.11522	13.1766	TCF7L2;IGF1;BMP5
regulation of macromolecule metabolic process	4/129	0.0407164	0.157878	0	0	3.21224	10.2828	MFAP4;IGF1;ATP1B1;DKK1
negative regulation of mitochondrion organization	2/33	0.042894	0.16449	0	0	6.44151	20.2845	IGF1;CLU
positive regulation of cell-matrix adhesion	2/33	0.042894	0.16449	0	0	6.44151	20.2845	SFRP1;EMP2
platelet aggregation	2/33	0.042894	0.16449	0	0	6.44151	20.2845	HSPB1;GAS6
embryonic organ morphogenesis	2/33	0.042894	0.16449	0	0	6.44151	20.2845	ALDH1A3;SOX11
positive regulation of nucleocytoplasmic transport	2/33	0.042894	0.16449	0	0	6.44151	20.2845	TCF7L2;GAS6
peptidyl-tyrosine phosphorylation	3/79	0.0447938	0.171022	0	0	3.95218	12.2742	EPHA4;EPHA3;EGFR
cell-cell junction assembly	3/79	0.0447938	0.171022	0	0	3.95218	12.2742	CDH6;CDH4;CDH2
negative regulation of DNA binding	2/34	0.0452816	0.171381	0	0	6.2399	19.3116	LEF1;SOX11
regulation of axon extension	2/34	0.0452816	0.171381	0	0	6.2399	19.3116	EPHA4;PLXNA4
regulation of insulin receptor signaling pathway	2/34	0.0452816	0.171381	0	0	6.2399	19.3116	GRB10;IGF1
negative regulation of endothelial cell migration	2/34	0.0452816	0.171381	0	0	6.2399	19.3116	MEF2C;AGTR2
ERBB signaling pathway	3/80	0.046208	0.174508	0	0	3.90065	11.993	SOX9;EGFR;HBEGF
protein phosphorylation	9/470	0.0472842	0.177892	0	0	1.97671	6.03208	EPHA4;NTRK2;TGFB2;PLK2;IGFBP3;SGK1;GAS6;EPHA3;EGFR
BMP signaling pathway	3/81	0.0476441	0.177892	0	0	3.85045	11.7208	TGFB2;LEF1;BMP5
positive regulation of binding	3/81	0.0476441	0.177892	0	0	3.85045	11.7208	TCF7L2;CAV1;IGF1
positive regulation of peptide secretion	2/35	0.0477172	0.177892	0	0	6.05051	18.4084	TGFB2;IGF1
sulfur compound catabolic process	2/35	0.0477172	0.177892	0	0	6.05051	18.4084	VCAN;OGN
protein kinase B signaling	2/35	0.0477172	0.177892	0	0	6.05051	18.4084	IGF1;GAS6
positive regulation of transferase activity	4/137	0.0488995	0.181886	0	0	3.0178	9.10768	EPHA4;NTRK2;EPHA3;EGFR
ephrin receptor signaling pathway	3/82	0.049102	0.181886	0	0	3.80152	11.4572	EPHA4;EFNA5;EPHA3
negative regulation of binding	3/82	0.049102	0.181886	0	0	3.80152	11.4572	CAV1;LEF1;DKK1
response to cytokine	4/138	0.0499817	0.182078	0	0	2.99513	8.9737	CITED1;MME;LEF1;TIMP3
regulation of receptor-mediated endocytosis	2/36	0.0501995	0.182078	0	0	5.87225	17.5683	CLU;DKK1
muscle cell differentiation	2/36	0.0501995	0.182078	0	0	5.87225	17.5683	MEF2C;IGF1
regulation of smoothened signaling pathway	2/36	0.0501995	0.182078	0	0	5.87225	17.5683	SFRP1;PTCH1
regulation of muscle cell differentiation	2/36	0.0501995	0.182078	0	0	5.87225	17.5683	MEF2C;CDH2
lymphocyte proliferation	2/36	0.0501995	0.182078	0	0	5.87225	17.5683	MEF2C;LEF1
positive regulation of signaling	2/36	0.0501995	0.182078	0	0	5.87225	17.5683	RAMP3;SOX11
zymogen activation	2/36	0.0501995	0.182078	0	0	5.87225	17.5683	CTSH;PLAT
Wnt signaling pathway, calcium modulating pathway	2/36	0.0501995	0.182078	0	0	5.87225	17.5683	TCF7L2;LEF1
negative regulation of blood coagulation	2/36	0.0501995	0.182078	0	0	5.87225	17.5683	SERPINE2;PLAT
protein maturation	3/83	0.0505815	0.183082	0	0	3.75381	11.202	CPXM2;PTCH1;CPE
regulation of neuron differentiation	3/84	0.0520826	0.186963	0	0	3.70728	10.9547	MEF2C;SOX11;DKK1
negative regulation of sequence-specific DNA binding transcription factor activity	4/140	0.0521854	0.186963	0	0	2.95078	8.71351	TCF7L2;SFRP5;PTCH1;GAS6
positive regulation of Wnt signaling pathway	4/140	0.0521854	0.186963	0	0	2.95078	8.71351	SFRP1;SFRP2;CAV1;DKK2
regulation of dendrite development	2/37	0.0527275	0.186963	0	0	5.70418	16.7852	MEF2C;BMP5
T cell differentiation	2/38	0.0552999	0.186963	0	0	5.54545	16.054	ANXA1;LEF1
homotypic cell-cell adhesion	2/38	0.0552999	0.186963	0	0	5.54545	16.054	HSPB1;GAS6
transmembrane receptor protein serine/threonine kinase signaling pathway	4/144	0.0567498	0.186963	0	0	2.86589	8.22253	TGFB2;CITED1;LEF1;BMP5
negative regulation of protein catabolic process	2/39	0.0579156	0.186963	0	0	5.3953	15.37	TIMP3;EGFR
skeletal muscle tissue development	2/39	0.0579156	0.186963	0	0	5.3953	15.37	MEF2C;CAV1
regulation of extrinsic apoptotic signaling pathway via death domain receptors	2/39	0.0579156	0.186963	0	0	5.3953	15.37	SFRP1;BMP5
ERBB2 signaling pathway	2/39	0.0579156	0.186963	0	0	5.3953	15.37	EGFR;HBEGF
positive regulation of fat cell differentiation	2/39	0.0579156	0.186963	0	0	5.3953	15.37	SFRP1;SFRP2
regulation of macrophage apoptotic process	1/6	0.0585267	0.186963	0	0	19.8945	56.4659	MEF2C
embryonic camera-type eye development	1/6	0.0585267	0.186963	0	0	19.8945	56.4659	ALDH1A3
vocal learning	1/6	0.0585267	0.186963	0	0	19.8945	56.4659	NRXN1
arginine biosynthetic process	1/6	0.0585267	0.186963	0	0	19.8945	56.4659	ASS1
transmembrane receptor protein tyrosine phosphatase signaling pathway	1/6	0.0585267	0.186963	0	0	19.8945	56.4659	PTN
B cell chemotaxis	1/6	0.0585267	0.186963	0	0	19.8945	56.4659	GAS6
amylin receptor signaling pathway	1/6	0.0585267	0.186963	0	0	19.8945	56.4659	RAMP3
positive regulation of aspartic-type peptidase activity	1/6	0.0585267	0.186963	0	0	19.8945	56.4659	EPHA4
cellular triglyceride homeostasis	1/6	0.0585267	0.186963	0	0	19.8945	56.4659	C1QTNF3
negative regulation of lymphocyte differentiation	1/6	0.0585267	0.186963	0	0	19.8945	56.4659	SFRP1
negative regulation of meiotic cell cycle	1/6	0.0585267	0.186963	0	0	19.8945	56.4659	DUSP1
regulation of digestive system process	1/6	0.0585267	0.186963	0	0	19.8945	56.4659	SGK1
regulation of adiponectin secretion	1/6	0.0585267	0.186963	0	0	19.8945	56.4659	C1QTNF3
negative regulation of muscle cell apoptotic process	1/6	0.0585267	0.186963	0	0	19.8945	56.4659	IGF1
renal system process involved in regulation of blood volume	1/6	0.0585267	0.186963	0	0	19.8945	56.4659	EMP2
positive regulation of cardiac muscle tissue development	1/6	0.0585267	0.186963	0	0	19.8945	56.4659	MEF2C
male genitalia development	1/6	0.0585267	0.186963	0	0	19.8945	56.4659	TBX3
positive regulation of vesicle fusion	1/6	0.0585267	0.186963	0	0	19.8945	56.4659	ANXA1
regulation of mesenchymal stem cell differentiation	1/6	0.0585267	0.186963	0	0	19.8945	56.4659	SOX9
regulation of epithelial to mesenchymal transition involved in endocardial cushion formation	1/6	0.0585267	0.186963	0	0	19.8945	56.4659	TGFB2
positive regulation of granulocyte differentiation	1/6	0.0585267	0.186963	0	0	19.8945	56.4659	LEF1
membrane raft assembly	1/6	0.0585267	0.186963	0	0	19.8945	56.4659	EMP2
glandular epithelial cell development	1/6	0.0585267	0.186963	0	0	19.8945	56.4659	BMP5
citrulline metabolic process	1/6	0.0585267	0.186963	0	0	19.8945	56.4659	ASS1
blood vessel endothelial cell proliferation involved in sprouting angiogenesis	1/6	0.0585267	0.186963	0	0	19.8945	56.4659	BMPER
photoreceptor cell differentiation	1/6	0.0585267	0.186963	0	0	19.8945	56.4659	NKD1
chemical homeostasis within a tissue	1/6	0.0585267	0.186963	0	0	19.8945	56.4659	CTSH
type B pancreatic cell development	1/6	0.0585267	0.186963	0	0	19.8945	56.4659	BMP5
regulation of glial cell differentiation	1/6	0.0585267	0.186963	0	0	19.8945	56.4659	EPHA4
positive regulation of protein import into nucleus, translocation	1/6	0.0585267	0.186963	0	0	19.8945	56.4659	IGF1
regulation of mitotic spindle checkpoint	1/6	0.0585267	0.186963	0	0	19.8945	56.4659	DUSP1
gland morphogenesis	1/6	0.0585267	0.186963	0	0	19.8945	56.4659	TGFB2
positive regulation of toll-like receptor 3 signaling pathway	1/6	0.0585267	0.186963	0	0	19.8945	56.4659	CAV1
regulation of transforming growth factor beta2 production	1/6	0.0585267	0.186963	0	0	19.8945	56.4659	TGFB2
regulation of aldosterone biosynthetic process	1/6	0.0585267	0.186963	0	0	19.8945	56.4659	BMP5
regulation of male gonad development	1/6	0.0585267	0.186963	0	0	19.8945	56.4659	SOX9
regulation of cortisol biosynthetic process	1/6	0.0585267	0.186963	0	0	19.8945	56.4659	BMP5
regulation of inositol phosphate biosynthetic process	1/6	0.0585267	0.186963	0	0	19.8945	56.4659	PTH1R
imitative learning	1/6	0.0585267	0.186963	0	0	19.8945	56.4659	NRXN1
cellular response to magnesium ion	1/6	0.0585267	0.186963	0	0	19.8945	56.4659	KCNA1
regulation of dendritic cell chemotaxis	1/6	0.0585267	0.186963	0	0	19.8945	56.4659	GAS6
positive regulation of kidney development	1/6	0.0585267	0.186963	0	0	19.8945	56.4659	SOX9
epithelial tube formation	1/6	0.0585267	0.186963	0	0	19.8945	56.4659	SOX9
surfactant homeostasis	1/6	0.0585267	0.186963	0	0	19.8945	56.4659	CTSH
negative regulation of mononuclear cell migration	1/6	0.0585267	0.186963	0	0	19.8945	56.4659	BMP5
chondrocyte development	1/6	0.0585267	0.186963	0	0	19.8945	56.4659	SOX9
negative regulation of glial cell proliferation	1/6	0.0585267	0.186963	0	0	19.8945	56.4659	SOX11
long term synaptic depression	1/6	0.0585267	0.186963	0	0	19.8945	56.4659	PLK2
amine metabolic process	1/6	0.0585267	0.186963	0	0	19.8945	56.4659	VCAM1
positive regulation of fibroblast apoptotic process	1/6	0.0585267	0.186963	0	0	19.8945	56.4659	SFRP1
positive regulation of aspartic-type endopeptidase activity involved in amyloid precursor protein catabolic process	1/6	0.0585267	0.186963	0	0	19.8945	56.4659	EPHA4
fructose 6-phosphate metabolic process	1/6	0.0585267	0.186963	0	0	19.8945	56.4659	GFPT2
negative regulation of cellular protein metabolic process	3/89	0.0599063	0.188963	0	0	3.49085	9.82665	SERPINE2;IGFBP5;PLAT
regulation of protein kinase activity	4/147	0.0603096	0.188963	0	0	2.80534	7.87813	HSPB1;GAS6;TRIB2;ASPN
regulation of cellular localization	2/40	0.0605735	0.188963	0	0	5.25306	14.729	MEF2C;EFNA5
negative regulation of epidermal growth factor receptor signaling pathway	2/40	0.0605735	0.188963	0	0	5.25306	14.729	ERRFI1;EGFR
response to cAMP	2/40	0.0605735	0.188963	0	0	5.25306	14.729	CITED1;IGFBP5
regulation of release of cytochrome c from mitochondria	2/40	0.0605735	0.188963	0	0	5.25306	14.729	IGF1;CLU
cell-matrix adhesion	3/90	0.0615337	0.188963	0	0	3.45055	9.62073	VCAM1;EMILIN1;EMP2
heart development	4/149	0.0627473	0.188963	0	0	2.76636	7.65906	MEF2C;TGFB2;SHOX2;BMP5
regulation of protein catabolic process	3/91	0.0631816	0.188963	0	0	3.41117	9.42077	PLK2;NKD1;EGFR
negative regulation of kinase activity	3/91	0.0631816	0.188963	0	0	3.41117	9.42077	HSPB1;TRIB2;ASPN
odontogenesis	2/41	0.0632725	0.188963	0	0	5.1181	14.1275	WNT6;TGFB2
regulation of stress-activated MAPK cascade	2/41	0.0632725	0.188963	0	0	5.1181	14.1275	TGFB2;EGFR
positive regulation of receptor-mediated endocytosis	2/41	0.0632725	0.188963	0	0	5.1181	14.1275	PCSK9;CLU
negative regulation of cell projection organization	2/41	0.0632725	0.188963	0	0	5.1181	14.1275	EPHA4;STMN2
regulation of substrate adhesion-dependent cell spreading	2/41	0.0632725	0.188963	0	0	5.1181	14.1275	PDPN;EFNA5
negative regulation of STAT cascade	2/41	0.0632725	0.188963	0	0	5.1181	14.1275	CAV1;ASPN
regulation of cell cycle	5/215	0.0651987	0.188963	0	0	2.39194	6.53076	SFRP1;TGFB2;NRK;SOX9;TBX3
regulation of protein modification process	2/42	0.0660116	0.188963	0	0	4.9899	13.5622	FN1;HSPB1
protein stabilization	4/152	0.0665001	0.188963	0	0	2.70987	7.34525	EPHA4;IGF1;ATP1B1;CLU
angiotensin-activated signaling pathway	1/7	0.0679443	0.188963	0	0	16.5779	44.5791	CAV1
positive regulation of insulin-like growth factor receptor signaling pathway	1/7	0.0679443	0.188963	0	0	16.5779	44.5791	IGF1
protein localization to basolateral plasma membrane	1/7	0.0679443	0.188963	0	0	16.5779	44.5791	CAV1
regulation of entry of bacterium into host cell	1/7	0.0679443	0.188963	0	0	16.5779	44.5791	CAV1
smooth muscle cell migration	1/7	0.0679443	0.188963	0	0	16.5779	44.5791	PLAT
bleb assembly	1/7	0.0679443	0.188963	0	0	16.5779	44.5791	EMP2
regulation of interleukin-13 production	1/7	0.0679443	0.188963	0	0	16.5779	44.5791	LEF1
negative regulation of leukocyte migration	1/7	0.0679443	0.188963	0	0	16.5779	44.5791	BMP5
cellular response to interferon-alpha	1/7	0.0679443	0.188963	0	0	16.5779	44.5791	GAS6
response to misfolded protein	1/7	0.0679443	0.188963	0	0	16.5779	44.5791	CLU
regulation of monocyte chemotactic protein-1 production	1/7	0.0679443	0.188963	0	0	16.5779	44.5791	C1QTNF3
positive regulation of calcineurin-NFAT signaling cascade	1/7	0.0679443	0.188963	0	0	16.5779	44.5791	IGF1
postsynaptic density assembly	1/7	0.0679443	0.188963	0	0	16.5779	44.5791	NRXN1
negative regulation of glial cell apoptotic process	1/7	0.0679443	0.188963	0	0	16.5779	44.5791	GAS6
positive regulation of dendritic cell chemotaxis	1/7	0.0679443	0.188963	0	0	16.5779	44.5791	GAS6
negative regulation of interleukin-8 secretion	1/7	0.0679443	0.188963	0	0	16.5779	44.5791	ANXA1
hemostasis	1/7	0.0679443	0.188963	0	0	16.5779	44.5791	FLI1
radial glial cell differentiation	1/7	0.0679443	0.188963	0	0	16.5779	44.5791	LEF1
elastic fiber assembly	1/7	0.0679443	0.188963	0	0	16.5779	44.5791	MFAP4
cellular response to laminar fluid shear stress	1/7	0.0679443	0.188963	0	0	16.5779	44.5791	ASS1
positive regulation of extracellular matrix disassembly	1/7	0.0679443	0.188963	0	0	16.5779	44.5791	PDPN
regulation of low-density lipoprotein particle clearance	1/7	0.0679443	0.188963	0	0	16.5779	44.5791	PCSK9
negative regulation of type 2 immune response	1/7	0.0679443	0.188963	0	0	16.5779	44.5791	ANXA1
reproductive system development	1/7	0.0679443	0.188963	0	0	16.5779	44.5791	TBX3
negative regulation of cardiac muscle cell differentiation	1/7	0.0679443	0.188963	0	0	16.5779	44.5791	DKK1
negative regulation of osteoblast proliferation	1/7	0.0679443	0.188963	0	0	16.5779	44.5791	SFRP1
negative regulation of synapse organization	1/7	0.0679443	0.188963	0	0	16.5779	44.5791	ROBO2
lymphatic endothelial cell differentiation	1/7	0.0679443	0.188963	0	0	16.5779	44.5791	PDPN
regulation of T-helper 1 cell differentiation	1/7	0.0679443	0.188963	0	0	16.5779	44.5791	ANXA1
gas homeostasis	1/7	0.0679443	0.188963	0	0	16.5779	44.5791	CAV1
positive regulation of cyclin-dependent protein serine/threonine kinase activity involved in G1/S transition of mitotic cell cycle	1/7	0.0679443	0.188963	0	0	16.5779	44.5791	EGFR
positive regulation of ER-associated ubiquitin-dependent protein catabolic process	1/7	0.0679443	0.188963	0	0	16.5779	44.5791	CAV1
morphogenesis of a polarized epithelium	1/7	0.0679443	0.188963	0	0	16.5779	44.5791	PTK7
membrane fusion involved in viral entry into host cell	1/7	0.0679443	0.188963	0	0	16.5779	44.5791	GAS6
positive regulation of inositol phosphate biosynthetic process	1/7	0.0679443	0.188963	0	0	16.5779	44.5791	PTH1R
negative regulation of membrane protein ectodomain proteolysis	1/7	0.0679443	0.188963	0	0	16.5779	44.5791	TIMP3
positive regulation of protein kinase A signaling	1/7	0.0679443	0.188963	0	0	16.5779	44.5791	RAMP3
negative regulation of nitric oxide metabolic process	1/7	0.0679443	0.188963	0	0	16.5779	44.5791	CAV1
granulocyte migration	1/7	0.0679443	0.188963	0	0	16.5779	44.5791	ANXA1
regulation of pinocytosis	1/7	0.0679443	0.188963	0	0	16.5779	44.5791	CAV1
pericardium morphogenesis	1/7	0.0679443	0.188963	0	0	16.5779	44.5791	BMP5
female genitalia development	1/7	0.0679443	0.188963	0	0	16.5779	44.5791	TBX3
regulation of toll-like receptor 3 signaling pathway	1/7	0.0679443	0.188963	0	0	16.5779	44.5791	CAV1
negative regulation of axon regeneration	1/7	0.0679443	0.188963	0	0	16.5779	44.5791	EPHA4
positive regulation of cell migration by vascular endothelial growth factor signaling pathway	1/7	0.0679443	0.188963	0	0	16.5779	44.5791	HSPB1
pharyngeal arch artery morphogenesis	1/7	0.0679443	0.188963	0	0	16.5779	44.5791	TGFB2
negative regulation of dendritic cell apoptotic process	1/7	0.0679443	0.188963	0	0	16.5779	44.5791	GAS6
fusion of virus membrane with host plasma membrane	1/7	0.0679443	0.188963	0	0	16.5779	44.5791	GAS6
positive regulation of insulin receptor signaling pathway	1/7	0.0679443	0.188963	0	0	16.5779	44.5791	IGF1
epithelial cell differentiation involved in kidney development	1/7	0.0679443	0.188963	0	0	16.5779	44.5791	MEF2C
forebrain neuron differentiation	1/7	0.0679443	0.188963	0	0	16.5779	44.5791	LEF1
negative regulation of nitric oxide biosynthetic process	1/7	0.0679443	0.188963	0	0	16.5779	44.5791	CAV1
noradrenergic neuron differentiation	1/7	0.0679443	0.188963	0	0	16.5779	44.5791	SOX11
negative regulation of glycoprotein biosynthetic process	1/7	0.0679443	0.188963	0	0	16.5779	44.5791	ITM2A
positive regulation of myeloid cell apoptotic process	1/7	0.0679443	0.188963	0	0	16.5779	44.5791	MEF2C
negative regulation of cardiac muscle tissue development	1/7	0.0679443	0.188963	0	0	16.5779	44.5791	DKK1
T-helper 1 type immune response	1/7	0.0679443	0.188963	0	0	16.5779	44.5791	LEF1
regulation of systemic arterial blood pressure by renin-angiotensin	1/7	0.0679443	0.188963	0	0	16.5779	44.5791	AGTR2
cellular response to cholesterol	1/7	0.0679443	0.188963	0	0	16.5779	44.5791	PTCH1
calcitonin family receptor signaling pathway	1/7	0.0679443	0.188963	0	0	16.5779	44.5791	RAMP3
negative regulation of heart rate	1/7	0.0679443	0.188963	0	0	16.5779	44.5791	AGTR2
microglial cell activation	1/7	0.0679443	0.188963	0	0	16.5779	44.5791	CLU
male gonad development	2/43	0.0687896	0.190402	0	0	4.86795	13.03	TGFB2;SOX9
negative regulation of protein metabolic process	2/43	0.0687896	0.190402	0	0	4.86795	13.03	CLU;EGFR
development of primary male sexual characteristics	2/43	0.0687896	0.190402	0	0	4.86795	13.03	TGFB2;SOX9
[truncated: 1,112 more rows]

## Sheet: enrichr_d_KEGG
Term	Overlap	P.value	Adjusted.P.value	Old.P.value	Old.Adjusted.P.value	Odds.Ratio	Combined.Score	Genes
[truncated: 146 more rows]

[truncated: 2 more sheets: enrichr_b_GO, enrichr_b_KEGG (2)]
