# Supplementary material for: Cell fate determining molecular switches and signaling pathways in Pax7-expressing somitic mesoderm
Source: Cell Discov. 2022 Jun 28;8:61. doi: 10.1038/s41421-022-00407-0 (PMC9240041; doi:10.1038/s41421-022-00407-0)
Supplement: Supplementary file 4 — Supplementary Table S4 [file 41421_2022_407_MOESM4_ESM.xlsx]

## Sheet: enrichr_l_GO
Term	Overlap	P.value	Adjusted.P.value	Old.P.value	Old.Adjusted.P.value	Odds.Ratio	Combined.Score	Genes
extracellular matrix organization (GO:0030198)	32/229	2.67754e-22	4.97754e-19	0	0	12.2854	610.238	APP;SPARC;COL16A1;COL14A1;ELN;COL12A1;NID1;NID2;THBS1;CAPNS1;CTSL;CTSK;BSG;TIMP2;POSTN;LUM;FN1;BGN;P3H4;DCN;COL1A1;MFAP5;VCAN;LOX;COL5A1;COL6A2;COL5A2;COL6A1;MFAP2;COL6A3;CD44;FBN1
platelet degranulation (GO:0002576)	15/124	3.54975e-10	3.2995e-07	0	0	9.80867	213.427	APP;CD63;SPARC;RARRES2;ANXA5;FN1;IGF1;THBS1;ISLR;CLEC3B;SELENOP;PSAP;PHACTR2;TAGLN2;MAGED2
regulated exocytosis (GO:0045055)	15/148	4.28471e-09	2.65509e-06	0	0	8.02884	154.701	APP;CD63;SPARC;RARRES2;ANXA5;FN1;IGF1;THBS1;ISLR;CLEC3B;SELENOP;PSAP;PHACTR2;TAGLN2;MAGED2
collagen fibril organization (GO:0030199)	8/29	5.84672e-09	2.71726e-06	0	0	26.5978	504.224	COL1A1;COL5A1;LOX;COL14A1;LUM;COL12A1;COL5A2;P3H4
extracellular matrix disassembly (GO:0022617)	11/78	1.62035e-08	6.02446e-06	0	0	11.559	207.346	CAPNS1;CTSL;ELN;CTSK;BSG;TIMP2;FN1;NID1;DCN;CD44;FBN1
response to endoplasmic reticulum stress (GO:0034976)	12/106	4.50362e-08	1.39537e-05	0	0	9.00781	152.374	PDIA3;PPP1R15A;CEBPB;UFM1;SELENOS;HSPA5;CREB3L1;DNAJB9;SELENOK;THBS1;ATF3;TXNDC5
negative regulation of angiogenesis (GO:0016525)	10/69	5.62648e-08	1.49423e-05	0	0	11.8953	198.57	SPRED1;SPARC;RGCC;SERPINF1;SPRY2;THBS2;KLF4;THBS1;DCN;KLF2
protein complex subunit organization (GO:0071822)	8/45	2.40127e-07	5.57995e-05	0	0	15.0838	229.908	COL1A1;COL5A1;LOX;COL14A1;LUM;COL12A1;COL5A2;P3H4
regulation of apoptotic process (GO:0042981)	32/815	3.36494e-07	6.95046e-05	0	0	2.99813	44.6862	MTCH1;CITED2;NRK;BCL10;IER3IP1;HIGD1A;THBS1;RTN4;MYDGF;PRDX5;MYC;UBC;CTSB;MCL1;TXNDC5;GADD45B;TNFRSF12A;HSPA5;DUSP1;IGFBP3;ANXA5;IGF1;GADD45G;RHOB;TNFRSF1A;NFKBIA;UFM1;SFRP2;AXL;SPRY2;SGK1;CD44
negative regulation of blood vessel morphogenesis (GO:2000181)	9/65	3.93032e-07	7.30647e-05	0	0	11.2408	165.795	SPRED1;SPARC;RGCC;SERPINF1;SPRY2;THBS2;KLF4;THBS1;DCN
neutrophil degranulation (GO:0043312)	23/479	5.81686e-07	9.60439e-05	0	0	3.63725	52.2212	CD63;CSTB;GSN;ANXA2;TNFAIP6;CTSZ;ARPC5;RHOA;IGF2R;CKAP4;DDOST;CST3;RAP1B;PRDX4;RAP1A;PSAP;TIMP2;RAB18;B2M;S100A11;CD44;CTSB;TXNDC5
collagen biosynthetic process (GO:0032964)	4/6	6.34798e-07	9.60439e-05	0	0	137.818	1966.66	COL1A1;COL5A1;P3H4;P3H3
neutrophil activation involved in immune response (GO:0002283)	23/483	6.71636e-07	9.60439e-05	0	0	3.60487	51.238	CD63;CSTB;GSN;ANXA2;TNFAIP6;CTSZ;ARPC5;RHOA;IGF2R;CKAP4;DDOST;CST3;RAP1B;PRDX4;RAP1A;PSAP;TIMP2;RAB18;B2M;S100A11;CD44;CTSB;TXNDC5
neutrophil mediated immunity (GO:0002446)	23/487	7.74213e-07	0.000102804	0	0	3.57305	50.2779	CD63;CSTB;GSN;ANXA2;TNFAIP6;CTSZ;ARPC5;RHOA;IGF2R;CKAP4;DDOST;CST3;RAP1B;PRDX4;RAP1A;PSAP;TIMP2;RAB18;B2M;S100A11;CD44;CTSB;TXNDC5
regulation of cell migration (GO:0030334)	18/316	9.25793e-07	0.000114737	0	0	4.3108	59.8882	SERPINE2;HSPA5;SEMA3C;CITED2;IGF1;RHOC;THBS1;RHOA;CYR61;RHOB;COL1A1;SFRP2;DPYSL3;LMNA;MYADM;SPRY2;SGK1;HBEGF
positive regulation of transcription from RNA polymerase II promoter (GO:0045944)	30/848	6.54105e-06	0.000759989	0	0	2.66485	31.8114	APP;CSRNP1;CEBPB;NFIX;THRA;CITED2;CD81;CYR61;MYDGF;MYC;PLAGL1;UBC;ELOC;CCNL1;JUNB;IER2;EGR1;EBF1;IGF1;KLF4;DCN;KLF2;TNFRSF1A;NFKBIA;NR4A1;KLF6;SFRP2;RGCC;MAFF;ATF3
wound healing, spreading of cells (GO:0044319)	5/20	8.03052e-06	0.000876645	0	0	23.0351	270.254	COL5A1;RHOC;RHOA;CYR61;CD44
regulation of plasminogen activation (GO:0010755)	4/10	8.48822e-06	0.000876645	0	0	45.9301	536.318	CLEC3B;SERPINE2;CTSZ;THBS1
sulfur compound catabolic process (GO:0044273)	6/35	1.00567e-05	0.000979832	0	0	14.3378	164.989	VCAN;LUM;OGN;BGN;DCN;ACAT1
protein N-linked glycosylation (GO:0006487)	8/73	1.05415e-05	0.000979832	0	0	8.57392	98.2588	KRTCAP2;DPM3;TMEM258;DAD1;MGAT2;DDOST;TMEM165;UBE2J1
regulation of angiogenesis (GO:0045765)	12/177	1.10785e-05	0.000980714	0	0	5.11315	58.3436	MYDGF;SPRED1;SPARC;SFRP2;RGCC;SERPINF1;SPRY2;THBS2;KLF4;THBS1;DCN;RHOB
negative regulation of cellular process (GO:0048523)	22/534	1.20325e-05	0.00101674	0	0	3.07804	34.8677	APP;BTG3;BTG2;NDUFA13;IGFBP3;P3H3;EMP3;KLF4;RTN4;CYR61;RHOB;SNX3;PPP2CA;NR4A1;SFRP2;RGCC;MYC;LMNA;CHMP4B;AGTR2;RBBP7;S100A11
positive regulation of transcription from RNA polymerase II promoter in response to endoplasmic reticulum stress (GO:1990440)	4/11	1.31865e-05	0.00106581	0	0	39.3666	442.336	CEBPB;HSPA5;CREB3L1;ATF3
collagen metabolic process (GO:0032963)	4/12	1.95542e-05	0.00151463	0	0	34.4441	373.454	COL1A1;COL5A1;P3H4;P3H3
cellular protein metabolic process (GO:0044267)	20/484	2.89158e-05	0.00215018	0	0	3.07248	32.1108	APP;GSN;IGFBP3;FN1;RRBP1;IGF1;CYR61;CKAP4;CST3;VCAN;RCN1;SPCS1;LOX;UBE2S;UBC;SPARCL1;B2M;SEC11A;ITM2B;FBN1
epiboly involved in wound healing (GO:0090505)	4/14	3.86468e-05	0.00276324	0	0	27.5524	279.962	RHOC;RHOA;CYR61;CD44
negative regulation of viral entry into host cell (GO:0046597)	4/15	5.21e-05	0.00331474	0	0	25.0464	247.016	IFITM3;SNX3;GSN;IFITM2
negative regulation of protein processing (GO:0010955)	4/15	5.21e-05	0.00331474	0	0	25.0464	247.016	TMEM59;SERPINE2;CTSZ;THBS1
positive regulation of macromolecule metabolic process (GO:0010604)	14/276	5.46165e-05	0.00331474	0	0	3.76524	36.9565	APP;EGR1;CD63;GSN;ANXA2;CITED2;FN1;IGF1;KLF4;KLF2;RGCC;MYC;ERP29;SPRY2
skeletal system development (GO:0001501)	10/146	5.49768e-05	0.00331474	0	0	5.14023	50.4185	COL1A1;VKORC1;POSTN;VCAN;COL12A1;AEBP1;IGF1;PPIB;CD44;FBN1
positive regulation of transcription from RNA polymerase II promoter in response to stress (GO:0036003)	5/29	5.52753e-05	0.00331474	0	0	14.3904	141.071	CEBPB;HSPA5;CREB3L1;KLF2;ATF3
positive regulation of receptor binding (GO:1900122)	3/6	5.84229e-05	0.00339238	0	0	68.6655	669.338	NRP1;ANXA2;B2M
negative regulation of protein phosphorylation (GO:0001933)	11/178	6.02197e-05	0.00339238	0	0	4.61385	44.8351	ERRFI1;SPRED1;SFRP2;DUSP1;IGFBP3;MYADM;BGN;SPRY2;TRIB1;DCN;ASPN
negative regulation of blood vessel endothelial cell migration (GO:0043537)	5/31	7.7233e-05	0.00422283	0	0	13.2821	125.764	RGCC;AGTR2;KLF4;THBS1;RHOA
positive regulation of transcription, DNA-templated (GO:0045893)	33/1120	8.88494e-05	0.00471917	0	0	2.19989	20.5218	APP;CSRNP1;CEBPB;NFIX;THRA;CITED2;CD81;BCL10;CYR61;MYDGF;MYC;PLAGL1;UBC;CCNL1;JUNB;IER2;EGR1;EBF1;EDF1;IGF1;KLF4;DCN;KLF2;TNFRSF1A;COL1A1;NFKBIA;NR4A1;KLF6;SFRP2;RGCC;MAFF;ATF3;CREB5
negative regulation of apoptotic process (GO:0043066)	19/485	9.29119e-05	0.00479787	0	0	2.8953	26.8796	HSPA5;CITED2;ANXA5;IGF1;HIGD1A;KLF4;THBS1;NFKBIA;MYDGF;PRDX5;UFM1;AXL;MYC;UBC;CCL2;SPRY2;CD44;MCL1;TXNDC5
positive regulation of cell migration (GO:0030335)	12/221	9.77885e-05	0.00491321	0	0	4.02761	37.1857	COL1A1;NRP1;HSPA5;SEMA3C;FN1;MYADM;SPRY2;IGF1;THBS1;RTN4;CYR61;HBEGF
bleb assembly (GO:0032060)	3/7	0.000101142	0.00494799	0	0	51.4965	473.716	PMP22;EMP1;EMP3
negative regulation of programmed cell death (GO:0043069)	17/408	0.00010413	0.00496351	0	0	3.07676	28.2135	HSPA5;CITED2;ANXA5;IGF1;HIGD1A;THBS1;NFKBIA;MYDGF;PRDX5;UFM1;AXL;MYC;UBC;SPRY2;CD44;MCL1;TXNDC5
regulation of smooth muscle cell migration (GO:0014910)	4/18	0.000112854	0.00524488	0	0	19.6763	178.846	NRP1;IGFBP3;IGF1;TRIB1
actin filament bundle organization (GO:0061572)	5/35	0.000140733	0.00625523	0	0	11.5088	102.067	DPYSL3;BAIAP2;RHOC;RHOA;RHOB
macromolecule biosynthetic process (GO:0009059)	4/19	0.000141323	0.00625523	0	0	18.3636	162.784	COL1A1;COL5A1;P3H4;P3H3
glycosaminoglycan catabolic process (GO:0006027)	6/56	0.000155896	0.0067398	0	0	8.30704	72.8222	VCAN;LUM;OGN;BGN;DCN;CD44
retrograde vesicle-mediated transport, Golgi to ER (GO:0006890)	7/80	0.000161276	0.00681389	0	0	6.65371	58.1028	RAB1A;TMED9;TMED3;COPZ2;KDELR3;SEC22B;ARF5
IRE1-mediated unfolded protein response (GO:0036498)	6/57	0.00017214	0.00690783	0	0	8.14374	70.5835	MYDGF;HSPA5;LMNA;DNAJB9;KDELR3;SEC62
eye morphogenesis (GO:0048592)	4/20	0.000174647	0.00690783	0	0	17.215	148.957	COL5A1;COL5A2;MFAP2;FBN1
chondroitin sulfate biosynthetic process (GO:0030206)	4/20	0.000174647	0.00690783	0	0	17.215	148.957	VCAN;CHPF;BGN;DCN
actin filament bundle assembly (GO:0051017)	5/37	0.000184549	0.00714743	0	0	10.7884	92.7541	DPYSL3;BAIAP2;RHOC;RHOA;RHOB
regulation of cell motility (GO:2000145)	8/109	0.000190097	0.00721205	0	0	5.50776	47.1903	SERPINE2;CAVIN1;LMNA;RHOC;SGK1;RHOA;RHOB;HBEGF
positive regulation of phosphorylation (GO:0042327)	11/208	0.000238809	0.00887892	0	0	3.90523	32.569	APP;NRP1;MYDGF;AXL;RARRES2;ERP29;NPTN;BCL10;IGF1;THBS1;CYR61
negative regulation of sprouting angiogenesis (GO:1903671)	4/22	0.000257727	0.00939442	0	0	15.3007	126.439	KLF4;THBS1;RHOA;KLF2
negative regulation of cell proliferation (GO:0008285)	15/363	0.000288701	0.0103211	0	0	3.0348	24.7339	APP;BTG3;BTG2;IGFBP3;P3H3;EMP3;KLF4;ATRAID;SFRP2;RGCC;MYC;LMNA;OGN;TRIB1;S100A11
positive regulation of cell motility (GO:2000147)	10/179	0.000294758	0.0103388	0	0	4.12954	33.5705	COL1A1;HSPA5;SEMA3C;CAVIN1;MYADM;SPRY2;IGF1;THBS1;CYR61;HBEGF
negative regulation of proteolysis (GO:0045861)	5/41	0.000302625	0.0104182	0	0	9.58772	77.6894	CST3;CSTB;TMEM59;SERPINE2;TIMP2
membrane raft organization (GO:0031579)	3/10	0.000335736	0.0109497	0	0	29.4221	235.353	ANXA2;MYADM;S100A10
cellular response to thyroid hormone stimulus (GO:0097067)	3/10	0.000335736	0.0109497	0	0	29.4221	235.353	CTSL;KLF9;CTSB
negative regulation of endoplasmic reticulum unfolded protein response (GO:1900102)	3/10	0.000335736	0.0109497	0	0	29.4221	235.353	PPP1R15A;HSPA5;DNAJB9
positive regulation of protein phosphorylation (GO:0001934)	16/412	0.000364173	0.0116724	0	0	2.84804	22.5505	APP;NRP1;CD81;RARRES2;IGF1;CYR61;TNFRSF1A;MYDGF;SFRP2;RAP1A;AXL;ERP29;NPTN;SPRY2;CCNL1;CD44
cellular response to cytokine stimulus (GO:0071345)	17/456	0.000384288	0.0121083	0	0	2.73354	21.4969	EGR1;NDUFA13;CEBPD;FN1;BGN;RHOA;DCN;ASPN;TNFRSF1A;AXL;MYC;DPYSL3;UBC;CCL2;PLP2;JUNB;MCL1
cytokine-mediated signaling pathway (GO:0019221)	21/633	0.000393862	0.0122032	0	0	2.43615	19.0982	IFITM3;EGR1;IFITM2;TNFRSF12A;ANXA2;CEBPD;FN1;BGN;DCN;ASPN;TNFRSF1A;RAP1B;NFKBIA;MYC;UBC;CCL2;PLP2;B2M;JUNB;CD44;MCL1
regulation of focal adhesion assembly (GO:0051893)	5/44	0.000423294	0.012692	0	0	8.84885	68.733	NRP1;COL16A1;THBS1;RHOA;S100A10
regulation of smooth muscle cell proliferation (GO:0048660)	5/44	0.000423294	0.012692	0	0	8.84885	68.733	IGFBP3;OGN;IGF1;TRIB1;THBS1
chondroitin sulfate proteoglycan biosynthetic process (GO:0050650)	4/25	0.000430699	0.0127091	0	0	13.1129	101.626	VCAN;CHPF;BGN;DCN
protein complex assembly (GO:0006461)	10/189	0.000453616	0.0130614	0	0	3.89685	29.9989	RAB1A;COL16A1;CNIH1;AHNAK;MYC;CTSZ;FN1;BCL10;SEC22B;TNFRSF1A
response to thyroid hormone (GO:0097066)	3/11	0.000456693	0.0130614	0	0	25.743	198.002	CTSL;KLF9;CTSB
positive regulation of protein metabolic process (GO:0051247)	7/96	0.000497125	0.013963	0	0	5.45309	41.4799	NFKBIA;APP;RAB1A;NDUFA13;SEC22B;KLF4;KLF2
regulation of viral entry into host cell (GO:0046596)	4/26	0.00050324	0.013963	0	0	12.5162	95.0537	IFITM3;SNX3;IFITM2;GSN
regulation of cell proliferation (GO:0042127)	23/740	0.000522436	0.0142825	0	0	2.28187	17.2441	APP;BTG3;BTG2;CD81;IGFBP3;FN1;P3H3;IGF1;EMP3;KLF4;THBS1;RHOA;TNFRSF1A;SFRP2;RGCC;CAPNS1;SERTAD1;MYC;LMNA;SGK1;JUNB;S100A11;HBEGF
positive regulation of cell differentiation (GO:0045597)	10/194	0.000556471	0.0149925	0	0	3.78998	28.4017	COL1A1;CEBPB;SFRP2;RAP1A;RGCC;RARRES2;IGF1;JUNB;ATRAID;CYR61
apoptotic process (GO:0006915)	11/231	0.000580815	0.0151335	0	0	3.49283	26.0254	PPP2CA;NFKBIA;PPP1R15A;APP;CSRNP1;DAP;MYC;PLAGL1;RTN4;IER3;RHOB
glycosaminoglycan biosynthetic process (GO:0006024)	7/99	0.00059848	0.0151335	0	0	5.27447	39.1424	UGDH;VCAN;CHPF;LUM;OGN;BGN;DCN
vesicle budding from membrane (GO:0006900)	3/12	0.000602408	0.0151335	0	0	22.8815	169.657	SNX3;ANXA2;S100A10
PERK-mediated unfolded protein response (GO:0036499)	3/12	0.000602408	0.0151335	0	0	22.8815	169.657	HSPA5;CCL2;ATF3
dermatan sulfate biosynthetic process (GO:0030208)	3/12	0.000602408	0.0151335	0	0	22.8815	169.657	VCAN;BGN;DCN
neuron projection morphogenesis (GO:0048812)	9/163	0.000639648	0.0158547	0	0	4.0672	29.9126	APP;LUM;NRK;OGN;S100A6;SGK1;BAIAP2;NBL1;RTN4
positive regulation of phosphate metabolic process (GO:0045937)	4/28	0.000673699	0.0160565	0	0	11.472	83.7771	NRP1;APP;BCL10;THBS1
positive regulation of extrinsic apoptotic signaling pathway (GO:2001238)	4/28	0.000673699	0.0160565	0	0	11.472	83.7771	TNFRSF12A;BCL10;AGTR2;THBS1
positive regulation of fibroblast proliferation (GO:0048146)	4/28	0.000673699	0.0160565	0	0	11.472	83.7771	MYC;FN1;S100A6;IGF1
post-translational protein modification (GO:0043687)	14/357	0.000764068	0.0175642	0	0	2.86409	20.5552	RAB2A;APP;RAB1A;IGFBP3;FN1;CYR61;CKAP4;CST3;VCAN;RCN1;SPARCL1;ELOC;RBBP7;FBN1
dermatan sulfate metabolic process (GO:0030205)	3/13	0.000774754	0.0175642	0	0	20.5923	147.502	VCAN;BGN;DCN
renal absorption (GO:0070293)	3/13	0.000774754	0.0175642	0	0	20.5923	147.502	GSN;MAGED2;SGK1
chondroitin sulfate catabolic process (GO:0030207)	3/13	0.000774754	0.0175642	0	0	20.5923	147.502	VCAN;BGN;DCN
regulation of cell migration involved in sprouting angiogenesis (GO:0090049)	4/30	0.000881432	0.0195069	0	0	10.5885	74.479	RHOJ;KLF4;THBS1;RHOA
chondroitin sulfate metabolic process (GO:0030204)	4/30	0.000881432	0.0195069	0	0	10.5885	74.479	VCAN;CHPF;BGN;DCN
establishment or maintenance of actin cytoskeleton polarity (GO:0030950)	3/14	0.000975512	0.0210869	0	0	18.7194	129.773	RHOC;RHOA;RHOB
negative regulation of cell migration involved in sprouting angiogenesis (GO:0090051)	3/14	0.000975512	0.0210869	0	0	18.7194	129.773	KLF4;THBS1;RHOA
regulation of endothelial cell proliferation (GO:0001936)	6/79	0.00101102	0.0216033	0	0	5.6831	39.1952	NRP1;MYDGF;NR4A1;SPARC;RGCC;THBS1
negative regulation of cellular response to growth factor stimulus (GO:0090288)	5/55	0.00119114	0.0251629	0	0	6.89825	46.4448	HTRA3;SPRY2;AGTR2;NBL1;THBS1
dermatan sulfate proteoglycan biosynthetic process (GO:0050651)	3/15	0.00120637	0.0251981	0	0	17.1585	115.308	VCAN;BGN;DCN
positive regulation of locomotion (GO:0040017)	4/33	0.001272	0.0262739	0	0	9.49168	63.2826	CAVIN1;RARRES2;CHMP4B;THBS1
negative regulation of cellular catabolic process (GO:0031330)	5/56	0.00129264	0.0264067	0	0	6.76264	44.9788	CST3;DAP;TIMP2;ATRAID;MCL1
negative regulation of endothelial cell migration (GO:0010596)	4/34	0.00142533	0.0288009	0	0	9.17483	60.1259	RGCC;AGTR2;THBS1;DCN
positive regulation of epithelial cell apoptotic process (GO:1904037)	3/16	0.00146891	0.0289615	0	0	15.8378	103.314	GSN;RGCC;THBS1
regulation of osteoblast proliferation (GO:0033688)	3/16	0.00146891	0.0289615	0	0	15.8378	103.314	ATRAID;RHOA;CYR61
regulation of peptidyl-tyrosine phosphorylation (GO:0050730)	6/85	0.00148001	0.0289615	0	0	5.24987	34.2066	APP;NRP1;SFRP2;CD81;IGF1;CD44
regulation of protein phosphorylation (GO:0001932)	11/261	0.00156508	0.0303071	0	0	3.06896	19.8249	PPP2CA;APP;MYDGF;SPRED1;IGFBP3;RARRES2;FN1;ERP29;MYADM;NPTN;CYR61
Ras protein signal transduction (GO:0007265)	10/223	0.00160462	0.0307524	0	0	3.26911	21.0363	RAB2A;RAP1B;RAB1A;RAP1A;RHOJ;RAB18;IGF1;RHOC;RHOA;RHOB
regulation of extrinsic apoptotic signaling pathway (GO:2001236)	5/59	0.00163552	0.0310247	0	0	6.38596	40.9711	TNFRSF12A;AGTR2;BCL10;IGF1;THBS1
regulation of multicellular organism growth (GO:0040014)	3/17	0.00176465	0.0315839	0	0	14.7058	93.232	APP;IGF1;PPIB
positive regulation of focal adhesion assembly (GO:0051894)	3/17	0.00176465	0.0315839	0	0	14.7058	93.232	NRP1;COL16A1;S100A10
response to interferon-alpha (GO:0035455)	3/17	0.00176465	0.0315839	0	0	14.7058	93.232	IFITM3;IFITM2;AXL
positive regulation of nitrogen compound metabolic process (GO:0051173)	3/17	0.00176465	0.0315839	0	0	14.7058	93.232	APP;KLF4;KLF2
virion assembly (GO:0019068)	3/17	0.00176465	0.0315839	0	0	14.7058	93.232	RAB1A;UBC;CHMP4B
endoderm formation (GO:0001706)	4/36	0.00176978	0.0315839	0	0	8.60052	54.5007	DUSP1;COL12A1;COL6A1;FN1
positive regulation of intracellular signal transduction (GO:1902533)	16/479	0.00178392	0.0315839	0	0	2.42746	15.3632	APP;BCL10;IGF1;RHOC;THBS1;RHOA;RTN4;DCN;TNFRSF1A;MYDGF;AXL;RHEB;UBC;S100A13;SPRY2;HBEGF
actin filament organization (GO:0007015)	7/120	0.00184975	0.0324405	0	0	4.28966	26.9935	GSN;DPYSL3;RHOJ;RHOC;BAIAP2;RHOA;RHOB
protein peptidyl-prolyl isomerization (GO:0000413)	4/37	0.00196193	0.0337707	0	0	8.33948	51.9869	FKBP7;FKBP9;PPIB;PPIC
positive regulation of stress fiber assembly (GO:0051496)	4/37	0.00196193	0.0337707	0	0	8.33948	51.9869	NRP1;RGCC;RHOA;S100A10
regulation of actin filament-based process (GO:0032970)	5/62	0.00204087	0.03418	0	0	6.04894	37.4694	RHOJ;RHOC;BAIAP2;RHOA;RHOB
negative regulation of intrinsic apoptotic signaling pathway (GO:2001243)	5/62	0.00204087	0.03418	0	0	6.04894	37.4694	NDUFA13;SFRP2;SELENOS;CREB3L1;MCL1
negative regulation of peptidase activity (GO:0010466)	5/62	0.00204087	0.03418	0	0	6.04894	37.4694	CST3;CSTB;SERPINE2;SERPINF1;TIMP2
nuclear envelope reassembly (GO:0031468)	3/18	0.00209502	0.0344658	0	0	13.7247	84.6569	PPP2CA;LMNA;CHMP4B
regulation of peptidase activity (GO:0052547)	3/18	0.00209502	0.0344658	0	0	13.7247	84.6569	CST3;CSTB;NDUFA13
negative regulation of protein modification process (GO:0031400)	5/63	0.00219097	0.0357281	0	0	5.94434	36.3997	PPP1R15A;CRTAP;IGFBP3;FXYD1;MYADM
positive regulation of cellular metabolic process (GO:0031325)	6/92	0.00221853	0.035863	0	0	4.82083	29.4597	NFKBIA;RAB1A;CD63;ANXA2;KLF4;THBS1
positive regulation of cellular biosynthetic process (GO:0031328)	8/159	0.00228065	0.0365494	0	0	3.6746	22.3537	EGR1;RGCC;MYC;AGTR2;IGF1;KLF4;THBS1;KLF2
proteolysis involved in cellular protein catabolic process (GO:0051603)	6/93	0.00234326	0.037078	0	0	4.76518	28.8589	CTSL;CTSK;CTSZ;UBC;CHMP4B;CTSB
negative regulation of protein catabolic process (GO:0042177)	4/39	0.00238861	0.037078	0	0	7.86214	47.4641	CST3;SNX3;TIMP2;ATRAID
positive regulation of fat cell differentiation (GO:0045600)	4/39	0.00238861	0.037078	0	0	7.86214	47.4641	CEBPB;SFRP2;RARRES2;METRNL
endothelial cell development (GO:0001885)	3/19	0.00246133	0.037078	0	0	12.8663	77.2885	RAP1B;RAP1A;MYADM
regulation of heterotypic cell-cell adhesion (GO:0034114)	3/19	0.00246133	0.037078	0	0	12.8663	77.2885	MYADM;KLF4;CD44
positive regulation of adherens junction organization (GO:1903393)	3/19	0.00246133	0.037078	0	0	12.8663	77.2885	NRP1;COL16A1;S100A10
response to interferon-beta (GO:0035456)	3/19	0.00246133	0.037078	0	0	12.8663	77.2885	IFITM3;NDUFA13;IFITM2
axon development (GO:0061564)	6/94	0.00247319	0.037078	0	0	4.71079	28.2753	APP;LUM;OGN;S100A6;BAIAP2;RTN4
regulation of cytoskeleton organization (GO:0051493)	6/95	0.00260847	0.0387164	0	0	4.65762	27.7081	CAPN6;RHOJ;RHOC;BAIAP2;RHOA;RHOB
peptidyl-proline modification (GO:0018208)	4/40	0.00262414	0.0387164	0	0	7.64336	45.4245	FKBP7;FKBP9;PPIB;PPIC
negative regulation of epithelial cell proliferation (GO:0050680)	5/66	0.00268952	0.0393687	0	0	5.65114	33.4456	SPARC;SFRP2;RGCC;KLF9;THBS1
regulation of transcription from RNA polymerase II promoter (GO:0006357)	35/1478	0.00284973	0.0403469	0	0	1.73752	10.1828	APP;CSRNP1;CEBPB;NFIX;THRA;CITED2;CD81;TSHZ2;AEBP1;CYR61;TCEAL8;MYDGF;MYC;PLAGL1;UBC;ELOC;CCNL1;JUNB;IER2;EGR1;EBF1;IGF1;KLF4;DCN;KLF2;TNFRSF1A;NFKBIA;NR4A1;KLF6;SFRP2;RGCC;MAFF;KLF9;FOSB;ATF3
regulation of epidermal cell differentiation (GO:0045604)	3/20	0.00286487	0.0403469	0	0	12.1088	70.9	ERRFI1;CTSL;CTSK
Arp2/3 complex-mediated actin nucleation (GO:0034314)	3/20	0.00286487	0.0403469	0	0	12.1088	70.9	ARPC2;ARPC1B;ARPC5
inactivation of MAPK activity (GO:0000188)	3/20	0.00286487	0.0403469	0	0	12.1088	70.9	PPP2CA;SPRED1;DUSP1
regulation of fibroblast growth factor receptor signaling pathway (GO:0040036)	3/20	0.00286487	0.0403469	0	0	12.1088	70.9	NPTN;SPRY2;THBS1
cell morphogenesis involved in neuron differentiation (GO:0048667)	6/97	0.0028956	0.0404731	0	0	4.55479	26.6208	APP;LUM;OGN;S100A6;BAIAP2;RTN4
regulation of MAPK cascade (GO:0043408)	9/203	0.00292663	0.0406016	0	0	3.222	18.7968	MYDGF;SPRED1;DUSP1;AXL;FN1;IGF1;TRIB1;CYR61;TNFRSF1A
positive regulation of extrinsic apoptotic signaling pathway via death domain receptors (GO:1902043)	2/6	0.00302421	0.0410366	0	0	34.2118	198.466	THBS1;ATF3
membrane raft assembly (GO:0001765)	2/6	0.00302421	0.0410366	0	0	34.2118	198.466	ANXA2;S100A10
maintenance of protein location in extracellular region (GO:0071694)	2/6	0.00302421	0.0410366	0	0	34.2118	198.466	NBL1;FBN1
positive regulation of neuron differentiation (GO:0045666)	6/98	0.00304773	0.041056	0	0	4.50505	26.0994	SNX3;RAP1A;DPYSL3;NPTN;NBL1;RHOA
regulation of endothelial cell migration (GO:0010594)	5/69	0.00326548	0.0436729	0	0	5.38542	30.828	NRP1;SPARC;THBS1;DCN;RHOB
establishment of endothelial barrier (GO:0061028)	3/21	0.0033068	0.0439096	0	0	11.4355	65.3172	RAP1B;RAP1A;MYADM
negative regulation of ERBB signaling pathway (GO:1901185)	4/43	0.00342534	0.044843	0	0	7.05433	40.0443	ERRFI1;UBC;SPRY2;HBEGF
eye development (GO:0001654)	4/43	0.00342534	0.044843	0	0	7.05433	40.0443	COL5A1;COL5A2;RAB18;FBN1
protein N-linked glycosylation via asparagine (GO:0018279)	4/44	0.00372555	0.0480958	0	0	6.87762	38.4634	DPM3;DAD1;DDOST;UBE2J1
positive regulation of actin filament bundle assembly (GO:0032233)	4/44	0.00372555	0.0480958	0	0	6.87762	38.4634	NRP1;RGCC;RHOA;S100A10
negative regulation of cell cycle (GO:0045786)	5/72	0.0039253	0.0501613	0	0	5.14349	28.4966	BTG3;NR4A1;BTG2;DUSP1;RHOB
peptidyl-asparagine modification (GO:0018196)	4/45	0.0040431	0.0501613	0	0	6.70953	36.9745	DPM3;DAD1;DDOST;UBE2J1
response to cytokine (GO:0034097)	7/138	0.00404624	0.0501613	0	0	3.69684	20.3695	IFITM3;IFITM2;DPYSL3;TIMP2;JUNB;DDOST;MCL1
cellular response to laminar fluid shear stress (GO:0071499)	2/7	0.00419344	0.0501613	0	0	27.3681	149.819	KLF4;KLF2
posttranslational protein targeting to endoplasmic reticulum membrane (GO:0006620)	2/7	0.00419344	0.0501613	0	0	27.3681	149.819	CHMP4B;SEC62
sequestering of extracellular ligand from receptor (GO:0035581)	2/7	0.00419344	0.0501613	0	0	27.3681	149.819	NBL1;FBN1
activation of MAPKKK activity (GO:0000185)	2/7	0.00419344	0.0501613	0	0	27.3681	149.819	GADD45B;GADD45G
positive regulation of macrophage migration (GO:1905523)	2/7	0.00419344	0.0501613	0	0	27.3681	149.819	RARRES2;THBS1
negative regulation of glycoprotein biosynthetic process (GO:0010561)	2/7	0.00419344	0.0501613	0	0	27.3681	149.819	ITM2A;ITM2B
positive regulation of macrophage chemotaxis (GO:0010759)	2/7	0.00419344	0.0501613	0	0	27.3681	149.819	RARRES2;THBS1
sensory organ morphogenesis (GO:0090596)	2/7	0.00419344	0.0501613	0	0	27.3681	149.819	COL5A1;COL5A2
cellular response to growth factor stimulus (GO:0071363)	7/139	0.00420934	0.0501613	0	0	3.66865	20.0691	NR4A1;NRP1;CLEC3B;RAP1A;CCL2;KLF4;CD44
positive regulation of cell junction assembly (GO:1901890)	3/23	0.00431021	0.0509775	0	0	10.2909	56.0524	NRP1;COL16A1;S100A10
regulation of fibroblast proliferation (GO:0048145)	4/46	0.00437846	0.0509775	0	0	6.54945	35.5704	MYC;FN1;S100A6;IGF1
mitochondrial electron transport, NADH to ubiquinone (GO:0006120)	4/46	0.00437846	0.0509775	0	0	6.54945	35.5704	NDUFA13;NDUFB4;NDUFA3;NDUFB2
positive regulation of MAP kinase activity (GO:0043406)	8/177	0.00438895	0.0509775	0	0	3.2802	17.8071	RAP1A;GADD45B;CD81;UBC;ERP29;IGF1;THBS1;GADD45G
positive regulation of epithelial cell migration (GO:0010634)	5/74	0.00441494	0.0509775	0	0	4.9939	27.0807	NRP1;SPARC;THBS1;RTN4;RHOB
regulation of actin cytoskeleton organization (GO:0032956)	5/75	0.0046754	0.0526763	0	0	4.92231	26.4103	RHOJ;RHOC;BAIAP2;RHOA;RHOB
viral life cycle (GO:0019058)	6/107	0.00469873	0.0526763	0	0	4.10173	21.9872	RAB1A;CD81;AXL;UBC;CHMP4B;CCL2
positive regulation of epithelial cell proliferation (GO:0050679)	6/107	0.00469873	0.0526763	0	0	4.10173	21.9872	NR4A1;NRP1;MYDGF;MYC;IGF1;RTN4
negative regulation of response to external stimulus (GO:0032102)	6/107	0.00469873	0.0526763	0	0	4.10173	21.9872	SELENOS;TNFAIP6;METRNL;TRIB1;KLF4;TNFRSF1A
positive regulation of macromolecule biosynthetic process (GO:0010557)	7/142	0.00472861	0.0526763	0	0	3.58657	19.203	RGCC;CREB3L1;MYC;CCL2;IGF1;KLF4;THBS1
negative regulation of JAK-STAT cascade (GO:0046426)	4/47	0.00473208	0.0526763	0	0	6.39681	34.2446	PPP2CA;BGN;DCN;ASPN
ER to Golgi vesicle-mediated transport (GO:0006888)	8/180	0.00485188	0.0532951	0	0	3.2225	17.1707	RAB1A;TMED9;CNIH1;CTSZ;TMED3;COPZ2;IER3IP1;SEC22B
intrinsic apoptotic signaling pathway in response to endoplasmic reticulum stress (GO:0070059)	3/24	0.00487368	0.0532951	0	0	9.8004	52.1764	PPP1R15A;CEBPB;SELENOK
actin nucleation (GO:0045010)	3/24	0.00487368	0.0532951	0	0	9.8004	52.1764	ARPC2;ARPC1B;ARPC5
negative regulation of mitotic cell cycle (GO:0045930)	4/48	0.00510439	0.055169	0	0	6.25111	32.9912	BTG3;BTG2;RGCC;DUSP1
pattern recognition receptor signaling pathway (GO:0002221)	4/48	0.00510439	0.055169	0	0	6.25111	32.9912	CTSL;CTSK;BCL10;CTSB
positive regulation of apoptotic process (GO:0043065)	11/307	0.00539527	0.0559509	0	0	2.5859	13.5042	MTCH1;NDUFA13;SFRP2;GADD45B;TNFRSF12A;MYC;IGFBP3;UBC;BCL10;GADD45G;RHOB
positive regulation of nitric oxide biosynthetic process (GO:0045429)	3/25	0.00547954	0.0559509	0	0	9.35445	48.7061	AGTR2;KLF4;KLF2
positive regulation of nitric oxide metabolic process (GO:1904407)	3/25	0.00547954	0.0559509	0	0	9.35445	48.7061	AGTR2;KLF4;KLF2
protein heterooligomerization (GO:0051291)	4/49	0.00549584	0.0559509	0	0	6.11189	31.8048	ANXA2;COL6A2;COL6A1;S100A10
negative regulation of inflammatory response (GO:0050728)	5/78	0.00552213	0.0559509	0	0	4.7193	24.5356	TNFAIP6;SELENOS;METRNL;KLF4;TNFRSF1A
integrin activation (GO:0033622)	2/8	0.0055379	0.0559509	0	0	22.8056	118.501	COL16A1;FN1
amyloid fibril formation (GO:1990000)	2/8	0.0055379	0.0559509	0	0	22.8056	118.501	APP;GSN
coronary vasculature morphogenesis (GO:0060977)	2/8	0.0055379	0.0559509	0	0	22.8056	118.501	NRP1;SPRED1
regulation of PERK-mediated unfolded protein response (GO:1903897)	2/8	0.0055379	0.0559509	0	0	22.8056	118.501	PPP1R15A;HSPA5
peptidyl-lysine hydroxylation (GO:0017185)	2/8	0.0055379	0.0559509	0	0	22.8056	118.501	P3H4;P3H3
protein localization to endosome (GO:0036010)	2/8	0.0055379	0.0559509	0	0	22.8056	118.501	NRP1;ARF6
basement membrane organization (GO:0071711)	2/8	0.0055379	0.0559509	0	0	22.8056	118.501	NID1;NID2
regulation of protein kinase activity (GO:0045859)	7/147	0.0056995	0.0572723	0	0	3.4576	17.8667	SPRED1;RAP1A;BGN;TRIB1;CYR61;DCN;ASPN
regulation of transforming growth factor beta receptor signaling pathway (GO:0017015)	5/79	0.00582694	0.0582381	0	0	4.65529	23.9527	CITED2;HTRA3;UBC;THBS1;ASPN
regulation of NF-kappaB import into nucleus (GO:0042345)	3/26	0.00612862	0.0607479	0	0	8.94728	45.5845	NFKBIA;APP;RHOA
negative regulation of defense response (GO:0031348)	5/80	0.00614341	0.0607479	0	0	4.59298	23.3892	TNFAIP6;SELENOS;METRNL;KLF4;TNFRSF1A
Golgi vesicle transport (GO:0048193)	10/271	0.00640742	0.0630232	0	0	2.66133	13.4405	RAB1A;TMED9;CNIH1;CTSZ;TMED3;COPZ2;KDELR3;IER3IP1;SEC22B;ARF5
negative regulation of cell growth (GO:0030308)	6/115	0.00664967	0.064902	0	0	3.79913	19.0458	PPP2CA;NDUFA13;SFRP2;AGTR2;RBBP7;RTN4
positive regulation of cell-substrate adhesion (GO:0010811)	4/52	0.00678912	0.064902	0	0	5.72902	28.6018	NRP1;MYADM;FN1;S100A10
response to hexose (GO:0009746)	3/27	0.00682169	0.064902	0	0	8.57404	42.7643	SELENOS;IGF1;THBS1
negative regulation of smooth muscle cell proliferation (GO:0048662)	3/27	0.00682169	0.064902	0	0	8.57404	42.7643	IGFBP3;OGN;TRIB1
positive regulation of substrate adhesion-dependent cell spreading (GO:1900026)	3/27	0.00682169	0.064902	0	0	8.57404	42.7643	NRP1;MYADM;S100A10
actin crosslink formation (GO:0051764)	2/9	0.00705229	0.064902	0	0	19.5466	96.8419	DPYSL3;BAIAP2
neuron maturation (GO:0042551)	2/9	0.00705229	0.064902	0	0	19.5466	96.8419	APP;MTCH1
regulation of amyloid precursor protein biosynthetic process (GO:0042984)	2/9	0.00705229	0.064902	0	0	19.5466	96.8419	ITM2A;ITM2B
maintenance of protein localization in endoplasmic reticulum (GO:0035437)	2/9	0.00705229	0.064902	0	0	19.5466	96.8419	PDIA3;HSPA5
positive regulation of astrocyte differentiation (GO:0048711)	2/9	0.00705229	0.064902	0	0	19.5466	96.8419	APP;SERPINE2
negative regulation of heterotypic cell-cell adhesion (GO:0034115)	2/9	0.00705229	0.064902	0	0	19.5466	96.8419	MYADM;KLF4
regulation of cell-cell adhesion involved in gastrulation (GO:0070587)	2/9	0.00705229	0.064902	0	0	19.5466	96.8419	MYADM;KLF4
endothelial cell chemotaxis (GO:0035767)	2/9	0.00705229	0.064902	0	0	19.5466	96.8419	NRP1;NR4A1
activation of protein kinase activity (GO:0032147)	9/233	0.00713699	0.065358	0	0	2.78619	13.7706	RAP1A;GADD45B;CD81;NRK;UBC;ERP29;IGF1;THBS1;GADD45G
response to lipopolysaccharide (GO:0032496)	7/155	0.00755331	0.0688314	0	0	3.26936	15.9734	SELENOS;AXL;CCL2;TRIB1;JUNB;RHOA;TNFRSF1A
regulation of phosphorylation (GO:0042325)	6/119	0.00781944	0.070909	0	0	3.6639	17.7741	PPP2CA;APP;NRP1;FN1;BCL10;THBS1
mitochondrial ATP synthesis coupled electron transport (GO:0042775)	5/85	0.00790858	0.0713692	0	0	4.30482	20.8345	NDUFA13;UQCRB;NDUFB4;NDUFA3;NDUFB2
negative regulation of growth (GO:0045926)	6/120	0.00813364	0.0730456	0	0	3.63158	17.4742	PPP2CA;NDUFA13;SFRP2;AGTR2;RBBP7;RTN4
negative regulation of transforming growth factor beta receptor signaling pathway (GO:0030512)	4/55	0.00826923	0.073116	0	0	5.3912	25.8519	HTRA3;UBC;ASPN;FBN1
toll-like receptor signaling pathway (GO:0002224)	5/86	0.00829973	0.073116	0	0	4.25146	20.371	CTSL;CTSK;UBC;BCL10;CTSB
regulation of keratinocyte differentiation (GO:0045616)	3/29	0.00834255	0.073116	0	0	7.9137	37.878	ERRFI1;CTSL;CTSK
negative regulation of cell migration (GO:0030336)	6/121	0.00845681	0.073116	0	0	3.59982	17.1811	SFRP2;CITED2;IGFBP3;DPYSL3;TRIB1;RHOB
negative regulation of signal transduction (GO:0009968)	10/283	0.00856912	0.073116	0	0	2.54278	12.1026	SFRP2;AXL;IGFBP3;UBC;SPRY2;AGTR2;TRIB1;THBS1;DCN;HBEGF
negative regulation of cellular protein catabolic process (GO:1903363)	2/10	0.00873144	0.073116	0	0	17.1024	81.0796	ANXA2;ATRAID
mitotic nuclear envelope reassembly (GO:0007084)	2/10	0.00873144	0.073116	0	0	17.1024	81.0796	PPP2CA;LMNA
response to laminar fluid shear stress (GO:0034616)	2/10	0.00873144	0.073116	0	0	17.1024	81.0796	KLF4;KLF2
cellular copper ion homeostasis (GO:0006878)	2/10	0.00873144	0.073116	0	0	17.1024	81.0796	APP;ATOX1
positive regulation of lipase activity (GO:0060193)	2/10	0.00873144	0.073116	0	0	17.1024	81.0796	RHOC;RHOA
negative regulation of autophagosome assembly (GO:1902902)	2/10	0.00873144	0.073116	0	0	17.1024	81.0796	CHMP4B;SEC22B
Rap protein signal transduction (GO:0032486)	2/10	0.00873144	0.073116	0	0	17.1024	81.0796	RAP1B;RAP1A
negative regulation of protein maturation (GO:1903318)	2/10	0.00873144	0.073116	0	0	17.1024	81.0796	TMEM59;SERPINE2
positive regulation of smooth muscle cell migration (GO:0014911)	2/10	0.00873144	0.073116	0	0	17.1024	81.0796	NRP1;IGF1
endothelial tube morphogenesis (GO:0061154)	2/10	0.00873144	0.073116	0	0	17.1024	81.0796	RHOA;RHOB
sulfur compound biosynthetic process (GO:0044272)	6/122	0.0087891	0.0732687	0	0	3.5686	16.8946	VCAN;CHPF;LUM;OGN;BGN;DCN
negative regulation of endothelial cell proliferation (GO:0001937)	3/30	0.00917157	0.0754422	0	0	7.62021	35.7513	SPARC;RGCC;THBS1
aminoglycan metabolic process (GO:0006022)	3/30	0.00917157	0.0754422	0	0	7.62021	35.7513	VCAN;BGN;DCN
positive regulation of reactive oxygen species biosynthetic process (GO:1903428)	3/30	0.00917157	0.0754422	0	0	7.62021	35.7513	AGTR2;KLF4;KLF2
I-kappaB kinase/NF-kappaB signaling (GO:0007249)	4/57	0.0093648	0.0766923	0	0	5.18723	24.2285	NFKBIA;PRDX4;UBC;TNFRSF1A
negative regulation of macromolecule metabolic process (GO:0010605)	6/124	0.00948155	0.0773079	0	0	3.50776	16.3406	APP;SFRP2;CITED2;ERP29;MYADM;KLF4
negative regulation of cellular protein metabolic process (GO:0032269)	5/89	0.00955327	0.0775525	0	0	4.099	19.0639	CST3;CSTB;BTG2;SERPINE2;ATRAID
regulation of autophagy (GO:0010506)	8/203	0.00975079	0.0786815	0	0	2.83906	13.146	TMEM59;DAP;CAPNS1;RHEB;CTSK;PSAP;DCN;MCL1
positive regulation of I-kappaB kinase/NF-kappaB signaling (GO:0043123)	7/163	0.00981936	0.0786815	0	0	3.10043	14.3345	APP;UBC;S100A13;BCL10;RHOC;RHOA;TNFRSF1A
positive regulation of MAPK cascade (GO:0043410)	10/289	0.00984091	0.0786815	0	0	2.48733	11.4945	APP;NRP1;MYDGF;RAP1A;AXL;CCL2;SPRY2;IGF1;CD44;TNFRSF1A
ubiquitin-dependent ERAD pathway (GO:0030433)	4/58	0.00994629	0.0786815	0	0	5.09091	23.4719	SELENOS;HSPA5;DNAJB9;UBE2J1
regulation of epidermal growth factor receptor signaling pathway (GO:0042058)	4/58	0.00994629	0.0786815	0	0	5.09091	23.4719	APP;ERRFI1;UBC;SPRY2
positive regulation of cell morphogenesis involved in differentiation (GO:0010770)	4/58	0.00994629	0.0786815	0	0	5.09091	23.4719	NRP1;MYADM;RHOA;S100A10
negative regulation of cell-cell adhesion (GO:0022408)	3/31	0.010047	0.0791417	0	0	7.34769	33.8029	RGCC;MYADM;KLF4
regulation of ERK1 and ERK2 cascade (GO:0070372)	9/247	0.0102391	0.0803144	0	0	2.62041	12.0055	APP;NRP1;RAP1A;AXL;FN1;CCL2;SPRY2;CD44;CYR61
negative regulation of kinase activity (GO:0033673)	5/91	0.0104578	0.0811989	0	0	4.00326	18.2565	SPRED1;BGN;TRIB1;DCN;ASPN
positive regulation of endothelial cell apoptotic process (GO:2000353)	2/11	0.0105703	0.0811989	0	0	15.2014	69.1619	RGCC;THBS1
embryonic eye morphogenesis (GO:0048048)	2/11	0.0105703	0.0811989	0	0	15.2014	69.1619	MFAP2;FBN1
regulation of vascular endothelial growth factor signaling pathway (GO:1900746)	2/11	0.0105703	0.0811989	0	0	15.2014	69.1619	CD63;DCN
regulation of long-term neuronal synaptic plasticity (GO:0048169)	2/11	0.0105703	0.0811989	0	0	15.2014	69.1619	APP;NPTN
negative regulation of BMP signaling pathway (GO:0030514)	3/32	0.0109694	0.0832333	0	0	7.09396	32.0125	HTRA3;NBL1;FBN1
endodermal cell differentiation (GO:0035987)	3/32	0.0109694	0.0832333	0	0	7.09396	32.0125	COL12A1;COL6A1;FN1
regulation of nitric oxide biosynthetic process (GO:0045428)	3/32	0.0109694	0.0832333	0	0	7.09396	32.0125	AGTR2;KLF4;KLF2
regulation of stress fiber assembly (GO:0051492)	4/60	0.0111784	0.084132	0	0	4.90859	22.0581	NRP1;RGCC;RHOA;S100A10
muscle organ development (GO:0007517)	4/60	0.0111784	0.084132	0	0	4.90859	22.0581	COL6A3;AEBP1;IGF1;HBEGF
regulation of cysteine-type endopeptidase activity involved in apoptotic process (GO:0043281)	5/93	0.0114193	0.0852548	0	0	3.91188	17.4957	NDUFA13;MYC;KLF4;THBS1;CD44
regulation of transcription from RNA polymerase II promoter in response to stress (GO:0043618)	5/93	0.0114193	0.0852548	0	0	3.91188	17.4957	UBC;ELOC;HIGD1A;ATF3;KLF2
protein glycosylation (GO:0006486)	6/130	0.0117916	0.0860268	0	0	3.33701	14.8175	DPM3;TMEM258;DAD1;MGAT2;DDOST;TMEM165
glycosaminoglycan metabolic process (GO:0030203)	4/61	0.0118296	0.0860268	0	0	4.82223	21.397	UGDH;VCAN;BGN;DCN
negative regulation of viral life cycle (GO:1903901)	4/61	0.0118296	0.0860268	0	0	4.82223	21.397	IFITM3;SNX3;IFITM2;GSN
protein targeting to membrane (GO:0006612)	4/61	0.0118296	0.0860268	0	0	4.82223	21.397	TRAM1;SSR2;CHMP4B;SEC62
negative regulation of MAP kinase activity (GO:0043407)	4/61	0.0118296	0.0860268	0	0	4.82223	21.397	PPP2CA;SPRED1;DUSP1;SPRY2
cellular response to fibroblast growth factor stimulus (GO:0044344)	5/94	0.0119219	0.0860268	0	0	3.86773	17.1317	NR4A1;SPRED1;UBC;CCL2;CD44
respiratory electron transport chain (GO:0022904)	5/94	0.0119219	0.0860268	0	0	3.86773	17.1317	NDUFA13;UQCRB;NDUFB4;NDUFA3;NDUFB2
entry into host cell (GO:0030260)	3/33	0.0119392	0.0860268	0	0	6.85714	30.363	CD81;AXL;UBC
positive regulation of cell-matrix adhesion (GO:0001954)	3/33	0.0119392	0.0860268	0	0	6.85714	30.363	NRP1;COL16A1;S100A10
cellular protein catabolic process (GO:0044257)	4/62	0.0125047	0.0865045	0	0	4.73885	20.764	CTSL;CTSK;CTSZ;CTSB
DNA damage response, signal transduction by p53 class mediator resulting in cell cycle arrest (GO:0006977)	4/62	0.0125047	0.0865045	0	0	4.73885	20.764	BTG2;RGCC;PLAGL1;UBC
regulation of nitric-oxide synthase biosynthetic process (GO:0051769)	2/12	0.0125639	0.0865045	0	0	13.6806	59.8789	SELENOS;CCL2
regulation of IRE1-mediated unfolded protein response (GO:1903894)	2/12	0.0125639	0.0865045	0	0	13.6806	59.8789	HSPA5;DNAJB9
exit from mitosis (GO:0010458)	2/12	0.0125639	0.0865045	0	0	13.6806	59.8789	UBE2S;CHMP4B
regulation of interleukin-8 biosynthetic process (GO:0045414)	2/12	0.0125639	0.0865045	0	0	13.6806	59.8789	BCL10;KLF4
cellular response to fluid shear stress (GO:0071498)	2/12	0.0125639	0.0865045	0	0	13.6806	59.8789	KLF4;KLF2
regulation of mononuclear cell migration (GO:0071675)	2/12	0.0125639	0.0865045	0	0	13.6806	59.8789	RARRES2;THBS1
protein hydroxylation (GO:0018126)	2/12	0.0125639	0.0865045	0	0	13.6806	59.8789	P3H4;P3H3
negative regulation of fibroblast growth factor receptor signaling pathway (GO:0040037)	2/12	0.0125639	0.0865045	0	0	13.6806	59.8789	SPRY2;THBS1
keratan sulfate catabolic process (GO:0042340)	2/12	0.0125639	0.0865045	0	0	13.6806	59.8789	LUM;OGN
negative regulation of leukocyte apoptotic process (GO:2000107)	2/12	0.0125639	0.0865045	0	0	13.6806	59.8789	SELENOS;AXL
cellular response to hypoxia (GO:0071456)	6/132	0.0126427	0.0867263	0	0	3.2837	14.352	RGCC;MYC;UBC;LMNA;ELOC;HIGD1A
positive regulation of cell development (GO:0010720)	3/34	0.0129566	0.0879789	0	0	6.63561	28.8393	SEMA3C;SERPINF1;IGF1
regulation of cell death (GO:0010941)	5/96	0.0129717	0.0879789	0	0	3.78234	16.4342	CTSZ;CHMP4B;JUNB;CYR61;IER3
positive regulation of programmed cell death (GO:0043068)	9/257	0.0130105	0.0879789	0	0	2.51346	10.9134	MTCH1;SFRP2;GADD45B;TNFRSF12A;IGFBP3;UBC;BCL10;GADD45G;RHOB
vesicle coating (GO:0006901)	4/63	0.0132039	0.0879789	0	0	4.65829	20.1575	RAB1A;CNIH1;CTSZ;SEC22B
COPII vesicle coating (GO:0048208)	4/63	0.0132039	0.0879789	0	0	4.65829	20.1575	RAB1A;CNIH1;CTSZ;SEC22B
vesicle targeting, rough ER to cis-Golgi (GO:0048207)	4/63	0.0132039	0.0879789	0	0	4.65829	20.1575	RAB1A;CNIH1;CTSZ;SEC22B
positive regulation of cell projection organization (GO:0031346)	4/63	0.0132039	0.0879789	0	0	4.65829	20.1575	SNX3;RAP1A;DPYSL3;NPTN
signal transduction involved in mitotic G1 DNA damage checkpoint (GO:0072431)	4/63	0.0132039	0.0879789	0	0	4.65829	20.1575	BTG2;RGCC;PLAGL1;UBC
positive regulation of neuron projection development (GO:0010976)	5/97	0.0135193	0.089122	0	0	3.74104	16.1001	SNX3;RAP1A;DPYSL3;NPTN;RHOA
protein localization to organelle (GO:0033365)	5/97	0.0135193	0.089122	0	0	3.74104	16.1001	COL1A1;PPP1R15A;LMNA;ARL1;ARF6
mitochondrial respiratory chain complex assembly (GO:0033108)	5/97	0.0135193	0.089122	0	0	3.74104	16.1001	NDUFA13;UQCRB;NDUFB4;NDUFA3;NDUFB2
NADH dehydrogenase complex assembly (GO:0010257)	4/64	0.0139276	0.090198	0	0	4.58042	19.5762	NDUFA13;NDUFB4;NDUFA3;NDUFB2
mitochondrial respiratory chain complex I biogenesis (GO:0097031)	4/64	0.0139276	0.090198	0	0	4.58042	19.5762	NDUFA13;NDUFB4;NDUFA3;NDUFB2
mitochondrial respiratory chain complex I assembly (GO:0032981)	4/64	0.0139276	0.090198	0	0	4.58042	19.5762	NDUFA13;NDUFB4;NDUFA3;NDUFB2
endothelial cell migration (GO:0043542)	3/35	0.0140222	0.090198	0	0	6.42792	27.4287	NRP1;NR4A1;RHOA
regulation of phosphoprotein phosphatase activity (GO:0043666)	3/35	0.0140222	0.090198	0	0	6.42792	27.4287	PPP1R15A;PPP1R2;AGTR2
positive regulation of osteoblast differentiation (GO:0045669)	3/35	0.0140222	0.090198	0	0	6.42792	27.4287	IGF1;ATRAID;CYR61
protein kinase B signaling (GO:0043491)	3/35	0.0140222	0.090198	0	0	6.42792	27.4287	NR4A1;CCL2;IGF1
negative regulation of apoptotic signaling pathway (GO:2001234)	4/65	0.014676	0.0929964	0	0	4.5051	19.0185	NDUFA13;IGF1;THBS1;MCL1
regulation of granulocyte chemotaxis (GO:0071622)	2/13	0.0147073	0.0929964	0	0	12.4362	52.4736	RARRES2;THBS1
endoplasmic reticulum tubular network organization (GO:0071786)	2/13	0.0147073	0.0929964	0	0	12.4362	52.4736	RAB18;RTN4
copper ion homeostasis (GO:0055070)	2/13	0.0147073	0.0929964	0	0	12.4362	52.4736	APP;ATOX1
protein localization to endoplasmic reticulum (GO:0070972)	2/13	0.0147073	0.0929964	0	0	12.4362	52.4736	PPP1R15A;HSPA5
regulation of filopodium assembly (GO:0051489)	3/36	0.015136	0.0950604	0	0	6.23282	26.1197	NRP1;DPYSL3;ARF6
regulation of response to DNA damage stimulus (GO:2001020)	3/36	0.015136	0.0950604	0	0	6.23282	26.1197	MYC;MCL1;IER3
intrinsic apoptotic signaling pathway (GO:0097193)	5/101	0.0158653	0.0993049	0	0	3.58443	14.8525	PPP1R15A;CEBPB;SELENOK;CRIP1;MCL1
regulation of peptidyl-threonine phosphorylation (GO:0010799)	3/37	0.0162984	0.101674	0	0	6.04919	24.9026	APP;SPRED1;SPRY2
axonogenesis (GO:0007409)	8/223	0.016404	0.10199	0	0	2.57232	10.5728	APP;NRP1;SEMA3C;LUM;OGN;S100A6;BAIAP2;RTN4
branching involved in blood vessel morphogenesis (GO:0001569)	2/14	0.016996	0.10304	0	0	11.3993	46.4496	NRP1;SFRP2
mitotic cell cycle arrest (GO:0071850)	2/14	0.016996	0.10304	0	0	11.3993	46.4496	RGCC;DUSP1
regulation of lipase activity (GO:0060191)	2/14	0.016996	0.10304	0	0	11.3993	46.4496	RHOC;RHOA
regulation of secretion (GO:0051046)	2/14	0.016996	0.10304	0	0	11.3993	46.4496	POFUT2;SGK1
cell migration involved in sprouting angiogenesis (GO:0002042)	2/14	0.016996	0.10304	0	0	11.3993	46.4496	NRP1;NR4A1
negative regulation of endoplasmic reticulum stress-induced intrinsic apoptotic signaling pathway (GO:1902236)	2/14	0.016996	0.10304	0	0	11.3993	46.4496	SELENOS;CREB3L1
negative regulation of smooth muscle cell migration (GO:0014912)	2/14	0.016996	0.10304	0	0	11.3993	46.4496	IGFBP3;TRIB1
regulation of epithelial to mesenchymal transition (GO:0010717)	4/68	0.0170718	0.10304	0	0	4.29327	17.475	PPP2CA;COL1A1;SFRP2;RGCC
COPII-coated vesicle budding (GO:0090114)	4/68	0.0170718	0.10304	0	0	4.29327	17.475	RAB1A;CNIH1;CTSZ;SEC22B
positive regulation of angiogenesis (GO:0045766)	5/103	0.017134	0.103081	0	0	3.51092	14.2778	MYDGF;SFRP2;KLF4;THBS1;RHOB
positive regulation of vasculature development (GO:1904018)	5/104	0.0177928	0.106699	0	0	3.47528	14.0018	MYDGF;SFRP2;RAP1A;THBS1;RHOB
positive regulation of neurogenesis (GO:0050769)	4/69	0.0179214	0.107125	0	0	4.227	17	SERPINF1;NPTN;NBL1;RHOA
positive regulation of endothelial cell migration (GO:0010595)	4/70	0.0187969	0.110771	0	0	4.16275	16.543	NRP1;SPARC;THBS1;RHOB
vascular endothelial growth factor receptor signaling pathway (GO:0048010)	4/70	0.0187969	0.110771	0	0	4.16275	16.543	NRP1;AXL;BAIAP2;RHOA
cytoskeleton-dependent cytokinesis (GO:0061640)	4/70	0.0187969	0.110771	0	0	4.16275	16.543	CHMP4B;RHOC;RHOA;RHOB
cellular response to oxygen-containing compound (GO:1901701)	9/274	0.0189491	0.110771	0	0	2.35016	9.32074	RAP1B;EGR1;PRDX5;NDUFA13;RAP1A;SELENOS;AXL;CCL2;RHOA
myeloid cell development (GO:0061515)	2/15	0.0194252	0.110771	0	0	10.5219	41.4688	APP;ANXA2
negative regulation of peptidyl-threonine phosphorylation (GO:0010801)	2/15	0.0194252	0.110771	0	0	10.5219	41.4688	SPRED1;SPRY2
regulation of establishment of cell polarity (GO:2000114)	2/15	0.0194252	0.110771	0	0	10.5219	41.4688	RAP1B;GSN
positive regulation of phosphoprotein phosphatase activity (GO:0032516)	2/15	0.0194252	0.110771	0	0	10.5219	41.4688	PPP1R15A;AGTR2
regulation of macrophage chemotaxis (GO:0010758)	2/15	0.0194252	0.110771	0	0	10.5219	41.4688	RARRES2;THBS1
positive regulation of cellular response to insulin stimulus (GO:1900078)	2/15	0.0194252	0.110771	0	0	10.5219	41.4688	RARRES2;IGF1
positive regulation of collagen metabolic process (GO:0010714)	2/15	0.0194252	0.110771	0	0	10.5219	41.4688	RGCC;CREB3L1
positive regulation of NF-kappaB import into nucleus (GO:0042346)	2/15	0.0194252	0.110771	0	0	10.5219	41.4688	APP;RHOA
protein O-linked fucosylation (GO:0036066)	2/15	0.0194252	0.110771	0	0	10.5219	41.4688	POFUT2;THBS1
positive regulation of collagen biosynthetic process (GO:0032967)	2/15	0.0194252	0.110771	0	0	10.5219	41.4688	RGCC;CREB3L1
regulation of cell junction assembly (GO:1901888)	2/15	0.0194252	0.110771	0	0	10.5219	41.4688	RAP1B;RAP1A
negative regulation of epidermal growth factor receptor signaling pathway (GO:0042059)	3/40	0.0200788	0.113454	0	0	5.55787	21.7206	ERRFI1;UBC;SPRY2
response to cAMP (GO:0051591)	3/40	0.0200788	0.113454	0	0	5.55787	21.7206	RAP1B;RAP1A;JUNB
positive regulation of cytokine biosynthetic process (GO:0042108)	3/40	0.0200788	0.113454	0	0	5.55787	21.7206	EGR1;BCL10;THBS1
cellular protein modification process (GO:0006464)	23/1001	0.0201515	0.11352	0	0	1.64992	6.44206	RAB2A;APP;RAB1A;DUSP1;IGFBP3;FN1;THBS1;CYR61;CKAP4;DDOST;CST3;PPP2CA;VCAN;RCN1;LOX;UBE2S;DAD1;SPARCL1;CCL2;ELOC;RBBP7;SGK1;FBN1
negative regulation of cysteine-type endopeptidase activity (GO:2000117)	4/72	0.0206263	0.115148	0	0	4.0399	15.6796	CST3;KLF4;THBS1;CD44
Rho protein signal transduction (GO:0007266)	4/72	0.0206263	0.115148	0	0	4.0399	15.6796	RHOJ;RHOC;RHOA;RHOB
regulation of epithelial cell proliferation (GO:0050678)	4/72	0.0206263	0.115148	0	0	4.0399	15.6796	NR4A1;SFRP2;MYC;IGF1
positive regulation of cysteine-type endopeptidase activity involved in apoptotic process (GO:0043280)	5/109	0.021338	0.117904	0	0	3.30735	12.7243	MTCH1;NDUFA13;DAP;GSN;MYC
negative regulation of protein kinase activity (GO:0006469)	5/109	0.021338	0.117904	0	0	3.30735	12.7243	SPRED1;BGN;TRIB1;DCN;ASPN
positive regulation of receptor-mediated endocytosis (GO:0048260)	3/41	0.021437	0.117904	0	0	5.41133	20.7938	CD63;ANXA2;B2M
regulation of substrate adhesion-dependent cell spreading (GO:1900024)	3/41	0.021437	0.117904	0	0	5.41133	20.7938	NRP1;MYADM;S100A10
negative regulation of STAT cascade (GO:1904893)	3/41	0.021437	0.117904	0	0	5.41133	20.7938	BGN;DCN;ASPN
peptidyl-threonine dephosphorylation (GO:0035970)	2/16	0.0219903	0.12059	0	0	9.76984	37.293	PPP2CA;DUSP1
negative regulation of cytokine production (GO:0001818)	5/110	0.0220982	0.120825	0	0	3.27569	12.4878	RGCC;SELENOS;AXL;UBC;THBS1
regulation of protein modification process (GO:0031399)	3/42	0.0228443	0.124538	0	0	5.27231	19.9243	PPP2CA;SPRED1;FN1
branching morphogenesis of an epithelial tube (GO:0048754)	3/43	0.0243007	0.131124	0	0	5.14024	19.1076	NRP1;SFRP2;MYC
positive regulation of apoptotic signaling pathway (GO:2001235)	4/76	0.0246037	0.131124	0	0	3.81469	14.1329	GSN;TNFRSF12A;AGTR2;BCL10
positive regulation of protein processing (GO:0010954)	2/17	0.0246871	0.131124	0	0	9.11806	33.7502	CLEC3B;GSN
regulation of insulin-like growth factor receptor signaling pathway (GO:0043567)	2/17	0.0246871	0.131124	0	0	9.11806	33.7502	IGFBP3;IGF1
positive regulation of lymphocyte migration (GO:2000403)	2/17	0.0246871	0.131124	0	0	9.11806	33.7502	APP;RHOA
regulation of collagen biosynthetic process (GO:0032965)	2/17	0.0246871	0.131124	0	0	9.11806	33.7502	RGCC;CREB3L1
positive regulation of macrophage activation (GO:0043032)	2/17	0.0246871	0.131124	0	0	9.11806	33.7502	APP;THBS1
regulation of T cell migration (GO:2000404)	2/17	0.0246871	0.131124	0	0	9.11806	33.7502	APP;RHOA
viral entry into host cell (GO:0046718)	2/17	0.0246871	0.131124	0	0	9.11806	33.7502	CD81;AXL
negative regulation of transmembrane receptor protein serine/threonine kinase signaling pathway (GO:0090101)	4/77	0.0256654	0.135519	0	0	3.76224	13.7796	HTRA3;UBC;NBL1;ASPN
ERAD pathway (GO:0036503)	4/77	0.0256654	0.135519	0	0	3.76224	13.7796	SELENOS;HSPA5;DNAJB9;UBE2J1
sprouting angiogenesis (GO:0002040)	3/44	0.0258062	0.135519	0	0	5.01462	18.3391	NRP1;NR4A1;THBS1
positive regulation of transport (GO:0051050)	3/44	0.0258062	0.135519	0	0	5.01462	18.3391	CD63;ANXA2;SGK1
regulation of transcription from RNA polymerase II promoter in response to hypoxia (GO:0061418)	4/78	0.0267542	0.140101	0	0	3.71121	13.4385	CITED2;UBC;ELOC;HIGD1A
positive regulation of peptidyl-tyrosine phosphorylation (GO:0050731)	5/116	0.0270291	0.141143	0	0	3.09768	11.1852	NRP1;CD81;IGF1;CD44;TNFRSF1A
positive regulation of actin cytoskeleton reorganization (GO:2000251)	2/18	0.0275111	0.14157	0	0	8.54774	30.7134	NRP1;BAIAP2
positive regulation of p38MAPK cascade (GO:1900745)	2/18	0.0275111	0.14157	0	0	8.54774	30.7134	GADD45B;GADD45G
blood vessel endothelial cell migration (GO:0043534)	2/18	0.0275111	0.14157	0	0	8.54774	30.7134	NRP1;NR4A1
negative regulation of protein transport (GO:0051224)	2/18	0.0275111	0.14157	0	0	8.54774	30.7134	SNX3;ERP29
regulation of epithelial cell differentiation (GO:0030856)	2/18	0.0275111	0.14157	0	0	8.54774	30.7134	CEBPB;RHEB
regulation of cell growth (GO:0001558)	7/201	0.0276438	0.14157	0	0	2.48829	8.92886	PPP2CA;NDUFA13;SFRP2;AGTR2;RBBP7;SGK1;RTN4
positive regulation of ERK1 and ERK2 cascade (GO:0070374)	7/201	0.0276438	0.14157	0	0	2.48829	8.92886	APP;NRP1;RAP1A;AXL;CCL2;SPRY2;CD44
activation of MAPK activity (GO:0000187)	5/117	0.0279135	0.142558	0	0	3.06986	10.9859	CD81;UBC;ERP29;IGF1;THBS1
regulation of phosphatidylinositol 3-kinase signaling (GO:0014066)	4/80	0.0290138	0.146567	0	0	3.61318	12.7906	MYDGF;IGF1;DCN;IER3
regulation of protein serine/threonine kinase activity (GO:0071900)	4/80	0.0290138	0.146567	0	0	3.61318	12.7906	PPP2CA;SERTAD1;TRIB1;RHOA
cellular response to hormone stimulus (GO:0032870)	4/80	0.0290138	0.146567	0	0	3.61318	12.7906	CTSL;KLF9;JUNB;CTSB
negative regulation of MAPK cascade (GO:0043409)	4/80	0.0290138	0.146567	0	0	3.61318	12.7906	SPRED1;DUSP1;MYC;SPRY2
regulation of I-kappaB kinase/NF-kappaB signaling (GO:0043122)	7/204	0.0296309	0.149279	0	0	2.45002	8.62147	NFKBIA;UBC;S100A13;BCL10;RHOC;RHOA;TNFRSF1A
positive regulation of binding (GO:0051099)	4/81	0.0301848	0.15097	0	0	3.56607	12.4827	APP;EDF1;IGF1;B2M
negative regulation of intracellular signal transduction (GO:1902532)	6/161	0.030193	0.15097	0	0	2.66538	9.32921	NDUFA13;SPRED1;DUSP1;MYADM;THBS1;MCL1
positive regulation of transforming growth factor beta receptor signaling pathway (GO:0030511)	2/19	0.0304582	0.15097	0	0	8.04453	28.0867	CITED2;THBS1
regulation of sprouting angiogenesis (GO:1903670)	2/19	0.0304582	0.15097	0	0	8.04453	28.0867	KLF4;KLF2
protein heterotetramerization (GO:0051290)	2/19	0.0304582	0.15097	0	0	8.04453	28.0867	ANXA2;S100A10
positive regulation of cellular response to transforming growth factor beta stimulus (GO:1903846)	2/19	0.0304582	0.15097	0	0	8.04453	28.0867	CITED2;THBS1
response to glucose (GO:0009749)	3/47	0.0306164	0.15097	0	0	4.672	16.2876	SELENOS;IGF1;THBS1
cellular response to heat (GO:0034605)	3/47	0.0306164	0.15097	0	0	4.672	16.2876	HSPA5;RBBP7;THBS1
DNA damage response, signal transduction by p53 class mediator (GO:0030330)	4/82	0.0313834	0.153531	0	0	3.52017	12.185	BTG2;RGCC;PLAGL1;UBC
ephrin receptor signaling pathway (GO:0048013)	4/82	0.0313834	0.153531	0	0	3.52017	12.185	ARPC2;ARPC1B;ARPC5;RHOA
positive regulation of cell cycle arrest (GO:0071158)	4/82	0.0313834	0.153531	0	0	3.52017	12.185	BTG2;RGCC;PLAGL1;UBC
Golgi organization (GO:0007030)	5/121	0.0316341	0.154351	0	0	2.9634	10.2342	RAB2A;RAB1A;TMED9;ARL1;TMED3
positive regulation of protein modification process (GO:0031401)	6/163	0.0317975	0.154742	0	0	2.63116	9.0732	APP;MYDGF;RARRES2;ERP29;NPTN;CYR61
negative regulation of endopeptidase activity (GO:0010951)	4/83	0.0326097	0.157756	0	0	3.47544	11.8969	CST3;SERPINE2;SERPINF1;TIMP2
positive regulation of peptidyl-serine phosphorylation (GO:0033138)	4/83	0.0326097	0.157756	0	0	3.47544	11.8969	APP;SFRP2;SPRY2;CD44
positive regulation of gene expression (GO:0010628)	18/771	0.0326714	0.157756	0	0	1.66601	5.69986	APP;EGR1;GSN;CITED2;FN1;EDF1;BCL10;IGF1;KLF4;THBS1;KLF2;COL1A1;KLF6;RGCC;MYC;ERP29;SPRY2;CREB5
regulation of endoplasmic reticulum stress-induced intrinsic apoptotic signaling pathway (GO:1902235)	2/20	0.0335241	0.160209	0	0	7.59722	25.7963	SELENOS;CREB3L1
regulation of glycogen biosynthetic process (GO:0005979)	2/20	0.0335241	0.160209	0	0	7.59722	25.7963	SELENOS;IGF1
positive regulation of T cell migration (GO:2000406)	2/20	0.0335241	0.160209	0	0	7.59722	25.7963	APP;RHOA
regulation of transport (GO:0051049)	2/20	0.0335241	0.160209	0	0	7.59722	25.7963	NRP1;POFUT2
cellular response to molecule of bacterial origin (GO:0071219)	4/84	0.0338636	0.161417	0	0	3.43182	11.6181	SELENOS;AXL;CCL2;RHOA
regulation of inflammatory response (GO:0050727)	6/166	0.0343067	0.16311	0	0	2.58143	8.70564	NFKBIA;SELENOS;TNFAIP6;METRNL;KLF4;TNFRSF1A
regulation of cellular protein metabolic process (GO:0032268)	3/50	0.0358638	0.169646	0	0	4.37312	14.5539	NFKBIA;APP;KLF4
regulation of blood vessel endothelial cell migration (GO:0043535)	3/50	0.0358638	0.169646	0	0	4.37312	14.5539	RGCC;AGTR2;THBS1
regulation of peptidyl-serine phosphorylation (GO:0033135)	4/86	0.0364549	0.171875	0	0	3.34777	11.0868	APP;SFRP2;SPRY2;CD44
positive regulation of leukocyte cell-cell adhesion (GO:1903039)	2/21	0.0367049	0.171875	0	0	7.197	23.785	CCL2;CD44
negative regulation of macroautophagy (GO:0016242)	2/21	0.0367049	0.171875	0	0	7.197	23.785	CHMP4B;SEC22B
ERK1 and ERK2 cascade (GO:0070371)	2/21	0.0367049	0.171875	0	0	7.197	23.785	MYC;IGF1
negative regulation of neuron projection development (GO:0010977)	3/51	0.0377092	0.17511	0	0	4.28179	14.0351	DPYSL3;RHOA;RTN4
positive regulation of actin filament polymerization (GO:0030838)	3/51	0.0377092	0.17511	0	0	4.28179	14.0351	GSN;BAIAP2;ARF6
regulation of cell cycle (GO:0051726)	7/215	0.0377351	0.17511	0	0	2.31914	7.60021	NR4A1;GADD45B;CITED2;NRK;JUNB;GADD45G;RHOB
positive regulation of protein kinase B signaling (GO:0051897)	5/127	0.0377726	0.17511	0	0	2.8168	9.22831	MYDGF;SPRY2;THBS1;RTN4;HBEGF
positive regulation of ossification (GO:0045778)	3/52	0.0396023	0.180033	0	0	4.1942	13.5425	IGF1;ATRAID;CYR61
plasma membrane bounded cell projection morphogenesis (GO:0120039)	3/52	0.0396023	0.180033	0	0	4.1942	13.5425	NRK;SGK1;NBL1
positive regulation of mitotic cell cycle (GO:0045931)	3/52	0.0396023	0.180033	0	0	4.1942	13.5425	APP;RGCC;IGF1
regulation of DNA binding (GO:0051101)	3/52	0.0396023	0.180033	0	0	4.1942	13.5425	NFKBIA;EDF1;IGF1
positive regulation of hydrolase activity (GO:0051345)	6/172	0.0397007	0.180033	0	0	2.48736	8.02518	NDUFA13;RAP1A;CCL2;RHOC;RHOA;S100A10
positive regulation of protein kinase activity (GO:0045860)	6/172	0.0397007	0.180033	0	0	2.48736	8.02518	PPP2CA;EGR1;RAP1A;NRK;CYR61;RHOA
regulation of macromolecule metabolic process (GO:0060255)	5/129	0.0399697	0.180033	0	0	2.77108	8.92186	APP;MYC;IGF1;ATRAID;CRIP1
outflow tract septum morphogenesis (GO:0003148)	2/22	0.0399965	0.180033	0	0	6.83681	22.0074	NRP1;SEMA3C
negative regulation of response to endoplasmic reticulum stress (GO:1903573)	2/22	0.0399965	0.180033	0	0	6.83681	22.0074	SELENOS;CREB3L1
regulation of DNA biosynthetic process (GO:2000278)	2/22	0.0399965	0.180033	0	0	6.83681	22.0074	RGCC;MYC
negative regulation of actin filament polymerization (GO:0030837)	2/22	0.0399965	0.180033	0	0	6.83681	22.0074	GSN;MYADM
positive regulation of phosphatase activity (GO:0010922)	2/22	0.0399965	0.180033	0	0	6.83681	22.0074	PPP1R15A;AGTR2
positive regulation of phosphatidylinositol 3-kinase signaling (GO:0014068)	3/53	0.0415427	0.186091	0	0	4.1101	13.0744	MYDGF;IGF1;DCN
negative regulation of cellular response to transforming growth factor beta stimulus (GO:1903845)	3/53	0.0415427	0.186091	0	0	4.1101	13.0744	HTRA3;UBC;ASPN
positive regulation of response to external stimulus (GO:0032103)	4/90	0.0419718	0.187561	0	0	3.19141	10.1192	NFKBIA;RARRES2;THBS1;TNFRSF1A
regulation of programmed cell death (GO:0043067)	8/268	0.0422711	0.188446	0	0	2.1222	6.71391	DUSP1;NRK;IGFBP3;UBC;SGK1;RTN4;CTSB;TNFRSF1A
regulation of axon extension involved in axon guidance (GO:0048841)	2/23	0.0433952	0.190375	0	0	6.51091	20.4274	NRP1;SEMA3C
positive regulation of ERBB signaling pathway (GO:1901186)	2/23	0.0433952	0.190375	0	0	6.51091	20.4274	UBC;RTN4
membrane assembly (GO:0071709)	2/23	0.0433952	0.190375	0	0	6.51091	20.4274	ANXA2;S100A10
negative regulation of axonogenesis (GO:0050771)	2/23	0.0433952	0.190375	0	0	6.51091	20.4274	RHOA;RTN4
cellular response to amyloid-beta (GO:1904646)	2/23	0.0433952	0.190375	0	0	6.51091	20.4274	APP;IGF1
negative regulation of axon extension (GO:0030517)	2/23	0.0433952	0.190375	0	0	6.51091	20.4274	SEMA3C;RTN4
cellular response to lipopolysaccharide (GO:0071222)	4/91	0.0434207	0.190375	0	0	3.15457	9.89532	SELENOS;AXL;CCL2;RHOA
cellular response to organic substance (GO:0071310)	5/133	0.044593	0.195055	0	0	2.68394	8.34752	CLEC3B;DPYSL3;CCL2;KLF4;JUNB
positive regulation of DNA biosynthetic process (GO:2000573)	3/55	0.0455646	0.198371	0	0	3.95162	12.2051	RGCC;MYC;KLF4
fat cell differentiation (GO:0045444)	3/55	0.0455646	0.198371	0	0	3.95162	12.2051	NR4A1;METRNL;KLF4
positive regulation of cell proliferation (GO:0008284)	11/424	0.0459199	0.199451	0	0	1.84216	5.67544	SFRP2;CAPNS1;SERTAD1;CD81;MYC;FN1;S100A6;IGF1;THBS1;CYR61;HBEGF
cellular transition metal ion homeostasis (GO:0046916)	4/93	0.0464021	0.200608	0	0	3.08337	9.4672	APP;MYC;UBC;ATOX1
cotranslational protein targeting to membrane (GO:0006613)	4/93	0.0464021	0.200608	0	0	3.08337	9.4672	TRAM1;SSR2;SEC62;SRP9
regulation of epidermal growth factor-activated receptor activity (GO:0007176)	2/24	0.0468972	0.20088	0	0	6.21465	19.0156	ERRFI1;APP
regulation of chemotaxis (GO:0050920)	2/24	0.0468972	0.20088	0	0	6.21465	19.0156	RARRES2;THBS1
transition metal ion homeostasis (GO:0055076)	2/24	0.0468972	0.20088	0	0	6.21465	19.0156	B2M;ATOX1
negative regulation of intrinsic apoptotic signaling pathway in response to DNA damage (GO:1902230)	2/24	0.0468972	0.20088	0	0	6.21465	19.0156	SFRP2;CD44
regulation of BMP signaling pathway (GO:0030510)	3/56	0.0476453	0.203615	0	0	3.87687	11.8011	HTRA3;NBL1;CYR61
skin development (GO:0043588)	4/94	0.0479346	0.204382	0	0	3.04895	9.26246	COL1A1;ERRFI1;COL5A1;COL5A2
cellular protein localization (GO:0034613)	9/327	0.0497391	0.211435	0	0	1.95313	5.86128	RAB2A;CD63;RAB1A;TMED9;TMED3;ERP29;RAB18;COPZ2;ARF6
signal peptide processing (GO:0006465)	2/25	0.0504987	0.211435	0	0	5.94414	17.7481	SPCS1;SEC11A
response to amyloid-beta (GO:1904645)	2/25	0.0504987	0.211435	0	0	5.94414	17.7481	APP;IGF1
positive regulation of nuclear division (GO:0051785)	2/25	0.0504987	0.211435	0	0	5.94414	17.7481	RGCC;IGF1
regulation of DNA damage response, signal transduction by p53 class mediator (GO:0043516)	2/25	0.0504987	0.211435	0	0	5.94414	17.7481	SPRED1;CD44
positive regulation of filopodium assembly (GO:0051491)	2/25	0.0504987	0.211435	0	0	5.94414	17.7481	NRP1;DPYSL3
cellular response to vascular endothelial growth factor stimulus (GO:0035924)	2/25	0.0504987	0.211435	0	0	5.94414	17.7481	NRP1;NR4A1
negative regulation of epithelial to mesenchymal transition (GO:0010719)	2/25	0.0504987	0.211435	0	0	5.94414	17.7481	PPP2CA;SFRP2
protein targeting to ER (GO:0045047)	4/97	0.0526984	0.219655	0	0	2.95015	8.68278	SPCS1;CHMP4B;SEC62;SRP9
negative regulation of cell motility (GO:2000146)	4/97	0.0526984	0.219655	0	0	2.95015	8.68278	SFRP2;CITED2;DPYSL3;RHOB
regulation of cellular component organization (GO:0051128)	5/140	0.053424	0.220945	0	0	2.54386	7.45223	RAP1B;SPARC;RAP1A;GSN;SGK1
regulation of signal transduction (GO:0009966)	7/233	0.0539074	0.220945	0	0	2.13246	6.22783	SNX3;PPP2CA;APP;CD63;MTCH1;AXL;IGFBP3
regulation of protein metabolic process (GO:0051246)	3/59	0.0541618	0.220945	0	0	3.66862	10.6969	APP;KLF4;KLF2
mitotic cytokinesis (GO:0000281)	3/59	0.0541618	0.220945	0	0	3.66862	10.6969	CHMP4B;RHOC;RHOB
positive regulation of glucose import (GO:0046326)	2/26	0.0541963	0.220945	0	0	5.69618	16.6052	RARRES2;IGF1
apoptotic cell clearance (GO:0043277)	2/26	0.0541963	0.220945	0	0	5.69618	16.6052	THBS1;TXNDC5
response to growth factor (GO:0070848)	2/26	0.0541963	0.220945	0	0	5.69618	16.6052	MYC;KLF4
regulation of p38MAPK cascade (GO:1900744)	2/26	0.0541963	0.220945	0	0	5.69618	16.6052	GADD45B;GADD45G
positive regulation of wound healing (GO:0090303)	2/26	0.0541963	0.220945	0	0	5.69618	16.6052	THBS1;HBEGF
negative chemotaxis (GO:0050919)	2/26	0.0541963	0.220945	0	0	5.69618	16.6052	SEMA3C;RHOA
response to molecule of bacterial origin (GO:0002237)	4/98	0.0543416	0.221053	0	0	2.91861	8.50036	BCL10;TRIB1;JUNB;TNFRSF1A
cell chemotaxis (GO:0060326)	3/60	0.0564241	0.228524	0	0	3.60407	10.3612	NRP1;NR4A1;HBEGF
positive regulation of protein binding (GO:0032092)	3/60	0.0564241	0.228524	0	0	3.60407	10.3612	PPP2CA;APP;B2M
negative regulation of peptidyl-tyrosine phosphorylation (GO:0050732)	2/27	0.0579862	0.233326	0	0	5.46806	15.5706	PPP2CA;SFRP2
negative regulation of myeloid leukocyte differentiation (GO:0002762)	2/27	0.0579862	0.233326	0	0	5.46806	15.5706	MYC;FBN1
negative regulation of organelle assembly (GO:1902116)	2/27	0.0579862	0.233326	0	0	5.46806	15.5706	CHMP4B;SEC22B
actin cytoskeleton reorganization (GO:0031532)	3/61	0.0587307	0.234293	0	0	3.54175	10.0401	NRP1;GSN;RHOA
regulation of tyrosine phosphorylation of STAT protein (GO:0042509)	3/61	0.0587307	0.234293	0	0	3.54175	10.0401	PPP2CA;IGF1;TNFRSF1A
regulation of DNA replication (GO:0006275)	3/61	0.0587307	0.234293	0	0	3.54175	10.0401	PPP2CA;IGF1;S100A11
positive regulation of cellular amide metabolic process (GO:0034250)	3/61	0.0587307	0.234293	0	0	3.54175	10.0401	APP;THBS1;TNFRSF1A
negative regulation of endocytosis (GO:0045806)	2/28	0.0618652	0.24366	0	0	5.25748	14.6305	SNX3;ARF6
negative regulation of response to DNA damage stimulus (GO:2001021)	2/28	0.0618652	0.24366	0	0	5.25748	14.6305	SFRP2;CD44
positive regulation of sprouting angiogenesis (GO:1903672)	2/28	0.0618652	0.24366	0	0	5.25748	14.6305	RHOJ;KLF4
neural crest cell migration (GO:0001755)	2/28	0.0618652	0.24366	0	0	5.25748	14.6305	NRP1;SEMA3C
antigen processing and presentation of peptide antigen via MHC class I (GO:0002474)	2/28	0.0618652	0.24366	0	0	5.25748	14.6305	PDIA3;B2M
regulation of cell morphogenesis (GO:0022604)	2/28	0.0618652	0.24366	0	0	5.25748	14.6305	SPARC;CD44
proteolysis (GO:0006508)	8/291	0.0624733	0.245535	0	0	1.94742	5.40023	SPCS1;CAPN6;CTSL;CTSK;HTRA3;CTSZ;AEBP1;CTSB
iron ion homeostasis (GO:0055072)	3/63	0.063475	0.248421	0	0	3.42334	9.43853	MYC;UBC;B2M
regulation of proteolysis (GO:0030162)	3/63	0.063475	0.248421	0	0	3.42334	9.43853	CST3;CSTB;SERPINE2
transmembrane receptor protein tyrosine kinase signaling pathway (GO:0007169)	10/396	0.0639426	0.249725	0	0	1.78793	4.91641	NRP1;SPRED1;ARPC2;AXL;ARPC1B;UBC;IGF1;ARPC5;BAIAP2;RHOA
keratan sulfate biosynthetic process (GO:0018146)	2/29	0.0658299	0.25474	0	0	5.0625	13.7735	LUM;OGN
cortical cytoskeleton organization (GO:0030865)	2/29	0.0658299	0.25474	0	0	5.0625	13.7735	RHOJ;ARF6
semaphorin-plexin signaling pathway (GO:0071526)	2/29	0.0658299	0.25474	0	0	5.0625	13.7735	NRP1;SEMA3C
positive regulation of endocytosis (GO:0045807)	3/64	0.0659118	0.25474	0	0	3.36705	9.15649	CD63;AXL;B2M
cellular response to decreased oxygen levels (GO:0036294)	3/64	0.0659118	0.25474	0	0	3.36705	9.15649	RGCC;MYC;LMNA
negative regulation of cell differentiation (GO:0045596)	5/150	0.0676793	0.261029	0	0	2.36721	6.37484	NFKBIA;PPP2CA;SFRP2;COL5A1;COL5A2
cellular response to type I interferon (GO:0071357)	3/65	0.0683909	0.262142	0	0	3.31258	8.88604	IFITM3;EGR1;IFITM2
regulation of JAK-STAT cascade (GO:0046425)	3/65	0.0683909	0.262142	0	0	3.31258	8.88604	BGN;DCN;ASPN
type I interferon signaling pathway (GO:0060337)	3/65	0.0683909	0.262142	0	0	3.31258	8.88604	IFITM3;EGR1;IFITM2
regulation of actin cytoskeleton reorganization (GO:2000249)	2/30	0.0698769	0.264027	0	0	4.88145	12.9896	NRP1;BAIAP2
positive regulation of cyclin-dependent protein serine/threonine kinase activity (GO:0045737)	2/30	0.0698769	0.264027	0	0	4.88145	12.9896	RGCC;CCNL1
cellular response to cAMP (GO:0071320)	2/30	0.0698769	0.264027	0	0	4.88145	12.9896	RAP1B;RAP1A
'de novo' posttranslational protein folding (GO:0051084)	2/30	0.0698769	0.264027	0	0	4.88145	12.9896	HSPA5;SELENOF
regulation of developmental growth (GO:0048638)	2/30	0.0698769	0.264027	0	0	4.88145	12.9896	APP;IGF1
regulation of blood coagulation (GO:0030193)	2/30	0.0698769	0.264027	0	0	4.88145	12.9896	SERPINE2;THBS1
negative regulation of cell morphogenesis involved in differentiation (GO:0010771)	2/30	0.0698769	0.264027	0	0	4.88145	12.9896	RTN4;RHOA
positive regulation of endothelial cell proliferation (GO:0001938)	3/67	0.0734744	0.269431	0	0	3.20873	8.37742	NRP1;MYDGF;NR4A1
negative regulation of protein binding (GO:0032091)	3/67	0.0734744	0.269431	0	0	3.20873	8.37742	HSPA5;CTSZ;B2M
positive regulation of ubiquitin-protein transferase activity (GO:0051443)	2/31	0.0740031	0.269431	0	0	4.71288	12.2707	RAB1A;UBE2S
regulation of glucose import (GO:0046324)	2/31	0.0740031	0.269431	0	0	4.71288	12.2707	SELENOS;IGF1
positive regulation of protein dephosphorylation (GO:0035307)	2/31	0.0740031	0.269431	0	0	4.71288	12.2707	PPP1R15A;AGTR2
liver development (GO:0001889)	2/31	0.0740031	0.269431	0	0	4.71288	12.2707	CEBPB;CITED2
Wnt signaling pathway (GO:0016055)	4/109	0.0742127	0.269431	0	0	2.61139	6.79175	SNX3;SFRP2;MYC;UBC
regulation of Wnt signaling pathway (GO:0030111)	4/109	0.0742127	0.269431	0	0	2.61139	6.79175	SNX3;PPP2CA;APP;SFRP2
transcription, DNA-templated (GO:0006351)	9/356	0.0758792	0.269431	0	0	1.78723	4.60856	EGR1;CEBPB;NFIX;THRA;CEBPD;MAFF;ELOC;KLF4;CREB5
negative regulation of cysteine-type endopeptidase activity involved in apoptotic process (GO:0043154)	3/68	0.0760776	0.269431	0	0	3.15921	8.13812	KLF4;THBS1;CD44
monocarboxylic acid biosynthetic process (GO:0072330)	3/68	0.0760776	0.269431	0	0	3.15921	8.13812	VCAN;BGN;DCN
response to interferon-gamma (GO:0034341)	3/68	0.0760776	0.269431	0	0	3.15921	8.13812	IFITM3;IFITM2;CCL2
regulation of endopeptidase activity (GO:0052548)	3/68	0.0760776	0.269431	0	0	3.15921	8.13812	SERPINE2;SERPINF1;TIMP2
regulation of actin filament polymerization (GO:0030833)	3/68	0.0760776	0.269431	0	0	3.15921	8.13812	MYADM;BAIAP2;ARF6
positive regulation of cellular process (GO:0048522)	12/519	0.0765498	0.269431	0	0	1.63492	4.20145	SFRP2;CAPNS1;SERTAD1;CITED2;CD81;MYC;LMNA;FN1;IGF1;JUNB;THBS1;HBEGF
regulation of protein binding (GO:0043393)	4/111	0.0781719	0.269431	0	0	2.56232	6.53095	PPP2CA;APP;CTSZ;B2M
protein trimerization (GO:0070206)	2/32	0.0782054	0.269431	0	0	4.55556	11.6095	COL6A2;COL6A1
substrate adhesion-dependent cell spreading (GO:0034446)	2/32	0.0782054	0.269431	0	0	4.55556	11.6095	NRP1;FN1
positive regulation of transcription factor import into nucleus (GO:0042993)	2/32	0.0782054	0.269431	0	0	4.55556	11.6095	APP;RHOA
regulation of osteoblast differentiation (GO:0045667)	3/69	0.078721	0.269431	0	0	3.11118	7.90814	IGF1;ATRAID;CYR61
positive regulation of plasma membrane bounded cell projection assembly (GO:0120034)	3/69	0.078721	0.269431	0	0	3.11118	7.90814	NRP1;ARPC2;DPYSL3
Rab protein signal transduction (GO:0032482)	3/70	0.0814042	0.269431	0	0	3.06459	7.687	RAB2A;RAB1A;RAB18
positive regulation of developmental process (GO:0051094)	4/113	0.0822347	0.269431	0	0	2.51504	6.28303	LMNA;JUNB;RTN4;DCN
positive regulation of cell-cell adhesion (GO:0022409)	2/33	0.0824806	0.269431	0	0	4.40838	10.9998	CITED2;CD44
platelet aggregation (GO:0070527)	2/33	0.0824806	0.269431	0	0	4.40838	10.9998	CSRP1;CLIC1
regulation of autophagosome assembly (GO:2000785)	2/33	0.0824806	0.269431	0	0	4.40838	10.9998	CHMP4B;SEC22B
embryonic organ morphogenesis (GO:0048562)	2/33	0.0824806	0.269431	0	0	4.40838	10.9998	MFAP2;FBN1
negative regulation of multi-organism process (GO:0043901)	2/33	0.0824806	0.269431	0	0	4.40838	10.9998	ANXA2;TRIB1
positive regulation of organelle organization (GO:0010638)	2/33	0.0824806	0.269431	0	0	4.40838	10.9998	TMED9;ANXA2
polyamine biosynthetic process (GO:0006596)	1/6	0.0839164	0.269431	0	0	13.6367	33.7908	SRM
regulation of oxidative stress-induced neuron intrinsic apoptotic signaling pathway (GO:1903376)	1/6	0.0839164	0.269431	0	0	13.6367	33.7908	MCL1
response to chemokine (GO:1990868)	1/6	0.0839164	0.269431	0	0	13.6367	33.7908	RHOA
regulation of macrophage apoptotic process (GO:2000109)	1/6	0.0839164	0.269431	0	0	13.6367	33.7908	SELENOS
neuron projection maintenance (GO:1990535)	1/6	0.0839164	0.269431	0	0	13.6367	33.7908	APP
regulation of endothelial cell development (GO:1901550)	1/6	0.0839164	0.269431	0	0	13.6367	33.7908	TNFRSF1A
cellular response to chemokine (GO:1990869)	1/6	0.0839164	0.269431	0	0	13.6367	33.7908	RHOA
mesodermal cell fate commitment (GO:0001710)	1/6	0.0839164	0.269431	0	0	13.6367	33.7908	KLF4
positive regulation of hormone metabolic process (GO:0032352)	1/6	0.0839164	0.269431	0	0	13.6367	33.7908	EGR1
vitamin K metabolic process (GO:0042373)	1/6	0.0839164	0.269431	0	0	13.6367	33.7908	VKORC1
COPI coating of Golgi vesicle (GO:0048205)	1/6	0.0839164	0.269431	0	0	13.6367	33.7908	TMED9
regulation of translational initiation in response to stress (GO:0043558)	1/6	0.0839164	0.269431	0	0	13.6367	33.7908	PPP1R15A
protein retention in ER lumen (GO:0006621)	1/6	0.0839164	0.269431	0	0	13.6367	33.7908	PDIA3
cellular response to iron ion (GO:0071281)	1/6	0.0839164	0.269431	0	0	13.6367	33.7908	B2M
SRP-dependent cotranslational protein targeting to membrane, translocation (GO:0006616)	1/6	0.0839164	0.269431	0	0	13.6367	33.7908	SRP9
negative regulation of stress-activated protein kinase signaling cascade (GO:0070303)	1/6	0.0839164	0.269431	0	0	13.6367	33.7908	MYC
negative regulation of acute inflammatory response (GO:0002674)	1/6	0.0839164	0.269431	0	0	13.6367	33.7908	SELENOS
negative regulation of meiotic cell cycle (GO:0051447)	1/6	0.0839164	0.269431	0	0	13.6367	33.7908	DUSP1
regulation of digestive system process (GO:0044058)	1/6	0.0839164	0.269431	0	0	13.6367	33.7908	SGK1
ceramide transport (GO:0035627)	1/6	0.0839164	0.269431	0	0	13.6367	33.7908	PSAP
vesicle fusion with endoplasmic reticulum-Golgi intermediate compartment (ERGIC) membrane (GO:1990668)	1/6	0.0839164	0.269431	0	0	13.6367	33.7908	SEC22B
negative regulation of muscle cell apoptotic process (GO:0010656)	1/6	0.0839164	0.269431	0	0	13.6367	33.7908	IGF1
Golgi transport vesicle coating (GO:0048200)	1/6	0.0839164	0.269431	0	0	13.6367	33.7908	TMED9
positive regulation of fibroblast migration (GO:0010763)	1/6	0.0839164	0.269431	0	0	13.6367	33.7908	THBS1
retinal ganglion cell axon guidance (GO:0031290)	1/6	0.0839164	0.269431	0	0	13.6367	33.7908	NRP1
positive regulation of vesicle fusion (GO:0031340)	1/6	0.0839164	0.269431	0	0	13.6367	33.7908	ANXA2
positive regulation of osteoblast proliferation (GO:0033690)	1/6	0.0839164	0.269431	0	0	13.6367	33.7908	CYR61
COPI-coated vesicle budding (GO:0035964)	1/6	0.0839164	0.269431	0	0	13.6367	33.7908	TMED9
regulation of glial cell apoptotic process (GO:0034350)	1/6	0.0839164	0.269431	0	0	13.6367	33.7908	CCL2
negative regulation of cell size (GO:0045792)	1/6	0.0839164	0.269431	0	0	13.6367	33.7908	RHOA
antigen processing and presentation of endogenous peptide antigen (GO:0002483)	1/6	0.0839164	0.269431	0	0	13.6367	33.7908	B2M
regulation of blood vessel remodeling (GO:0060312)	1/6	0.0839164	0.269431	0	0	13.6367	33.7908	CST3
positive regulation of myeloid leukocyte cytokine production involved in immune response (GO:0061081)	1/6	0.0839164	0.269431	0	0	13.6367	33.7908	BCL10
acetyl-CoA biosynthetic process (GO:0006085)	1/6	0.0839164	0.269431	0	0	13.6367	33.7908	ACAT1
growth hormone secretion (GO:0030252)	1/6	0.0839164	0.269431	0	0	13.6367	33.7908	RAB1A
definitive hemopoiesis (GO:0060216)	1/6	0.0839164	0.269431	0	0	13.6367	33.7908	MFAP5
response to lead ion (GO:0010288)	1/6	0.0839164	0.269431	0	0	13.6367	33.7908	PPP2CA
regulation of response to wounding (GO:1903034)	1/6	0.0839164	0.269431	0	0	13.6367	33.7908	TNFRSF12A
positive regulation of axon guidance (GO:1902669)	1/6	0.0839164	0.269431	0	0	13.6367	33.7908	NRP1
positive regulation of protein import into nucleus, translocation (GO:0033160)	1/6	0.0839164	0.269431	0	0	13.6367	33.7908	IGF1
response to heparin (GO:0071503)	1/6	0.0839164	0.269431	0	0	13.6367	33.7908	EGR1
regulation of mitotic spindle checkpoint (GO:1903504)	1/6	0.0839164	0.269431	0	0	13.6367	33.7908	DUSP1
regulation of keratinocyte apoptotic process (GO:1902172)	1/6	0.0839164	0.269431	0	0	13.6367	33.7908	GSN
regulation of tooth mineralization (GO:0070170)	1/6	0.0839164	0.269431	0	0	13.6367	33.7908	ASPN
vesicle fusion with Golgi apparatus (GO:0048280)	1/6	0.0839164	0.269431	0	0	13.6367	33.7908	SEC22B
positive regulation of microglial cell activation (GO:1903980)	1/6	0.0839164	0.269431	0	0	13.6367	33.7908	APP
regulation of male gonad development (GO:2000018)	1/6	0.0839164	0.269431	0	0	13.6367	33.7908	CITED2
regulation of cardiac muscle hypertrophy in response to stress (GO:1903242)	1/6	0.0839164	0.269431	0	0	13.6367	33.7908	LMNA
morphogenesis of an endothelium (GO:0003159)	1/6	0.0839164	0.269431	0	0	13.6367	33.7908	RHOB
cellular response to cold (GO:0070417)	1/6	0.0839164	0.269431	0	0	13.6367	33.7908	NFKBIA
negative regulation of cell cycle phase transition (GO:1901988)	1/6	0.0839164	0.269431	0	0	13.6367	33.7908	RGCC
negative regulation of myeloid cell apoptotic process (GO:0033033)	1/6	0.0839164	0.269431	0	0	13.6367	33.7908	SELENOS
negative regulation of mononuclear cell migration (GO:0071676)	1/6	0.0839164	0.269431	0	0	13.6367	33.7908	NBL1
astrocyte activation (GO:0048143)	1/6	0.0839164	0.269431	0	0	13.6367	33.7908	APP
endoplasmic reticulum membrane organization (GO:0090158)	1/6	0.0839164	0.269431	0	0	13.6367	33.7908	RTN4
regulation of osteoclast development (GO:2001204)	1/6	0.0839164	0.269431	0	0	13.6367	33.7908	FBN1
negative regulation of glycogen biosynthetic process (GO:0045719)	1/6	0.0839164	0.269431	0	0	13.6367	33.7908	SELENOS
neuron remodeling (GO:0016322)	1/6	0.0839164	0.269431	0	0	13.6367	33.7908	APP
cellular response to oxidative stress (GO:0034599)	4/115	0.0863998	0.273376	0	0	2.46948	6.04718	PRDX5;SELENOS;GPX8;GPX7
keratan sulfate metabolic process (GO:0042339)	2/34	0.0868258	0.273376	0	0	4.2704	10.4362	LUM;OGN
regulation of wound healing (GO:0061041)	2/34	0.0868258	0.273376	0	0	4.2704	10.4362	TNFRSF12A;HBEGF
positive regulation of DNA binding (GO:0043388)	2/34	0.0868258	0.273376	0	0	4.2704	10.4362	EDF1;IGF1
bone development (GO:0060348)	2/34	0.0868258	0.273376	0	0	4.2704	10.4362	VKORC1;PPIB
endoplasmic reticulum organization (GO:0007029)	2/34	0.0868258	0.273376	0	0	4.2704	10.4362	RAB18;RTN4
glycoprotein biosynthetic process (GO:0009101)	3/72	0.0868874	0.273376	0	0	2.97546	7.26947	DAD1;IGF1;DDOST
regulation of neuron death (GO:1901214)	3/72	0.0868874	0.273376	0	0	2.97546	7.26947	EGR1;CTSZ;CHMP4B
response to metal ion (GO:0010038)	3/72	0.0868874	0.273376	0	0	2.97546	7.26947	PPP2CA;THBS1;CRIP1
regulation of fat cell differentiation (GO:0045598)	3/72	0.0868874	0.273376	0	0	2.97546	7.26947	CEBPB;SFRP2;RARRES2
regulation of protein kinase B signaling (GO:0051896)	5/163	0.0890578	0.273376	0	0	2.171	5.25049	MYDGF;SPRY2;THBS1;RTN4;HBEGF
protein localization to cell periphery (GO:1990778)	4/117	0.0906655	0.273376	0	0	2.42552	5.82265	BSG;MYADM;S100A10;TNFRSF1A
negative regulation of cell-substrate adhesion (GO:0010812)	2/35	0.0912382	0.273376	0	0	4.14078	9.9142	THBS1;RHOA
regulation of endothelial cell apoptotic process (GO:2000351)	2/35	0.0912382	0.273376	0	0	4.14078	9.9142	RGCC;THBS1
negative regulation of epithelial cell migration (GO:0010633)	2/35	0.0912382	0.273376	0	0	4.14078	9.9142	THBS1;DCN
apical junction assembly (GO:0043297)	2/35	0.0912382	0.273376	0	0	4.14078	9.9142	RHOC;RHOA
positive regulation of telomerase activity (GO:0051973)	2/35	0.0912382	0.273376	0	0	4.14078	9.9142	MYC;KLF4
mitotic nuclear division (GO:0140014)	3/74	0.0925225	0.273376	0	0	2.89135	6.88229	UBE2S;CHMP4B;RHOA
regulation of neuron projection development (GO:0010975)	4/119	0.0950304	0.273376	0	0	2.3831	5.60875	SNX3;RAP1A;DPYSL3;NPTN
antigen processing and presentation of exogenous peptide antigen via MHC class I, TAP-dependent (GO:0002479)	3/75	0.0953956	0.273376	0	0	2.85105	6.69917	PDIA3;SEC22B;B2M
regulation of receptor-mediated endocytosis (GO:0048259)	2/36	0.0957148	0.273376	0	0	4.01879	9.42962	B2M;ARF6
histone exchange (GO:0043486)	2/36	0.0957148	0.273376	0	0	4.01879	9.42962	RBBP7;SPTY2D1
regulation of blood circulation (GO:1903522)	2/36	0.0957148	0.273376	0	0	4.01879	9.42962	CELF2;FXYD1
epithelial cell migration (GO:0010631)	2/36	0.0957148	0.273376	0	0	4.01879	9.42962	NRP1;RHOA
regulation of ubiquitin protein ligase activity (GO:1904666)	2/36	0.0957148	0.273376	0	0	4.01879	9.42962	RAB1A;UBE2S
neuron projection development (GO:0031175)	5/167	0.0962659	0.273376	0	0	2.11696	4.95504	APP;BTG2;NRK;SGK1;NBL1
positive regulation of multicellular organism growth (GO:0040018)	1/7	0.0972036	0.273376	0	0	11.3633	26.4873	PPIB
regulation of cyclic nucleotide metabolic process (GO:0030799)	1/7	0.0972036	0.273376	0	0	11.3633	26.4873	THBS1
positive regulation of insulin-like growth factor receptor signaling pathway (GO:0043568)	1/7	0.0972036	0.273376	0	0	11.3633	26.4873	IGF1
substrate-dependent cell migration, cell extension (GO:0006930)	1/7	0.0972036	0.273376	0	0	11.3633	26.4873	NRP1
coenzyme A biosynthetic process (GO:0015937)	1/7	0.0972036	0.273376	0	0	11.3633	26.4873	ACAT1
regulation of hormone biosynthetic process (GO:0046885)	1/7	0.0972036	0.273376	0	0	11.3633	26.4873	EGR1
negative regulation of keratinocyte proliferation (GO:0010839)	1/7	0.0972036	0.273376	0	0	11.3633	26.4873	KLF9
regulation of chromatin assembly or disassembly (GO:0001672)	1/7	0.0972036	0.273376	0	0	11.3633	26.4873	SPTY2D1
positive regulation of sphingolipid biosynthetic process (GO:0090154)	1/7	0.0972036	0.273376	0	0	11.3633	26.4873	TNFRSF1A
cellular response to interferon-alpha (GO:0035457)	1/7	0.0972036	0.273376	0	0	11.3633	26.4873	AXL
protein C-linked glycosylation via tryptophan (GO:0018317)	1/7	0.0972036	0.273376	0	0	11.3633	26.4873	DPM3
positive regulation of calcineurin-NFAT signaling cascade (GO:0070886)	1/7	0.0972036	0.273376	0	0	11.3633	26.4873	IGF1
negative regulation of glial cell apoptotic process (GO:0034351)	1/7	0.0972036	0.273376	0	0	11.3633	26.4873	CCL2
brown fat cell differentiation (GO:0050873)	1/7	0.0972036	0.273376	0	0	11.3633	26.4873	METRNL
regulation of cardiac muscle cell membrane potential (GO:0086036)	1/7	0.0972036	0.273376	0	0	11.3633	26.4873	FXYD1
oxygen transport (GO:0015671)	1/7	0.0972036	0.273376	0	0	11.3633	26.4873	MYC
ribonucleoside bisphosphate biosynthetic process (GO:0034030)	1/7	0.0972036	0.273376	0	0	11.3633	26.4873	ACAT1
bone cell development (GO:0098751)	1/7	0.0972036	0.273376	0	0	11.3633	26.4873	ANXA2
elastic fiber assembly (GO:0048251)	1/7	0.0972036	0.273376	0	0	11.3633	26.4873	LOX
pri-miRNA transcription from RNA polymerase II promoter (GO:0061614)	1/7	0.0972036	0.273376	0	0	11.3633	26.4873	KLF4
regulation of low-density lipoprotein particle clearance (GO:0010988)	1/7	0.0972036	0.273376	0	0	11.3633	26.4873	ANXA2
cytoplasmic sequestering of NF-kappaB (GO:0007253)	1/7	0.0972036	0.273376	0	0	11.3633	26.4873	NFKBIA
leukocyte aggregation (GO:0070486)	1/7	0.0972036	0.273376	0	0	11.3633	26.4873	CD44
regulation of natural killer cell chemotaxis (GO:2000501)	1/7	0.0972036	0.273376	0	0	11.3633	26.4873	CCL2
death-inducing signaling complex assembly (GO:0071550)	1/7	0.0972036	0.273376	0	0	11.3633	26.4873	TNFRSF1A
positive regulation of apoptotic cell clearance (GO:2000427)	1/7	0.0972036	0.273376	0	0	11.3633	26.4873	CCL2
left/right pattern formation (GO:0060972)	1/7	0.0972036	0.273376	0	0	11.3633	26.4873	CITED2
negative regulation of osteoblast proliferation (GO:0033689)	1/7	0.0972036	0.273376	0	0	11.3633	26.4873	ATRAID
protein import into mitochondrial inner membrane (GO:0045039)	1/7	0.0972036	0.273376	0	0	11.3633	26.4873	NDUFA13
regulation of chemokine biosynthetic process (GO:0045073)	1/7	0.0972036	0.273376	0	0	11.3633	26.4873	EGR1
positive regulation of cyclin-dependent protein serine/threonine kinase activity involved in G1/S transition of mitotic cell cycle (GO:0031659)	1/7	0.0972036	0.273376	0	0	11.3633	26.4873	RGCC
protein C-linked glycosylation via 2'-alpha-mannosyl-L-tryptophan (GO:0018406)	1/7	0.0972036	0.273376	0	0	11.3633	26.4873	DPM3
vascular endothelial growth factor signaling pathway (GO:0038084)	1/7	0.0972036	0.273376	0	0	11.3633	26.4873	NRP1
cellular lipid biosynthetic process (GO:0097384)	1/7	0.0972036	0.273376	0	0	11.3633	26.4873	ACAT1
negative regulation of membrane protein ectodomain proteolysis (GO:0051045)	1/7	0.0972036	0.273376	0	0	11.3633	26.4873	TIMP2
regulation of pinocytosis (GO:0048548)	1/7	0.0972036	0.273376	0	0	11.3633	26.4873	AXL
negative regulation of B cell apoptotic process (GO:0002903)	1/7	0.0972036	0.273376	0	0	11.3633	26.4873	BCL10
negative regulation of dendritic cell apoptotic process (GO:2000669)	1/7	0.0972036	0.273376	0	0	11.3633	26.4873	AXL
wound healing, spreading of epidermal cells (GO:0035313)	1/7	0.0972036	0.273376	0	0	11.3633	26.4873	COL5A1
positive regulation of ceramide biosynthetic process (GO:2000304)	1/7	0.0972036	0.273376	0	0	11.3633	26.4873	TNFRSF1A
positive regulation of insulin receptor signaling pathway (GO:0046628)	1/7	0.0972036	0.273376	0	0	11.3633	26.4873	IGF1
negative regulation of glycogen metabolic process (GO:0070874)	1/7	0.0972036	0.273376	0	0	11.3633	26.4873	SELENOS
purine nucleoside bisphosphate biosynthetic process (GO:0034033)	1/7	0.0972036	0.273376	0	0	11.3633	26.4873	ACAT1
positive regulation of membrane depolarization (GO:1904181)	1/7	0.0972036	0.273376	0	0	11.3633	26.4873	DCN
regulation of microtubule binding (GO:1904526)	1/7	0.0972036	0.273376	0	0	11.3633	26.4873	PPP2CA
tooth mineralization (GO:0034505)	1/7	0.0972036	0.273376	0	0	11.3633	26.4873	COL1A1
regulation of cell projection organization (GO:0031344)	1/7	0.0972036	0.273376	0	0	11.3633	26.4873	SPRY2
regulation of microglial cell activation (GO:1903978)	1/7	0.0972036	0.273376	0	0	11.3633	26.4873	APP
cleavage furrow formation (GO:0036089)	1/7	0.0972036	0.273376	0	0	11.3633	26.4873	RHOA
spermidine metabolic process (GO:0008216)	1/7	0.0972036	0.273376	0	0	11.3633	26.4873	SRM
regulation of transcription involved in cell fate commitment (GO:0060850)	1/7	0.0972036	0.273376	0	0	11.3633	26.4873	CEBPB
regulation of systemic arterial blood pressure by renin-angiotensin (GO:0003081)	1/7	0.0972036	0.273376	0	0	11.3633	26.4873	AGTR2
negative regulation of heart rate (GO:0010459)	1/7	0.0972036	0.273376	0	0	11.3633	26.4873	AGTR2
ER overload response (GO:0006983)	1/7	0.0972036	0.273376	0	0	11.3633	26.4873	SELENOS
membrane invagination (GO:0010324)	1/7	0.0972036	0.273376	0	0	11.3633	26.4873	SNX3
regulation of Cdc42 protein signal transduction (GO:0032489)	1/7	0.0972036	0.273376	0	0	11.3633	26.4873	NRP1
positive regulation of JNK cascade (GO:0046330)	3/76	0.0983048	0.275639	0	0	2.81185	6.52259	APP;GADD45B;GADD45G
negative regulation of extrinsic apoptotic signaling pathway (GO:2001237)	3/76	0.0983048	0.275639	0	0	2.81185	6.52259	IGF1;THBS1;MCL1
positive regulation of smooth muscle cell proliferation (GO:0048661)	2/37	0.100253	0.280256	0	0	3.90377	8.9789	IGF1;THBS1
regulation of osteoclast differentiation (GO:0045670)	2/37	0.100253	0.280256	0	0	3.90377	8.9789	CEBPB;FBN1
positive regulation of cytoskeleton organization (GO:0051495)	3/77	0.10125	0.282617	0	0	2.77371	6.35225	NRP1;BAIAP2;ARF6
protein transport (GO:0015031)	8/326	0.103176	0.287562	0	0	1.72996	3.9293	RAB2A;RAB1A;TMED9;RAP1A;TMED3;ERP29;RAB18;COPZ2
tumor necrosis factor-mediated signaling pathway (GO:0033209)	4/123	0.104051	0.289203	0	0	2.30252	5.21032	NFKBIA;TNFRSF12A;UBC;TNFRSF1A
antigen processing and presentation of exogenous peptide antigen via MHC class I (GO:0042590)	3/78	0.104229	0.289203	0	0	2.73659	6.18786	PDIA3;SEC22B;B2M
homotypic cell-cell adhesion (GO:0034109)	2/38	0.10485	0.289203	0	0	3.79514	8.5589	CSRP1;CLIC1
negative regulation of mitotic cell cycle phase transition (GO:1901991)	3/79	0.107244	0.289203	0	0	2.70044	6.02914	RGCC;UBC;KLF4
ERBB2 signaling pathway (GO:0038128)	2/39	0.109503	0.289203	0	0	3.69238	8.16683	UBC;HBEGF
inositol lipid-mediated signaling (GO:0048017)	2/39	0.109503	0.289203	0	0	3.69238	8.16683	IGF1;RHOA
positive regulation of stress-activated MAPK cascade (GO:0032874)	3/80	0.110292	0.289203	0	0	2.66523	5.87585	APP;GADD45B;GADD45G
biomineral tissue development (GO:0031214)	1/8	0.110299	0.289203	0	0	9.7395	21.4713	COL1A1
neuron projection extension involved in neuron projection guidance (GO:1902284)	1/8	0.110299	0.289203	0	0	9.7395	21.4713	NRP1
positive regulation of extracellular matrix assembly (GO:1901203)	1/8	0.110299	0.289203	0	0	9.7395	21.4713	RGCC
regulation of brown fat cell differentiation (GO:0090335)	1/8	0.110299	0.289203	0	0	9.7395	21.4713	METRNL
negative regulation of appetite (GO:0032099)	1/8	0.110299	0.289203	0	0	9.7395	21.4713	NENF
positive regulation of cell aging (GO:0090343)	1/8	0.110299	0.289203	0	0	9.7395	21.4713	LMNA
regulation of fibroblast apoptotic process (GO:2000269)	1/8	0.110299	0.289203	0	0	9.7395	21.4713	IER3IP1
mast cell activation involved in immune response (GO:0002279)	1/8	0.110299	0.289203	0	0	9.7395	21.4713	S100A13
response to magnesium ion (GO:0032026)	1/8	0.110299	0.289203	0	0	9.7395	21.4713	THBS1
negative regulation of anion transmembrane transport (GO:1903960)	1/8	0.110299	0.289203	0	0	9.7395	21.4713	THBS1
negative regulation of platelet aggregation (GO:0090331)	1/8	0.110299	0.289203	0	0	9.7395	21.4713	SERPINE2
positive regulation of interleukin-8 biosynthetic process (GO:0045416)	1/8	0.110299	0.289203	0	0	9.7395	21.4713	BCL10
positive regulation of transforming growth factor beta production (GO:0071636)	1/8	0.110299	0.289203	0	0	9.7395	21.4713	THBS1
regulation of protein deacetylation (GO:0090311)	1/8	0.110299	0.289203	0	0	9.7395	21.4713	SPRED1
negative regulation of glucose import (GO:0046325)	1/8	0.110299	0.289203	0	0	9.7395	21.4713	SELENOS
protein K6-linked ubiquitination (GO:0085020)	1/8	0.110299	0.289203	0	0	9.7395	21.4713	UBE2S
cellular response to UV-B (GO:0071493)	1/8	0.110299	0.289203	0	0	9.7395	21.4713	CRIP1
spleen development (GO:0048536)	1/8	0.110299	0.289203	0	0	9.7395	21.4713	CITED2
axon extension involved in axon guidance (GO:0048846)	1/8	0.110299	0.289203	0	0	9.7395	21.4713	NRP1
negative regulation of retrograde protein transport, ER to cytosol (GO:1904153)	1/8	0.110299	0.289203	0	0	9.7395	21.4713	UBE2J1
positive regulation of metanephros development (GO:0072216)	1/8	0.110299	0.289203	0	0	9.7395	21.4713	MYC
lung epithelium development (GO:0060428)	1/8	0.110299	0.289203	0	0	9.7395	21.4713	ERRFI1
positive regulation of tumor necrosis factor biosynthetic process (GO:0042535)	1/8	0.110299	0.289203	0	0	9.7395	21.4713	THBS1
negative regulation of establishment of protein localization (GO:1904950)	1/8	0.110299	0.289203	0	0	9.7395	21.4713	SNX3
regulation of type B pancreatic cell development (GO:2000074)	1/8	0.110299	0.289203	0	0	9.7395	21.4713	RHEB
positive regulation of vasculogenesis (GO:2001214)	1/8	0.110299	0.289203	0	0	9.7395	21.4713	RAP1A
regulation of nitrogen compound metabolic process (GO:0051171)	1/8	0.110299	0.289203	0	0	9.7395	21.4713	SELENOS
ketone body biosynthetic process (GO:0046951)	1/8	0.110299	0.289203	0	0	9.7395	21.4713	ACAT1
mast cell degranulation (GO:0043303)	1/8	0.110299	0.289203	0	0	9.7395	21.4713	S100A13
regulation of smooth muscle cell apoptotic process (GO:0034391)	1/8	0.110299	0.289203	0	0	9.7395	21.4713	IGF1
regulation of dendritic cell antigen processing and presentation (GO:0002604)	1/8	0.110299	0.289203	0	0	9.7395	21.4713	THBS1
regulation of amyloid fibril formation (GO:1905906)	1/8	0.110299	0.289203	0	0	9.7395	21.4713	APP
regulation of peroxisome proliferator activated receptor signaling pathway (GO:0035358)	1/8	0.110299	0.289203	0	0	9.7395	21.4713	CITED2
regulation of receptor binding (GO:1900120)	1/8	0.110299	0.289203	0	0	9.7395	21.4713	B2M
regulation of apoptotic cell clearance (GO:2000425)	1/8	0.110299	0.289203	0	0	9.7395	21.4713	CCL2
MAPK cascade (GO:0000165)	7/278	0.110936	0.290465	0	0	1.77426	3.90124	SPRED1;MYC;NRK;UBC;CCL2;IGF1;HBEGF
positive regulation of epithelial to mesenchymal transition (GO:0010718)	2/40	0.114209	0.296944	0	0	3.59503	7.80022	COL1A1;RGCC
regulation of protein dephosphorylation (GO:0035304)	2/40	0.114209	0.296944	0	0	3.59503	7.80022	PPP1R15A;PPP1R2
positive regulation of mitotic nuclear division (GO:0045840)	2/40	0.114209	0.296944	0	0	3.59503	7.80022	RGCC;IGF1
negative regulation of cytokine secretion (GO:0050710)	2/40	0.114209	0.296944	0	0	3.59503	7.80022	RGCC;FN1
negative regulation of catabolic process (GO:0009895)	2/40	0.114209	0.296944	0	0	3.59503	7.80022	CST3;SNX3
positive regulation of nucleic acid-templated transcription (GO:1903508)	11/502	0.115162	0.297838	0	0	1.54326	3.33561	COL1A1;EGR1;KLF6;CITED2;MYC;EDF1;BCL10;IGF1;KLF4;KLF2;CREB5
positive regulation of NF-kappaB transcription factor activity (GO:0051092)	4/128	0.115853	0.297838	0	0	2.20911	4.7616	NFKBIA;APP;UBC;BCL10
negative regulation of NF-kappaB transcription factor activity (GO:0032088)	3/82	0.116486	0.297838	0	0	2.59749	5.58457	NFKBIA;DAP;KLF4
positive regulation of cell cycle (GO:0045787)	3/82	0.116486	0.297838	0	0	2.59749	5.58457	APP;CITED2;CCNL1
positive regulation of ubiquitin protein ligase activity (GO:1904668)	3/82	0.116486	0.297838	0	0	2.59749	5.58457	RAB1A;UBE2S;UBC
positive regulation of DNA metabolic process (GO:0051054)	3/82	0.116486	0.297838	0	0	2.59749	5.58457	RGCC;MYC;IGF1
positive regulation of transmembrane receptor protein serine/threonine kinase signaling pathway (GO:0090100)	3/82	0.116486	0.297838	0	0	2.59749	5.58457	CITED2;THBS1;CYR61
cellular response to lipid (GO:0071396)	5/178	0.117549	0.297838	0	0	1.98124	4.24163	NDUFA13;SELENOS;AXL;CCL2;RHOA
negative regulation of cell projection organization (GO:0031345)	2/41	0.118967	0.297838	0	0	3.50267	7.45687	DPYSL3;SPRY2
cellular response to peptide (GO:1901653)	2/41	0.118967	0.297838	0	0	3.50267	7.45687	APP;IGF1
regulation of gene expression (GO:0010468)	20/1037	0.119231	0.297838	0	0	1.36152	2.89553	APP;EGR1;CEBPB;GSN;AHNAK;CITED2;FN1;EDF1;IGF1;SPTY2D1;KLF4;CRIP1;ATRAID;PPP2CA;SFRP2;RGCC;MYC;ERP29;MYADM;SPRY2
protein localization to plasma membrane (GO:0072659)	4/130	0.120732	0.297838	0	0	2.17383	4.59587	BSG;MYADM;S100A10;TNFRSF1A
positive regulation of supramolecular fiber organization (GO:1902905)	3/84	0.122808	0.297838	0	0	2.5331	5.31225	APP;BAIAP2;ARF6
regulation of mitotic nuclear division (GO:0007088)	3/84	0.122808	0.297838	0	0	2.5331	5.31225	RGCC;CHMP4B;IGF1
negative regulation of leukocyte chemotaxis (GO:0002689)	1/9	0.123204	0.297838	0	0	8.52163	17.8435	NBL1
negative regulation of phagocytosis (GO:0050765)	1/9	0.123204	0.297838	0	0	8.52163	17.8435	SNX3
ATF6-mediated unfolded protein response (GO:0036500)	1/9	0.123204	0.297838	0	0	8.52163	17.8435	HSPA5
actin filament reorganization (GO:0090527)	1/9	0.123204	0.297838	0	0	8.52163	17.8435	GSN
epithelial cell apoptotic process (GO:1904019)	1/9	0.123204	0.297838	0	0	8.52163	17.8435	GSN
neuronal ion channel clustering (GO:0045161)	1/9	0.123204	0.297838	0	0	8.52163	17.8435	MTCH1
positive regulation of coagulation (GO:0050820)	1/9	0.123204	0.297838	0	0	8.52163	17.8435	THBS1
negative regulation of mitotic nuclear division (GO:0045839)	1/9	0.123204	0.297838	0	0	8.52163	17.8435	RGCC
vasodilation (GO:0042311)	1/9	0.123204	0.297838	0	0	8.52163	17.8435	AGTR2
regulation of cysteine-type endopeptidase activity involved in apoptotic signaling pathway (GO:2001267)	1/9	0.123204	0.297838	0	0	8.52163	17.8435	GSN
mitochondrial respiratory chain complex III assembly (GO:0034551)	1/9	0.123204	0.297838	0	0	8.52163	17.8435	UQCRB
positive regulation of nitric-oxide synthase biosynthetic process (GO:0051770)	1/9	0.123204	0.297838	0	0	8.52163	17.8435	CCL2
ionotropic glutamate receptor signaling pathway (GO:0035235)	1/9	0.123204	0.297838	0	0	8.52163	17.8435	APP
positive regulation of long-term synaptic potentiation (GO:1900273)	1/9	0.123204	0.297838	0	0	8.52163	17.8435	APP
Cdc42 protein signal transduction (GO:0032488)	1/9	0.123204	0.297838	0	0	8.52163	17.8435	RHOJ
negative regulation of tyrosine phosphorylation of STAT protein (GO:0042532)	1/9	0.123204	0.297838	0	0	8.52163	17.8435	PPP2CA
regulation of endoplasmic reticulum unfolded protein response (GO:1900101)	1/9	0.123204	0.297838	0	0	8.52163	17.8435	HSPA5
negative regulation of protein exit from endoplasmic reticulum (GO:0070862)	1/9	0.123204	0.297838	0	0	8.52163	17.8435	UBE2J1
endosome to pigment granule transport (GO:0043485)	1/9	0.123204	0.297838	0	0	8.52163	17.8435	CD63
virion attachment to host cell (GO:0019062)	1/9	0.123204	0.297838	0	0	8.52163	17.8435	CD81
respiratory chain complex III assembly (GO:0017062)	1/9	0.123204	0.297838	0	0	8.52163	17.8435	UQCRB
negative regulation of fibrinolysis (GO:0051918)	1/9	0.123204	0.297838	0	0	8.52163	17.8435	THBS1
interleukin-1 secretion (GO:0050701)	1/9	0.123204	0.297838	0	0	8.52163	17.8435	S100A13
sympathetic ganglion development (GO:0061549)	1/9	0.123204	0.297838	0	0	8.52163	17.8435	NRP1
positive regulation of phosphorylation of RNA polymerase II C-terminal domain (GO:1901409)	1/9	0.123204	0.297838	0	0	8.52163	17.8435	CCNL1
protein localization to vacuole (GO:0072665)	1/9	0.123204	0.297838	0	0	8.52163	17.8435	CD81
regulation of Rac protein signal transduction (GO:0035020)	1/9	0.123204	0.297838	0	0	8.52163	17.8435	ARF6
positive regulation of cell activation (GO:0050867)	1/9	0.123204	0.297838	0	0	8.52163	17.8435	APP
positive regulation of hemostasis (GO:1900048)	1/9	0.123204	0.297838	0	0	8.52163	17.8435	THBS1
engulfment of apoptotic cell (GO:0043652)	1/9	0.123204	0.297838	0	0	8.52163	17.8435	THBS1
regulation of organ morphogenesis (GO:2000027)	1/9	0.123204	0.297838	0	0	8.52163	17.8435	CITED2
regulation of cell-cell adhesion mediated by cadherin (GO:2000047)	1/9	0.123204	0.297838	0	0	8.52163	17.8435	RGCC
negative regulation of lipid localization (GO:1905953)	1/9	0.123204	0.297838	0	0	8.52163	17.8435	NFKBIA
endosome to melanosome transport (GO:0035646)	1/9	0.123204	0.297838	0	0	8.52163	17.8435	CD63
mast cell mediated immunity (GO:0002448)	1/9	0.123204	0.297838	0	0	8.52163	17.8435	S100A13
positive regulation of protein homooligomerization (GO:0032464)	1/9	0.123204	0.297838	0	0	8.52163	17.8435	RHOC
antigen processing and presentation of exogenous peptide antigen via MHC class I, TAP-independent (GO:0002480)	1/9	0.123204	0.297838	0	0	8.52163	17.8435	B2M
neuron projection organization (GO:0106027)	1/9	0.123204	0.297838	0	0	8.52163	17.8435	APP
establishment of epithelial cell apical/basal polarity (GO:0045198)	1/9	0.123204	0.297838	0	0	8.52163	17.8435	RHOA
regulation of glycoprotein biosynthetic process (GO:0010559)	1/9	0.123204	0.297838	0	0	8.52163	17.8435	IGF1
negative regulation of protein secretion (GO:0050709)	2/42	0.123773	0.298436	0	0	3.41493	7.13484	RGCC;ERP29
regulation of telomerase activity (GO:0051972)	2/42	0.123773	0.298436	0	0	3.41493	7.13484	MYC;KLF4
Fc-gamma receptor signaling pathway involved in phagocytosis (GO:0038096)	4/133	0.128212	0.305172	0	0	2.12295	4.36068	ARPC2;ARPC1B;ARPC5;BAIAP2
substantia nigra development (GO:0021762)	2/43	0.128625	0.305172	0	0	3.33147	6.83235	HSPA5;RHOA
Fc-gamma receptor signaling pathway (GO:0038094)	4/134	0.130748	0.305172	0	0	2.10651	4.28566	ARPC2;ARPC1B;ARPC5;BAIAP2
proteasome-mediated ubiquitin-dependent protein catabolic process (GO:0043161)	7/291	0.131751	0.305172	0	0	1.69191	3.42923	RNF11;SELENOS;HSPA5;UBE2S;UBC;DNAJB9;UBE2J1
regulation of MAP kinase activity (GO:0043405)	3/87	0.132519	0.305172	0	0	2.44226	4.93588	DUSP1;SPRY2;TRIB1
cellular response to organic cyclic compound (GO:0071407)	4/135	0.133305	0.305172	0	0	2.09032	4.21225	RAP1B;EGR1;RAP1A;CCL2
Fc receptor mediated stimulatory signaling pathway (GO:0002431)	4/135	0.133305	0.305172	0	0	2.09032	4.21225	ARPC2;ARPC1B;ARPC5;BAIAP2
intracellular protein transport (GO:0006886)	8/347	0.133318	0.305172	0	0	1.62104	3.26643	PDIA3;RAB2A;RAB1A;TMED9;TMED3;ERP29;RAB18;COPZ2
regulation of T cell activation (GO:0050863)	2/44	0.133521	0.305172	0	0	3.25198	6.54785	GSN;CCL2
inorganic anion transport (GO:0015698)	2/44	0.133521	0.305172	0	0	3.25198	6.54785	FXYD1;CLIC1
negative regulation of transcription, DNA-templated (GO:0045892)	16/813	0.134472	0.305172	0	0	1.38571	2.78028	NDUFA13;CEBPB;NFIX;THRA;CITED2;AEBP1;KLF4;KLF2;PRDX5;DAP;SFRP2;MYC;UBC;FOSB;JUNB;ATF3
negative regulation of response to cytokine stimulus (GO:0060761)	1/10	0.135924	0.305172	0	0	7.57439	15.1159	KLF4
peptidyl-serine dephosphorylation (GO:0070262)	1/10	0.135924	0.305172	0	0	7.57439	15.1159	PPP2CA
ganglion development (GO:0061548)	1/10	0.135924	0.305172	0	0	7.57439	15.1159	NRP1
endothelium development (GO:0003158)	1/10	0.135924	0.305172	0	0	7.57439	15.1159	EDF1
thyroid gland development (GO:0030878)	1/10	0.135924	0.305172	0	0	7.57439	15.1159	THRA
positive regulation of calcium ion import (GO:0090280)	1/10	0.135924	0.305172	0	0	7.57439	15.1159	CCL2
regulation of myeloid leukocyte differentiation (GO:0002761)	1/10	0.135924	0.305172	0	0	7.57439	15.1159	CEBPB
macrophage chemotaxis (GO:0048246)	1/10	0.135924	0.305172	0	0	7.57439	15.1159	CCL2
regulation of mammary gland epithelial cell proliferation (GO:0033599)	1/10	0.135924	0.305172	0	0	7.57439	15.1159	RTN4
gas transport (GO:0015669)	1/10	0.135924	0.305172	0	0	7.57439	15.1159	MYC
positive regulation of receptor recycling (GO:0001921)	1/10	0.135924	0.305172	0	0	7.57439	15.1159	ANXA2
cellular biogenic amine metabolic process (GO:0006576)	1/10	0.135924	0.305172	0	0	7.57439	15.1159	SRM
positive regulation of amyloid-beta formation (GO:1902004)	1/10	0.135924	0.305172	0	0	7.57439	15.1159	APP
contractile actin filament bundle assembly (GO:0030038)	1/10	0.135924	0.305172	0	0	7.57439	15.1159	RHOA
nerve growth factor signaling pathway (GO:0038180)	1/10	0.135924	0.305172	0	0	7.57439	15.1159	RAP1A
I-kappaB phosphorylation (GO:0007252)	1/10	0.135924	0.305172	0	0	7.57439	15.1159	PRDX4
positive regulation of glucose import in response to insulin stimulus (GO:2001275)	1/10	0.135924	0.305172	0	0	7.57439	15.1159	RARRES2
positive regulation of glial cell differentiation (GO:0045687)	1/10	0.135924	0.305172	0	0	7.57439	15.1159	SERPINE2
regulation of DNA-templated transcription, initiation (GO:2000142)	1/10	0.135924	0.305172	0	0	7.57439	15.1159	THRA
astrocyte development (GO:0014002)	1/10	0.135924	0.305172	0	0	7.57439	15.1159	APP
positive regulation of cardiac muscle cell differentiation (GO:2000727)	1/10	0.135924	0.305172	0	0	7.57439	15.1159	IGF1
nuclear pore complex assembly (GO:0051292)	1/10	0.135924	0.305172	0	0	7.57439	15.1159	RTN4
positive regulation of natural killer cell activation (GO:0032816)	1/10	0.135924	0.305172	0	0	7.57439	15.1159	AXL
negative regulation of reproductive process (GO:2000242)	1/10	0.135924	0.305172	0	0	7.57439	15.1159	DUSP1
macrophage migration (GO:1905517)	1/10	0.135924	0.305172	0	0	7.57439	15.1159	CCL2
mitochondrial respiratory chain complex III biogenesis (GO:0097033)	1/10	0.135924	0.305172	0	0	7.57439	15.1159	UQCRB
negative regulation of lipopolysaccharide-mediated signaling pathway (GO:0031665)	1/10	0.135924	0.305172	0	0	7.57439	15.1159	TRIB1
insulin-like growth factor receptor signaling pathway (GO:0048009)	1/10	0.135924	0.305172	0	0	7.57439	15.1159	IGF1
actin filament capping (GO:0051693)	1/10	0.135924	0.305172	0	0	7.57439	15.1159	GSN
regulation of podosome assembly (GO:0071801)	1/10	0.135924	0.305172	0	0	7.57439	15.1159	GSN
neuron projection fasciculation (GO:0106030)	1/10	0.135924	0.305172	0	0	7.57439	15.1159	RTN4
polarized epithelial cell differentiation (GO:0030859)	1/10	0.135924	0.305172	0	0	7.57439	15.1159	RHOA
negative regulation of transcription from RNA polymerase II promoter in response to stress (GO:0097201)	1/10	0.135924	0.305172	0	0	7.57439	15.1159	CITED2
coenzyme A metabolic process (GO:0015936)	1/10	0.135924	0.305172	0	0	7.57439	15.1159	ACAT1
negative regulation of embryonic development (GO:0045992)	1/10	0.135924	0.305172	0	0	7.57439	15.1159	SFRP2
regulation of mitochondrial depolarization (GO:0051900)	1/10	0.135924	0.305172	0	0	7.57439	15.1159	DCN
stress fiber assembly (GO:0043149)	1/10	0.135924	0.305172	0	0	7.57439	15.1159	RHOA
regulation of astrocyte differentiation (GO:0048710)	1/10	0.135924	0.305172	0	0	7.57439	15.1159	SERPINE2
negative regulation of protein autophosphorylation (GO:0031953)	1/10	0.135924	0.305172	0	0	7.57439	15.1159	ERRFI1
negative regulation of homotypic cell-cell adhesion (GO:0034111)	1/10	0.135924	0.305172	0	0	7.57439	15.1159	SERPINE2
positive regulation of vacuole organization (GO:0044090)	1/10	0.135924	0.305172	0	0	7.57439	15.1159	ANXA2
sequestering of actin monomers (GO:0042989)	1/10	0.135924	0.305172	0	0	7.57439	15.1159	GSN
regulation of dendritic cell apoptotic process (GO:2000668)	1/10	0.135924	0.305172	0	0	7.57439	15.1159	AXL
regulation of lysosomal lumen pH (GO:0035751)	1/10	0.135924	0.305172	0	0	7.57439	15.1159	TMEM165
ketone body metabolic process (GO:1902224)	1/10	0.135924	0.305172	0	0	7.57439	15.1159	ACAT1
negative regulation of glucose transport (GO:0010829)	1/10	0.135924	0.305172	0	0	7.57439	15.1159	SELENOS
protein polymerization (GO:0051258)	2/45	0.138459	0.310115	0	0	3.1762	6.27991	GSN;UBE2S
positive regulation of blood vessel endothelial cell migration (GO:0043536)	2/45	0.138459	0.310115	0	0	3.1762	6.27991	RHOJ;THBS1
plasma membrane bounded cell projection assembly (GO:0120031)	6/241	0.138986	0.31092	0	0	1.75082	3.45505	NRP1;GSN;PMP22;EMP1;EMP3;ARF6
regulation of cytokine-mediated signaling pathway (GO:0001959)	3/90	0.142488	0.312201	0	0	2.35768	4.59395	AXL;UBC;TNFRSF1A
regulation of Ras protein signal transduction (GO:0046578)	3/90	0.142488	0.312201	0	0	2.35768	4.59395	SPRY2;IGF1;ARF6
regulation of JNK cascade (GO:0046328)	3/90	0.142488	0.312201	0	0	2.35768	4.59395	APP;GADD45B;GADD45G
vesicle-mediated transport (GO:0016192)	9/410	0.143429	0.312201	0	0	1.54224	2.99489	APP;RAB1A;ANXA2;RHOJ;ARL1;SEC22B;S100A10;RHOB;ARF6
interleukin-12-mediated signaling pathway (GO:0035722)	2/46	0.143436	0.312201	0	0	3.10385	6.02726	RAP1B;ANXA2
cellular response to interleukin-12 (GO:0071349)	2/46	0.143436	0.312201	0	0	3.10385	6.02726	RAP1B;ANXA2
regulation of cellular component movement (GO:0051270)	2/46	0.143436	0.312201	0	0	3.10385	6.02726	RHOA;HBEGF
negative regulation of autophagy (GO:0010507)	2/46	0.143436	0.312201	0	0	3.10385	6.02726	DAP;MCL1
regulation of DNA metabolic process (GO:0051052)	2/46	0.143436	0.312201	0	0	3.10385	6.02726	PPP2CA;MYC
positive regulation of cellular protein metabolic process (GO:0032270)	3/91	0.145865	0.312201	0	0	2.33077	4.48691	NFKBIA;KLF4;THBS1
regulation of protein catabolic process (GO:0042176)	3/91	0.145865	0.312201	0	0	2.33077	4.48691	SNX3;NDUFA13;SEC22B
cellular response to acid chemical (GO:0071229)	3/91	0.145865	0.312201	0	0	2.33077	4.48691	EGR1;NDUFA13;KLF2
regulation of small GTPase mediated signal transduction (GO:0051056)	4/140	0.146389	0.312201	0	0	2.01296	3.86787	RHOJ;RHOC;RHOA;RHOB
negative regulation of sequence-specific DNA binding transcription factor activity (GO:0043433)	4/140	0.146389	0.312201	0	0	2.01296	3.86787	NFKBIA;DAP;TRIB1;KLF4
peptide cross-linking (GO:0018149)	2/47	0.14845	0.312201	0	0	3.03472	5.78875	FN1;THBS1
regulation of intrinsic apoptotic signaling pathway (GO:2001242)	2/47	0.14845	0.312201	0	0	3.03472	5.78875	NDUFA13;MCL1
regulation of tumor necrosis factor biosynthetic process (GO:0042534)	1/11	0.148459	0.312201	0	0	6.81661	13.0023	THBS1
intracellular protein transmembrane transport (GO:0065002)	1/11	0.148459	0.312201	0	0	6.81661	13.0023	SRP9
positive regulation by host of viral process (GO:0044794)	1/11	0.148459	0.312201	0	0	6.81661	13.0023	PPIB
regulation of lamellipodium morphogenesis (GO:2000392)	1/11	0.148459	0.312201	0	0	6.81661	13.0023	CD44
positive regulation of extracellular matrix organization (GO:1903055)	1/11	0.148459	0.312201	0	0	6.81661	13.0023	RGCC
positive regulation of nuclear-transcribed mRNA poly(A) tail shortening (GO:0060213)	1/11	0.148459	0.312201	0	0	6.81661	13.0023	BTG2
modulation by host of viral process (GO:0044788)	1/11	0.148459	0.312201	0	0	6.81661	13.0023	PPIB
somite development (GO:0061053)	1/11	0.148459	0.312201	0	0	6.81661	13.0023	SFRP2
regulation of protein kinase C signaling (GO:0090036)	1/11	0.148459	0.312201	0	0	6.81661	13.0023	MYADM
regulation of integrin-mediated signaling pathway (GO:2001044)	1/11	0.148459	0.312201	0	0	6.81661	13.0023	CD63
negative regulation of peptide secretion (GO:0002792)	1/11	0.148459	0.312201	0	0	6.81661	13.0023	ERP29
response to axon injury (GO:0048678)	1/11	0.148459	0.312201	0	0	6.81661	13.0023	DPYSL3
regulation of phosphorylation of RNA polymerase II C-terminal domain (GO:1901407)	1/11	0.148459	0.312201	0	0	6.81661	13.0023	CCNL1
positive regulation of mesenchymal cell proliferation (GO:0002053)	1/11	0.148459	0.312201	0	0	6.81661	13.0023	MYC
regulation of ceramide biosynthetic process (GO:2000303)	1/11	0.148459	0.312201	0	0	6.81661	13.0023	TNFRSF1A
positive regulation of glycoprotein biosynthetic process (GO:0010560)	1/11	0.148459	0.312201	0	0	6.81661	13.0023	IGF1
synaptonemal complex assembly (GO:0007130)	1/11	0.148459	0.312201	0	0	6.81661	13.0023	P3H4
regulation of nuclear-transcribed mRNA poly(A) tail shortening (GO:0060211)	1/11	0.148459	0.312201	0	0	6.81661	13.0023	BTG2
negative regulation of cell division (GO:0051782)	1/11	0.148459	0.312201	0	0	6.81661	13.0023	MYC
negative regulation of receptor binding (GO:1900121)	1/11	0.148459	0.312201	0	0	6.81661	13.0023	B2M
regulation of RNA polymerase II transcriptional preinitiation complex assembly (GO:0045898)	1/11	0.148459	0.312201	0	0	6.81661	13.0023	THRA
cellular response to interferon-beta (GO:0035458)	1/11	0.148459	0.312201	0	0	6.81661	13.0023	NDUFA13
positive regulation of heterotypic cell-cell adhesion (GO:0034116)	1/11	0.148459	0.312201	0	0	6.81661	13.0023	CD44
negative regulation of intrinsic apoptotic signaling pathway in response to DNA damage by p53 class mediator (GO:1902166)	1/11	0.148459	0.312201	0	0	6.81661	13.0023	CD44
negative regulation of heart contraction (GO:0045822)	1/11	0.148459	0.312201	0	0	6.81661	13.0023	AGTR2
negative regulation of cardiac muscle hypertrophy (GO:0010614)	1/11	0.148459	0.312201	0	0	6.81661	13.0023	LMNA
modulation by host of viral genome replication (GO:0044827)	1/11	0.148459	0.312201	0	0	6.81661	13.0023	PPIB
angiotensin maturation (GO:0002003)	1/11	0.148459	0.312201	0	0	6.81661	13.0023	CTSZ
negative regulation of chemotaxis (GO:0050922)	1/11	0.148459	0.312201	0	0	6.81661	13.0023	THBS1
oxidative phosphorylation (GO:0006119)	1/11	0.148459	0.312201	0	0	6.81661	13.0023	UQCRB
protein O-linked mannosylation (GO:0035269)	1/11	0.148459	0.312201	0	0	6.81661	13.0023	DPM3
protein carboxylation (GO:0018214)	1/11	0.148459	0.312201	0	0	6.81661	13.0023	VKORC1
regulation of symbiosis, encompassing mutualism through parasitism (GO:0043903)	1/11	0.148459	0.312201	0	0	6.81661	13.0023	CHMP4B
regulation of blood vessel endothelial cell proliferation involved in sprouting angiogenesis (GO:1903587)	1/11	0.148459	0.312201	0	0	6.81661	13.0023	THBS1
peptidyl-glutamic acid carboxylation (GO:0017187)	1/11	0.148459	0.312201	0	0	6.81661	13.0023	VKORC1
synaptonemal complex organization (GO:0070193)	1/11	0.148459	0.312201	0	0	6.81661	13.0023	P3H4
hepatocyte growth factor receptor signaling pathway (GO:0048012)	1/11	0.148459	0.312201	0	0	6.81661	13.0023	NRP1
cellular response to tumor necrosis factor (GO:0071356)	5/194	0.152068	0.319429	0	0	1.81203	3.41282	NFKBIA;TNFRSF12A;UBC;CCL2;TNFRSF1A
intrinsic apoptotic signaling pathway in response to DNA damage (GO:0008630)	2/48	0.1535	0.321347	0	0	2.9686	5.56333	CRIP1;MCL1
positive regulation of chemotaxis (GO:0050921)	2/48	0.1535	0.321347	0	0	2.9686	5.56333	RARRES2;THBS1
cellular response to mechanical stimulus (GO:0071260)	2/48	0.1535	0.321347	0	0	2.9686	5.56333	BCL10;TNFRSF1A
regulation of reactive oxygen species metabolic process (GO:2000377)	2/49	0.158582	0.326367	0	0	2.90529	5.35005	SELENOS;THBS1
positive regulation of response to DNA damage stimulus (GO:2001022)	2/49	0.158582	0.326367	0	0	2.90529	5.35005	SPRED1;MYC
interleukin-1-mediated signaling pathway (GO:0070498)	3/95	0.159629	0.326367	0	0	2.22898	4.08997	NFKBIA;EGR1;UBC
inflammatory response (GO:0006954)	6/252	0.160787	0.326367	0	0	1.67159	3.05513	PRDX5;CEBPB;TNFAIP6;CCL2;THBS1;TNFRSF1A
regulation of retrograde protein transport, ER to cytosol (GO:1904152)	1/12	0.160813	0.326367	0	0	6.1966	11.3244	UBE2J1
regulation of mesenchymal cell proliferation (GO:0010464)	1/12	0.160813	0.326367	0	0	6.1966	11.3244	MYC
regulation of vasculogenesis (GO:2001212)	1/12	0.160813	0.326367	0	0	6.1966	11.3244	RAP1A
axonal fasciculation (GO:0007413)	1/12	0.160813	0.326367	0	0	6.1966	11.3244	RTN4
peptidyl-arginine modification (GO:0018195)	1/12	0.160813	0.326367	0	0	6.1966	11.3244	KRTCAP2
establishment of apical/basal cell polarity (GO:0035089)	1/12	0.160813	0.326367	0	0	6.1966	11.3244	RHOA
negative regulation of ERAD pathway (GO:1904293)	1/12	0.160813	0.326367	0	0	6.1966	11.3244	UBE2J1
modification-dependent macromolecule catabolic process (GO:0043632)	1/12	0.160813	0.326367	0	0	6.1966	11.3244	UBC
regulation of intrinsic apoptotic signaling pathway in response to DNA damage by p53 class mediator (GO:1902165)	1/12	0.160813	0.326367	0	0	6.1966	11.3244	CD44
entry of bacterium into host cell (GO:0035635)	1/12	0.160813	0.326367	0	0	6.1966	11.3244	UBC
cellular response to arsenic-containing substance (GO:0071243)	1/12	0.160813	0.326367	0	0	6.1966	11.3244	ATF3
positive regulation of amyloid precursor protein catabolic process (GO:1902993)	1/12	0.160813	0.326367	0	0	6.1966	11.3244	APP
polyamine metabolic process (GO:0006595)	1/12	0.160813	0.326367	0	0	6.1966	11.3244	SRM
positive regulation of cardiocyte differentiation (GO:1905209)	1/12	0.160813	0.326367	0	0	6.1966	11.3244	SEMA3C
regulation of establishment of endothelial barrier (GO:1903140)	1/12	0.160813	0.326367	0	0	6.1966	11.3244	TNFRSF1A
cargo loading into COPII-coated vesicle (GO:0090110)	1/12	0.160813	0.326367	0	0	6.1966	11.3244	RAB1A
positive regulation of peptidase activity (GO:0010952)	1/12	0.160813	0.326367	0	0	6.1966	11.3244	NDUFA13
regulation of protein import into nucleus, translocation (GO:0033158)	1/12	0.160813	0.326367	0	0	6.1966	11.3244	IGF1
regulation of angiotensin levels in blood (GO:0002002)	1/12	0.160813	0.326367	0	0	6.1966	11.3244	CTSZ
negative regulation of DNA damage response, signal transduction by p53 class mediator (GO:0043518)	1/12	0.160813	0.326367	0	0	6.1966	11.3244	CD44
establishment of protein localization to mitochondrial membrane (GO:0090151)	1/12	0.160813	0.326367	0	0	6.1966	11.3244	NDUFA13
negative regulation of interleukin-12 production (GO:0032695)	1/12	0.160813	0.326367	0	0	6.1966	11.3244	THBS1
positive regulation of T cell cytokine production (GO:0002726)	1/12	0.160813	0.326367	0	0	6.1966	11.3244	B2M
regulation of catabolic process (GO:0009894)	1/12	0.160813	0.326367	0	0	6.1966	11.3244	RARRES2
regulation of intracellular signal transduction (GO:1902531)	9/422	0.16163	0.327667	0	0	1.4965	2.72728	AKAP12;SPRED1;RHOJ;UBC;RBBP7;RHOC;RHOA;IER3;RHOB
protein localization to nucleus (GO:0034504)	3/96	0.16313	0.329988	0	0	2.2049	3.99794	PDIA3;COL1A1;LMNA
epithelial cell differentiation (GO:0030855)	3/96	0.16313	0.329988	0	0	2.2049	3.99794	EDF1;TAGLN2;CTSB
negative regulation of viral genome replication (GO:0045071)	2/50	0.163695	0.330771	0	0	2.84462	5.14805	IFITM3;IFITM2
cellular response to organonitrogen compound (GO:0071417)	3/97	0.166655	0.336386	0	0	2.18133	3.90858	RAP1B;EGR1;RAP1A
transcription from RNA polymerase II promoter (GO:0006366)	10/485	0.168831	0.339584	0	0	1.44624	2.57265	EGR1;NR4A1;CEBPB;NFIX;THRA;CEBPD;MAFF;ELOC;KLF4;CREB5
positive regulation of developmental growth (GO:0048639)	2/51	0.168837	0.339584	0	0	2.78642	4.95654	IGF1;PPIB
positive regulation of multicellular organismal process (GO:0051240)	5/202	0.170753	0.339584	0	0	1.73773	3.07151	COL1A1;RGCC;METRNL;PPIB;RTN4
response to iron ion (GO:0010039)	1/13	0.172989	0.339584	0	0	5.67993	9.9656	B2M
negative regulation of macrophage derived foam cell differentiation (GO:0010745)	1/13	0.172989	0.339584	0	0	5.67993	9.9656	NFKBIA
negative regulation of hemostasis (GO:1900047)	1/13	0.172989	0.339584	0	0	5.67993	9.9656	SERPINE2
nucleotide-sugar metabolic process (GO:0009225)	1/13	0.172989	0.339584	0	0	5.67993	9.9656	UGDH
regulation of NMDA receptor activity (GO:2000310)	1/13	0.172989	0.339584	0	0	5.67993	9.9656	APP
regulation of cell aging (GO:0090342)	1/13	0.172989	0.339584	0	0	5.67993	9.9656	LMNA
regulation of glucose import in response to insulin stimulus (GO:2001273)	1/13	0.172989	0.339584	0	0	5.67993	9.9656	RARRES2
negative regulation of epidermal growth factor-activated receptor activity (GO:0007175)	1/13	0.172989	0.339584	0	0	5.67993	9.9656	ERRFI1
positive regulation of glycogen biosynthetic process (GO:0045725)	1/13	0.172989	0.339584	0	0	5.67993	9.9656	IGF1
positive regulation of cholesterol efflux (GO:0010875)	1/13	0.172989	0.339584	0	0	5.67993	9.9656	NFKBIA
positive regulation of actin nucleation (GO:0051127)	1/13	0.172989	0.339584	0	0	5.67993	9.9656	GSN
regulation of axon guidance (GO:1902667)	1/13	0.172989	0.339584	0	0	5.67993	9.9656	NRP1
response to UV-B (GO:0010224)	1/13	0.172989	0.339584	0	0	5.67993	9.9656	CRIP1
leukocyte differentiation (GO:0002521)	1/13	0.172989	0.339584	0	0	5.67993	9.9656	AXL
regulation of endothelial cell chemotaxis (GO:2001026)	1/13	0.172989	0.339584	0	0	5.67993	9.9656	THBS1
cellular response to low-density lipoprotein particle stimulus (GO:0071404)	1/13	0.172989	0.339584	0	0	5.67993	9.9656	CD81
regulation of necrotic cell death (GO:0010939)	1/13	0.172989	0.339584	0	0	5.67993	9.9656	UBC
positive regulation of lamellipodium assembly (GO:0010592)	1/13	0.172989	0.339584	0	0	5.67993	9.9656	ARPC2
regulation of fibrinolysis (GO:0051917)	1/13	0.172989	0.339584	0	0	5.67993	9.9656	THBS1
semaphorin-plexin signaling pathway involved in neuron projection guidance (GO:1902285)	1/13	0.172989	0.339584	0	0	5.67993	9.9656	NRP1
regulation of T cell cytokine production (GO:0002724)	1/13	0.172989	0.339584	0	0	5.67993	9.9656	B2M
negative regulation of chemokine production (GO:0032682)	1/13	0.172989	0.339584	0	0	5.67993	9.9656	KLF4
endothelial cell differentiation (GO:0045446)	1/13	0.172989	0.339584	0	0	5.67993	9.9656	EDF1
cellular response to interleukin-1 (GO:0071347)	4/150	0.173952	0.340146	0	0	1.87413	3.2778	NFKBIA;EGR1;UBC;CCL2
regulation of cell-matrix adhesion (GO:0001952)	2/52	0.174007	0.340146	0	0	2.73056	4.77482	THBS1;RHOA
B cell differentiation (GO:0030183)	2/52	0.174007	0.340146	0	0	2.73056	4.77482	KLF6;DNAJB9
positive regulation of secretion by cell (GO:1903532)	2/52	0.174007	0.340146	0	0	2.73056	4.77482	RGCC;IGF1
cellular response to transforming growth factor beta stimulus (GO:0071560)	3/100	0.177359	0.345972	0	0	2.11355	3.65554	CLEC3B;UBC;RHOA
regulation of lipid metabolic process (GO:0019216)	3/100	0.177359	0.345972	0	0	2.11355	3.65554	RARRES2;PSAP;EDF1
positive regulation of tyrosine phosphorylation of STAT protein (GO:0042531)	2/53	0.179201	0.347016	0	0	2.67688	4.60221	IGF1;TNFRSF1A
protein stabilization (GO:0050821)	4/152	0.179668	0.347016	0	0	1.84861	3.1734	CRTAP;IGF1;PPIB;RTN4
positive regulation of signal transduction (GO:0009967)	5/206	0.180416	0.347016	0	0	1.7028	2.91603	CD63;CITED2;AXL;NPTN;IGF1
protein processing (GO:0016485)	3/101	0.180969	0.347016	0	0	2.09187	3.57591	SPCS1;AEBP1;SEC11A
endocytosis (GO:0006897)	6/263	0.183962	0.347016	0	0	1.59914	2.70739	APP;RAB1A;SPARC;AXL;RHOJ;IGF2R
cell morphogenesis involved in differentiation (GO:0000904)	2/54	0.18442	0.347016	0	0	2.62527	4.43812	NRP1;FN1
regulation of fibroblast migration (GO:0010762)	1/14	0.184988	0.347016	0	0	5.24275	8.84694	THBS1
ncRNA transcription (GO:0098781)	1/14	0.184988	0.347016	0	0	5.24275	8.84694	CAVIN1
positive regulation of cell adhesion mediated by integrin (GO:0033630)	1/14	0.184988	0.347016	0	0	5.24275	8.84694	SFRP2
acetyl-CoA metabolic process (GO:0006084)	1/14	0.184988	0.347016	0	0	5.24275	8.84694	ACAT1
negative regulation of receptor-mediated endocytosis (GO:0048261)	1/14	0.184988	0.347016	0	0	5.24275	8.84694	ARF6
lipid particle organization (GO:0034389)	1/14	0.184988	0.347016	0	0	5.24275	8.84694	RAB18
positive regulation of myoblast differentiation (GO:0045663)	1/14	0.184988	0.347016	0	0	5.24275	8.84694	IGFBP3
myotube cell development (GO:0014904)	1/14	0.184988	0.347016	0	0	5.24275	8.84694	IGF1
pore complex assembly (GO:0046931)	1/14	0.184988	0.347016	0	0	5.24275	8.84694	RTN4
regulation of platelet aggregation (GO:0090330)	1/14	0.184988	0.347016	0	0	5.24275	8.84694	SERPINE2
positive regulation of response to cytokine stimulus (GO:0060760)	1/14	0.184988	0.347016	0	0	5.24275	8.84694	AXL
regulation of extracellular matrix disassembly (GO:0010715)	1/14	0.184988	0.347016	0	0	5.24275	8.84694	CST3
mitochondrial electron transport, ubiquinol to cytochrome c (GO:0006122)	1/14	0.184988	0.347016	0	0	5.24275	8.84694	UQCRB
regulation of calcineurin-NFAT signaling cascade (GO:0070884)	1/14	0.184988	0.347016	0	0	5.24275	8.84694	IGF1
regulation of monocyte differentiation (GO:0045655)	1/14	0.184988	0.347016	0	0	5.24275	8.84694	MYC
acyl-CoA biosynthetic process (GO:0071616)	1/14	0.184988	0.347016	0	0	5.24275	8.84694	ACAT1
negative regulation of intrinsic apoptotic signaling pathway by p53 class mediator (GO:1902254)	1/14	0.184988	0.347016	0	0	5.24275	8.84694	CD44
negative regulation of focal adhesion assembly (GO:0051895)	1/14	0.184988	0.347016	0	0	5.24275	8.84694	THBS1
cardiac left ventricle morphogenesis (GO:0003214)	1/14	0.184988	0.347016	0	0	5.24275	8.84694	SFRP2
copper ion transport (GO:0006825)	1/14	0.184988	0.347016	0	0	5.24275	8.84694	ATOX1
positive regulation of mitochondrial fission (GO:0090141)	1/14	0.184988	0.347016	0	0	5.24275	8.84694	DCN
hydrogen peroxide catabolic process (GO:0042744)	1/14	0.184988	0.347016	0	0	5.24275	8.84694	PRDX5
negative regulation of biomineral tissue development (GO:0070168)	1/14	0.184988	0.347016	0	0	5.24275	8.84694	ASPN
positive regulation of glycogen metabolic process (GO:0070875)	1/14	0.184988	0.347016	0	0	5.24275	8.84694	IGF1
regulation of cyclin-dependent protein serine/threonine kinase activity involved in G1/S transition of mitotic cell cycle (GO:0031657)	1/14	0.184988	0.347016	0	0	5.24275	8.84694	RGCC
positive regulation of DNA damage response, signal transduction by p53 class mediator (GO:0043517)	1/14	0.184988	0.347016	0	0	5.24275	8.84694	SPRED1
positive regulation of vascular smooth muscle cell proliferation (GO:1904707)	1/14	0.184988	0.347016	0	0	5.24275	8.84694	IGF1
positive regulation of muscle hypertrophy (GO:0014742)	1/14	0.184988	0.347016	0	0	5.24275	8.84694	IGF1
regulation of protein modification by small protein conjugation or removal (GO:1903320)	1/14	0.184988	0.347016	0	0	5.24275	8.84694	EGR1
positive regulation of transporter activity (GO:0032411)	1/14	0.184988	0.347016	0	0	5.24275	8.84694	SGK1
regulation of mitotic cell cycle spindle assembly checkpoint (GO:0090266)	1/14	0.184988	0.347016	0	0	5.24275	8.84694	DUSP1
positive regulation of blood vessel diameter (GO:0097755)	1/14	0.184988	0.347016	0	0	5.24275	8.84694	AGTR2
positive regulation of cysteine-type endopeptidase activity (GO:2001056)	2/55	0.189659	0.354705	0	0	2.5756	4.28201	NDUFA13;MYC
regulation of axonogenesis (GO:0050770)	2/55	0.189659	0.354705	0	0	2.5756	4.28201	RHOA;RTN4
Notch signaling pathway (GO:0007219)	2/55	0.189659	0.354705	0	0	2.5756	4.28201	MYC;UBC
peptide metabolic process (GO:0006518)	3/104	0.191915	0.354876	0	0	2.02943	3.34998	SPCS1;AEBP1;SEC11A
chromosome organization (GO:0051276)	2/56	0.194919	0.354876	0	0	2.52778	4.13335	MYC;UBC
regulation of tumor necrosis factor-mediated signaling pathway (GO:0010803)	2/56	0.194919	0.354876	0	0	2.52778	4.13335	UBC;TNFRSF1A
chordate embryonic development (GO:0043009)	2/56	0.194919	0.354876	0	0	2.52778	4.13335	COL1A1;RARRES2
phosphatidylinositol-mediated signaling (GO:0048015)	2/56	0.194919	0.354876	0	0	2.52778	4.13335	IGF1;RHOA
cellular iron ion homeostasis (GO:0006879)	2/56	0.194919	0.354876	0	0	2.52778	4.13335	MYC;UBC
myotube differentiation (GO:0014902)	1/15	0.196814	0.354876	0	0	4.86802	7.91294	IGF1
nuclear pore organization (GO:0006999)	1/15	0.196814	0.354876	0	0	4.86802	7.91294	RTN4
positive regulation of response to wounding (GO:1903036)	1/15	0.196814	0.354876	0	0	4.86802	7.91294	HBEGF
negative regulation of adherens junction organization (GO:1903392)	1/15	0.196814	0.354876	0	0	4.86802	7.91294	THBS1
regulation of protein homooligomerization (GO:0032462)	1/15	0.196814	0.354876	0	0	4.86802	7.91294	RHOC
autonomic nervous system development (GO:0048483)	1/15	0.196814	0.354876	0	0	4.86802	7.91294	NRP1
positive regulation of glycolytic process (GO:0045821)	1/15	0.196814	0.354876	0	0	4.86802	7.91294	IGF1
positive regulation of small GTPase mediated signal transduction (GO:0051057)	1/15	0.196814	0.354876	0	0	4.86802	7.91294	IGF1
substrate-dependent cell migration (GO:0006929)	1/15	0.196814	0.354876	0	0	4.86802	7.91294	NRP1
transport along microtubule (GO:0010970)	1/15	0.196814	0.354876	0	0	4.86802	7.91294	APP
positive regulation of coenzyme metabolic process (GO:0051197)	1/15	0.196814	0.354876	0	0	4.86802	7.91294	IGF1
positive regulation of cytokine production involved in immune response (GO:0002720)	1/15	0.196814	0.354876	0	0	4.86802	7.91294	B2M
regulation of interleukin-4 production (GO:0032673)	1/15	0.196814	0.354876	0	0	4.86802	7.91294	CEBPB
positive regulation of transcription elongation from RNA polymerase II promoter (GO:0032968)	1/15	0.196814	0.354876	0	0	4.86802	7.91294	ELOC
negative regulation of coagulation (GO:0050819)	1/15	0.196814	0.354876	0	0	4.86802	7.91294	SERPINE2
regulation of cell-substrate junction assembly (GO:0090109)	1/15	0.196814	0.354876	0	0	4.86802	7.91294	RHOA
nitric oxide mediated signal transduction (GO:0007263)	1/15	0.196814	0.354876	0	0	4.86802	7.91294	AGTR2
negative regulation of release of cytochrome c from mitochondria (GO:0090201)	1/15	0.196814	0.354876	0	0	4.86802	7.91294	IGF1
cellular biogenic amine biosynthetic process (GO:0042401)	1/15	0.196814	0.354876	0	0	4.86802	7.91294	SRM
regulation of exit from mitosis (GO:0007096)	1/15	0.196814	0.354876	0	0	4.86802	7.91294	RGCC
positive regulation of viral release from host cell (GO:1902188)	1/15	0.196814	0.354876	0	0	4.86802	7.91294	CHMP4B
vasculature development (GO:0001944)	1/15	0.196814	0.354876	0	0	4.86802	7.91294	ERRFI1
negative regulation of signal transduction by p53 class mediator (GO:1901797)	1/15	0.196814	0.354876	0	0	4.86802	7.91294	CD44
negative regulation of axon extension involved in axon guidance (GO:0048843)	1/15	0.196814	0.354876	0	0	4.86802	7.91294	SEMA3C
negative regulation of platelet activation (GO:0010544)	1/15	0.196814	0.354876	0	0	4.86802	7.91294	SERPINE2
positive regulation of interleukin-4 production (GO:0032753)	1/15	0.196814	0.354876	0	0	4.86802	7.91294	CEBPB
positive regulation of cysteine-type endopeptidase activity involved in apoptotic signaling pathway (GO:2001269)	1/15	0.196814	0.354876	0	0	4.86802	7.91294	GSN
cytoplasmic sequestering of protein (GO:0051220)	1/15	0.196814	0.354876	0	0	4.86802	7.91294	NFKBIA
negative regulation of anoikis (GO:2000811)	1/15	0.196814	0.354876	0	0	4.86802	7.91294	MCL1
endoderm development (GO:0007492)	1/15	0.196814	0.354876	0	0	4.86802	7.91294	DUSP1
establishment of protein localization to endoplasmic reticulum (GO:0072599)	1/15	0.196814	0.354876	0	0	4.86802	7.91294	SPCS1
positive regulation of cellular catabolic process (GO:0031331)	3/106	0.199304	0.358669	0	0	1.98982	3.20943	TMEM59;IGF1;DCN
positive regulation of cellular component organization (GO:0051130)	3/106	0.199304	0.358669	0	0	1.98982	3.20943	PPP1R15A;CD63;TMED9
negative regulation of transcription from RNA polymerase II promoter (GO:0000122)	11/565	0.199553	0.35877	0	0	1.36328	2.19716	CEBPB;NFIX;CITED2;MYC;UBC;FOSB;AEBP1;KLF4;JUNB;ATF3;KLF2
positive regulation of sequence-specific DNA binding transcription factor activity (GO:0051091)	5/215	0.202869	0.362529	0	0	1.62907	2.59869	NFKBIA;APP;RGCC;UBC;BCL10
positive regulation of cell cycle process (GO:0090068)	3/107	0.203023	0.362529	0	0	1.97058	3.14197	RGCC;IGF1;RHOA
regulation of protein secretion (GO:0050708)	3/107	0.203023	0.362529	0	0	1.97058	3.14197	RAP1A;ERP29;IGF1
protein localization to membrane (GO:0072657)	4/160	0.203132	0.362529	0	0	1.75309	2.79425	BSG;MYADM;S100A10;TNFRSF1A
integrin-mediated signaling pathway (GO:0007229)	2/58	0.205492	0.362529	0	0	2.43725	3.85658	NRP1;COL16A1
negative regulation of hydrolase activity (GO:0051346)	3/108	0.206759	0.362529	0	0	1.95172	3.0763	CST3;CSTB;SPRED1
regulation of actin nucleation (GO:0051125)	1/16	0.208469	0.362529	0	0	4.54325	7.12366	GSN
negative regulation of NF-kappaB import into nucleus (GO:0042347)	1/16	0.208469	0.362529	0	0	4.54325	7.12366	NFKBIA
lipopolysaccharide-mediated signaling pathway (GO:0031663)	1/16	0.208469	0.362529	0	0	4.54325	7.12366	CCL2
positive regulation of nuclear-transcribed mRNA catabolic process, deadenylation-dependent decay (GO:1900153)	1/16	0.208469	0.362529	0	0	4.54325	7.12366	BTG2
positive regulation of cardiac muscle tissue growth (GO:0055023)	1/16	0.208469	0.362529	0	0	4.54325	7.12366	IGF1
hyaluronan catabolic process (GO:0030214)	1/16	0.208469	0.362529	0	0	4.54325	7.12366	CD44
cytoplasmic sequestering of transcription factor (GO:0042994)	1/16	0.208469	0.362529	0	0	4.54325	7.12366	NFKBIA
sympathetic nervous system development (GO:0048485)	1/16	0.208469	0.362529	0	0	4.54325	7.12366	NRP1
positive regulation of lymphocyte differentiation (GO:0045621)	1/16	0.208469	0.362529	0	0	4.54325	7.12366	AXL
extracellular matrix assembly (GO:0085029)	1/16	0.208469	0.362529	0	0	4.54325	7.12366	LOX
regulation of energy homeostasis (GO:2000505)	1/16	0.208469	0.362529	0	0	4.54325	7.12366	METRNL
positive regulation of cardiac muscle hypertrophy (GO:0010613)	1/16	0.208469	0.362529	0	0	4.54325	7.12366	IGF1
neuron apoptotic process (GO:0051402)	1/16	0.208469	0.362529	0	0	4.54325	7.12366	APP
negative regulation of DNA replication (GO:0008156)	1/16	0.208469	0.362529	0	0	4.54325	7.12366	S100A11
rRNA transcription (GO:0009303)	1/16	0.208469	0.362529	0	0	4.54325	7.12366	CAVIN1
positive regulation of nitric-oxide synthase activity (GO:0051000)	1/16	0.208469	0.362529	0	0	4.54325	7.12366	AGTR2
regulation of protein homodimerization activity (GO:0043496)	1/16	0.208469	0.362529	0	0	4.54325	7.12366	HSPA5
positive regulation of cell migration involved in sprouting angiogenesis (GO:0090050)	1/16	0.208469	0.362529	0	0	4.54325	7.12366	RHOJ
artery development (GO:0060840)	1/16	0.208469	0.362529	0	0	4.54325	7.12366	NRP1
regulation of necroptotic process (GO:0060544)	1/16	0.208469	0.362529	0	0	4.54325	7.12366	UBC
embryonic heart tube development (GO:0035050)	1/16	0.208469	0.362529	0	0	4.54325	7.12366	CITED2
positive regulation of leukocyte activation (GO:0002696)	1/16	0.208469	0.362529	0	0	4.54325	7.12366	THBS1
endoplasmic reticulum to cytosol transport (GO:1903513)	1/16	0.208469	0.362529	0	0	4.54325	7.12366	SELENOS
ruffle organization (GO:0031529)	1/16	0.208469	0.362529	0	0	4.54325	7.12366	ARF6
myoblast differentiation (GO:0045445)	1/16	0.208469	0.362529	0	0	4.54325	7.12366	IGF1
mesenchyme development (GO:0060485)	1/16	0.208469	0.362529	0	0	4.54325	7.12366	SFRP2
positive regulation of response to endoplasmic reticulum stress (GO:1905898)	1/16	0.208469	0.362529	0	0	4.54325	7.12366	PPP1R15A
negative regulation of lipid storage (GO:0010888)	1/16	0.208469	0.362529	0	0	4.54325	7.12366	NFKBIA
regulation of intrinsic apoptotic signaling pathway in response to DNA damage (GO:1902229)	1/16	0.208469	0.362529	0	0	4.54325	7.12366	SFRP2
circulatory system development (GO:0072359)	3/109	0.21051	0.365737	0	0	1.93321	3.01236	CITED2;CRIP1;FBN1
cellular response to peptide hormone stimulus (GO:0071375)	3/110	0.214276	0.371933	0	0	1.91504	2.9501	NR4A1;SELENOS;GNB2
viral process (GO:0016032)	5/220	0.215732	0.372402	0	0	1.59078	2.4398	RAB1A;UBC;CHMP4B;CCL2;B2M
regulation of mitotic cell cycle (GO:0007346)	4/165	0.218235	0.372402	0	0	1.69821	2.585	APP;BTG3;BTG2;NRK
mitotic cell cycle phase transition (GO:0044772)	5/221	0.218336	0.372402	0	0	1.58333	2.40939	UBE2S;MYC;UBC;CHMP4B;PHLDA1
regulation of protein sumoylation (GO:0033233)	1/17	0.219955	0.372402	0	0	4.25908	6.44966	EGR1
regulation of cellular protein catabolic process (GO:1903362)	1/17	0.219955	0.372402	0	0	4.25908	6.44966	ATRAID
positive regulation of cholesterol transport (GO:0032376)	1/17	0.219955	0.372402	0	0	4.25908	6.44966	NFKBIA
regulation of tissue remodeling (GO:0034103)	1/17	0.219955	0.372402	0	0	4.25908	6.44966	CST3
negative regulation of axon guidance (GO:1902668)	1/17	0.219955	0.372402	0	0	4.25908	6.44966	SEMA3C
regulation of lipid catabolic process (GO:0050994)	1/17	0.219955	0.372402	0	0	4.25908	6.44966	RARRES2
protein mannosylation (GO:0035268)	1/17	0.219955	0.372402	0	0	4.25908	6.44966	DPM3
negative regulation of cell development (GO:0010721)	1/17	0.219955	0.372402	0	0	4.25908	6.44966	FBN1
negative regulation of interleukin-8 production (GO:0032717)	1/17	0.219955	0.372402	0	0	4.25908	6.44966	KLF4
positive regulation of cellular protein catabolic process (GO:1903364)	1/17	0.219955	0.372402	0	0	4.25908	6.44966	CD81
negative regulation of phosphoprotein phosphatase activity (GO:0032515)	1/17	0.219955	0.372402	0	0	4.25908	6.44966	PPP1R15A
regulation of receptor recycling (GO:0001919)	1/17	0.219955	0.372402	0	0	4.25908	6.44966	ANXA2
regulation of protein localization to membrane (GO:1905475)	1/17	0.219955	0.372402	0	0	4.25908	6.44966	GSN
response to purine-containing compound (GO:0014074)	1/17	0.219955	0.372402	0	0	4.25908	6.44966	JUNB
positive regulation of signal transduction by p53 class mediator (GO:1901798)	1/17	0.219955	0.372402	0	0	4.25908	6.44966	SPRED1
long-term memory (GO:0007616)	1/17	0.219955	0.372402	0	0	4.25908	6.44966	SGK1
defense response to fungus (GO:0050832)	1/17	0.219955	0.372402	0	0	4.25908	6.44966	RARRES2
neurotrophin signaling pathway (GO:0038179)	1/17	0.219955	0.372402	0	0	4.25908	6.44966	RAP1A
regulation of lamellipodium organization (GO:1902743)	1/17	0.219955	0.372402	0	0	4.25908	6.44966	CD44
positive chemotaxis (GO:0050918)	1/17	0.219955	0.372402	0	0	4.25908	6.44966	NRP1
regulation of establishment or maintenance of cell polarity (GO:0032878)	1/17	0.219955	0.372402	0	0	4.25908	6.44966	RAP1B
regulation of early endosome to late endosome transport (GO:2000641)	1/17	0.219955	0.372402	0	0	4.25908	6.44966	SNX3
platelet-derived growth factor receptor signaling pathway (GO:0048008)	1/17	0.219955	0.372402	0	0	4.25908	6.44966	NRP1
cellular response to glucocorticoid stimulus (GO:0071385)	1/17	0.219955	0.372402	0	0	4.25908	6.44966	KLF9
positive regulation of leukocyte chemotaxis (GO:0002690)	2/61	0.221461	0.374609	0	0	2.31297	3.48683	RARRES2;THBS1
positive regulation of kinase activity (GO:0033674)	3/113	0.225659	0.381018	0	0	1.86253	2.7728	RAP1A;AXL;CYR61
positive regulation of canonical Wnt signaling pathway (GO:0090263)	3/113	0.225659	0.381018	0	0	1.86253	2.7728	COL1A1;SFRP2;UBC
positive regulation of catabolic process (GO:0009896)	2/62	0.226807	0.381569	0	0	2.27431	3.37429	NDUFA13;SEC22B
cellular amide metabolic process (GO:0043603)	2/62	0.226807	0.381569	0	0	2.27431	3.37429	PPP2CA;AEBP1
stress-activated MAPK cascade (GO:0051403)	2/62	0.226807	0.381569	0	0	2.27431	3.37429	UBC;TRIB1
second-messenger-mediated signaling (GO:0019932)	2/62	0.226807	0.381569	0	0	2.27431	3.37429	PPP2CA;AGTR2
regulation of adherens junction organization (GO:1903391)	1/18	0.231276	0.381831	0	0	4.00835	5.8688	RHOA
regulation of viral process (GO:0050792)	1/18	0.231276	0.381831	0	0	4.00835	5.8688	CHMP4B
regulation of amyloid-beta formation (GO:1902003)	1/18	0.231276	0.381831	0	0	4.00835	5.8688	APP
response to nutrient levels (GO:0031667)	1/18	0.231276	0.381831	0	0	4.00835	5.8688	IGF1
actin filament polymerization (GO:0030041)	1/18	0.231276	0.381831	0	0	4.00835	5.8688	GSN
regulation of keratinocyte proliferation (GO:0010837)	1/18	0.231276	0.381831	0	0	4.00835	5.8688	KLF9
negative regulation of osteoclast differentiation (GO:0045671)	1/18	0.231276	0.381831	0	0	4.00835	5.8688	FBN1
glucan biosynthetic process (GO:0009250)	1/18	0.231276	0.381831	0	0	4.00835	5.8688	UBC
endoplasmic reticulum calcium ion homeostasis (GO:0032469)	1/18	0.231276	0.381831	0	0	4.00835	5.8688	SELENOK
maintenance of protein localization in organelle (GO:0072595)	1/18	0.231276	0.381831	0	0	4.00835	5.8688	HSPA5
negative regulation of fibroblast proliferation (GO:0048147)	1/18	0.231276	0.381831	0	0	4.00835	5.8688	MYC
regulation of lipopolysaccharide-mediated signaling pathway (GO:0031664)	1/18	0.231276	0.381831	0	0	4.00835	5.8688	TRIB1
negative regulation of protein dephosphorylation (GO:0035308)	1/18	0.231276	0.381831	0	0	4.00835	5.8688	PPP1R15A
retrograde protein transport, ER to cytosol (GO:0030970)	1/18	0.231276	0.381831	0	0	4.00835	5.8688	SELENOS
regulation of cholesterol efflux (GO:0010874)	1/18	0.231276	0.381831	0	0	4.00835	5.8688	NFKBIA
acute-phase response (GO:0006953)	1/18	0.231276	0.381831	0	0	4.00835	5.8688	CEBPB
glycogen biosynthetic process (GO:0005978)	1/18	0.231276	0.381831	0	0	4.00835	5.8688	UBC
regulation of cellular response to growth factor stimulus (GO:0090287)	1/18	0.231276	0.381831	0	0	4.00835	5.8688	FBN1
positive regulation of carbohydrate metabolic process (GO:0045913)	1/18	0.231276	0.381831	0	0	4.00835	5.8688	IGF1
establishment of epithelial cell polarity (GO:0090162)	1/18	0.231276	0.381831	0	0	4.00835	5.8688	RHOA
response to organophosphorus (GO:0046683)	1/18	0.231276	0.381831	0	0	4.00835	5.8688	JUNB
adenylate cyclase-inhibiting G-protein coupled receptor signaling pathway (GO:0007193)	2/63	0.232162	0.382275	0	0	2.23691	3.2666	AKAP12;PSAP
regulation of viral genome replication (GO:0045069)	2/63	0.232162	0.382275	0	0	2.23691	3.2666	IFITM3;IFITM2
negative regulation of dephosphorylation (GO:0035305)	2/63	0.232162	0.382275	0	0	2.23691	3.2666	PPP1R15A;SPRED1
protein O-linked glycosylation (GO:0006493)	3/115	0.233312	0.38349	0	0	1.82908	2.662	POFUT2;DPM3;THBS1
epithelium development (GO:0060429)	3/115	0.233312	0.38349	0	0	1.82908	2.662	ERRFI1;TAGLN2;CTSB
regulation of macroautophagy (GO:0016241)	3/116	0.237156	0.388184	0	0	1.8128	2.60869	CAPNS1;RHEB;DCN
cellular response to interferon-gamma (GO:0071346)	3/116	0.237156	0.388184	0	0	1.8128	2.60869	CCL2;B2M;CD44
positive regulation of protein polymerization (GO:0032273)	2/64	0.237525	0.388184	0	0	2.20072	3.16349	BAIAP2;ARF6
positive regulation of JAK-STAT cascade (GO:0046427)	2/64	0.237525	0.388184	0	0	2.20072	3.16349	IGF1;TNFRSF1A
positive regulation of cell adhesion (GO:0045785)	2/64	0.237525	0.388184	0	0	2.20072	3.16349	SFRP2;CITED2
endosomal transport (GO:0016197)	5/229	0.239498	0.388184	0	0	1.52616	2.1812	UBC;ARL1;CHMP4B;RHOB;ARF6
regulation of mitotic spindle assembly (GO:1901673)	1/19	0.242432	0.388184	0	0	3.78547	5.36413	CHMP4B
regulation of protein kinase A signaling (GO:0010738)	1/19	0.242432	0.388184	0	0	3.78547	5.36413	AKAP12
primary alcohol metabolic process (GO:0034308)	1/19	0.242432	0.388184	0	0	3.78547	5.36413	IGF1
regulation of gluconeogenesis (GO:0006111)	1/19	0.242432	0.388184	0	0	3.78547	5.36413	SELENOS
error-free translesion synthesis (GO:0070987)	1/19	0.242432	0.388184	0	0	3.78547	5.36413	UBC
negative regulation of cell junction assembly (GO:1901889)	1/19	0.242432	0.388184	0	0	3.78547	5.36413	THBS1
negative regulation of protein localization to plasma membrane (GO:1903077)	1/19	0.242432	0.388184	0	0	3.78547	5.36413	TMEM59
endoplasmic reticulum mannose trimming (GO:1904380)	1/19	0.242432	0.388184	0	0	3.78547	5.36413	UBC
regulation of long-term synaptic potentiation (GO:1900271)	1/19	0.242432	0.388184	0	0	3.78547	5.36413	APP
protein exit from endoplasmic reticulum (GO:0032527)	1/19	0.242432	0.388184	0	0	3.78547	5.36413	SELENOS
positive regulation of activated T cell proliferation (GO:0042104)	1/19	0.242432	0.388184	0	0	3.78547	5.36413	IGF1
vesicle transport along microtubule (GO:0047496)	1/19	0.242432	0.388184	0	0	3.78547	5.36413	RAB1A
negative regulation of response to biotic stimulus (GO:0002832)	1/19	0.242432	0.388184	0	0	3.78547	5.36413	TRIB1
regulation of mitochondrial fission (GO:0090140)	1/19	0.242432	0.388184	0	0	3.78547	5.36413	DCN
osteoclast differentiation (GO:0030316)	1/19	0.242432	0.388184	0	0	3.78547	5.36413	ANXA2
regulation of transcription factor import into nucleus (GO:0042990)	1/19	0.242432	0.388184	0	0	3.78547	5.36413	NFKBIA
extrinsic apoptotic signaling pathway in absence of ligand (GO:0097192)	1/19	0.242432	0.388184	0	0	3.78547	5.36413	MCL1
negative regulation of protein localization to cell periphery (GO:1904376)	1/19	0.242432	0.388184	0	0	3.78547	5.36413	TMEM59
nucleotide-sugar biosynthetic process (GO:0009226)	1/19	0.242432	0.388184	0	0	3.78547	5.36413	UGDH
positive regulation of blood coagulation (GO:0030194)	1/19	0.242432	0.388184	0	0	3.78547	5.36413	THBS1
positive regulation of phospholipase activity (GO:0010518)	1/19	0.242432	0.388184	0	0	3.78547	5.36413	ARL1
positive regulation of transcription regulatory region DNA binding (GO:2000679)	1/19	0.242432	0.388184	0	0	3.78547	5.36413	IGF1
positive regulation of neuron apoptotic process (GO:0043525)	1/19	0.242432	0.388184	0	0	3.78547	5.36413	MCL1
positive regulation of axon extension (GO:0045773)	1/19	0.242432	0.388184	0	0	3.78547	5.36413	NRP1
cellular response to reactive oxygen species (GO:0034614)	2/65	0.242894	0.388254	0	0	2.16567	3.06471	PRDX5;RHOB
regulation of cell division (GO:0051302)	2/65	0.242894	0.388254	0	0	2.16567	3.06471	SFRP2;MYC
positive regulation of protein serine/threonine kinase activity (GO:0071902)	3/118	0.244877	0.391087	0	0	1.78109	2.506	PPP2CA;CCNL1;RHOA
JNK cascade (GO:0007254)	2/66	0.248268	0.394916	0	0	2.13173	2.97002	UBC;TRIB1
brain development (GO:0007420)	3/119	0.248752	0.394916	0	0	1.76565	2.45655	THRA;RAB18;AGTR2
regulation of vacuole organization (GO:0044088)	1/20	0.253427	0.394916	0	0	3.58605	4.92249	ANXA2
cell projection assembly (GO:0030031)	1/20	0.253427	0.394916	0	0	3.58605	4.92249	RHOJ
hydrogen peroxide metabolic process (GO:0042743)	1/20	0.253427	0.394916	0	0	3.58605	4.92249	PRDX5
proteoglycan metabolic process (GO:0006029)	1/20	0.253427	0.394916	0	0	3.58605	4.92249	IGF1
ureteric bud morphogenesis (GO:0060675)	1/20	0.253427	0.394916	0	0	3.58605	4.92249	MYC
negative regulation of macromolecule biosynthetic process (GO:0010558)	1/20	0.253427	0.394916	0	0	3.58605	4.92249	SELENOS
viral budding via host ESCRT complex (GO:0039702)	1/20	0.253427	0.394916	0	0	3.58605	4.92249	CHMP4B
synapsis (GO:0007129)	1/20	0.253427	0.394916	0	0	3.58605	4.92249	P3H4
embryonic digestive tract development (GO:0048566)	1/20	0.253427	0.394916	0	0	3.58605	4.92249	RARRES2
response to progesterone (GO:0032570)	1/20	0.253427	0.394916	0	0	3.58605	4.92249	THBS1
error-prone translesion synthesis (GO:0042276)	1/20	0.253427	0.394916	0	0	3.58605	4.92249	UBC
axon extension (GO:0048675)	1/20	0.253427	0.394916	0	0	3.58605	4.92249	NRP1
regulation of anoikis (GO:2000209)	1/20	0.253427	0.394916	0	0	3.58605	4.92249	MCL1
regulation of cell development (GO:0060284)	1/20	0.253427	0.394916	0	0	3.58605	4.92249	RHEB
glial cell development (GO:0021782)	1/20	0.253427	0.394916	0	0	3.58605	4.92249	APP
striated muscle cell development (GO:0055002)	1/20	0.253427	0.394916	0	0	3.58605	4.92249	IGF1
regulation of response to cytokine stimulus (GO:0060759)	1/20	0.253427	0.394916	0	0	3.58605	4.92249	KLF4
branching involved in ureteric bud morphogenesis (GO:0001658)	1/20	0.253427	0.394916	0	0	3.58605	4.92249	MYC
dorsal/ventral pattern formation (GO:0009953)	1/20	0.253427	0.394916	0	0	3.58605	4.92249	NBL1
vesicle cytoskeletal trafficking (GO:0099518)	1/20	0.253427	0.394916	0	0	3.58605	4.92249	RAB1A
negative regulation of interferon-gamma production (GO:0032689)	1/20	0.253427	0.394916	0	0	3.58605	4.92249	AXL
negative regulation of protein serine/threonine kinase activity (GO:0071901)	2/67	0.253647	0.394916	0	0	2.09882	2.87919	DUSP1;SPRY2
positive regulation of synaptic transmission (GO:0050806)	2/67	0.253647	0.394916	0	0	2.09882	2.87919	APP;NPTN
extrinsic apoptotic signaling pathway (GO:0097191)	2/67	0.253647	0.394916	0	0	2.09882	2.87919	TNFRSF1A;MCL1
regulation of cyclin-dependent protein serine/threonine kinase activity (GO:0000079)	2/67	0.253647	0.394916	0	0	2.09882	2.87919	SERTAD1;CCNL1
positive regulation of autophagy (GO:0010508)	2/67	0.253647	0.394916	0	0	2.09882	2.87919	TMEM59;DCN
cellular response to UV (GO:0034644)	2/67	0.253647	0.394916	0	0	2.09882	2.87919	MYC;CRIP1
regulation of protein localization to plasma membrane (GO:1903076)	2/67	0.253647	0.394916	0	0	2.09882	2.87919	TMEM59;ARF6
stimulatory C-type lectin receptor signaling pathway (GO:0002223)	3/121	0.25653	0.398737	0	0	1.73555	2.36123	NFKBIA;UBC;BCL10
regulation of cell differentiation (GO:0045595)	3/121	0.25653	0.398737	0	0	1.73555	2.36123	PPP2CA;KLF4;JUNB
negative regulation of phosphatase activity (GO:0010923)	2/68	0.259028	0.402283	0	0	2.06692	2.79204	PPP1R15A;SPRED1
hyaluronan metabolic process (GO:0030212)	1/21	0.264263	0.403338	0	0	3.40657	4.5335	CD44
positive regulation of cellular component movement (GO:0051272)	1/21	0.264263	0.403338	0	0	3.40657	4.5335	CAVIN1
dendritic cell differentiation (GO:0097028)	1/21	0.264263	0.403338	0	0	3.40657	4.5335	AXL
cortical actin cytoskeleton organization (GO:0030866)	1/21	0.264263	0.403338	0	0	3.40657	4.5335	ARF6
energy reserve metabolic process (GO:0006112)	1/21	0.264263	0.403338	0	0	3.40657	4.5335	MYC
positive regulation of T cell mediated immunity (GO:0002711)	1/21	0.264263	0.403338	0	0	3.40657	4.5335	B2M
regulation of cardiac muscle hypertrophy (GO:0010611)	1/21	0.264263	0.403338	0	0	3.40657	4.5335	IGF1
positive regulation of translational initiation (GO:0045948)	1/21	0.264263	0.403338	0	0	3.40657	4.5335	PPP1R15A
positive regulation of lamellipodium organization (GO:1902745)	1/21	0.264263	0.403338	0	0	3.40657	4.5335	ARPC2
negative regulation of cytokine biosynthetic process (GO:0042036)	1/21	0.264263	0.403338	0	0	3.40657	4.5335	KLF4
regulation of macrophage activation (GO:0043030)	1/21	0.264263	0.403338	0	0	3.40657	4.5335	THBS1
branched-chain amino acid catabolic process (GO:0009083)	1/21	0.264263	0.403338	0	0	3.40657	4.5335	ACAT1
negative regulation of protein tyrosine kinase activity (GO:0061099)	1/21	0.264263	0.403338	0	0	3.40657	4.5335	ERRFI1
positive regulation of BMP signaling pathway (GO:0030513)	1/21	0.264263	0.403338	0	0	3.40657	4.5335	CYR61
ventricular septum morphogenesis (GO:0060412)	1/21	0.264263	0.403338	0	0	3.40657	4.5335	CITED2
negative regulation of viral process (GO:0048525)	1/21	0.264263	0.403338	0	0	3.40657	4.5335	IFITM3
protein-DNA complex disassembly (GO:0032986)	1/21	0.264263	0.403338	0	0	3.40657	4.5335	MYC
long-term synaptic potentiation (GO:0060291)	1/21	0.264263	0.403338	0	0	3.40657	4.5335	NPTN
positive regulation of receptor internalization (GO:0002092)	1/21	0.264263	0.403338	0	0	3.40657	4.5335	CD63
embryonic skeletal system development (GO:0048706)	1/21	0.264263	0.403338	0	0	3.40657	4.5335	COL1A1
hepaticobiliary system development (GO:0061008)	1/21	0.264263	0.403338	0	0	3.40657	4.5335	CITED2
innate immune response activating cell surface receptor signaling pathway (GO:0002220)	3/124	0.268258	0.409099	0	0	1.69226	2.22668	NFKBIA;UBC;BCL10
stress-activated protein kinase signaling cascade (GO:0031098)	2/70	0.269792	0.410429	0	0	2.00592	2.62797	NRK;UBC
interferon-gamma-mediated signaling pathway (GO:0060333)	2/70	0.269792	0.410429	0	0	2.00592	2.62797	B2M;CD44
negative regulation of developmental process (GO:0051093)	2/70	0.269792	0.410429	0	0	2.00592	2.62797	CST3;ANXA2
protein dephosphorylation (GO:0006470)	3/125	0.272182	0.412539	0	0	1.6783	2.18395	PPP1R15A;PPP2CA;DUSP1
regulation of calcium ion import (GO:0090279)	1/22	0.274943	0.412539	0	0	3.24419	4.18888	CCL2
negative regulation of protein polymerization (GO:0032272)	1/22	0.274943	0.412539	0	0	3.24419	4.18888	MYADM
cellular response to nerve growth factor stimulus (GO:1990090)	1/22	0.274943	0.412539	0	0	3.24419	4.18888	RAP1A
negative regulation of cell cycle G1/S phase transition (GO:1902807)	1/22	0.274943	0.412539	0	0	3.24419	4.18888	KLF4
peripheral nervous system development (GO:0007422)	1/22	0.274943	0.412539	0	0	3.24419	4.18888	PMP22
regulation of transcription from RNA polymerase III promoter (GO:0006359)	1/22	0.274943	0.412539	0	0	3.24419	4.18888	PRDX5
protein localization to cell surface (GO:0034394)	1/22	0.274943	0.412539	0	0	3.24419	4.18888	ARF6
nucleotide-excision repair, DNA duplex unwinding (GO:0000717)	1/22	0.274943	0.412539	0	0	3.24419	4.18888	UBC
STAT cascade (GO:0097696)	1/22	0.274943	0.412539	0	0	3.24419	4.18888	CCL2
branched-chain amino acid metabolic process (GO:0009081)	1/22	0.274943	0.412539	0	0	3.24419	4.18888	ACAT1
regulation of membrane protein ectodomain proteolysis (GO:0051043)	1/22	0.274943	0.412539	0	0	3.24419	4.18888	TIMP2
regulation of ERBB signaling pathway (GO:1901184)	1/22	0.274943	0.412539	0	0	3.24419	4.18888	HBEGF
cellular response to unfolded protein (GO:0034620)	1/22	0.274943	0.412539	0	0	3.24419	4.18888	HSPA5
viral genome replication (GO:0019079)	1/22	0.274943	0.412539	0	0	3.24419	4.18888	CCL2
regulation of monocyte chemotaxis (GO:0090025)	1/22	0.274943	0.412539	0	0	3.24419	4.18888	NBL1
regulation of cation channel activity (GO:2001257)	2/71	0.275174	0.412539	0	0	1.97675	2.5507	APP;AHNAK
response to insulin (GO:0032868)	2/71	0.275174	0.412539	0	0	1.97675	2.5507	SELENOS;IGF1
vesicle organization (GO:0016050)	3/127	0.280047	0.418495	0	0	1.65106	2.10147	ANXA2;SEC22B;S100A10
negative regulation of response to stimulus (GO:0048585)	3/127	0.280047	0.418495	0	0	1.65106	2.10147	AXL;IGFBP3;KLF4
protein lipidation (GO:0006497)	3/127	0.280047	0.418495	0	0	1.65106	2.10147	DPM3;LY6H;SELENOK
non-canonical Wnt signaling pathway (GO:0035567)	3/127	0.280047	0.418495	0	0	1.65106	2.10147	SFRP2;UBC;RHOA
regulation of phosphatase activity (GO:0010921)	2/72	0.280554	0.418915	0	0	1.94841	2.47641	PPP1R2;SPRED1
regulation of protein processing (GO:0070613)	3/128	0.283988	0.420193	0	0	1.63777	2.06167	TMEM59;SERPINE2;CD81
negative regulation of viral transcription (GO:0032897)	1/23	0.285468	0.420193	0	0	3.09657	3.88194	IFITM3
nucleotide-excision repair, DNA gap filling (GO:0006297)	1/23	0.285468	0.420193	0	0	3.09657	3.88194	UBC
regulation of transcription elongation from RNA polymerase II promoter (GO:0034243)	1/23	0.285468	0.420193	0	0	3.09657	3.88194	ELOC
positive regulation of protein oligomerization (GO:0032461)	1/23	0.285468	0.420193	0	0	3.09657	3.88194	RHOC
cellular amino acid catabolic process (GO:0009063)	1/23	0.285468	0.420193	0	0	3.09657	3.88194	ACAT1
nucleotide-excision repair, DNA damage recognition (GO:0000715)	1/23	0.285468	0.420193	0	0	3.09657	3.88194	UBC
positive regulation of ATP metabolic process (GO:1903580)	1/23	0.285468	0.420193	0	0	3.09657	3.88194	IGF1
negative regulation of signal transduction in absence of ligand (GO:1901099)	1/23	0.285468	0.420193	0	0	3.09657	3.88194	MCL1
negative regulation of extrinsic apoptotic signaling pathway in absence of ligand (GO:2001240)	1/23	0.285468	0.420193	0	0	3.09657	3.88194	MCL1
protein localization to Golgi apparatus (GO:0034067)	1/23	0.285468	0.420193	0	0	3.09657	3.88194	ARL1
negative regulation of transcription factor import into nucleus (GO:0042992)	1/23	0.285468	0.420193	0	0	3.09657	3.88194	NFKBIA
positive regulation of monooxygenase activity (GO:0032770)	1/23	0.285468	0.420193	0	0	3.09657	3.88194	AGTR2
regulation of cell size (GO:0008361)	1/23	0.285468	0.420193	0	0	3.09657	3.88194	RHOA
viral budding (GO:0046755)	1/23	0.285468	0.420193	0	0	3.09657	3.88194	CHMP4B
positive regulation of inflammatory response (GO:0050729)	2/73	0.28593	0.420193	0	0	1.92087	2.40495	NFKBIA;TNFRSF1A
B cell activation (GO:0042113)	2/73	0.28593	0.420193	0	0	1.92087	2.40495	KLF6;DNAJB9
lymphocyte differentiation (GO:0030098)	2/73	0.28593	0.420193	0	0	1.92087	2.40495	KLF6;DNAJB9
canonical Wnt signaling pathway (GO:0060070)	2/73	0.28593	0.420193	0	0	1.92087	2.40495	SFRP2;MYC
chloride transport (GO:0006821)	2/73	0.28593	0.420193	0	0	1.92087	2.40495	FXYD1;CLIC1
negative regulation of gene expression (GO:0010629)	11/618	0.286507	0.420709	0	0	1.2408	1.55099	APP;BTG2;NDUFA13;DAP;SFRP2;THRA;CITED2;ERP29;MYADM;RBBP7;KLF4
positive regulation of defense response (GO:0031349)	2/74	0.291303	0.427412	0	0	1.8941	2.33617	NFKBIA;TNFRSF1A
negative regulation of protein localization to membrane (GO:1905476)	1/24	0.29584	0.42799	0	0	2.96179	3.60727	TMEM59
negative regulation of cytoskeleton organization (GO:0051494)	1/24	0.29584	0.42799	0	0	2.96179	3.60727	MYADM
regulation of chromosome organization (GO:0033044)	1/24	0.29584	0.42799	0	0	2.96179	3.60727	MYC
negative regulation of G1/S transition of mitotic cell cycle (GO:2000134)	1/24	0.29584	0.42799	0	0	2.96179	3.60727	KLF4
negative regulation of developmental growth (GO:0048640)	1/24	0.29584	0.42799	0	0	2.96179	3.60727	RTN4
camera-type eye development (GO:0043010)	1/24	0.29584	0.42799	0	0	2.96179	3.60727	FBN1
positive regulation of DNA-templated transcription, elongation (GO:0032786)	1/24	0.29584	0.42799	0	0	2.96179	3.60727	ELOC
eosinophil chemotaxis (GO:0048245)	1/24	0.29584	0.42799	0	0	2.96179	3.60727	CCL2
eosinophil migration (GO:0072677)	1/24	0.29584	0.42799	0	0	2.96179	3.60727	CCL2
chaperone mediated protein folding requiring cofactor (GO:0051085)	1/24	0.29584	0.42799	0	0	2.96179	3.60727	HSPA5
regulation of neuronal synaptic plasticity (GO:0048168)	1/24	0.29584	0.42799	0	0	2.96179	3.60727	APP
negative regulation of interleukin-6 production (GO:0032715)	1/24	0.29584	0.42799	0	0	2.96179	3.60727	SELENOS
mRNA splice site selection (GO:0006376)	1/24	0.29584	0.42799	0	0	2.96179	3.60727	CELF2
fatty acid derivative biosynthetic process (GO:1901570)	1/24	0.29584	0.42799	0	0	2.96179	3.60727	ACAT1
protein alpha-1,2-demannosylation (GO:0036508)	1/24	0.29584	0.42799	0	0	2.96179	3.60727	UBC
proteoglycan biosynthetic process (GO:0030166)	1/24	0.29584	0.42799	0	0	2.96179	3.60727	IGF1
negative regulation of T cell proliferation (GO:0042130)	1/24	0.29584	0.42799	0	0	2.96179	3.60727	CEBPB
cytoplasmic pattern recognition receptor signaling pathway (GO:0002753)	1/24	0.29584	0.42799	0	0	2.96179	3.60727	UBC
negative regulation of phosphorylation (GO:0042326)	2/75	0.29667	0.428523	0	0	1.86806	2.26994	IGFBP3;MYADM
gland development (GO:0048732)	2/75	0.29667	0.428523	0	0	1.86806	2.26994	THRA;CITED2
transforming growth factor beta receptor signaling pathway (GO:0007179)	2/76	0.302031	0.435326	0	0	1.84272	2.20615	UBC;RHOA
negative regulation of wound healing (GO:0061045)	1/25	0.306063	0.435326	0	0	2.83824	3.36037	SERPINE2
regulation of centrosome duplication (GO:0010824)	1/25	0.306063	0.435326	0	0	2.83824	3.36037	CHMP4B
regulation of voltage-gated calcium channel activity (GO:1901385)	1/25	0.306063	0.435326	0	0	2.83824	3.36037	AHNAK
regulation of spindle assembly (GO:0090169)	1/25	0.306063	0.435326	0	0	2.83824	3.36037	CHMP4B
regulation of telomere maintenance (GO:0032204)	1/25	0.306063	0.435326	0	0	2.83824	3.36037	MYC
nucleotide-binding domain, leucine rich repeat containing receptor signaling pathway (GO:0035872)	1/25	0.306063	0.435326	0	0	2.83824	3.36037	UBC
negative regulation of gene expression, epigenetic (GO:0045814)	1/25	0.306063	0.435326	0	0	2.83824	3.36037	RBBP7
in utero embryonic development (GO:0001701)	1/25	0.306063	0.435326	0	0	2.83824	3.36037	RARRES2
regulation of lamellipodium assembly (GO:0010591)	1/25	0.306063	0.435326	0	0	2.83824	3.36037	ARPC2
positive regulation of glucose transport (GO:0010828)	1/25	0.306063	0.435326	0	0	2.83824	3.36037	IGF1
regulation of glucose metabolic process (GO:0010906)	1/25	0.306063	0.435326	0	0	2.83824	3.36037	SELENOS
modulation of excitatory postsynaptic potential (GO:0098815)	1/25	0.306063	0.435326	0	0	2.83824	3.36037	APP
regulation of viral release from host cell (GO:1902186)	1/25	0.306063	0.435326	0	0	2.83824	3.36037	CHMP4B
peptide hormone secretion (GO:0030072)	1/25	0.306063	0.435326	0	0	2.83824	3.36037	RAB1A
regulation of nervous system development (GO:0051960)	1/25	0.306063	0.435326	0	0	2.83824	3.36037	RTN4
peptidyl-tyrosine dephosphorylation (GO:0035335)	1/25	0.306063	0.435326	0	0	2.83824	3.36037	DUSP1
regulation of vascular smooth muscle cell proliferation (GO:1904705)	1/25	0.306063	0.435326	0	0	2.83824	3.36037	IGF1
positive regulation of embryonic development (GO:0040019)	1/25	0.306063	0.435326	0	0	2.83824	3.36037	IGF1
positive regulation of peptidyl-threonine phosphorylation (GO:0010800)	1/25	0.306063	0.435326	0	0	2.83824	3.36037	APP
response to ionizing radiation (GO:0010212)	2/77	0.307385	0.436873	0	0	1.81806	2.14468	MYC;RHOB
phagocytosis (GO:0006909)	3/135	0.311678	0.442635	0	0	1.55036	1.80739	GSN;AXL;TXNDC5
negative regulation of cell communication (GO:0010648)	2/78	0.312732	0.443454	0	0	1.79404	2.08541	AXL;IGFBP3
fibroblast growth factor receptor signaling pathway (GO:0008543)	2/78	0.312732	0.443454	0	0	1.79404	2.08541	SPRED1;UBC
positive regulation of cyclin-dependent protein kinase activity (GO:1904031)	1/26	0.316138	0.445565	0	0	2.72457	3.13755	CCNL1
response to gamma radiation (GO:0010332)	1/26	0.316138	0.445565	0	0	2.72457	3.13755	MYC
regulation of transcription regulatory region DNA binding (GO:2000677)	1/26	0.316138	0.445565	0	0	2.72457	3.13755	IGF1
regulation of centrosome cycle (GO:0046605)	1/26	0.316138	0.445565	0	0	2.72457	3.13755	CHMP4B
response to ketone (GO:1901654)	1/26	0.316138	0.445565	0	0	2.72457	3.13755	THBS1
fat-soluble vitamin metabolic process (GO:0006775)	1/26	0.316138	0.445565	0	0	2.72457	3.13755	VKORC1
GPI anchor metabolic process (GO:0006505)	1/26	0.316138	0.445565	0	0	2.72457	3.13755	DPM3
endocrine system development (GO:0035270)	1/26	0.316138	0.445565	0	0	2.72457	3.13755	THRA
protein deubiquitination (GO:0016579)	5/257	0.317143	0.446643	0	0	1.35464	1.55567	SNX3;NFKBIA;MYC;UBC;RHOA
anaphase-promoting complex-dependent catabolic process (GO:0031145)	2/79	0.318069	0.446931	0	0	1.77065	2.02826	UBE2S;UBC
activation of cysteine-type endopeptidase activity involved in apoptotic process (GO:0006919)	2/79	0.318069	0.446931	0	0	1.77065	2.02826	MTCH1;DAP
cell-cell junction assembly (GO:0007043)	2/79	0.318069	0.446931	0	0	1.77065	2.02826	RHOC;RHOA
positive regulation of transferase activity (GO:0051347)	3/137	0.31961	0.448757	0	0	1.52707	1.74186	AXL;MYC;KLF4
ERBB signaling pathway (GO:0038127)	2/80	0.323396	0.452019	0	0	1.74786	1.97312	UBC;HBEGF
negative regulation of cellular macromolecule biosynthetic process (GO:2000113)	9/512	0.325976	0.452019	0	0	1.223	1.3709	BTG2;NDUFA13;DAP;SFRP2;SELENOS;THRA;CITED2;KLF4;S100A11
regulation of calcium ion transmembrane transporter activity (GO:1901019)	1/27	0.326066	0.452019	0	0	2.61964	2.93571	AHNAK
mRNA polyadenylation (GO:0006378)	1/27	0.326066	0.452019	0	0	2.61964	2.93571	APP
regulation of intracellular steroid hormone receptor signaling pathway (GO:0033143)	1/27	0.326066	0.452019	0	0	2.61964	2.93571	UFM1
positive regulation of lipid kinase activity (GO:0090218)	1/27	0.326066	0.452019	0	0	2.61964	2.93571	CD81
peptidyl-glutamic acid modification (GO:0018200)	1/27	0.326066	0.452019	0	0	2.61964	2.93571	VKORC1
endocytic recycling (GO:0032456)	1/27	0.326066	0.452019	0	0	2.61964	2.93571	ARF6
negative regulation of small GTPase mediated signal transduction (GO:0051058)	1/27	0.326066	0.452019	0	0	2.61964	2.93571	SPRY2
regulation of extrinsic apoptotic signaling pathway in absence of ligand (GO:2001239)	1/27	0.326066	0.452019	0	0	2.61964	2.93571	MCL1
transition metal ion transport (GO:0000041)	1/27	0.326066	0.452019	0	0	2.61964	2.93571	ATOX1
negative regulation of cell-matrix adhesion (GO:0001953)	1/27	0.326066	0.452019	0	0	2.61964	2.93571	THBS1
extrinsic apoptotic signaling pathway via death domain receptors (GO:0008625)	1/27	0.326066	0.452019	0	0	2.61964	2.93571	TNFRSF1A
regulation of protein transport (GO:0051223)	1/27	0.326066	0.452019	0	0	2.61964	2.93571	SNX3
cargo loading into vesicle (GO:0035459)	1/27	0.326066	0.452019	0	0	2.61964	2.93571	RAB1A
regulation of autophagy of mitochondrion (GO:1903146)	1/27	0.326066	0.452019	0	0	2.61964	2.93571	CTSK
cellular response to topologically incorrect protein (GO:0035967)	1/27	0.326066	0.452019	0	0	2.61964	2.93571	HSPA5
protein modification by small protein removal (GO:0070646)	5/261	0.328534	0.454672	0	0	1.3332	1.484	SNX3;NFKBIA;MYC;UBC;RHOA
negative regulation of cell death (GO:0060548)	2/81	0.328714	0.454672	0	0	1.72565	1.9199	CHMP4B;CYR61
positive regulation of protein catabolic process (GO:0045732)	2/81	0.328714	0.454672	0	0	1.72565	1.9199	NDUFA13;SEC22B
response to lipid (GO:0033993)	3/140	0.331511	0.457063	0	0	1.4934	1.64886	TRIB1;JUNB;TNFRSF1A
positive regulation of Wnt signaling pathway (GO:0030177)	3/140	0.331511	0.457063	0	0	1.4934	1.64886	COL1A1;SFRP2;UBC
positive regulation of protein secretion (GO:0050714)	2/82	0.334019	0.457063	0	0	1.70399	1.86852	RGCC;IGF1
negative regulation of binding (GO:0051100)	2/82	0.334019	0.457063	0	0	1.70399	1.86852	NFKBIA;CTSZ
modification-dependent protein catabolic process (GO:0019941)	3/141	0.335477	0.457063	0	0	1.4825	1.61919	RNF11;UBE2S;UBC
RNA polyadenylation (GO:0043631)	1/28	0.335852	0.457063	0	0	2.52249	2.75225	APP
neuron projection extension (GO:1990138)	1/28	0.335852	0.457063	0	0	2.52249	2.75225	NRP1
cellular response to ketone (GO:1901655)	1/28	0.335852	0.457063	0	0	2.52249	2.75225	KLF9
cellular response to hydrogen peroxide (GO:0070301)	1/28	0.335852	0.457063	0	0	2.52249	2.75225	RHOB
negative regulation of homeostatic process (GO:0032845)	1/28	0.335852	0.457063	0	0	2.52249	2.75225	BCL10
carboxylic acid catabolic process (GO:0046395)	1/28	0.335852	0.457063	0	0	2.52249	2.75225	CD44
acute inflammatory response (GO:0002526)	1/28	0.335852	0.457063	0	0	2.52249	2.75225	CEBPB
regulation of receptor internalization (GO:0002090)	1/28	0.335852	0.457063	0	0	2.52249	2.75225	CD63
aerobic respiration (GO:0009060)	1/28	0.335852	0.457063	0	0	2.52249	2.75225	UQCRB
protein K11-linked ubiquitination (GO:0070979)	1/28	0.335852	0.457063	0	0	2.52249	2.75225	UBE2S
positive regulation of phospholipid metabolic process (GO:1903727)	1/28	0.335852	0.457063	0	0	2.52249	2.75225	CD81
regulation of NIK/NF-kappaB signaling (GO:1901222)	1/28	0.335852	0.457063	0	0	2.52249	2.75225	APP
positive regulation of calcium-mediated signaling (GO:0050850)	1/28	0.335852	0.457063	0	0	2.52249	2.75225	IGF1
regulation of defense response to virus by virus (GO:0050690)	1/28	0.335852	0.457063	0	0	2.52249	2.75225	B2M
ventricular septum development (GO:0003281)	1/28	0.335852	0.457063	0	0	2.52249	2.75225	CITED2
nucleotide-binding oligomerization domain containing signaling pathway (GO:0070423)	1/28	0.335852	0.457063	0	0	2.52249	2.75225	UBC
primary neural tube formation (GO:0014020)	1/28	0.335852	0.457063	0	0	2.52249	2.75225	BCL10
negative regulation of signaling (GO:0023057)	2/83	0.339313	0.461098	0	0	1.68287	1.8189	AXL;IGFBP3
negative regulation of neuron death (GO:1901215)	2/83	0.339313	0.461098	0	0	1.68287	1.8189	CHMP4B;CCL2
protein modification process (GO:0036211)	2/84	0.344593	0.464072	0	0	1.66226	1.77096	LOX;UBE2S
regulation of neuron differentiation (GO:0045664)	2/84	0.344593	0.464072	0	0	1.66226	1.77096	NBL1;RHOA
nucleotide-excision repair, preincision complex assembly (GO:0006294)	1/29	0.345495	0.464072	0	0	2.43228	2.58497	UBC
regulation of macrophage derived foam cell differentiation (GO:0010743)	1/29	0.345495	0.464072	0	0	2.43228	2.58497	NFKBIA
TRIF-dependent toll-like receptor signaling pathway (GO:0035666)	1/29	0.345495	0.464072	0	0	2.43228	2.58497	UBC
tube closure (GO:0060606)	1/29	0.345495	0.464072	0	0	2.43228	2.58497	BCL10
lung development (GO:0030324)	1/29	0.345495	0.464072	0	0	2.43228	2.58497	ERRFI1
determination of bilateral symmetry (GO:0009855)	1/29	0.345495	0.464072	0	0	2.43228	2.58497	CITED2
negative regulation of Notch signaling pathway (GO:0045746)	1/29	0.345495	0.464072	0	0	2.43228	2.58497	UBC
lysosome localization (GO:0032418)	1/29	0.345495	0.464072	0	0	2.43228	2.58497	S100A13
negative regulation of lymphocyte proliferation (GO:0050672)	1/29	0.345495	0.464072	0	0	2.43228	2.58497	CEBPB
coenzyme biosynthetic process (GO:0009108)	1/29	0.345495	0.464072	0	0	2.43228	2.58497	ACAT1
regulation of activated T cell proliferation (GO:0046006)	1/29	0.345495	0.464072	0	0	2.43228	2.58497	IGF1
positive regulation of epidermal growth factor receptor signaling pathway (GO:0045742)	1/29	0.345495	0.464072	0	0	2.43228	2.58497	UBC
MyD88-dependent toll-like receptor signaling pathway (GO:0002755)	1/29	0.345495	0.464072	0	0	2.43228	2.58497	UBC
regulation of myoblast differentiation (GO:0045661)	1/29	0.345495	0.464072	0	0	2.43228	2.58497	IGFBP3
negative regulation of stress-activated MAPK cascade (GO:0032873)	1/30	0.354999	0.469377	0	0	2.34829	2.43198	MYC
beta-catenin-TCF complex assembly (GO:1904837)	1/30	0.354999	0.469377	0	0	2.34829	2.43198	MYC
connective tissue development (GO:0061448)	1/30	0.354999	0.469377	0	0	2.34829	2.43198	CD44
cellular response to drug (GO:0035690)	1/30	0.354999	0.469377	0	0	2.34829	2.43198	MYC
negative regulation of secretion by cell (GO:1903531)	1/30	0.354999	0.469377	0	0	2.34829	2.43198	ERP29
activation of protein kinase B activity (GO:0032148)	1/30	0.354999	0.469377	0	0	2.34829	2.43198	IGF1
multivesicular body assembly (GO:0036258)	1/30	0.354999	0.469377	0	0	2.34829	2.43198	CHMP4B
protein palmitoylation (GO:0018345)	1/30	0.354999	0.469377	0	0	2.34829	2.43198	SELENOK
fatty-acyl-CoA biosynthetic process (GO:0046949)	1/30	0.354999	0.469377	0	0	2.34829	2.43198	ACAT1
regulation of cell adhesion mediated by integrin (GO:0033628)	1/30	0.354999	0.469377	0	0	2.34829	2.43198	SFRP2
regulation of cation transmembrane transport (GO:1904062)	1/30	0.354999	0.469377	0	0	2.34829	2.43198	CD63
MyD88-independent toll-like receptor signaling pathway (GO:0002756)	1/30	0.354999	0.469377	0	0	2.34829	2.43198	UBC
regulation of intracellular estrogen receptor signaling pathway (GO:0033146)	1/30	0.354999	0.469377	0	0	2.34829	2.43198	UFM1
protein localization to lysosome (GO:0061462)	1/30	0.354999	0.469377	0	0	2.34829	2.43198	CD81
phosphatidylinositol 3-kinase signaling (GO:0014065)	1/30	0.354999	0.469377	0	0	2.34829	2.43198	IGF1
artery morphogenesis (GO:0048844)	1/30	0.354999	0.469377	0	0	2.34829	2.43198	NRP1
ATP-dependent chromatin remodeling (GO:0043044)	1/30	0.354999	0.469377	0	0	2.34829	2.43198	SPTY2D1
positive regulation of B cell proliferation (GO:0030890)	1/30	0.354999	0.469377	0	0	2.34829	2.43198	CD81
nuclear envelope organization (GO:0006998)	1/30	0.354999	0.469377	0	0	2.34829	2.43198	CHMP4B
CENP-A containing nucleosome assembly (GO:0034080)	1/30	0.354999	0.469377	0	0	2.34829	2.43198	RBBP7
CENP-A containing chromatin organization (GO:0061641)	1/30	0.354999	0.469377	0	0	2.34829	2.43198	RBBP7
regulation of sodium ion transmembrane transport (GO:1902305)	1/30	0.354999	0.469377	0	0	2.34829	2.43198	FXYD1
protein modification by small protein conjugation (GO:0032446)	7/398	0.356295	0.470755	0	0	1.22214	1.26124	RNF11;UFM1;SELENOS;UBE2S;UBC;BCL10;ELOC
negative regulation of canonical Wnt signaling pathway (GO:0090090)	3/148	0.363188	0.476676	0	0	1.41043	1.42853	SFRP2;UBC;BICC1
regulation of dendritic spine development (GO:0060998)	1/31	0.364366	0.476676	0	0	2.2699	2.29168	ARF6
negative regulation of tumor necrosis factor superfamily cytokine production (GO:1903556)	1/31	0.364366	0.476676	0	0	2.2699	2.29168	SELENOS
organelle transport along microtubule (GO:0072384)	1/31	0.364366	0.476676	0	0	2.2699	2.29168	RAB1A
regulation of protein tyrosine kinase activity (GO:0061097)	1/31	0.364366	0.476676	0	0	2.2699	2.29168	APP
multivesicular body organization (GO:0036257)	1/31	0.364366	0.476676	0	0	2.2699	2.29168	CHMP4B
positive regulation of viral genome replication (GO:0045070)	1/31	0.364366	0.476676	0	0	2.2699	2.29168	PPIB
regulation of protein autophosphorylation (GO:0031952)	1/31	0.364366	0.476676	0	0	2.2699	2.29168	ERRFI1
positive regulation of interleukin-1 beta production (GO:0032731)	1/31	0.364366	0.476676	0	0	2.2699	2.29168	EGR1
lysosome organization (GO:0007040)	1/31	0.364366	0.476676	0	0	2.2699	2.29168	TMEM165
termination of RNA polymerase I transcription (GO:0006363)	1/31	0.364366	0.476676	0	0	2.2699	2.29168	CAVIN1
regulation of cytokine secretion (GO:0050707)	1/31	0.364366	0.476676	0	0	2.2699	2.29168	RGCC
positive regulation of bone mineralization (GO:0030501)	1/31	0.364366	0.476676	0	0	2.2699	2.29168	ATRAID
protein destabilization (GO:0031648)	1/31	0.364366	0.476676	0	0	2.2699	2.29168	GSN
Wnt signaling pathway, planar cell polarity pathway (GO:0060071)	2/88	0.365572	0.477917	0	0	1.58463	1.5946	UBC;RHOA
heart development (GO:0007507)	3/149	0.367135	0.479623	0	0	1.4007	1.40353	CITED2;CRIP1;FBN1
regulation of establishment of planar polarity (GO:0090175)	2/89	0.370778	0.482638	0	0	1.56633	1.55404	UBC;RHOA
regulation of canonical Wnt signaling pathway (GO:0060828)	4/213	0.372815	0.482638	0	0	1.30498	1.28759	COL1A1;SFRP2;UBC;BICC1
regulation of translation (GO:0006417)	4/213	0.372815	0.482638	0	0	1.30498	1.28759	APP;BTG2;EIF5;THBS1
response to zinc ion (GO:0010043)	1/32	0.373597	0.482638	0	0	2.19656	2.16269	CRIP1
regulation of glutamate receptor signaling pathway (GO:1900449)	1/32	0.373597	0.482638	0	0	2.19656	2.16269	APP
cellular response to glucagon stimulus (GO:0071377)	1/32	0.373597	0.482638	0	0	2.19656	2.16269	GNB2
chromatin remodeling at centromere (GO:0031055)	1/32	0.373597	0.482638	0	0	2.19656	2.16269	RBBP7
microtubule bundle formation (GO:0001578)	1/32	0.373597	0.482638	0	0	2.19656	2.16269	CAPN6
regulation of potassium ion transmembrane transport (GO:1901379)	1/32	0.373597	0.482638	0	0	2.19656	2.16269	CD63
negative regulation of receptor activity (GO:2000272)	1/32	0.373597	0.482638	0	0	2.19656	2.16269	ERRFI1
GPI anchor biosynthetic process (GO:0006506)	1/32	0.373597	0.482638	0	0	2.19656	2.16269	DPM3
positive regulation of TOR signaling (GO:0032008)	1/32	0.373597	0.482638	0	0	2.19656	2.16269	RHEB
mitochondrial transmembrane transport (GO:1990542)	1/32	0.373597	0.482638	0	0	2.19656	2.16269	NDUFA13
regulation of cell-cell adhesion (GO:0022407)	1/32	0.373597	0.482638	0	0	2.19656	2.16269	CITED2
vasculogenesis (GO:0001570)	1/32	0.373597	0.482638	0	0	2.19656	2.16269	SPRED1
global genome nucleotide-excision repair (GO:0070911)	1/32	0.373597	0.482638	0	0	2.19656	2.16269	UBC
regulation of transcription, DNA-templated (GO:0006355)	25/1598	0.375627	0.484688	0	0	1.08775	1.06508	NDUFA13;CEBPB;THRA;CITED2;TSHZ2;BCL10;SPTY2D1;PPP2CA;TCEAL8;MYC;ELOC;JUNB;EGR1;EDF1;IGF1;KLF4;KLF2;COL1A1;DAP;KLF6;SFRP2;KLF9;FOSB;ATF3;CREB5
cell-matrix adhesion (GO:0007160)	2/90	0.375966	0.484688	0	0	1.54845	1.51478	CD63;CD44
protein tetramerization (GO:0051262)	2/90	0.375966	0.484688	0	0	1.54845	1.51478	ANXA2;S100A10
protein-DNA complex assembly (GO:0065004)	2/91	0.381137	0.488283	0	0	1.53098	1.47678	UBC;SPTY2D1
glycogen metabolic process (GO:0005977)	1/33	0.382694	0.488283	0	0	2.12781	2.0438	UBC
activation of MAPKK activity (GO:0000186)	1/33	0.382694	0.488283	0	0	2.12781	2.0438	RAP1A
positive regulation of cytokine-mediated signaling pathway (GO:0001961)	1/33	0.382694	0.488283	0	0	2.12781	2.0438	AXL
negative regulation of mitochondrion organization (GO:0010823)	1/33	0.382694	0.488283	0	0	2.12781	2.0438	IGF1
neural tube closure (GO:0001843)	1/33	0.382694	0.488283	0	0	2.12781	2.0438	BCL10
positive regulation of calcium ion transport (GO:0051928)	1/33	0.382694	0.488283	0	0	2.12781	2.0438	CCL2
regulation of cell-substrate adhesion (GO:0010810)	1/33	0.382694	0.488283	0	0	2.12781	2.0438	RHOA
cellular response to glucose starvation (GO:0042149)	1/33	0.382694	0.488283	0	0	2.12781	2.0438	HSPA5
transcription initiation from RNA polymerase I promoter (GO:0006361)	1/33	0.382694	0.488283	0	0	2.12781	2.0438	CAVIN1
establishment or maintenance of epithelial cell apical/basal polarity (GO:0045197)	1/33	0.382694	0.488283	0	0	2.12781	2.0438	RHOA
positive regulation of biomineral tissue development (GO:0070169)	1/33	0.382694	0.488283	0	0	2.12781	2.0438	ATRAID
transcription from RNA polymerase I promoter (GO:0006360)	1/33	0.382694	0.488283	0	0	2.12781	2.0438	CAVIN1
regulation of neurotransmitter receptor activity (GO:0099601)	1/33	0.382694	0.488283	0	0	2.12781	2.0438	APP
regulation of interleukin-12 production (GO:0032655)	1/33	0.382694	0.488283	0	0	2.12781	2.0438	THBS1
central nervous system development (GO:0007417)	4/217	0.385947	0.491759	0	0	1.28021	1.21883	VCAN;THRA;RAB18;AGTR2
protein oligomerization (GO:0051259)	4/217	0.385947	0.491759	0	0	1.28021	1.21883	AHNAK;DPYSL3;CHMP4B;BCL10
epithelial tube morphogenesis (GO:0060562)	1/34	0.39166	0.495978	0	0	2.06323	1.93399	RHOB
negative regulation of DNA binding (GO:0043392)	1/34	0.39166	0.495978	0	0	2.06323	1.93399	NFKBIA
positive regulation of muscle cell differentiation (GO:0051149)	1/34	0.39166	0.495978	0	0	2.06323	1.93399	IGFBP3
positive regulation of cytokinesis (GO:0032467)	1/34	0.39166	0.495978	0	0	2.06323	1.93399	RHOA
negative regulation of T cell activation (GO:0050868)	1/34	0.39166	0.495978	0	0	2.06323	1.93399	CEBPB
regulation of axon extension (GO:0030516)	1/34	0.39166	0.495978	0	0	2.06323	1.93399	RTN4
regulation of insulin receptor signaling pathway (GO:0046626)	1/34	0.39166	0.495978	0	0	2.06323	1.93399	IGF1
positive regulation of chemokine production (GO:0032722)	1/34	0.39166	0.495978	0	0	2.06323	1.93399	EGR1
response to glucagon (GO:0033762)	1/34	0.39166	0.495978	0	0	2.06323	1.93399	GNB2
regulation of cyclin-dependent protein kinase activity (GO:1904029)	1/35	0.400496	0.504419	0	0	2.00244	1.83234	SERTAD1
positive regulation of NIK/NF-kappaB signaling (GO:1901224)	1/35	0.400496	0.504419	0	0	2.00244	1.83234	APP
positive regulation of peptide secretion (GO:0002793)	1/35	0.400496	0.504419	0	0	2.00244	1.83234	IGF1
positive regulation of DNA replication (GO:0045740)	1/35	0.400496	0.504419	0	0	2.00244	1.83234	IGF1
negative regulation of protein complex assembly (GO:0031333)	1/35	0.400496	0.504419	0	0	2.00244	1.83234	THRA
regulation of mitotic spindle organization (GO:0060236)	1/35	0.400496	0.504419	0	0	2.00244	1.83234	CHMP4B
negative regulation of tumor necrosis factor production (GO:0032720)	1/35	0.400496	0.504419	0	0	2.00244	1.83234	SELENOS
neural crest cell development (GO:0014032)	1/35	0.400496	0.504419	0	0	2.00244	1.83234	SEMA3C
regulation of heart contraction (GO:0008016)	2/95	0.401633	0.505508	0	0	1.46483	1.33624	CELF2;FXYD1
cellular metal ion homeostasis (GO:0006875)	2/96	0.406707	0.509859	0	0	1.44917	1.30376	ATOX1;TMEM165
regulation of potassium ion transport (GO:0043266)	1/36	0.409204	0.509859	0	0	1.94513	1.73806	CD63
protein acylation (GO:0043543)	1/36	0.409204	0.509859	0	0	1.94513	1.73806	SELENOK
actin polymerization or depolymerization (GO:0008154)	1/36	0.409204	0.509859	0	0	1.94513	1.73806	GSN
muscle cell differentiation (GO:0042692)	1/36	0.409204	0.509859	0	0	1.94513	1.73806	IGF1
regulation of nitric-oxide synthase activity (GO:0050999)	1/36	0.409204	0.509859	0	0	1.94513	1.73806	AGTR2
positive regulation of signaling (GO:0023056)	1/36	0.409204	0.509859	0	0	1.94513	1.73806	ANXA2
plasma membrane organization (GO:0007009)	1/36	0.409204	0.509859	0	0	1.94513	1.73806	COL5A1
endosome organization (GO:0007032)	1/36	0.409204	0.509859	0	0	1.94513	1.73806	SNX3
centromere complex assembly (GO:0034508)	1/36	0.409204	0.509859	0	0	1.94513	1.73806	RBBP7
negative regulation of blood coagulation (GO:0030195)	1/36	0.409204	0.509859	0	0	1.94513	1.73806	SERPINE2
inner mitochondrial membrane organization (GO:0007007)	1/36	0.409204	0.509859	0	0	1.94513	1.73806	NDUFA13
glutamate receptor signaling pathway (GO:0007215)	1/36	0.409204	0.509859	0	0	1.94513	1.73806	APP
regulation of cysteine-type endopeptidase activity (GO:2000116)	1/36	0.409204	0.509859	0	0	1.94513	1.73806	CST3
secondary alcohol biosynthetic process (GO:1902653)	1/36	0.409204	0.509859	0	0	1.94513	1.73806	ACAT1
positive regulation of cell growth (GO:0030307)	2/98	0.416793	0.517087	0	0	1.41884	1.24172	SFRP2;IGF1
positive regulation of receptor activity (GO:2000273)	1/37	0.417786	0.517087	0	0	1.891	1.65044	ANXA2
regulation of dendrite development (GO:0050773)	1/37	0.417786	0.517087	0	0	1.891	1.65044	ARF6
regulation of sodium ion transmembrane transporter activity (GO:2000649)	1/37	0.417786	0.517087	0	0	1.891	1.65044	FXYD1
protein K63-linked ubiquitination (GO:0070534)	1/37	0.417786	0.517087	0	0	1.891	1.65044	UBE2S
positive regulation of axonogenesis (GO:0050772)	1/37	0.417786	0.517087	0	0	1.891	1.65044	RHOA
negative regulation of G0 to G1 transition (GO:0070317)	1/37	0.417786	0.517087	0	0	1.891	1.65044	RBBP7
negative regulation of Ras protein signal transduction (GO:0046580)	1/37	0.417786	0.517087	0	0	1.891	1.65044	SPRY2
response to steroid hormone (GO:0048545)	1/37	0.417786	0.517087	0	0	1.891	1.65044	THBS1
nucleotide-excision repair, DNA incision, 5'-to lesion (GO:0006296)	1/37	0.417786	0.517087	0	0	1.891	1.65044	UBC
T cell receptor signaling pathway (GO:0050852)	3/163	0.421799	0.521366	0	0	1.27722	1.10253	NFKBIA;UBC;BCL10
small GTPase mediated signal transduction (GO:0007264)	2/99	0.421804	0.521366	0	0	1.40414	1.21207	RAB18;IGF1
positive regulation of neuron death (GO:1901216)	1/38	0.426244	0.525456	0	0	1.8398	1.56888	EGR1
mitochondrion disassembly (GO:0061726)	1/38	0.426244	0.525456	0	0	1.8398	1.56888	FUNDC2
regulation of cellular amide metabolic process (GO:0034248)	1/38	0.426244	0.525456	0	0	1.8398	1.56888	APP
retina homeostasis (GO:0001895)	1/38	0.426244	0.525456	0	0	1.8398	1.56888	B2M
metal ion transport (GO:0030001)	2/101	0.431759	0.531902	0	0	1.37563	1.15538	SGK1;ATOX1
regulation of extrinsic apoptotic signaling pathway via death domain receptors (GO:1902041)	1/39	0.434579	0.532202	0	0	1.79129	1.49282	THBS1
positive regulation of phagocytosis (GO:0050766)	1/39	0.434579	0.532202	0	0	1.79129	1.49282	CCL2
positive regulation of reactive oxygen species metabolic process (GO:2000379)	1/39	0.434579	0.532202	0	0	1.79129	1.49282	THBS1
regulation of G0 to G1 transition (GO:0070316)	1/39	0.434579	0.532202	0	0	1.79129	1.49282	RBBP7
regulation of plasma membrane bounded cell projection assembly (GO:0120032)	1/39	0.434579	0.532202	0	0	1.79129	1.49282	ARF6
regulation of RNA metabolic process (GO:0051252)	1/39	0.434579	0.532202	0	0	1.79129	1.49282	AHNAK
DNA replication-independent nucleosome assembly (GO:0006336)	1/39	0.434579	0.532202	0	0	1.79129	1.49282	RBBP7
alpha-amino acid catabolic process (GO:1901606)	1/39	0.434579	0.532202	0	0	1.79129	1.49282	ACAT1
cellular response to amino acid starvation (GO:0034198)	1/39	0.434579	0.532202	0	0	1.79129	1.49282	DAP
plasma membrane invagination (GO:0099024)	2/103	0.441622	0.536956	0	0	1.34825	1.10193	GSN;RHOA
negative regulation of transport (GO:0051051)	1/40	0.442794	0.536956	0	0	1.74528	1.42179	SNX3
nucleotide-excision repair, DNA incision (GO:0033683)	1/40	0.442794	0.536956	0	0	1.74528	1.42179	UBC
regulation of cellular localization (GO:0060341)	1/40	0.442794	0.536956	0	0	1.74528	1.42179	GSN
sensory organ development (GO:0007423)	1/40	0.442794	0.536956	0	0	1.74528	1.42179	RAB18
autophagy of mitochondrion (GO:0000422)	1/40	0.442794	0.536956	0	0	1.74528	1.42179	FUNDC2
ameboidal-type cell migration (GO:0001667)	1/40	0.442794	0.536956	0	0	1.74528	1.42179	SEMA3C
positive regulation of Ras protein signal transduction (GO:0046579)	1/40	0.442794	0.536956	0	0	1.74528	1.42179	IGF1
sterol biosynthetic process (GO:0016126)	1/40	0.442794	0.536956	0	0	1.74528	1.42179	ACAT1
response to peptide hormone (GO:0043434)	1/40	0.442794	0.536956	0	0	1.74528	1.42179	IGF1
negative regulation of ERK1 and ERK2 cascade (GO:0070373)	1/40	0.442794	0.536956	0	0	1.74528	1.42179	SPRY2
regulation of release of cytochrome c from mitochondria (GO:0090199)	1/40	0.442794	0.536956	0	0	1.74528	1.42179	IGF1
neuron migration (GO:0001764)	1/40	0.442794	0.536956	0	0	1.74528	1.42179	NRP1
regulation of viral transcription (GO:0046782)	1/40	0.442794	0.536956	0	0	1.74528	1.42179	IFITM3
JAK-STAT cascade (GO:0007259)	1/40	0.442794	0.536956	0	0	1.74528	1.42179	CCL2
regulation of cellular response to stress (GO:0080135)	2/104	0.446518	0.540767	0	0	1.33497	1.07635	IER3;MCL1
phagocytosis, engulfment (GO:0006911)	2/104	0.446518	0.540767	0	0	1.33497	1.07635	GSN;THBS1
odontogenesis (GO:0042476)	1/41	0.450889	0.54323	0	0	1.70156	1.35535	COL1A1
regulation of phagocytosis (GO:0050764)	1/41	0.450889	0.54323	0	0	1.70156	1.35535	SNX3
peptide transport (GO:0015833)	1/41	0.450889	0.54323	0	0	1.70156	1.35535	RAP1A
DNA duplex unwinding (GO:0032508)	1/41	0.450889	0.54323	0	0	1.70156	1.35535	UBC
regulation of stress-activated MAPK cascade (GO:0032872)	1/41	0.450889	0.54323	0	0	1.70156	1.35535	MYC
positive regulation of cell division (GO:0051781)	1/41	0.450889	0.54323	0	0	1.70156	1.35535	RHOA
spliceosomal complex assembly (GO:0000245)	1/41	0.450889	0.54323	0	0	1.70156	1.35535	CELF2
monocyte chemotaxis (GO:0002548)	1/41	0.450889	0.54323	0	0	1.70156	1.35535	CCL2
regulation of interleukin-6 production (GO:0032675)	1/42	0.458868	0.54999	0	0	1.65997	1.29311	SELENOS
determination of left/right symmetry (GO:0007368)	1/42	0.458868	0.54999	0	0	1.65997	1.29311	CITED2
cellular response to radiation (GO:0071478)	1/42	0.458868	0.54999	0	0	1.65997	1.29311	RHOB
glycolipid biosynthetic process (GO:0009247)	1/42	0.458868	0.54999	0	0	1.65997	1.29311	DPM3
regulation of ion transmembrane transporter activity (GO:0032412)	1/42	0.458868	0.54999	0	0	1.65997	1.29311	FXYD1
ceramide metabolic process (GO:0006672)	1/42	0.458868	0.54999	0	0	1.65997	1.29311	PPP2CA
cellular response to retinoic acid (GO:0071300)	1/42	0.458868	0.54999	0	0	1.65997	1.29311	NDUFA13
translesion synthesis (GO:0019985)	1/42	0.458868	0.54999	0	0	1.65997	1.29311	UBC
cellular response to starvation (GO:0009267)	2/107	0.461062	0.552264	0	0	1.29663	1.00388	DAP;HSPA5
negative regulation of Wnt signaling pathway (GO:0030178)	3/174	0.463618	0.55441	0	0	1.19439	0.91812	SFRP2;UBC;BICC1
monocarboxylic acid metabolic process (GO:0032787)	2/108	0.46586	0.55441	0	0	1.28433	0.981061	BSG;IGF1
regulation of B cell proliferation (GO:0030888)	1/43	0.466731	0.55441	0	0	1.62037	1.23472	CD81
cardiac ventricle morphogenesis (GO:0003208)	1/43	0.466731	0.55441	0	0	1.62037	1.23472	SFRP2
mitotic metaphase plate congression (GO:0007080)	1/43	0.466731	0.55441	0	0	1.62037	1.23472	CHMP4B
negative regulation of protein metabolic process (GO:0051248)	1/43	0.466731	0.55441	0	0	1.62037	1.23472	SNX3
protein transmembrane import into intracellular organelle (GO:0044743)	1/43	0.466731	0.55441	0	0	1.62037	1.23472	NDUFA13
response to unfolded protein (GO:0006986)	1/43	0.466731	0.55441	0	0	1.62037	1.23472	HSPA5
negative regulation of DNA metabolic process (GO:0051053)	1/43	0.466731	0.55441	0	0	1.62037	1.23472	S100A11
response to hydrogen peroxide (GO:0042542)	1/43	0.466731	0.55441	0	0	1.62037	1.23472	RHOB
positive regulation of protein localization to plasma membrane (GO:1903078)	1/43	0.466731	0.55441	0	0	1.62037	1.23472	ARF6
digestive tract development (GO:0048565)	1/43	0.466731	0.55441	0	0	1.62037	1.23472	RARRES2
regulation of interferon-gamma production (GO:0032649)	1/43	0.466731	0.55441	0	0	1.62037	1.23472	AXL
lymphocyte chemotaxis (GO:0048247)	1/44	0.47448	0.558972	0	0	1.5826	1.17989	CCL2
positive regulation of viral life cycle (GO:1903902)	1/44	0.47448	0.558972	0	0	1.5826	1.17989	CHMP4B
negative regulation of immune system process (GO:0002683)	1/44	0.47448	0.558972	0	0	1.5826	1.17989	BCL10
positive regulation of macroautophagy (GO:0016239)	1/44	0.47448	0.558972	0	0	1.5826	1.17989	DCN
positive regulation of interleukin-8 production (GO:0032757)	1/44	0.47448	0.558972	0	0	1.5826	1.17989	BCL10
negative regulation of type I interferon production (GO:0032480)	1/44	0.47448	0.558972	0	0	1.5826	1.17989	UBC
regulation of intracellular pH (GO:0051453)	1/44	0.47448	0.558972	0	0	1.5826	1.17989	TMEM165
carboxylic acid biosynthetic process (GO:0046394)	1/44	0.47448	0.558972	0	0	1.5826	1.17989	UGDH
mitotic nuclear envelope disassembly (GO:0007077)	1/44	0.47448	0.558972	0	0	1.5826	1.17989	LMNA
metaphase plate congression (GO:0051310)	1/44	0.47448	0.558972	0	0	1.5826	1.17989	CHMP4B
regulation of steroid biosynthetic process (GO:0050810)	1/44	0.47448	0.558972	0	0	1.5826	1.17989	EGR1
posttranscriptional regulation of gene expression (GO:0010608)	1/44	0.47448	0.558972	0	0	1.5826	1.17989	APP
positive regulation of viral process (GO:0048524)	1/44	0.47448	0.558972	0	0	1.5826	1.17989	PPIB
macroautophagy (GO:0016236)	2/110	0.47538	0.559324	0	0	1.26042	0.937297	UBC;CHMP4B
cellular response to insulin stimulus (GO:0032869)	2/110	0.47538	0.559324	0	0	1.26042	0.937297	SELENOS;BAIAP2
nucleus organization (GO:0006997)	1/45	0.482117	0.566891	0	0	1.54656	1.12832	CHMP4B
regulation of organelle organization (GO:0033043)	2/113	0.489466	0.572482	0	0	1.22616	0.876021	TMED9;CAPN6
cellular response to ionizing radiation (GO:0071479)	1/46	0.489643	0.572482	0	0	1.51211	1.07977	RHOB
regulation of G1/S transition of mitotic cell cycle (GO:2000045)	1/46	0.489643	0.572482	0	0	1.51211	1.07977	KLF4
positive regulation of protein localization to cell periphery (GO:1904377)	1/46	0.489643	0.572482	0	0	1.51211	1.07977	ARF6
nuclear envelope disassembly (GO:0051081)	1/46	0.489643	0.572482	0	0	1.51211	1.07977	LMNA
cartilage development (GO:0051216)	1/46	0.489643	0.572482	0	0	1.51211	1.07977	CD44
pyruvate metabolic process (GO:0006090)	1/46	0.489643	0.572482	0	0	1.51211	1.07977	BSG
mitotic spindle assembly (GO:0090307)	1/46	0.489643	0.572482	0	0	1.51211	1.07977	RHOA
aminoglycan biosynthetic process (GO:0006023)	1/46	0.489643	0.572482	0	0	1.51211	1.07977	UGDH
Fc-epsilon receptor signaling pathway (GO:0038095)	3/182	0.493192	0.576269	0	0	1.14054	0.8062	NFKBIA;UBC;BCL10
Fc receptor signaling pathway (GO:0038093)	3/183	0.496832	0.578969	0	0	1.13415	0.793338	NFKBIA;UBC;BCL10
negative regulation of I-kappaB kinase/NF-kappaB signaling (GO:0043124)	1/47	0.49706	0.578969	0	0	1.47916	1.034	NFKBIA
positive regulation of tumor necrosis factor production (GO:0032760)	1/47	0.49706	0.578969	0	0	1.47916	1.034	THBS1
regulation of organelle assembly (GO:1902115)	1/47	0.49706	0.578969	0	0	1.47916	1.034	GSN
postreplication repair (GO:0006301)	1/47	0.49706	0.578969	0	0	1.47916	1.034	UBC
peptidyl-lysine modification (GO:0018205)	2/115	0.498725	0.580544	0	0	1.20434	0.83786	P3H4;P3H3
sphingolipid metabolic process (GO:0006665)	2/116	0.503313	0.584918	0	0	1.19371	0.819535	PPP2CA;PSAP
endosome to lysosome transport (GO:0008333)	1/48	0.50437	0.584918	0	0	1.44762	0.990816	RHOB
regulation of cell cycle arrest (GO:0071156)	1/48	0.50437	0.584918	0	0	1.44762	0.990816	RGCC
regulation of epithelial cell migration (GO:0010632)	1/48	0.50437	0.584918	0	0	1.44762	0.990816	RTN4
interstrand cross-link repair (GO:0036297)	1/48	0.50437	0.584918	0	0	1.44762	0.990816	UBC
regulation of mitochondrion organization (GO:0010821)	1/48	0.50437	0.584918	0	0	1.44762	0.990816	CTSK
DNA-templated transcription, initiation (GO:0006352)	3/186	0.507675	0.588384	0	0	1.11538	0.756133	NR4A1;THRA;CAVIN1
regulation of megakaryocyte differentiation (GO:0045652)	1/49	0.511574	0.592164	0	0	1.41739	0.950023	THBS1
protein autoubiquitination (GO:0051865)	1/49	0.511574	0.592164	0	0	1.41739	0.950023	RNF11
plasma membrane bounded cell projection organization (GO:0120036)	2/118	0.51241	0.592394	0	0	1.17301	0.784312	APP;BTG2
calcium ion transport (GO:0006816)	2/118	0.51241	0.592394	0	0	1.17301	0.784312	SELENOK;TMEM165
receptor-mediated endocytosis (GO:0006898)	3/188	0.514836	0.59446	0	0	1.10321	0.73243	SPARC;CD81;IGF2R
regulation of GTPase activity (GO:0043087)	3/188	0.514836	0.59446	0	0	1.10321	0.73243	RAP1A;CCL2;S100A10
regulation of bone mineralization (GO:0030500)	1/50	0.518673	0.597036	0	0	1.38839	0.911452	ATRAID
fatty acid oxidation (GO:0019395)	1/50	0.518673	0.597036	0	0	1.38839	0.911452	ACAT1
blood circulation (GO:0008015)	1/50	0.518673	0.597036	0	0	1.38839	0.911452	ELN
receptor internalization (GO:0031623)	1/50	0.518673	0.597036	0	0	1.38839	0.911452	CD81
fatty acid beta-oxidation (GO:0006635)	1/50	0.518673	0.597036	0	0	1.38839	0.911452	ACAT1
cellular response to DNA damage stimulus (GO:0006974)	5/329	0.520543	0.598817	0	0	1.04971	0.685337	PPP1R15A;BTG2;MYC;CRIP1;MCL1
protein homooligomerization (GO:0051260)	3/190	0.521941	0.600055	0	0	1.0913	0.709564	DPYSL3;CHMP4B;BCL10
carboxylic acid transport (GO:0046942)	1/51	0.52567	0.603595	0	0	1.36055	0.874947	PSAP
coenzyme metabolic process (GO:0006732)	1/51	0.52567	0.603595	0	0	1.36055	0.874947	ACAT1
positive regulation of GTPase activity (GO:0043547)	3/192	0.52899	0.607032	0	0	1.07964	0.687501	RAP1A;CCL2;S100A10
positive regulation of proteolysis (GO:0045862)	1/52	0.532565	0.610005	0	0	1.33381	0.840366	NDUFA13
chemokine-mediated signaling pathway (GO:0070098)	1/52	0.532565	0.610005	0	0	1.33381	0.840366	CCL2
positive regulation of nervous system development (GO:0051962)	1/52	0.532565	0.610005	0	0	1.33381	0.840366	SERPINF1
cellular calcium ion homeostasis (GO:0006874)	2/123	0.534667	0.612035	0	0	1.12425	0.703909	SELENOK;TMEM165
dephosphorylation (GO:0016311)	2/124	0.539034	0.615892	0	0	1.11498	0.689033	PPP2CA;DUSP1
neutrophil chemotaxis (GO:0030593)	1/53	0.539361	0.615892	0	0	1.30809	0.807577	CCL2
positive regulation of protein import into nucleus (GO:0042307)	1/53	0.539361	0.615892	0	0	1.30809	0.807577	IGF1
embryonic organ development (GO:0048568)	1/53	0.539361	0.615892	0	0	1.30809	0.807577	RARRES2
negative regulation of multicellular organismal process (GO:0051241)	2/125	0.543373	0.619712	0	0	1.10586	0.67453	PPP2CA;SFRP2
G-protein coupled receptor signaling pathway, coupled to cyclic nucleotide second messenger (GO:0007187)	2/125	0.543373	0.619712	0	0	1.10586	0.67453	CCL2;AGTR2
protein targeting to mitochondrion (GO:0006626)	1/54	0.546058	0.620111	0	0	1.28335	0.776463	NDUFA13
intracellular transport of virus (GO:0075733)	1/54	0.546058	0.620111	0	0	1.28335	0.776463	UBC
negative regulation of cellular component organization (GO:0051129)	1/54	0.546058	0.620111	0	0	1.28335	0.776463	SPRY2
positive regulation of response to stimulus (GO:0048584)	1/54	0.546058	0.620111	0	0	1.28335	0.776463	MYC
transport of virus (GO:0046794)	1/54	0.546058	0.620111	0	0	1.28335	0.776463	UBC
negative regulation of supramolecular fiber organization (GO:1902904)	1/54	0.546058	0.620111	0	0	1.28335	0.776463	MYADM
glycosphingolipid metabolic process (GO:0006687)	1/54	0.546058	0.620111	0	0	1.28335	0.776463	PSAP
G2/M transition of mitotic cell cycle (GO:0000086)	2/126	0.547684	0.621198	0	0	1.09689	0.660388	UBC;PHLDA1
cytoskeleton organization (GO:0007010)	2/126	0.547684	0.621198	0	0	1.09689	0.660388	RHOJ;CCL2
cell cycle G2/M phase transition (GO:0044839)	2/127	0.551966	0.625673	0	0	1.08806	0.646598	UBC;PHLDA1
regulation of cellular catabolic process (GO:0031329)	1/55	0.552658	0.625695	0	0	1.25952	0.746913	PSAP
regulation of RNA splicing (GO:0043484)	1/55	0.552658	0.625695	0	0	1.25952	0.746913	AHNAK
positive regulation of mitochondrion organization (GO:0010822)	2/128	0.556219	0.629344	0	0	1.07937	0.633147	CTSK;DCN
granulocyte chemotaxis (GO:0071621)	1/56	0.559162	0.630754	0	0	1.23655	0.718828	CCL2
positive regulation of protein transport (GO:0051222)	1/56	0.559162	0.630754	0	0	1.23655	0.718828	IGF1
protein import (GO:0017038)	1/56	0.559162	0.630754	0	0	1.23655	0.718828	PDIA3
autophagosome organization (GO:1905037)	1/56	0.559162	0.630754	0	0	1.23655	0.718828	RAB1A
ATP metabolic process (GO:0046034)	1/56	0.559162	0.630754	0	0	1.23655	0.718828	UQCRB
generation of neurons (GO:0048699)	2/130	0.564641	0.634903	0	0	1.06239	0.607226	NRP1;IER2
regulation of glycolytic process (GO:0006110)	1/57	0.565572	0.634903	0	0	1.21441	0.692113	IGF1
positive regulation of cell death (GO:0010942)	1/57	0.565572	0.634903	0	0	1.21441	0.692113	EGR1
regulation of Rho protein signal transduction (GO:0035023)	1/57	0.565572	0.634903	0	0	1.21441	0.692113	NRP1
epidermal growth factor receptor signaling pathway (GO:0007173)	1/57	0.565572	0.634903	0	0	1.21441	0.692113	HBEGF
regulation of neurogenesis (GO:0050767)	1/57	0.565572	0.634903	0	0	1.21441	0.692113	SERPINF1
cellular respiration (GO:0045333)	1/57	0.565572	0.634903	0	0	1.21441	0.692113	UQCRB
response to retinoic acid (GO:0032526)	1/57	0.565572	0.634903	0	0	1.21441	0.692113	NDUFA13
receptor metabolic process (GO:0043112)	1/58	0.571889	0.640447	0	0	1.19304	0.666684	CD81
autophagosome assembly (GO:0000045)	1/58	0.571889	0.640447	0	0	1.19304	0.666684	RAB1A
neutrophil migration (GO:1990266)	1/58	0.571889	0.640447	0	0	1.19304	0.666684	CCL2
sodium ion transport (GO:0006814)	1/58	0.571889	0.640447	0	0	1.19304	0.666684	SGK1
cell junction assembly (GO:0034329)	1/59	0.578115	0.647029	0	0	1.17241	0.642462	RHOA
adenylate cyclase-modulating G-protein coupled receptor signaling pathway (GO:0007188)	2/134	0.581138	0.650021	0	0	1.02999	0.559044	AKAP12;PSAP
nucleosome assembly (GO:0006334)	1/60	0.58425	0.652717	0	0	1.15248	0.619374	SPTY2D1
response to reactive oxygen species (GO:0000302)	1/60	0.58425	0.652717	0	0	1.15248	0.619374	PRDX5
regulation of vesicle fusion (GO:0031338)	1/61	0.590297	0.658285	0	0	1.13322	0.597353	ANXA2
positive regulation of T cell proliferation (GO:0042102)	1/61	0.590297	0.658285	0	0	1.13322	0.597353	IGF1
regulation of tumor necrosis factor production (GO:0032680)	1/61	0.590297	0.658285	0	0	1.13322	0.597353	SELENOS
negative regulation of G2/M transition of mitotic cell cycle (GO:0010972)	1/62	0.596256	0.662942	0	0	1.11458	0.576335	UBC
diterpenoid metabolic process (GO:0016101)	1/62	0.596256	0.662942	0	0	1.11458	0.576335	RARRES2
establishment of protein localization to organelle (GO:0072594)	1/62	0.596256	0.662942	0	0	1.11458	0.576335	PDIA3
regulation of T cell proliferation (GO:0042129)	1/62	0.596256	0.662942	0	0	1.11458	0.576335	CEBPB
regulation of translational initiation (GO:0006446)	1/62	0.596256	0.662942	0	0	1.11458	0.576335	EIF5
regulation of signal transduction by p53 class mediator (GO:1901796)	2/138	0.597172	0.663564	0	0	0.999489	0.515287	UBC;RBBP7
regulation of primary metabolic process (GO:0080090)	2/139	0.601108	0.667475	0	0	0.992143	0.504981	PSAP;EDF1
oligosaccharide metabolic process (GO:0009311)	1/63	0.602128	0.667475	0	0	1.09655	0.556264	MGAT2
carbohydrate homeostasis (GO:0033500)	1/63	0.602128	0.667475	0	0	1.09655	0.556264	IGF1
negative regulation of neuron apoptotic process (GO:0043524)	1/63	0.602128	0.667475	0	0	1.09655	0.556264	CCL2
ion transport (GO:0006811)	4/289	0.60605	0.671423	0	0	0.953257	0.477384	FXYD1;UBC;PLP2;SGK1
homophilic cell adhesion via plasma membrane adhesion molecules (GO:0007156)	1/64	0.607916	0.672687	0	0	1.07909	0.537084	NPTN
negative regulation of neuron differentiation (GO:0045665)	1/64	0.607916	0.672687	0	0	1.07909	0.537084	DPYSL3
glycolipid metabolic process (GO:0006664)	1/65	0.613619	0.675781	0	0	1.06218	0.518746	PSAP
chromatin assembly (GO:0031497)	1/65	0.613619	0.675781	0	0	1.06218	0.518746	SPTY2D1
positive regulation of protein modification by small protein conjugation or removal (GO:1903322)	1/65	0.613619	0.675781	0	0	1.06218	0.518746	BCL10
regulation of myeloid cell differentiation (GO:0045637)	1/65	0.613619	0.675781	0	0	1.06218	0.518746	THBS1
DNA synthesis involved in DNA repair (GO:0000731)	1/65	0.613619	0.675781	0	0	1.06218	0.518746	UBC
defense response to Gram-positive bacterium (GO:0050830)	1/65	0.613619	0.675781	0	0	1.06218	0.518746	RARRES2
negative regulation of cell adhesion (GO:0007162)	1/65	0.613619	0.675781	0	0	1.06218	0.518746	RHOA
fatty acid catabolic process (GO:0009062)	1/65	0.613619	0.675781	0	0	1.06218	0.518746	ACAT1
ion transmembrane transport (GO:0034220)	3/219	0.618123	0.680337	0	0	0.94338	0.45383	FXYD1;UBC;SGK1
cellular response to light stimulus (GO:0071482)	1/66	0.61924	0.680359	0	0	1.04578	0.501204	MYC
purine ribonucleotide metabolic process (GO:0009150)	1/66	0.61924	0.680359	0	0	1.04578	0.501204	ACAT1
positive regulation of cellular protein localization (GO:1903829)	1/66	0.61924	0.680359	0	0	1.04578	0.501204	RTN4
neuron development (GO:0048666)	2/144	0.620355	0.680779	0	0	0.956964	0.456915	APP;BTG2
transmembrane receptor protein serine/threonine kinase signaling pathway (GO:0007178)	2/144	0.620355	0.680779	0	0	0.956964	0.456915	UBC;RHOA
regulation of TOR signaling (GO:0032006)	1/67	0.624779	0.684422	0	0	1.02988	0.484413	RHEB
insulin receptor signaling pathway (GO:0008286)	1/67	0.624779	0.684422	0	0	1.02988	0.484413	BAIAP2
regulation of cardiac conduction (GO:1903779)	1/67	0.624779	0.684422	0	0	1.02988	0.484413	FXYD1
negative regulation of nucleic acid-templated transcription (GO:1903507)	6/444	0.625805	0.685142	0	0	0.929577	0.435708	NDUFA13;DAP;SFRP2;THRA;CITED2;KLF4
positive regulation of T cell activation (GO:0050870)	1/68	0.630238	0.689589	0	0	1.01446	0.468334	CCL2
regulation of endocytosis (GO:0030100)	1/69	0.635618	0.69425	0	0	0.999491	0.452927	CD63
negative regulation of cell cycle G2/M phase transition (GO:1902750)	1/69	0.635618	0.69425	0	0	0.999491	0.452927	UBC
response to organic cyclic compound (GO:0014070)	1/69	0.635618	0.69425	0	0	0.999491	0.452927	CCL2
regulation of Notch signaling pathway (GO:0008593)	1/70	0.64092	0.698809	0	0	0.984956	0.438159	UBC
positive regulation of proteasomal ubiquitin-dependent protein catabolic process (GO:0032436)	1/70	0.64092	0.698809	0	0	0.984956	0.438159	TRIB1
protein ubiquitination involved in ubiquitin-dependent protein catabolic process (GO:0042787)	1/70	0.64092	0.698809	0	0	0.984956	0.438159	ELOC
regulation of cell communication (GO:0010646)	1/71	0.646145	0.701216	0	0	0.970835	0.423995	MTCH1
actomyosin structure organization (GO:0031032)	1/71	0.646145	0.701216	0	0	0.970835	0.423995	RHOA
negative regulation of ubiquitin-protein ligase activity involved in mitotic cell cycle (GO:0051436)	1/71	0.646145	0.701216	0	0	0.970835	0.423995	UBC
positive regulation of lymphocyte proliferation (GO:0050671)	1/71	0.646145	0.701216	0	0	0.970835	0.423995	CD81
defense response to Gram-negative bacterium (GO:0050829)	1/71	0.646145	0.701216	0	0	0.970835	0.423995	RARRES2
positive regulation of growth (GO:0045927)	1/71	0.646145	0.701216	0	0	0.970835	0.423995	SFRP2
nuclear import (GO:0051170)	1/71	0.646145	0.701216	0	0	0.970835	0.423995	PDIA3
organelle membrane fusion (GO:0090174)	1/71	0.646145	0.701216	0	0	0.970835	0.423995	SEC22B
nervous system development (GO:0007399)	6/455	0.649236	0.704159	0	0	0.906286	0.391479	VCAN;PMP22;LY6H;NBL1;ITM2A;ITM2B
lysosomal transport (GO:0007041)	1/72	0.651294	0.705157	0	0	0.957113	0.410405	RHOB
SCF-dependent proteasomal ubiquitin-dependent protein catabolic process (GO:0031146)	1/72	0.651294	0.705157	0	0	0.957113	0.410405	UBC
regulation of ubiquitin-protein ligase activity involved in mitotic cell cycle (GO:0051439)	1/72	0.651294	0.705157	0	0	0.957113	0.410405	UBC
transcription-coupled nucleotide-excision repair (GO:0006283)	1/73	0.656368	0.708177	0	0	0.943772	0.397359	UBC
regulation of peptide hormone secretion (GO:0090276)	1/73	0.656368	0.708177	0	0	0.943772	0.397359	RAP1A
regulation of protein complex assembly (GO:0043254)	1/73	0.656368	0.708177	0	0	0.943772	0.397359	GSN
positive regulation of cytokine secretion (GO:0050715)	1/73	0.656368	0.708177	0	0	0.943772	0.397359	RGCC
nucleic acid phosphodiester bond hydrolysis (GO:0090305)	1/73	0.656368	0.708177	0	0	0.943772	0.397359	UBC
positive regulation of proteasomal protein catabolic process (GO:1901800)	1/73	0.656368	0.708177	0	0	0.943772	0.397359	TRIB1
mitotic spindle organization (GO:0007052)	1/74	0.661369	0.711668	0	0	0.930796	0.384831	RHOA
regulation of gene expression, epigenetic (GO:0040029)	1/74	0.661369	0.711668	0	0	0.930796	0.384831	RBBP7
glucose homeostasis (GO:0042593)	1/74	0.661369	0.711668	0	0	0.930796	0.384831	IGF1
mRNA 3'-end processing (GO:0031124)	1/74	0.661369	0.711668	0	0	0.930796	0.384831	APP
phosphorylation (GO:0016310)	5/386	0.661518	0.711668	0	0	0.89004	0.367781	APP;UQCRB;IGFBP3;CCL2;SGK1
retinoid metabolic process (GO:0001523)	1/75	0.666297	0.715154	0	0	0.918171	0.372795	RARRES2
negative regulation of cellular amide metabolic process (GO:0034249)	1/75	0.666297	0.715154	0	0	0.918171	0.372795	BTG2
C-terminal protein lipidation (GO:0006501)	1/75	0.666297	0.715154	0	0	0.918171	0.372795	LY6H
purine ribonucleotide biosynthetic process (GO:0009152)	1/75	0.666297	0.715154	0	0	0.918171	0.372795	ACAT1
axon guidance (GO:0007411)	2/158	0.670428	0.718294	0	0	0.870459	0.348043	NRP1;SEMA3C
regulation of hematopoietic stem cell differentiation (GO:1902036)	1/76	0.671154	0.718294	0	0	0.905882	0.361226	UBC
positive regulation of ubiquitin-protein ligase activity involved in regulation of mitotic cell cycle transition (GO:0051437)	1/76	0.671154	0.718294	0	0	0.905882	0.361226	UBC
hemopoiesis (GO:0030097)	1/76	0.671154	0.718294	0	0	0.905882	0.361226	MFAP5
response to interleukin-1 (GO:0070555)	1/76	0.671154	0.718294	0	0	0.905882	0.361226	CCL2
negative regulation of ubiquitin protein ligase activity (GO:1904667)	1/77	0.675941	0.722169	0	0	0.893917	0.350103	UBC
regulation of hematopoietic progenitor cell differentiation (GO:1901532)	1/77	0.675941	0.722169	0	0	0.893917	0.350103	UBC
regulation of cytokinesis (GO:0032465)	1/77	0.675941	0.722169	0	0	0.893917	0.350103	RHOA
transcription initiation from RNA polymerase II promoter (GO:0006367)	2/160	0.677129	0.723023	0	0	0.859353	0.335056	NR4A1;THRA
sensory perception of mechanical stimulus (GO:0050954)	1/78	0.680658	0.725541	0	0	0.882263	0.339403	COL1A1
positive regulation of translation (GO:0045727)	1/78	0.680658	0.725541	0	0	0.882263	0.339403	THBS1
visual perception (GO:0007601)	1/78	0.680658	0.725541	0	0	0.882263	0.339403	COL1A1
defense response to bacterium (GO:0042742)	3/241	0.681829	0.726372	0	0	0.85521	0.327526	RAB1A;CEBPB;RARRES2
nucleosome organization (GO:0034728)	1/79	0.685306	0.728824	0	0	0.870908	0.329107	SPTY2D1
cation transport (GO:0006812)	1/79	0.685306	0.728824	0	0	0.870908	0.329107	ATOX1
response to calcium ion (GO:0051592)	1/79	0.685306	0.728824	0	0	0.870908	0.329107	THBS1
spindle assembly (GO:0051225)	1/80	0.689888	0.732858	0	0	0.85984	0.319195	RHOA
NIK/NF-kappaB signaling (GO:0038061)	1/80	0.689888	0.732858	0	0	0.85984	0.319195	UBC
positive regulation of protein targeting to mitochondrion (GO:1903955)	1/81	0.694402	0.735552	0	0	0.849048	0.309651	CTSK
epidermis development (GO:0008544)	1/81	0.694402	0.735552	0	0	0.849048	0.309651	EMP1
sensory perception of light stimulus (GO:0050953)	1/81	0.694402	0.735552	0	0	0.849048	0.309651	COL1A1
negative regulation of cell cycle process (GO:0010948)	1/81	0.694402	0.735552	0	0	0.849048	0.309651	RBBP7
sensory perception of sound (GO:0007605)	1/81	0.694402	0.735552	0	0	0.849048	0.309651	COL1A1
regulation of anatomical structure morphogenesis (GO:0022603)	1/82	0.698851	0.738162	0	0	0.838524	0.300457	SPARC
modulation of chemical synaptic transmission (GO:0050804)	1/82	0.698851	0.738162	0	0	0.838524	0.300457	APP
mitotic sister chromatid segregation (GO:0000070)	1/82	0.698851	0.738162	0	0	0.838524	0.300457	CHMP4B
retrograde transport, endosome to Golgi (GO:0042147)	1/82	0.698851	0.738162	0	0	0.838524	0.300457	ARL1
C-terminal protein amino acid modification (GO:0018410)	1/82	0.698851	0.738162	0	0	0.838524	0.300457	LY6H
positive regulation of protein ubiquitination (GO:0031398)	1/83	0.703236	0.741529	0	0	0.828256	0.291598	BCL10
positive regulation of homeostatic process (GO:0032846)	1/83	0.703236	0.741529	0	0	0.828256	0.291598	METRNL
protein maturation (GO:0051604)	1/83	0.703236	0.741529	0	0	0.828256	0.291598	AEBP1
regulation of immune response (GO:0050776)	3/251	0.70806	0.746192	0	0	0.820305	0.283191	COL1A1;CD81;B2M
regulation of type I interferon production (GO:0032479)	1/85	0.711815	0.749725	0	0	0.808453	0.274823	UBC
mitochondrial translational elongation (GO:0070125)	1/87	0.720147	0.756358	0	0	0.789571	0.259216	MRPL33
calcium ion homeostasis (GO:0055074)	1/87	0.720147	0.756358	0	0	0.789571	0.259216	TMEM165
positive regulation of protein ubiquitination involved in ubiquitin-dependent protein catabolic process (GO:2000060)	1/87	0.720147	0.756358	0	0	0.789571	0.259216	UBC
positive regulation of cellular component biogenesis (GO:0044089)	1/87	0.720147	0.756358	0	0	0.789571	0.259216	RGCC
organic substance transport (GO:0071702)	1/87	0.720147	0.756358	0	0	0.789571	0.259216	PSAP
antigen receptor-mediated signaling pathway (GO:0050851)	3/257	0.722988	0.757642	0	0	0.80068	0.259711	NFKBIA;UBC;BCL10
T cell activation (GO:0042110)	1/88	0.724223	0.757642	0	0	0.780456	0.251819	DDOST
regulation of stem cell differentiation (GO:2000736)	1/88	0.724223	0.757642	0	0	0.780456	0.251819	UBC
regulation of proteasomal ubiquitin-dependent protein catabolic process (GO:0032434)	1/88	0.724223	0.757642	0	0	0.780456	0.251819	TRIB1
divalent metal ion transport (GO:0070838)	1/88	0.724223	0.757642	0	0	0.780456	0.251819	SELENOK
negative regulation of translation (GO:0017148)	1/88	0.724223	0.757642	0	0	0.780456	0.251819	BTG2
regulation of protein targeting to mitochondrion (GO:1903214)	1/88	0.724223	0.757642	0	0	0.780456	0.251819	CTSK
mitochondrial translational termination (GO:0070126)	1/89	0.728239	0.76056	0	0	0.771548	0.244677	MRPL33
SRP-dependent cotranslational protein targeting to membrane (GO:0006614)	1/89	0.728239	0.76056	0	0	0.771548	0.244677	SRP9
regulation of neuron apoptotic process (GO:0043523)	1/89	0.728239	0.76056	0	0	0.771548	0.244677	CCL2
ubiquitin-dependent protein catabolic process (GO:0006511)	4/341	0.731523	0.763561	0	0	0.804009	0.251354	RNF11;UBE2S;UBC;ELOC
lipid transport (GO:0006869)	1/91	0.736098	0.767905	0	0	0.754325	0.231119	PSAP
cell cycle G1/S phase transition (GO:0044843)	1/92	0.739942	0.771482	0	0	0.745998	0.224682	MYC
protein ubiquitination (GO:0016567)	6/506	0.745662	0.777009	0	0	0.81169	0.238218	RNF11;SELENOS;UBE2S;UBC;BCL10;ELOC
vesicle fusion (GO:0006906)	1/94	0.747464	0.778451	0	0	0.729881	0.212446	SEC22B
regulation of mitotic cell cycle phase transition (GO:1901990)	2/184	0.749144	0.779764	0	0	0.745116	0.215207	RGCC;UBC
positive regulation of protein localization to membrane (GO:1905477)	1/95	0.751143	0.78097	0	0	0.722079	0.20663	ARF6
transcription elongation from RNA polymerase II promoter (GO:0006368)	1/95	0.751143	0.78097	0	0	0.722079	0.20663	ELOC
translational termination (GO:0006415)	1/96	0.754768	0.784301	0	0	0.714442	0.201004	MRPL33
antigen processing and presentation of exogenous peptide antigen via MHC class II (GO:0019886)	1/97	0.758341	0.786694	0	0	0.706964	0.195562	CTSL
response to tumor necrosis factor (GO:0034612)	1/97	0.758341	0.786694	0	0	0.706964	0.195562	CCL2
antigen processing and presentation of exogenous peptide antigen (GO:0002478)	1/97	0.758341	0.786694	0	0	0.706964	0.195562	CTSL
phosphatidylinositol biosynthetic process (GO:0006661)	1/98	0.761862	0.788587	0	0	0.69964	0.190295	DPM3
regulation of insulin secretion (GO:0050796)	1/98	0.761862	0.788587	0	0	0.69964	0.190295	RAP1A
antigen processing and presentation of peptide antigen via MHC class II (GO:0002495)	1/98	0.761862	0.788587	0	0	0.69964	0.190295	CTSL
response to UV (GO:0009411)	1/98	0.761862	0.788587	0	0	0.69964	0.190295	MYC
cellular response to metal ion (GO:0071248)	1/100	0.768752	0.795275	0	0	0.685436	0.180261	B2M
cellular divalent inorganic cation homeostasis (GO:0072503)	1/101	0.772122	0.797251	0	0	0.678547	0.175481	TMEM165
regulation of protein ubiquitination (GO:0031396)	1/101	0.772122	0.797251	0	0	0.678547	0.175481	BCL10
regulation of kinase activity (GO:0043549)	1/101	0.772122	0.797251	0	0	0.678547	0.175481	AXL
RNA processing (GO:0006396)	2/193	0.772377	0.797251	0	0	0.709679	0.183298	PPP2CA;CELF2
protein import into nucleus (GO:0006606)	1/103	0.778716	0.803348	0	0	0.665174	0.166366	PDIA3
monovalent inorganic cation transport (GO:0015672)	1/104	0.781941	0.80578	0	0	0.658682	0.16202	SGK1
positive regulation of lymphocyte activation (GO:0051251)	1/104	0.781941	0.80578	0	0	0.658682	0.16202	CCL2
translational elongation (GO:0006414)	1/105	0.785119	0.80816	0	0	0.652316	0.157808	MRPL33
G1/S transition of mitotic cell cycle (GO:0000082)	1/105	0.785119	0.80816	0	0	0.652316	0.157808	MYC
DNA-templated transcription, termination (GO:0006353)	1/106	0.788251	0.810486	0	0	0.64607	0.153725	CAVIN1
RNA splicing (GO:0008380)	1/106	0.788251	0.810486	0	0	0.64607	0.153725	PPP2CA
mitochondrial translation (GO:0032543)	1/107	0.791338	0.81321	0	0	0.639943	0.149766	MRPL33
regulation of protein activation cascade (GO:2000257)	1/108	0.79438	0.814535	0	0	0.633929	0.145926	CD81
nucleotide-excision repair (GO:0006289)	1/108	0.79438	0.814535	0	0	0.633929	0.145926	UBC
DNA-templated transcription, elongation (GO:0006354)	1/108	0.79438	0.814535	0	0	0.633929	0.145926	ELOC
regulation of cytokine production (GO:0001817)	1/108	0.79438	0.814535	0	0	0.633929	0.145926	UBC
regulation of complement activation (GO:0030449)	1/109	0.797378	0.817158	0	0	0.628028	0.142202	CD81
positive regulation of establishment of protein localization to mitochondrion (GO:1903749)	1/110	0.800332	0.819734	0	0	0.622234	0.13859	CTSK
nuclear-transcribed mRNA catabolic process, nonsense-mediated decay (GO:0000184)	1/112	0.806112	0.825199	0	0	0.61096	0.131682	PPP2CA
regulation of humoral immune response (GO:0002920)	1/113	0.808939	0.827638	0	0	0.605475	0.12838	CD81
regulation of immune effector process (GO:0002697)	1/114	0.811725	0.830031	0	0	0.600086	0.125174	CD81
protein phosphorylation (GO:0006468)	5/470	0.814756	0.832672	0	0	0.726089	0.148752	APP;PRDX4;IGFBP3;CCL2;SGK1
chromatin remodeling (GO:0006338)	1/116	0.817176	0.834687	0	0	0.589589	0.119038	MYC
cytosolic transport (GO:0016482)	1/118	0.82247	0.839633	0	0	0.579452	0.11325	ARL1
positive regulation of B cell activation (GO:0050871)	1/119	0.82506	0.841815	0	0	0.574512	0.110478	CD81
DNA replication (GO:0006260)	1/120	0.827612	0.843955	0	0	0.569655	0.107785	IGF1
regulation of acute inflammatory response (GO:0002673)	1/121	0.830126	0.846055	0	0	0.564879	0.105168	CD81
positive regulation of cytokine production (GO:0001819)	2/220	0.831161	0.846646	0	0	0.620923	0.114828	CEBPB;RGCC
DNA metabolic process (GO:0006259)	3/314	0.836514	0.851631	0	0	0.652016	0.116393	BTG2;UBC;IGF1
regulation of mRNA stability (GO:0043488)	1/128	0.846735	0.861565	0	0	0.533553	0.0887661	UBC
protein targeting (GO:0006605)	1/133	0.857597	0.871664	0	0	0.513212	0.0788399	SPCS1
positive regulation of cytosolic calcium ion concentration (GO:0007204)	1/133	0.857597	0.871664	0	0	0.513212	0.0788399	NPTN
proteasomal protein catabolic process (GO:0010498)	2/237	0.860796	0.874437	0	0	0.575502	0.0862667	RNF11;UBC
muscle contraction (GO:0006936)	1/137	0.865732	0.878491	0	0	0.498015	0.0718038	FXYD1
regulation of cytosolic calcium ion concentration (GO:0051480)	1/137	0.865732	0.878491	0	0	0.498015	0.0718038	NPTN
regulation of vesicle-mediated transport (GO:0060627)	1/138	0.867692	0.88	0	0	0.494355	0.0701579	NRP1
neuron differentiation (GO:0030182)	1/139	0.869624	0.881478	0	0	0.490748	0.0685546	IER2
cell-cell adhesion via plasma-membrane adhesion molecules (GO:0098742)	1/142	0.875252	0.8867	0	0	0.480233	0.0639876	NPTN
cellular protein complex assembly (GO:0043623)	1/144	0.878869	0.889879	0	0	0.473468	0.0611337	RTN4
peptidyl-serine phosphorylation (GO:0018105)	1/145	0.880638	0.891185	0	0	0.470156	0.0597606	SGK1
regulation of G2/M transition of mitotic cell cycle (GO:0010389)	1/149	0.887461	0.897601	0	0	0.457355	0.0546039	UBC
positive regulation of intracellular protein transport (GO:0090316)	1/152	0.892322	0.902026	0	0	0.4482	0.0510627	CTSK
ribonucleoprotein complex assembly (GO:0022618)	1/156	0.898479	0.907756	0	0	0.436544	0.0467331	CELF2
organelle assembly (GO:0070925)	3/376	0.912262	0.921182	0	0	0.541901	0.0497615	RAB1A;GSN;CHMP4B
transmembrane transport (GO:0055085)	3/378	0.914067	0.922503	0	0	0.538955	0.0484258	FXYD1;UBC;SGK1
peptidyl-serine modification (GO:0018209)	1/170	0.917393	0.925357	0	0	0.400094	0.034496	SGK1
protein polyubiquitination (GO:0000209)	2/283	0.918718	0.926191	0	0	0.480155	0.0407057	UBE2S;UBC
nuclear-transcribed mRNA catabolic process (GO:0000956)	1/174	0.92212	0.928614	0	0	0.390763	0.031683	PPP2CA
peptide biosynthetic process (GO:0043043)	1/174	0.92212	0.928614	0	0	0.390763	0.031683	RRBP1
DNA repair (GO:0006281)	2/288	0.923428	0.929428	0	0	0.471639	0.0375717	BTG2;UBC
organonitrogen compound biosynthetic process (GO:1901566)	1/181	0.929754	0.935288	0	0	0.375433	0.0273448	BCL10
RNA metabolic process (GO:0016070)	1/191	0.939383	0.944464	0	0	0.355491	0.0222295	CELF2
cilium organization (GO:0044782)	1/192	0.940271	0.944845	0	0	0.353611	0.0217781	GSN
rRNA metabolic process (GO:0016072)	1/200	0.946919	0.951012	0	0	0.339257	0.0185036	CAVIN1
regulation of cellular macromolecule biosynthetic process (GO:2000112)	5/631	0.953516	0.95712	0	0	0.534835	0.0254578	PPP2CA;APP;CEBPB;EDF1;SPTY2D1
translation (GO:0006412)	1/232	0.966907	0.970038	0	0	0.291781	0.00981925	RRBP1
anterograde trans-synaptic signaling (GO:0098916)	1/240	0.970598	0.973031	0	0	0.281898	0.00841277	PMP22
cellular macromolecule biosynthetic process (GO:0034645)	2/367	0.970937	0.973031	0	0	0.368056	0.0108552	RRBP1;IGF1
regulation of nucleic acid-templated transcription (GO:1903506)	4/607	0.977771	0.979351	0	0	0.443169	0.00996233	PPP2CA;CEBPB;EDF1;SPTY2D1
gene expression (GO:0010467)	2/411	0.983346	0.984406	0	0	0.327713	0.00550353	CELF2;RRBP1
cilium assembly (GO:0060271)	1/288	0.985551	0.985763	0	0	0.234173	0.00340828	GSN
chemical synaptic transmission (GO:0007268)	1/289	0.985763	0.985763	0	0	0.233348	0.00334595	PMP22
