# Supplementary material for: Cell fate determining molecular switches and signaling pathways in Pax7-expressing somitic mesoderm
Source: Cell Discov. 2022 Jun 28;8:61. doi: 10.1038/s41421-022-00407-0 (PMC9240041; doi:10.1038/s41421-022-00407-0)
Supplement: Supplementary file 5 — Supplementary Table S5 [file 41421_2022_407_MOESM5_ESM.xlsx]

## Sheet: Pdgfra+Thy1+ vs. Pdgfra+Thy1-
gene	log2FoldChange	padj
Wif1	4.11572	6.39184e-150
Cyp26b1	5.28849	4.22737e-110
Fam174b	4.40526	5.90485e-105
Col7a1	5.67819	1.42969e-95
Robo2	3.4113	1.54263e-95
Cav1	3.84998	4.47432e-90
Mef2c	3.52422	1.59445e-87
Stmn2	4.16925	7.51332e-83
Crabp1	3.42733	1.56508e-82
Car3	-3.00364	2.10858e-80
Thy1	4.23563	7.02586e-79
Frem1	3.07319	1.09972e-72
Cldn10	5.22037	6.59185e-70
Masp1	5.29988	8.05777e-68
Emp2	2.987	2.19121e-67
Arhgdib	3.18834	5.68148e-62
Lef1	4.48116	4.6947e-61
Zfp536	4.61994	6.62564e-58
Bcl11b	5.35072	1.42435e-54
Tnxb	-2.83003	1.98352e-53
Efna5	2.54143	4.25533e-53
Ptgfr	3.54722	6.55831e-53
Cldn15	-4.29303	2.61264e-52
Ssc5d	-3.63901	4.52234e-52
Ptch1	2.77659	8.5548e-51
Edn3	3.3889	5.91733e-49
Plxna4	4.48614	1.88418e-48
Ctsh	2.86305	1.67125e-47
Adh1	-3.06244	7.97812e-47
Bmper	-2.88022	3.35308e-45
Entpd2	-2.86929	3.23523e-44
Nrn1	3.96343	9.10858e-42
Dkk1	5.31825	4.03412e-41
Lamc3	5.60271	1.2998e-40
Adh7	4.18563	5.80899e-40
Adipoq	-3.49729	1.09196e-39
Cntn4	4.29394	1.25965e-39
Agt	-3.52261	2.40261e-39
Trpm5	-3.07143	6.55052e-39
Cpxm2	4.10879	9.6596e-39
S100a4	3.50682	1.2838e-38
Tnmd	-2.79788	1.83413e-38
Fabp4	-2.48914	2.29794e-38
Atoh8	2.78271	2.87175e-37
Tshz2	-2.83142	2.87175e-37
Egfl6	1.86638	3.06865e-37
Lpl	-2.00577	3.21828e-36
Bcl11a	3.84527	3.95174e-36
Tmem132c	2.36856	4.81186e-36
Thbs3	-2.39232	1.01404e-35
Apela	5.49192	1.45841e-35
Cxcl2	3.58177	1.45841e-35
Zim1	-2.12772	1.5561e-35
Lum	1.89443	8.73543e-35
Plagl1	-2.16045	1.04697e-34
Tnfrsf26	4.0904	4.02177e-34
Cdh6	2.90009	7.53288e-34
Angptl1	-2.69481	2.56314e-33
Nkd2	2.37292	2.85874e-33
Cxcl14	2.85253	4.50846e-33
2900026A02Rik	2.85982	6.07963e-33
Hmgn3	2.28604	1.48392e-32
Col6a6	-2.55809	1.59607e-32
Sfrp1	-2.84633	2.0178e-32
Rcan1	-2.01233	2.99262e-32
Penk	1.84418	3.35022e-32
C1qtnf1	2.36229	3.52762e-32
C1s1	-2.62138	8.91834e-32
Rtl3	-2.14115	2.92483e-31
Ptn	-2.33701	3.82231e-31
Sdc4	2.30882	5.0012e-31
Mgp	-2.69785	5.13745e-31
Slit3	2.77534	7.91068e-31
Apcdd1	2.9593	9.90781e-31
Ogn	-2.07153	1.3564e-30
Zfhx3	-2.4755	1.90985e-30
Ptk7	1.91147	2.75338e-30
Tnfrsf19	2.93062	2.75338e-30
Twist2	3.37213	3.34619e-30
Sparcl1	-1.91243	1.96908e-29
Gfpt2	-1.78443	2.15974e-29
Sned1	-2.40532	2.99506e-29
Cd109	2.74607	7.54127e-29
Pde4d	2.34869	8.65935e-29
Usp2	2.10399	9.72821e-29
Lix1	3.14918	2.17516e-28
Fap	-2.26519	2.44168e-28
Trim9	2.8962	3.82032e-28
Cpq	2.36424	4.3249e-28
Limch1	-2.38676	4.35334e-28
Asb4	-2.93549	6.5612e-28
Meox1	-3.39085	6.5612e-28
Phactr2	-2.20281	1.22048e-27
Tex15	2.72988	1.29541e-27
Ntm	-2.91748	1.6939e-27
Loxl4	2.91064	2.0319e-27
Fgfr2	2.62985	2.48045e-27
Cav2	2.57876	4.18017e-27
Sox9	-2.29148	5.23792e-27
Igfbp4	-2.12143	5.4264e-27
Egfr	-1.99858	1.06349e-26
Mme	2.23441	1.33117e-26
St8sia2	2.16123	1.60474e-26
Thsd7a	2.61803	1.97011e-26
Stambpl1	2.22943	2.21788e-26
Srpx2	-2.30955	2.65641e-26
Islr	-1.61955	2.70243e-26
F3	-1.93237	5.5498e-26
Arhgap26	-2.1948	6.67643e-26
Col26a1	1.74049	7.85468e-26
Sema3d	2.00685	1.2104e-25
Lepr	2.06046	1.36104e-25
Sp7	4.45953	1.51166e-25
Pitx2	3.28554	1.55403e-25
Axin2	3.96519	3.43232e-25
Ass1	3.00726	3.98849e-25
Zic3	3.41012	4.51639e-25
Ccnd1	1.86746	5.40802e-25
Igf2	-1.7011	5.68822e-25
Ndrg2	-2.22993	9.97096e-25
Nrp2	1.94842	1.15615e-24
Sfrp5	4.55701	2.76894e-24
Col14a1	-1.75265	3.04713e-24
Coch	-2.73179	3.56811e-24
Tppp3	-2.24614	4.43167e-24
Vdr	4.42484	5.73705e-24
Smoc2	-1.7094	6.20718e-24
Lgalsl	1.98205	8.22406e-24
Mxra8	-1.80685	9.61897e-24
Prex2	2.72168	1.00311e-23
Shox2	3.47606	1.05982e-23
Srxn1	-1.82812	1.07781e-23
Igsf10	1.52926	1.61159e-23
Trps1	2.16891	1.80946e-23
Pmaip1	3.01826	2.1042e-23
Igf1	-2.21546	3.0498e-23
Apold1	2.89825	5.0105e-23
Atp1b1	-2.30905	5.67798e-23
Col8a1	1.77444	7.32891e-23
Ntsr1	4.60861	1.92136e-22
Pcsk9	2.48216	2.3492e-22
Slc38a1	-2.03353	4.65191e-22
Nid2	-2.04868	5.47436e-22
Col15a1	-2.46719	7.7434e-22
Gsn	-1.53905	8.70476e-22
Mmp27	6.97068	9.33928e-22
Fibin	-2.31749	9.49773e-22
Spata13	2.95478	9.55529e-22
Itm2a	-1.51152	9.70821e-22
Rarres2	-1.73556	9.74989e-22
Htr1b	3.87837	1.66334e-21
Dixdc1	2.13521	4.31074e-21
Slc40a1	-3.3732	4.66462e-21
Cxcl5	2.56231	5.94774e-21
Vldlr	-1.96657	7.2777e-21
Sod3	-2.8166	9.61241e-21
Ar	2.88995	1.00609e-20
Ankrd28	2.06157	1.18044e-20
Cpe	-2.22931	1.36593e-20
Slc48a1	2.25545	1.44686e-20
Kremen1	2.03048	1.54115e-20
B4galnt1	2.97388	2.27878e-20
Ifitm1	2.53538	2.35078e-20
Ddah1	1.92684	2.77542e-20
Clu	-1.76798	4.56533e-20
Lhfpl1	-4.18317	4.56533e-20
Npr1	-3.21222	5.61241e-20
Fhl2	-1.9114	1.008e-19
Rpl39l	2.68093	1.16486e-19
Cyp2d22	-2.50367	1.3088e-19
Postn	-1.49701	1.3837e-19
Cpne5	2.59999	1.53902e-19
Nkd1	2.49392	1.54245e-19
Ebf3	-2.8701	1.58077e-19
Gli1	2.23616	2.44572e-19
Fam129a	-2.40686	2.58295e-19
Klf14	-2.83559	2.60561e-19
Edaradd	5.03374	2.95048e-19
Mest	-2.15305	3.39937e-19
Fzd4	-2.30342	3.45198e-19
Col5a3	-1.84273	3.46715e-19
Magel2	-2.27429	5.35922e-19
Ifi27	-2.09028	6.45689e-19
Rgs7bp	3.0355	7.56101e-19
Hsd3b7	-2.15289	1.10652e-18
Snai1	1.6277	1.10652e-18
Col11a1	-1.84521	1.77006e-18
Megf6	1.56098	3.23526e-18
Medag	-1.53727	3.30282e-18
Adk	1.49154	3.86455e-18
Ism1	2.90039	4.11895e-18
Tmod2	-1.89141	4.98985e-18
Fndc1	-1.38539	5.9252e-18
Snai2	1.68023	6.8882e-18
Clcn5	-1.64847	6.94782e-18
Cdh4	-2.44841	6.9835e-18
Casp4	-2.4838	7.28944e-18
Cd36	-1.90874	8.00804e-18
Adhfe1	-3.7609	1.02911e-17
Card10	-3.8543	1.02911e-17
Lamb1	-1.32388	1.08839e-17
Kitl	1.41942	1.538e-17
Col8a2	-2.65994	1.779e-17
Sipa1l1	1.86281	1.80538e-17
Ggt5	-2.58418	2.11895e-17
Plxdc2	-1.4233	2.21952e-17
Adamts20	3.88358	3.07577e-17
Myo1b	1.44295	3.4697e-17
Gpd1	-2.41884	3.5256e-17
Fgf18	-3.53838	4.16398e-17
Runx3	3.87731	5.09514e-17
Scara5	-1.3988	5.45457e-17
Gnas	-1.37161	6.46995e-17
Crabp2	-1.78748	6.5345e-17
Rbp1	-1.79154	7.74611e-17
Qprt	-2.6411	1.40454e-16
Spsb1	-1.69371	1.52857e-16
Itga5	-1.25558	2.19398e-16
Fam198a	-2.57043	2.48109e-16
Ttr	-6.76319	2.66953e-16
Tro	-1.94017	2.85702e-16
Emid1	2.40181	2.93622e-16
Sema6d	1.69744	3.17594e-16
Pth1r	2.17309	3.87098e-16
Itga8	2.15819	3.91066e-16
P4ha2	1.36183	5.3362e-16
Lgals9	-1.53832	5.61002e-16
Igsf9b	-2.47347	6.2238e-16
Dmpk	-2.04202	9.87958e-16
Mid1ip1	1.89039	1.06686e-15
Ldhb	-1.9344	1.18722e-15
Hdac5	1.45054	1.46066e-15
Kcnb2	-3.10974	1.50623e-15
Skap2	-2.32506	1.65154e-15
Eps8	-1.61318	2.41905e-15
Aldh1a3	-1.89617	2.55148e-15
Tcf4	1.26982	2.76578e-15
Cpz	1.54692	2.82313e-15
Pknox2	-2.81134	2.87142e-15
Pea15a	-1.48508	3.56433e-15
Zeb2	1.38549	3.56433e-15
Cish	-1.66209	4.27542e-15
Syt13	-1.90369	4.65298e-15
Aldh1l2	1.73105	4.96623e-15
Dlk1	-1.60659	5.07921e-15
Cyp1b1	-1.81401	5.43096e-15
Klhl13	-1.64795	5.43096e-15
Meox2	-2.4272	5.68674e-15
Kif21b	2.42185	6.22017e-15
Fstl3	3.73873	6.88922e-15
Crispld2	1.87423	7.10858e-15
Eva1a	2.19705	7.74465e-15
Piezo2	-1.80741	7.92778e-15
Pdlim1	-1.53292	8.13582e-15
Mtmr10	1.73354	8.67319e-15
Adam12	-1.53236	8.74509e-15
Lhfp	1.24089	1.09712e-14
Hk2	-1.90316	1.12527e-14
Dcbld1	2.80425	1.20467e-14
Scarb1	1.36922	1.28321e-14
S100a16	-1.64415	1.30836e-14
Zfhx4	-1.55837	1.3527e-14
Vcam1	1.32255	1.40636e-14
Vwa1	-2.39136	1.47255e-14
Rasgrf1	2.88757	1.49919e-14
Oxnad1	-2.0935	1.71298e-14
Mrgprf	1.5775	1.75304e-14
Nrk	-1.41901	1.87163e-14
Iqgap2	-2.56382	2.00313e-14
Jup	-1.57273	2.02221e-14
Pam	-1.71306	2.21034e-14
Hbegf	-1.80748	2.28006e-14
Gbp2	-2.61136	2.42716e-14
Lrrn1	2.26562	2.46882e-14
Maged2	-1.28599	2.50468e-14
Trpm3	-2.94453	2.58318e-14
Ntrk2	-1.97677	2.63879e-14
Sult1a1	-3.05388	2.63879e-14
Slc7a2	2.27039	2.7636e-14
Grk3	1.94224	2.79344e-14
Kcnj13	-5.04099	2.95361e-14
Vcan	-1.17112	3.16684e-14
Rarg	1.60578	3.26047e-14
Angptl4	1.64528	3.38018e-14
Cited1	-2.42083	3.42844e-14
St6galnac3	1.71946	5.06159e-14
Rftn2	1.57658	5.39357e-14
Mgst3	1.67266	5.76772e-14
Capg	2.14432	6.70417e-14
Uchl1	-2.08389	6.86671e-14
Scml4	-2.48156	6.91216e-14
Lsamp	1.9301	6.926e-14
Peg10	-2.02562	7.49215e-14
Cox6c	1.42513	7.60712e-14
Kctd12	-1.4624	1.11642e-13
Calml4	-2.24155	1.15815e-13
Ndst3	2.85853	1.15815e-13
Gas6	-1.42739	1.27166e-13
Tspan18	-1.61515	1.28133e-13
Hmgb3	1.50295	1.38347e-13
Pdgfrb	1.46382	1.57926e-13
Clec3b	-1.81671	1.7663e-13
Dennd3	-2.25607	2.09176e-13
Bcl7a	2.29485	2.10945e-13
Tmeff2	-1.41819	2.29321e-13
Prg4	-2.70471	2.37999e-13
Fhl1	-1.50007	2.47314e-13
Rflna	2.31277	2.63446e-13
Gstt3	-2.49143	2.97279e-13
Adamtsl5	1.80134	3.14315e-13
6330403K07Rik	-2.1327	3.72854e-13
Abca8a	-1.55827	3.9119e-13
Aspn	-1.62566	3.92343e-13
Hck	2.28342	3.96063e-13
Mfap4	-1.35915	4.20194e-13
Frrs1l	2.58796	4.87675e-13
Casp12	-2.19817	4.93608e-13
1500015O10Rik	-1.9644	4.96281e-13
Sinhcaf	1.7	5.18014e-13
Cttnbp2	2.30002	5.2471e-13
Hunk	2.15914	5.62558e-13
Gpx3	-1.76525	6.14061e-13
Hmox1	-1.27521	6.16826e-13
9330182L06Rik	2.44726	6.16967e-13
Gpr83	-3.28011	6.44246e-13
Folr1	-6.9511	6.8796e-13
Ntf3	3.66214	7.2568e-13
Cped1	1.25331	7.44353e-13
Hoxd8	2.98033	7.6638e-13
Hoxa9	3.7398	7.66856e-13
Vasn	-1.19402	8.43978e-13
Net1	1.56989	9.46089e-13
Atp1a2	-2.46489	1.02528e-12
Plcd1	-1.46705	1.02528e-12
Prrx1	1.16882	1.0838e-12
Enpp1	-1.81875	1.12151e-12
Gas2	-2.20919	1.12151e-12
Bmp5	-2.9782	1.27212e-12
Itga4	1.73584	1.66293e-12
Tmem246	1.63451	1.6641e-12
C1qtnf2	1.55266	1.87621e-12
Ndn	-1.37232	2.0723e-12
Lgals1	1.36764	2.41484e-12
Cdkn1c	-1.40971	2.52217e-12
Hist1h2ag	3.03217	2.56304e-12
Crispld1	-1.78417	2.71601e-12
Aqp1	1.58614	2.74034e-12
Fgl2	1.48416	2.80702e-12
Slit2	1.61286	3.16902e-12
Sfrp4	-2.21893	3.34536e-12
Lgi2	-3.41472	3.40728e-12
Panx1	-1.76967	3.57817e-12
Med12l	2.34845	3.59597e-12
Bmp3	1.39913	3.68401e-12
Klf2	-1.63929	3.99776e-12
Tm4sf1	-2.03822	3.99776e-12
Lmcd1	2.16847	4.31139e-12
Lmna	1.04297	4.38124e-12
Elmo1	1.33459	4.39367e-12
Prdm1	4.97227	4.40429e-12
Sorl1	2.33081	4.92128e-12
Tgfb3	-1.50106	5.70122e-12
Abi3bp	-1.27045	5.86779e-12
Ly6h	-2.71076	6.21017e-12
Sult5a1	-2.00119	6.31898e-12
Dgkb	-3.54483	6.38352e-12
Racgap1	1.28331	6.4206e-12
Rusc2	-1.48328	6.60495e-12
Col18a1	-1.78146	6.91587e-12
Zeb1	-1.7106	7.61966e-12
Serpine2	-1.60677	7.93706e-12
Mcub	2.53186	8.0797e-12
Ptgis	-1.4791	8.20599e-12
Btg1	1.14098	9.28554e-12
Grb10	-1.16526	9.47495e-12
Fbln1	1.04473	1.04284e-11
Kif26a	3.38466	1.2975e-11
Pgf	-1.86288	1.34321e-11
Adam19	-1.47048	1.42397e-11
Nectin2	1.23994	1.51953e-11
Smim1	-2.10373	1.55338e-11
Gem	-1.38717	1.61097e-11
Map2	2.11672	1.69088e-11
Hvcn1	-2.1361	1.71661e-11
Ndc1	1.22216	2.10662e-11
a	5.78235	2.19519e-11
Serping1	-1.14932	2.30812e-11
Chpf	-1.42113	2.62214e-11
Tmem254c	-1.397	2.6503e-11
Arhgap15	4.23179	2.66288e-11
Lgals3bp	-1.55364	3.16441e-11
Ch25h	1.73162	3.412e-11
Dock11	-1.20649	3.67856e-11
Nid1	-1.00854	3.67856e-11
Vcl	1.17631	3.93009e-11
Slc26a7	2.30131	3.99021e-11
Pde1a	-2.45562	4.02422e-11
Baiap2l2	3.90251	4.14765e-11
Cbr3	2.67228	4.42659e-11
Dusp6	1.127	4.84037e-11
Adamts15	-1.8517	4.87555e-11
Plce1	-1.97372	5.05539e-11
Nptx1	-1.3685	5.08493e-11
Id2	1.20638	5.22201e-11
Itpkc	-1.62508	5.33747e-11
Tns3	1.1815	5.36968e-11
Ugp2	-1.25054	5.43034e-11
Hapln3	3.80575	5.62345e-11
Scn5a	4.68724	6.35571e-11
Plac9b	-1.14966	6.42102e-11
Wls	1.0608	6.43254e-11
Tns2	-1.35333	6.81741e-11
Gorab	1.52091	7.95129e-11
Pgm1	-1.22218	8.83653e-11
Chst15	1.83794	1.02159e-10
Ifi204	-1.63812	1.188e-10
Chchd10	-2.25099	1.25069e-10
Rarres1	2.46612	1.25949e-10
Abca8b	-2.04701	1.45099e-10
Hsd11b1	-3.49763	1.50821e-10
Nt5e	3.8117	1.61288e-10
Cnnm4	1.40028	1.73076e-10
Ctso	-1.78383	1.73076e-10
Slc24a3	-3.03519	1.73076e-10
Cdh11	1.21668	1.77602e-10
Pde7b	1.92796	1.93679e-10
Tub	2.36558	1.9465e-10
Nfib	-1.15347	2.00202e-10
Fmo1	-1.57322	2.04009e-10
Dusp14	-1.67624	2.05154e-10
Fuca2	-1.24636	2.11216e-10
Armh4	-1.37128	2.15674e-10
Mfap5	-1.15054	2.24815e-10
Grem2	5.19642	2.2977e-10
Ptprz1	-2.31424	2.32894e-10
Mtus1	1.53903	2.34289e-10
Kcnq4	-2.25806	2.63969e-10
Stmn1	1.15612	2.64541e-10
Cebpd	-2.47732	2.65367e-10
Tmem254b	-1.27015	2.65367e-10
Colgalt2	-1.60973	2.78043e-10
Klhdc10	-1.35622	2.79766e-10
Lcorl	1.4988	2.87825e-10
Inhbb	2.76388	3.35844e-10
Mpp7	1.45382	3.39644e-10
Bnc2	-1.71051	3.64449e-10
Nat8l	3.42585	3.67681e-10
Irs2	-1.13686	3.84318e-10
Six1	-2.86939	4.17548e-10
Tmem47	1.17741	4.34726e-10
C1ra	-1.79425	4.68149e-10
Syne3	2.81819	4.68149e-10
Hist1h2ap	1.35175	4.71478e-10
Myl1	-2.8723	4.7764e-10
Phex	-3.38758	4.91787e-10
Scn3a	3.41852	5.1766e-10
Plcb4	-2.25002	5.24714e-10
Nup210	-2.16965	5.37544e-10
Pear1	-1.55219	5.92063e-10
Arhgap21	-1.29406	5.92932e-10
Nfatc2	-1.44424	6.10909e-10
F2rl1	-2.36413	6.54475e-10
Gm9780	-1.20142	6.54475e-10
Nrcam	1.918	6.90993e-10
Hmgb2	1.112	7.24482e-10
Atp8a1	-2.37441	7.42136e-10
Dst	-1.24169	7.42136e-10
Ehd1	-1.06695	7.42136e-10
Gbp6	-2.65616	7.44757e-10
Klhl21	-1.72851	7.46415e-10
Mapre2	1.13173	7.52978e-10
Nppc	-1.74153	8.19496e-10
Prdx6	1.03002	8.45015e-10
Rbm46	-2.83333	8.45015e-10
P4ha3	-1.74605	9.99871e-10
Man2a1	-1.11278	1.04358e-09
Ptch2	1.47911	1.04448e-09
Ntrk3	-1.56735	1.0546e-09
Runx2	2.11951	1.07758e-09
Fam107b	1.53515	1.08448e-09
Rapgef3	2.15748	1.10473e-09
Fam151a	10.084	1.14482e-09
Rasl10a	-3.61195	1.16819e-09
Greb1	-3.16226	1.18854e-09
Eda	-1.59021	1.20512e-09
Car13	-1.6873	1.21921e-09
Uba7	-2.1212	1.44854e-09
Flrt2	1.2752	1.49388e-09
Mum1l1	-1.33135	1.49898e-09
Nav1	-1.30005	1.60306e-09
Chrdl1	-1.17245	1.61652e-09
Chrd	-1.68948	1.66598e-09
Rtl1	-1.43343	1.69188e-09
Ppp2r2b	-2.44077	1.72755e-09
Axl	-0.93684	1.74346e-09
Nav2	1.89958	1.78902e-09
Klf7	-1.13929	1.83867e-09
Igf2r	-1.11991	1.96132e-09
Cpa3	1.51224	2.16344e-09
Dio3	-4.40789	2.26568e-09
Ltbp3	-1.28963	2.36265e-09
Ngfr	-1.24223	2.3904e-09
Zfp568	-1.43146	2.3904e-09
Chst12	1.3759	2.63801e-09
Kank1	-1.55092	2.74297e-09
Gli2	1.25784	3.34987e-09
Il4ra	-1.31188	3.39197e-09
Pdlim7	-1.03673	3.46538e-09
Flnc	-0.972995	3.50592e-09
Pxn	-1.34629	3.62893e-09
Sytl2	2.10312	3.64375e-09
Ube2e3	1.1857	3.753e-09
Baiap2	-1.1811	3.92773e-09
Rspo3	1.4088	4.14943e-09
Dll1	2.91873	4.39115e-09
P3h2	-1.99155	4.42614e-09
Elf4	-1.32866	4.55927e-09
Akap12	-1.10903	4.82893e-09
Icam1	1.06507	4.85475e-09
Eepd1	1.48511	4.94313e-09
Arxes2	-1.53531	5.34823e-09
Kif15	1.23829	5.48252e-09
Cachd1	1.25127	5.49763e-09
Zfp608	1.58212	5.49763e-09
Sat1	1.00347	5.50049e-09
Cldn1	-1.79542	6.32458e-09
Sema3f	1.71077	6.37012e-09
Fam20c	-1.77466	6.86807e-09
Ifit2	1.82494	6.93578e-09
Pdlim3	2.01124	7.19376e-09
Ap1s2	1.1922	7.57881e-09
Loxl3	-1.59713	7.84783e-09
Pla2g16	-2.32981	8.92046e-09
Wfikkn2	-2.26667	9.14283e-09
C4b	-2.55044	9.26486e-09
Chd3	1.05988	9.35015e-09
Arid3a	1.65148	9.45497e-09
S1pr2	1.03825	1.01063e-08
Ccn3	-1.15882	1.14914e-08
Mylpf	-2.09935	1.20705e-08
Gm4739	1.21313	1.21271e-08
Nupr1	-1.42373	1.22246e-08
Zbtb46	-1.63395	1.26036e-08
Bmi1	1.69506	1.26214e-08
Gas1	1.2271	1.2703e-08
Rbp4	-1.58633	1.28353e-08
Antxr1	-1.02831	1.2984e-08
Pbxip1	-1.3871	1.33652e-08
Pbk	1.35147	1.34768e-08
Cadm1	-1.90447	1.36692e-08
Apod	1.35534	1.47386e-08
Bub1	1.36159	1.53011e-08
Per2	-1.38058	1.53134e-08
Bok	1.44929	1.54257e-08
Hic1	-1.96743	1.58306e-08
Maoa	1.19162	1.7392e-08
Pla2r1	1.85628	1.86143e-08
Ackr3	1.36604	1.92197e-08
Tpbg	1.44821	1.92441e-08
Ncoa7	-1.42773	1.99009e-08
Fez1	1.64219	2.19557e-08
Sema6a	1.18536	2.25328e-08
Endod1	-1.56943	2.36989e-08
Adcyap1r1	-2.36241	2.39043e-08
Nnmt	1.25891	2.39534e-08
Pdk4	-2.03898	2.40071e-08
Glipr2	-1.15976	2.40591e-08
Maob	1.86075	2.49199e-08
Slc16a2	-1.10074	2.69004e-08
Ppp1r14a	3.30591	2.88633e-08
Fam213a	-1.65232	2.9713e-08
Hecw2	1.99305	3.14826e-08
Upf3b	1.79688	3.20336e-08
Lrrk2	1.89429	3.31139e-08
Megf10	-2.3621	3.52823e-08
Ablim1	-1.32588	3.75751e-08
Arap1	0.959143	3.81293e-08
Gprc5a	-1.28569	3.91849e-08
Klf13	1.30647	3.9902e-08
Gadd45g	-1.07346	4.3745e-08
Dpysl3	-1.10888	4.39405e-08
Slco1c1	-3.85679	4.46361e-08
Ebf2	-3.57556	4.48563e-08
Ackr4	-3.12403	4.64161e-08
Pcdhac2	2.91543	4.64353e-08
Ptgir	2.08688	4.9683e-08
Socs5	-1.39422	5.13385e-08
Dlg1	1.16748	5.22382e-08
Pde4a	1.91141	5.2481e-08
Igfbp6	-1.14245	5.27268e-08
Depdc7	2.77564	5.41859e-08
Snf8	1.67407	5.52013e-08
Daam2	1.72313	5.61361e-08
Ednra	1.03959	5.88611e-08
Magi3	-1.40492	6.2081e-08
Tcf7	2.8704	6.26086e-08
Bcl2	1.16328	6.2661e-08
Tapbp	-1.25993	6.2661e-08
1600012H06Rik	-1.27145	6.31472e-08
Lhfpl2	-0.920081	6.35554e-08
Zfp36l2	1.04482	6.37511e-08
Lrrn3	1.73095	6.47227e-08
Zfp763	2.37304	6.74341e-08
Mgam	-3.59172	6.91903e-08
Efemp1	1.16136	6.93063e-08
Ppp1r9a	-1.45981	7.29677e-08
Bhlhe40	-1.20388	7.64561e-08
Gm21451	-1.18961	7.64561e-08
Kcnab3	3.04977	7.75985e-08
Bst2	-1.96286	8.27929e-08
Nfkb2	1.01401	8.46684e-08
S1pr3	1.052	8.5467e-08
Htra3	-0.929291	8.67982e-08
Adgre5	1.24017	8.83747e-08
Rcan2	2.42329	8.99871e-08
Shisa4	-1.77178	9.15775e-08
Cacna1g	1.15181	9.38276e-08
Fxyd1	-1.5275	9.49967e-08
Iqgap3	1.23772	9.72385e-08
Plod2	-1.08794	9.77996e-08
Pik3r1	1.10364	9.82232e-08
Slitrk6	2.15041	1.01115e-07
Capn6	-3.2531	1.03952e-07
Renbp	-1.55025	1.05745e-07
Pkig	-1.1647	1.0592e-07
Copg2	-1.63864	1.06227e-07
Asph	0.907766	1.08123e-07
Pqlc1	-1.04426	1.11866e-07
Ptprd	-1.08876	1.11866e-07
Ndnf	1.33995	1.15782e-07
Mis18bp1	1.39746	1.1585e-07
Ucp2	-1.11207	1.18074e-07
Ccdc68	2.26863	1.18811e-07
Ccl7	1.03193	1.20191e-07
Myof	1.38285	1.21219e-07
Plat	-0.908202	1.22509e-07
Pcdh10	2.11781	1.23989e-07
Cilp	-4.00943	1.26045e-07
Ikzf4	-1.50803	1.26045e-07
Kcna4	4.71002	1.29751e-07
Mtmr11	-1.61541	1.30839e-07
Ndst1	1.02196	1.36945e-07
Clic6	-4.09415	1.49527e-07
Ephb6	2.31798	1.63247e-07
Bicc1	-1.12313	1.69276e-07
Vegfa	-1.30549	1.71072e-07
Lrrc8c	-1.12164	1.71327e-07
Gng2	1.05559	1.7227e-07
Sh3gl2	1.74287	1.7227e-07
Trak1	-1.24618	1.74264e-07
Atxn1	1.25875	1.77124e-07
Sorbs3	-1.01592	2.05734e-07
Tfap2c	4.18308	2.24978e-07
Wnt10a	6.17271	2.34114e-07
Ahrr	1.98437	2.34885e-07
Ptma	0.952519	2.34885e-07
Kif18a	1.66259	2.35672e-07
Osmr	-1.2428	2.40118e-07
Ssh2	1.09843	2.40118e-07
Cma1	1.37019	2.54699e-07
Lysmd2	-1.75838	2.55832e-07
Pcp4l1	-2.78288	2.56288e-07
Rassf3	2.65451	2.56528e-07
Thbs4	-3.70909	2.64375e-07
Sipa1l2	-1.48571	2.77779e-07
Angpt2	1.73622	2.82884e-07
Tmcc3	-1.26623	2.99111e-07
Prss12	-1.41298	3.029e-07
Rcc2	1.49586	3.11251e-07
Angptl2	-0.854383	3.179e-07
H2afz	0.970353	3.28618e-07
Pnp	-1.0034	3.30244e-07
Nhsl2	-1.1812	3.4621e-07
Vgll3	2.23492	3.4653e-07
Tanc1	1.33716	3.50212e-07
Ndc80	1.26755	3.54706e-07
Lmo7	2.05252	3.5474e-07
Rgl1	-1.28383	3.5474e-07
Lipa	0.945701	3.61657e-07
Irx2	2.99961	3.62874e-07
Lpar4	-1.06427	3.62874e-07
Tenm4	-1.24178	3.62874e-07
Plaur	0.985365	3.81145e-07
Chodl	-1.22564	3.8443e-07
Il17rc	-1.50075	3.88196e-07
Adora2b	-1.60284	3.88833e-07
Ppfibp2	1.79516	3.90362e-07
Avpi1	1.82701	4.62864e-07
Mapk13	2.33683	4.69791e-07
Akap8	0.949316	4.78742e-07
Trp53	0.932807	4.87344e-07
Cks2	0.881036	4.98434e-07
Vegfd	1.18631	5.13254e-07
Setd4	1.79419	5.31219e-07
Lars2	-0.921839	5.34185e-07
Hpca	-3.83675	5.65797e-07
Crlf1	-3.35127	5.71438e-07
Slco1a4	-5.12987	5.7997e-07
Pamr1	-0.892273	5.80247e-07
Pcdh17	-1.86789	5.8673e-07
Ifi211	-2.2195	5.92251e-07
Rbmx	0.976576	5.94424e-07
Wee1	-1.29588	5.94424e-07
Fgf1	-2.14917	6.01514e-07
Il2rg	2.36671	6.04583e-07
Igfbp3	-1.23965	6.07152e-07
Hspa1a	1.18468	6.1926e-07
Arhgef16	2.93637	6.35923e-07
Shisa2	-3.35549	6.50266e-07
Has2	-1.157	6.85454e-07
Sdc3	-1.10011	6.86071e-07
Gstt1	-2.12396	7.11628e-07
D630003M21Rik	1.96223	7.33395e-07
Slc1a5	-0.992952	7.36955e-07
Nrbp2	-2.30578	7.56483e-07
Fxyd6	-0.964469	7.8088e-07
Rorb	2.04929	7.87531e-07
Slc4a10	-3.98213	8.07893e-07
Defb11	-8.97702	8.09998e-07
Izumo1r	-4.62454	8.13334e-07
Mmp11	1.23691	8.36145e-07
Mapk3	1.12123	8.57978e-07
Acly	-0.911093	8.68141e-07
Csrp1	1.08651	8.72105e-07
Ehbp1l1	-1.18377	8.75972e-07
Fryl	1.25942	8.94885e-07
Crtac1	2.78231	8.9519e-07
Pdpn	-0.924003	9.00905e-07
Aldh1l1	-2.13108	9.29028e-07
Ugt1a6b	-8.80148	9.40231e-07
Cdh2	-1.43878	9.62621e-07
Nab2	-1.3454	9.62662e-07
Atf7ip2	2.84743	9.66049e-07
Rnf19b	-1.91037	9.89497e-07
Chrnb4	5.19133	1.00532e-06
Col23a1	1.31375	1.03235e-06
Kmt2e	0.931524	1.03646e-06
Gpat3	-2.39611	1.08696e-06
Etv5	0.926017	1.08752e-06
Plec	0.93626	1.10759e-06
Tcta	-1.33886	1.10759e-06
Cd40	1.59491	1.13e-06
Hmcn1	1.22343	1.14789e-06
Prag1	-1.94383	1.15739e-06
Gm8113	1.64178	1.21408e-06
Top2a	0.969544	1.23523e-06
Lrrc15	1.3145	1.28579e-06
Depdc1a	1.39829	1.30318e-06
Reps2	-1.63977	1.30318e-06
Sept6	-1.04483	1.30318e-06
Dpysl5	2.46741	1.31808e-06
Bub1b	1.18451	1.34236e-06
Mov10	-1.44954	1.43035e-06
Cux1	1.03172	1.44575e-06
Gsta4	-2.24806	1.45592e-06
Rspo2	-2.98069	1.45858e-06
Lipo3	1.22723	1.48843e-06
Sfxn3	1.02484	1.51482e-06
Msrb2	1.72295	1.5203e-06
Dock9	-1.03455	1.55839e-06
Ccpg1	-0.982912	1.56412e-06
Cip2a	1.11831	1.64037e-06
Fads2	-1.01102	1.64547e-06
Slc5a7	-3.61815	1.69827e-06
Prelp	-0.975419	1.80192e-06
H2-Q10	2.0043	1.87946e-06
Slc27a6	1.75795	1.8932e-06
Spsb4	-1.78071	1.92672e-06
Epha4	-1.12574	1.93366e-06
Rgs3	-1.24607	1.9403e-06
Mgst1	0.839041	1.98956e-06
Atg16l2	1.3182	2.01611e-06
App	-0.900372	2.07504e-06
Ninl	2.50269	2.0833e-06
Tgfbr3	0.89807	2.1239e-06
Olr1	-2.82549	2.18127e-06
Emilin1	-1.06611	2.19346e-06
Ntn1	1.14333	2.25049e-06
Fbxo30	-0.869332	2.28981e-06
Paqr8	1.79976	2.48984e-06
Pnpla2	-1.58977	2.51202e-06
Clec1a	-2.92873	2.54719e-06
Cox4i2	2.80868	2.55632e-06
Runx1	1.04403	2.6689e-06
Klf11	0.998799	2.6785e-06
Batf	3.04671	2.69568e-06
Gbp7	-1.9047	2.71773e-06
Rnf6	-0.995379	2.71773e-06
Olfml2b	-1.0014	2.7574e-06
Fam189a1	3.71374	2.78679e-06
Pappa2	3.11572	2.83496e-06
Selenbp1	-1.19776	2.83716e-06
Abcc5	0.95318	2.8854e-06
Bdnf	1.37893	2.94143e-06
Pde1c	-2.36116	2.97791e-06
Pde3a	-1.06729	3.08345e-06
Cenpl	1.36152	3.16939e-06
Aplp2	0.820295	3.23465e-06
Mtch1	-1.02207	3.23465e-06
Angpt1	-2.12586	3.24395e-06
Tspan11	1.0804	3.27579e-06
Sorbs1	-1.32566	3.36721e-06
Procr	-1.61173	3.38199e-06
Miga1	0.973445	3.46027e-06
Sphk1	-0.990157	3.6153e-06
Kcnn3	-1.99975	3.70276e-06
Tuba1c	-0.987659	3.81152e-06
Trim16	1.25231	3.97442e-06
Pptc7	-1.37661	3.99333e-06
Tmbim1	-0.857216	4.09342e-06
Egflam	0.884485	4.279e-06
Lxn	1.06733	4.31628e-06
Arc	-1.02997	4.3645e-06
Hmgb1	0.792853	4.75278e-06
Fndc4	-1.1845	4.84633e-06
Pak1	-1.44458	4.88537e-06
Ogfod3	-1.59532	4.91346e-06
Micall1	-1.03772	4.92584e-06
Asxl3	1.71583	5.10905e-06
Ncapd2	1.04494	5.17396e-06
Nucks1	0.970099	5.17396e-06
Tmem119	0.847833	5.19312e-06
Fgfr3	1.73209	5.22734e-06
Elovl5	-0.894834	5.31812e-06
Gng5	-0.789004	5.49474e-06
Sardh	-1.68641	5.56671e-06
2010111I01Rik	1.20198	5.58414e-06
Nrg1	-1.78797	5.63438e-06
Col12a1	-0.735288	5.73776e-06
Agfg2	-1.84125	5.94119e-06
Nbea	1.10992	5.95491e-06
Vwde	4.24149	6.09088e-06
Aoc3	-1.79098	6.15763e-06
Inpp4b	1.83674	6.26979e-06
Gas7	-0.807833	6.43217e-06
Lamc1	-0.828063	6.43217e-06
Mdk	-0.81101	6.43217e-06
Naga	-0.910877	6.43217e-06
Mycl	3.59037	6.43854e-06
Lypd1	1.79663	6.44621e-06
Trip10	-1.05201	6.61152e-06
Gstt2	-1.7822	6.79533e-06
Tacc3	0.918859	7.03423e-06
Abi2	0.877331	7.24182e-06
Ier5	-1.29643	7.24954e-06
Wfdc1	-2.28145	7.40077e-06
Abcd2	1.83826	7.4324e-06
Cry2	-0.971222	7.53763e-06
Gm9843	24.2257	7.62157e-06
Abhd6	1.61209	7.83044e-06
Rasa4	-1.70032	7.85267e-06
Ncam1	0.852786	7.97218e-06
Dusp5	-1.36818	8.30577e-06
Hist1h4d	1.09279	8.36786e-06
Palm2	2.19396	8.42243e-06
Pthlh	-4.11855	8.45796e-06
Dcn	0.790561	8.5114e-06
Rai14	-1.11424	8.5673e-06
Triobp	-1.2028	8.57018e-06
Sema3c	-0.786177	8.58881e-06
Gm21541	-8.34377	8.67845e-06
Pfkfb3	-1.01461	8.70304e-06
Lrig1	0.980273	8.74453e-06
Gm11541	3.52576	8.86095e-06
Kif20b	1.21304	9.05303e-06
Uchl5	1.25056	9.13554e-06
Ahcyl2	-1.0394	9.20605e-06
Rras	-1.59313	9.20605e-06
Nfam1	2.26933	9.21011e-06
Slc38a4	-0.774662	9.26222e-06
Plekhf1	-1.12743	9.38757e-06
Ewsr1	0.737146	9.43442e-06
Ccl2	1.11056	9.56241e-06
Vwa2	4.93037	9.61068e-06
Igdcc4	-0.838382	9.66208e-06
Stmnd1	-3.88617	9.73834e-06
Cep135	1.2974	9.77888e-06
Shc1	-0.785299	9.7803e-06
Adamtsl3	-4.43864	9.94616e-06
Socs2	-1.28686	1.01309e-05
Phyhipl	-3.27403	1.02652e-05
Col1a2	0.689904	1.04107e-05
St6galnac4	1.00353	1.0438e-05
Abcb1b	3.27678	1.04994e-05
Cp	-1.35063	1.04994e-05
Tet2	0.852225	1.05091e-05
Serpinb1b	-8.47872	1.05554e-05
Pid1	0.964126	1.06004e-05
Cpne8	1.27152	1.07069e-05
Mrpl23-ps1	1.11398	1.07069e-05
Fpgs	-1.21929	1.07524e-05
Mob3c	-0.940728	1.07773e-05
Ifi207	-1.68615	1.08227e-05
Sema3a	0.901819	1.08698e-05
Tmem123	1.00562	1.10218e-05
Zfp658	2.50568	1.10607e-05
Kif4	1.05134	1.11296e-05
Hhat	-1.01919	1.12059e-05
Arsa	-0.932876	1.13701e-05
Tmem198b	-1.07789	1.14876e-05
Tns1	-0.772477	1.19695e-05
Abca6	-1.92862	1.22521e-05
4930523C07Rik	0.893757	1.23732e-05
Zfp592	-1.03496	1.26499e-05
Hdac9	1.65798	1.27668e-05
Xkr4	-3.95747	1.29806e-05
Hoxc4	1.74444	1.37627e-05
Parm1	-1.82738	1.3927e-05
Parva	0.746288	1.43279e-05
P3h4	-0.835383	1.46704e-05
Tnfaip6	0.755051	1.50208e-05
AW551984	-0.816129	1.50484e-05
Cdca2	1.29589	1.51668e-05
Tnnt3	-2.37726	1.52347e-05
Dgkk	-3.4093	1.5705e-05
Smim3	-0.951122	1.57342e-05
Adgra2	1.12466	1.59585e-05
Gm12918	23.4704	1.59585e-05
Foxp2	-1.36836	1.60653e-05
Sf3a1	0.802307	1.60653e-05
Stat2	-1.51563	1.60653e-05
Prkcd	-0.982655	1.63826e-05
Mllt3	1.60418	1.64434e-05
Hoxb9	2.90904	1.67672e-05
Piezo1	-1.0374	1.68603e-05
Runx1t1	1.03316	1.70707e-05
Crip1	0.824423	1.70873e-05
Pcdh9	-1.0059	1.72502e-05
Kif1a	1.41755	1.72914e-05
Ska3	1.29232	1.74071e-05
Krt5	3.47538	1.78659e-05
Dhx35	1.66764	1.82777e-05
Sema5b	-1.5626	1.92996e-05
Exoc6b	0.870322	1.93037e-05
Npepl1	-0.992154	1.97752e-05
Atrnl1	1.0769	1.99183e-05
Alas1	-0.988768	2.01067e-05
Gm7336	1.742	2.01625e-05
Rassf2	-1.15957	2.04293e-05
Tmem98	1.24025	2.04683e-05
Sqor	-1.22653	2.04907e-05
Phka2	1.1347	2.05716e-05
Fbxo5	1.3313	2.0683e-05
Rdh10	-1.03231	2.07089e-05
E2f6	-0.991195	2.08395e-05
Arl4c	1.21872	2.10658e-05
Zfpm2	-2.08799	2.11692e-05
Vasp	-1.11549	2.12209e-05
Cdkn2aip	1.03832	2.13461e-05
Dlgap5	1.38397	2.13461e-05
Cd47	0.770513	2.13498e-05
Crk	-0.777489	2.13498e-05
Slc2a1	-0.754585	2.13498e-05
Stac2	-2.18073	2.13498e-05
Anxa8	-2.4637	2.16654e-05
Gpm6a	-2.7491	2.17057e-05
Gm4294	23.1216	2.21479e-05
March8	-1.38818	2.21683e-05
Cryzl2	1.48407	2.28151e-05
Csf1	-0.825056	2.32607e-05
Rasl11b	1.38107	2.36118e-05
Arhgef7	0.877307	2.39334e-05
Il1rap	1.1326	2.41961e-05
Serpinh1	0.943289	2.42205e-05
Nes	-1.07948	2.47425e-05
Bcl2l1	0.997028	2.50352e-05
Il33	-1.7688	2.50352e-05
Adgrg6	1.66004	2.52983e-05
Ephx2	-1.34506	2.54411e-05
Ophn1	1.10836	2.55639e-05
Camsap2	0.913012	2.56968e-05
Osr2	0.871559	2.58621e-05
Tmem200a	1.7322	2.66943e-05
Tfpi2	-1.00777	2.76133e-05
Cxcl16	-1.83202	2.77873e-05
Gab3	-2.06864	2.82646e-05
Slc25a5	0.697295	2.84035e-05
Enpp3	-1.27278	2.84082e-05
Rnf144a	-0.979895	2.85158e-05
Nmnat1	1.54478	2.88709e-05
Irgm1	-1.58284	2.97044e-05
Naaa	-0.919929	3.04143e-05
Rhoc	-0.800734	3.04143e-05
Stk3	0.853136	3.06197e-05
Cdr2l	-1.39117	3.07265e-05
Stxbp2	1.90505	3.10801e-05
Mrap	-2.59842	3.1224e-05
Apoc1	-3.36265	3.12397e-05
Scx	-8.04196	3.12978e-05
6430548M08Rik	-2.96697	3.17457e-05
Tspan4	-0.935202	3.17457e-05
Dgat2	-1.10327	3.26645e-05
Tll2	-2.0874	3.30112e-05
Selenop	-0.743483	3.35743e-05
Bace2	1.91193	3.37141e-05
Appl2	-1.02339	3.48002e-05
Wnt5a	0.835056	3.48002e-05
Lurap1l	-1.55088	3.55841e-05
Reep5	0.71537	3.57392e-05
Frk	-1.69503	3.58614e-05
Gm10705	8.32956	3.60994e-05
Tubb5	0.789995	3.61281e-05
Jade3	-1.54135	3.64409e-05
Ddias	1.87509	3.65913e-05
Fam83d	1.32262	3.66877e-05
Dnajc15	0.981497	3.6727e-05
Eefsec	1.14431	3.67722e-05
Stim2	-1.55928	3.69037e-05
Coq10b	-0.815973	3.7006e-05
Acss1	1.41545	3.70449e-05
Ppic	0.695646	3.75599e-05
Castor1	-1.38554	3.79118e-05
Nradd	1.52074	3.82444e-05
Mxd3	1.18741	3.873e-05
Cidec	-2.46546	3.98546e-05
Cthrc1	-0.722578	3.9858e-05
Aldh4a1	-1.20503	3.98785e-05
Ywhag	-0.783238	3.99921e-05
Cdk6	0.859712	4.02249e-05
Satb2	2.53052	4.04275e-05
Id1	0.871316	4.12589e-05
Scamp2	-0.814651	4.16968e-05
Ldb2	-0.99473	4.19126e-05
Nr1h3	-2.18362	4.19278e-05
Ncapd3	0.8865	4.21369e-05
Rab3il1	-1.16489	4.24412e-05
Pygb	0.832296	4.29696e-05
Tnfaip3	1.08128	4.30233e-05
Pifo	-7.97289	4.47125e-05
Obsl1	-1.22695	4.49634e-05
Brca1	1.19889	4.53418e-05
Arntl	-1.38441	4.54097e-05
Cntfr	-1.85995	4.54097e-05
Hspg2	-0.714154	4.54097e-05
Pola1	0.874118	4.54097e-05
Nmrk1	1.21919	4.56458e-05
Cyp4b1	1.41439	4.57231e-05
Gnpnat1	-0.906767	4.61156e-05
Irs4	-3.06394	4.64559e-05
Myd88	-0.8488	4.69312e-05
Zfp207	0.693565	4.70185e-05
Erlin2	-0.871171	4.70436e-05
Zmynd8	1.07101	4.95069e-05
Nuak2	-2.29996	4.955e-05
Cidea	-2.47828	4.97065e-05
Zfp131	1.073	5.10286e-05
Pisd	-0.981067	5.13603e-05
Btbd3	-0.87185	5.17334e-05
Hebp1	-1.70702	5.17573e-05
Pclaf	0.8573	5.20243e-05
Mapk11	1.65366	5.33065e-05
Rhpn1	-4.38118	5.33065e-05
Hdc	1.174	5.34702e-05
Agap1	0.987622	5.39164e-05
Spink2	-2.32095	5.46016e-05
Stxbp1	-1.45896	5.47848e-05
Slc4a4	-1.17911	5.50199e-05
Adamts9	0.929244	5.59042e-05
Amot	-0.91362	5.63158e-05
Oaf	-1.00582	5.67066e-05
Pigp	-1.0346	5.71076e-05
Adamts18	2.47266	5.72983e-05
Zfp711	1.05397	5.79614e-05
Tnfrsf1a	-0.806846	5.82813e-05
Nop56	0.71805	5.84558e-05
Acot1	-1.77663	5.86727e-05
Tmem26	0.887005	6.07972e-05
Cpb1	-3.25266	6.12794e-05
Cdc42ep3	1.79103	6.14601e-05
Phlda1	-1.05971	6.14601e-05
Hspa12a	-1.97097	6.15212e-05
Ddx3x	0.695728	6.27086e-05
Tmem178b	-2.75637	6.27086e-05
Adamtsl2	-1.89727	6.32435e-05
Hs3st6	6.03158	6.33671e-05
Hhip	1.13546	6.33759e-05
Knl1	1.01944	6.35324e-05
Plxnc1	-1.39558	6.35324e-05
Smc4	0.810374	6.35324e-05
Phip	0.755361	6.4507e-05
Ifi30	-0.880406	6.45664e-05
Acer2	1.3488	6.46196e-05
Stk26	-1.54683	6.46196e-05
Hoxc8	2.44103	6.46363e-05
Nsmf	-1.14843	6.46974e-05
Spc24	0.892348	6.61422e-05
AI464131	-1.18734	6.62722e-05
Arhgef26	1.34374	6.64072e-05
Zfp385b	1.14352	6.68431e-05
Hif1a	-0.718603	6.75178e-05
Dcaf12l1	-1.97236	6.84801e-05
Atp1b2	-1.61468	6.97755e-05
Fth1	0.68956	7.17223e-05
Birc3	0.844954	7.18495e-05
Cgnl1	-1.45696	7.30377e-05
Sntb2	-0.790373	7.35905e-05
Rhpn2	1.82408	7.42804e-05
Igtp	-2.55403	7.55084e-05
Ccnb1	0.895274	7.67352e-05
Fam43a	-1.32597	7.81402e-05
Pten	0.87574	7.90441e-05
Gpr176	4.37097	7.9639e-05
Tgfb2	-1.00611	8.0229e-05
Dpysl4	1.34691	8.02315e-05
Cnnm1	7.93781	8.12705e-05
Tuba1b	0.694749	8.30038e-05
Gpm6b	-0.991844	8.36095e-05
Anln	1.06081	8.41983e-05
9330159F19Rik	2.56434	8.44481e-05
Rrm2	0.765671	8.52135e-05
Vkorc1	-0.686724	8.61669e-05
Gm2a	-0.914382	8.65334e-05
Gm28539	7.92542	8.76471e-05
Kif20a	1.23268	8.76471e-05
Nfix	-0.901699	8.95724e-05
Nefm	-2.08275	8.97721e-05
Homer2	-1.56198	9.01815e-05
Myl4	-1.42523	9.16578e-05
Prcp	1.1184	9.16578e-05
Zfp428	1.70329	9.16578e-05
H6pd	-1.11124	9.26502e-05
Nrm	0.942972	9.26977e-05
Tbx3	-1.74372	9.33991e-05
Gm46223	0.800627	9.44545e-05
Kirrel3	-1.69372	9.51007e-05
Lrrc55	-3.44433	9.53895e-05
Cyp4f16	-1.46826	9.60022e-05
Kcne4	-0.991011	9.70074e-05
Ndufa1	0.757733	9.776e-05
Cobll1	-1.57245	9.89103e-05
Insig2	1.00732	0.000100067
Coro1c	0.747198	0.000101796
Serpinb8	2.79108	0.000102344
Ucn2	2.47464	0.000103791
Acap2	0.840653	0.000104532
Dct	1.38466	0.00010512
Hmmr	1.00647	0.00010599
Plekha2	-1.29746	0.000110766
Tcf20	0.871457	0.000112641
Acy3	-2.19826	0.000114091
Wdr46	1.10398	0.000114887
Prdx2	0.655249	0.000115064
Hnrnpm	0.662505	0.0001153
Fgfr4	2.71431	0.000118003
Mecom	-2.40381	0.000120066
Ston2	-1.42976	0.000120066
Flrt3	1.40688	0.000120826
Dnmt1	0.764791	0.000120888
Flt1	1.84787	0.000121022
Brinp3	-3.62606	0.000124197
Ifi205	-1.64251	0.000127006
Fndc5	-1.8051	0.000127161
Fam76a	-0.934627	0.000127207
Armcx6	-1.01176	0.000127297
Irf8	-1.9021	0.000127672
Prss35	-0.819034	0.000128166
Tmem128	-0.971725	0.000128874
4930447C04Rik	-1.90066	0.000130524
Hmcn2	-1.828	0.000136002
Chsy3	-1.45197	0.000136316
Chkb	-0.999614	0.000136745
Uggt2	-0.983997	0.000139659
Guca1a	1.95046	0.000142395
2610021A01Rik	1.16808	0.000142704
Nlgn3	1.06086	0.000144379
Tnnc2	-2.36665	0.000144911
Gm14308	1.45973	0.000147852
Pcsk5	-1.06325	0.000147852
2610008E11Rik	1.06606	0.000148607
Xxylt1	1.28869	0.000149674
Arpc1b	-0.691204	0.000149808
Ecm2	-1.42357	0.000150616
Ncbp1	0.809936	0.000152055
Mthfd1l	1.29614	0.000152159
Cybrd1	-1.22838	0.000153569
Acvr1b	-1.72631	0.000153684
Dop1b	1.20615	0.000153856
Tspan6	-0.773074	0.000153856
Agtr2	-0.776238	0.000154176
Pex5	-0.780701	0.000157365
Ptges3l	-1.3616	0.000158039
Ptgds	-3.29596	0.000158549
Trpm2	1.34483	0.000159747
Chrna1	1.53436	0.000160124
Hist1h2ae	1.16442	0.000160124
Kctd10	0.710967	0.00016043
Dennd2a	-0.959388	0.00016078
Abat	-1.09357	0.000161234
Traf3ip2	1.46496	0.000161234
Lmbr1	-1.01745	0.00016763
Akt2	-0.675696	0.000168429
Fbxl15	1.81391	0.000168429
Hcn3	3.97607	0.000168949
Nkain4	-1.64702	0.000168949
Gpt2	1.28926	0.000169427
Nudt19	0.977448	0.000169806
Ramp3	-1.25735	0.000175786
Hkdc1	3.24913	0.00017683
Mcf2l	-1.26969	0.000177017
Ttc19	-1.11687	0.000177017
Ammecr1	1.15411	0.000177983
Arid2	0.850358	0.000179424
Pdlim2	-1.41738	0.0001803
Lbh	-1.6585	0.000180598
Entpd7	1.3875	0.000184702
Ripor1	-0.798145	0.000187485
Gm15387	0.95775	0.000188627
Ckm	-1.95138	0.000192816
Ticrr	1.09581	0.00019534
Dnajc9	0.740214	0.000201157
Creb3l2	-0.67223	0.000205248
Pcsk2	-1.48579	0.00020619
N4bp2	-0.927061	0.000207878
Tmem86a	-1.45906	0.000211254
Fam167a	-1.7224	0.000213951
Frmd4a	-0.734951	0.000214721
Metap1	-0.813937	0.000214911
Slc29a1	-0.770473	0.000215077
Grm8	-1.79668	0.000215433
Hnrnpa1	0.624784	0.000216533
Ska1	1.42453	0.000216768
Sugct	-1.61314	0.000217603
Cygb	-1.11907	0.000218026
Fbln2	-0.61127	0.000218183
Tpsb2	1.13674	0.000221012
Herc3	1.58086	0.000221807
Eif2s2	0.682017	0.000228719
Itpr1	-0.939552	0.000228975
Prlr	-1.71352	0.000228975
Dab1	-1.92568	0.000231029
Dlgap1	-1.60236	0.000232037
Prkce	0.997956	0.000232242
Pcbp3	1.01479	0.000232967
Slc35f5	-0.690205	0.00023526
Ccna2	0.829366	0.00023624
Muc1	-2.17095	0.000236623
Tshr	-3.1682	0.000240533
Cotl1	-1.19625	0.000243588
Tead2	1.00688	0.000250207
Ralgds	-0.866464	0.000254219
Tmem9	-0.71588	0.000257273
Frs2	0.831862	0.00025734
Metrnl	-1.01601	0.00025734
Ubfd1	-0.748311	0.00025943
Lag3	-1.68991	0.000261029
B2m	-0.698574	0.000263322
Arhgef3	-1.13836	0.000264031
Erlin1	-0.822403	0.000264031
Kcnk5	-1.02849	0.000268134
St3gal5	-1.64734	0.000269316
Chst11	-1.72392	0.000270219
Arvcf	1.68288	0.000272925
Enc1	1.22724	0.000272925
Tspan17	2.56089	0.000272925
Prr32	-4.8358	0.000273317
Dynlrb2	-7.70713	0.000275311
Zfp976	1.93459	0.000276405
Chst2	1.10012	0.000278693
Nuf2	1.02143	0.000278693
Lpar1	0.653085	0.00027884
Maf	1.1023	0.000281526
Serpine1	-1.47553	0.000286813
Lama4	-0.762518	0.000291683
Anp32e	0.696098	0.000297911
Apoe	-0.723558	0.000297911
Ptchd4	1.78885	0.000298859
Trib1	-0.800484	0.000299749
Esco2	1.04404	0.000300613
Rnf125	-1.65885	0.000302763
Smim10l2a	3.03946	0.000304622
Tlnrd1	-1.10601	0.000304622
Tmem150c	1.58158	0.000304622
Dnajb4	0.776787	0.000307565
Ncapg	0.903165	0.000307565
Uhrf1	0.764436	0.000307583
Ntng1	2.23799	0.000312134
Emp3	0.63848	0.000320578
Efhc1	-1.76292	0.000320979
Qsox1	0.838663	0.00032738
Lefty1	3.00558	0.000336843
Nxt2	1.06754	0.000336843
Ccn4	0.649797	0.000338555
Spc25	0.855942	0.000338725
Kcp	-0.776167	0.000339026
Mboat1	1.41004	0.000339855
Efnb1	-1.52809	0.000342719
Vwa5a	-0.912154	0.00034424
Ezr	-0.907156	0.000345907
Dusp18	-0.963027	0.000348566
Gng11	1.11037	0.000349492
Birc5	0.738431	0.000351158
Mesd	-0.706792	0.000351631
Smtnl2	-1.53762	0.000360566
Gpcpd1	-0.898711	0.000361234
Sntb1	1.98437	0.000363926
Tiam2	0.883484	0.00036912
Cmtm3	-0.655409	0.000370495
Tbx18	1.33857	0.000373599
Efhd2	-1.22777	0.000374579
Gdpd5	1.28938	0.000375268
Rnf145	-0.824611	0.000376193
Psd3	0.795969	0.000378779
Rgs2	0.736989	0.000381483
Akr1b3	0.739776	0.000384246
Cfap126	-5.10877	0.000387247
Acsl5	-0.887738	0.000387473
Zfp141	1.33465	0.000389969
Tjp2	-1.34158	0.000390519
Lvrn	0.869131	0.000392296
Cdc7	0.818502	0.000395038
Soga1	-0.909986	0.000400527
Nudt4	-0.817861	0.000404008
Impdh1	0.748883	0.000404968
Gm49450	3.1916	0.000405942
Cbx2	1.68361	0.000407992
Pex2	-0.92666	0.000408403
Ptpn12	-0.85088	0.000411769
Dcxr	-1.95839	0.000412187
Ache	2.14286	0.000412507
Kif11	0.842908	0.000414532
Smurf2	-0.832529	0.000415704
Hlcs	1.2905	0.000416257
Liph	1.71979	0.000416564
Pebp1	0.634312	0.000419791
Shisa5	-0.671257	0.000420105
Plk4	0.924633	0.000422038
Sgip1	0.870996	0.000422081
Sgpl1	0.668528	0.000431023
Lrrc8e	2.32726	0.000432739
Krt19	-1.69579	0.000432871
Kcnk1	-1.30782	0.000438554
Fen1	0.828087	0.000440882
F11r	-1.60533	0.000444455
Tchh	1.35998	0.000456897
Cenpe	0.922603	0.000457328
Decr1	-0.822981	0.000457956
Pttg1ip	-0.651691	0.000462767
Cpne7	-2.34812	0.000464009
Rab11fip1	1.49055	0.000465231
Lsp1	-1.10968	0.000470076
Zic4	2.13531	0.000474313
Tmed4	-0.732938	0.000478994
Tstd3	-1.71493	0.000480264
Prr11	1.31886	0.00048326
Ube2f	-0.720829	0.00048326
Upk3bl	-4.36771	0.000487279
Ctsf	-0.864805	0.000488717
Gpc6	-0.744304	0.000495951
Zfp184	2.31138	0.00049774
Fbln7	-1.5061	0.000504671
4931428F04Rik	1.15162	0.000505293
Amph	2.13828	0.000505293
Prrg3	-0.956237	0.000509414
Oplah	-1.03109	0.000511768
Cenpu	1.58775	0.000516595
Arxes1	-1.16931	0.000519194
Man2a2	0.84592	0.000520474
Fnbp1	0.822696	0.000526851
Slc44a2	-0.712816	0.000534614
Rrm1	0.63223	0.000537043
Sulf1	-0.646389	0.000537389
Cited2	-1.28638	0.000546945
Tlcd2	0.92675	0.000550694
Klf5	1.25578	0.00055077
Fuca1	-0.659825	0.000552188
Pnma2	1.98055	0.000554748
Adgra3	-1.07517	0.000561465
Slc10a6	1.25537	0.000564029
Cd164	-0.622464	0.000565584
Scnn1b	4.02535	0.000569144
Mfsd9	3.32406	0.000570717
Gm18588	3.23158	0.000571568
Acp6	1.05955	0.000574693
C2cd2	-0.971284	0.000575597
Hspa9	0.627058	0.00057597
Tmem165	-0.832172	0.000578994
Il13ra1	-1.0529	0.000580046
Zyx	-0.67026	0.000597225
Cfap300	-1.19766	0.000601319
Wdr47	1.24459	0.000601905
Lamtor4	-1.10425	0.000606585
Dennd2c	1.01986	0.00060781
Rhoq	-0.847249	0.00060781
Plvap	3.04515	0.000616498
Prom1	1.09524	0.00062038
Eya2	-2.76782	0.00062104
Psmc5	0.670205	0.000626874
Itpr2	-0.985581	0.000627482
Ndp	2.96968	0.000629629
Nmnat2	-2.33887	0.00063945
Ephb2	0.894501	0.000648237
Pld5	-2.25267	0.000650124
Mfhas1	1.05718	0.000652414
S100b	-1.37782	0.000652547
Ippk	-0.979723	0.000662453
Peg3	-0.591297	0.000665009
Ldlrad3	-0.750641	0.000668895
Espl1	1.18552	0.00067284
Tmem107	-0.879691	0.000686467
Nipsnap1	-1.73026	0.000686522
Cenpq	0.860771	0.000688285
Gm18021	6.67935	0.00069802
Gtf3c5	0.75984	0.000698991
Cdc6	1.01323	0.000699778
Fam20b	-0.86545	0.000701597
Myo18a	1.06348	0.00070501
Adamts2	0.848456	0.000714791
Cpt1b	-1.73117	0.000714791
Nr3c2	-1.58578	0.000716502
Pcnt	0.955171	0.000716502
Acadl	-0.69801	0.000717792
Il1r2	1.51262	0.000720408
Plpp3	-0.649332	0.000721448
Slc44a3	-1.76492	0.00072245
Tspyl2	1.16886	0.000723129
Hspb7	-2.27027	0.00073086
Rbbp9	-0.892065	0.000731028
Sox18	4.6506	0.000731028
4932438A13Rik	0.685917	0.000732682
Pdgfra	0.675081	0.000736978
Spdl1	1.32652	0.000740104
Limd2	0.784526	0.000744735
Ephb3	1.01474	0.000748341
Lmo4	0.822894	0.000753731
Il11	-2.07434	0.000763852
Gria3	-0.801381	0.000765625
Alms1	1.30394	0.000768514
Myoc	-2.12669	0.000768514
Mastl	1.06932	0.000772037
Plekha7	2.40942	0.000772608
Dnpep	-0.724344	0.000773755
Eci3	-3.25576	0.000786486
BC023105	-5.38564	0.000790709
Raph1	-0.653785	0.000790801
Casp2	0.828481	0.000793102
Smco3	5.23025	0.000797551
Slc25a33	-3.10637	0.000797859
Afdn	-1.01913	0.000801267
Slc14a1	-4.40663	0.000807277
Ermp1	0.820094	0.000811443
Ppfibp1	-0.744849	0.000816015
Gbp9	-2.70164	0.000823445
Npdc1	-0.803836	0.000823887
Kcnk2	1.84106	0.000825411
Numb	-0.822304	0.000831876
Lzts2	-1.40995	0.000846827
Emilin2	-0.800659	0.000855453
Arpc5	-0.606725	0.000855743
Pck1	-2.22483	0.000858473
Dck	0.880186	0.000860142
Sacs	1.07023	0.000869871
Cmas	-1.22856	0.000887445
Nup62cl	-1.76331	0.000887445
Dnah7b	-1.72221	0.000892427
Pgm2l1	1.38309	0.000892427
Scaper	-1.17054	0.000892427
Irx1	5.604	0.000893137
Slc41a1	-0.732168	0.000903002
Ddt	-1.167	0.000907761
Smad5	0.773199	0.000909441
Cxcl9	-4.67075	0.000910871
Snap47	-0.918476	0.000915553
Camkk1	-1.12645	0.000917553
Pgd	-0.676593	0.000921918
Alx4	1.76689	0.000928189
Tmem241	-0.981547	0.00093312
Vipr2	-1.3655	0.000933835
Nbl1	-0.91297	0.000935112
Crybb3	2.86218	0.000940767
Cemip2	-0.683519	0.000944662
Adamts1	0.625706	0.000949828
Iqcg	-2.75079	0.000956644
Rffl	1.44113	0.000967518
Zfp185	-2.74988	0.000967633
Kntc1	1.14238	0.000970315
Sephs1	0.794846	0.00097166
Efhb	-1.2035	0.000975189
Hist1h3h	7.38919	0.000976643
Car12	-1.64413	0.000983236
Cxcl10	-0.823326	0.000987225
Galnt16	-0.72585	0.000989603
Slc41a3	-1.34904	0.00099713
Parp3	-1.06899	0.000997973
Clcf1	-1.31626	0.00100303
Sobp	-1.43589	0.00101094
Ror1	-0.895887	0.00101641
Pdzd2	0.779448	0.00102287
Shmt2	0.668836	0.0010237
Thsd4	0.750449	0.00102825
Cpne1	0.809434	0.00103515
Trim36	1.63548	0.00103608
Tfap4	2.10152	0.00103923
Shcbp1	0.824651	0.00103979
Mtss1	1.01288	0.00104234
Letmd1	-0.967332	0.00104754
Etl4	0.831284	0.00105138
Ankrd6	1.55989	0.00107266
Pdia6	0.57955	0.00107691
Cd38	-2.06181	0.00107755
Morc4	-0.988442	0.0010836
Cdca3	0.797463	0.00108598
Epha3	-0.772752	0.00108598
Fgfr1	0.682234	0.00108807
Gpi1	-0.592135	0.00110697
Gprc5b	-1.38323	0.00110866
Brms1l	0.98903	0.00111156
Ssbp3	0.787726	0.00112615
Gstm7	-2.1175	0.00112791
Elovl6	0.789821	0.0011307
Vstm2a	-2.10022	0.00113166
Susd2	-1.1651	0.00114179
Nfkbia	0.594575	0.00115148
Abl2	-0.902045	0.00119026
Nlgn1	-1.54596	0.0011905
Slc4a3	-1.19675	0.001197
Zbtb7b	-2.04575	0.00119864
Capn5	-1.34187	0.001201
Pola2	0.956925	0.001201
Pik3r2	-0.688285	0.001201
Fam102a	1.24492	0.00120289
Nusap1	0.959716	0.00121423
Pxdc1	0.74286	0.00121949
Krt15	3.21393	0.00122338
Mybpc1	-1.39958	0.00122338
Galnt1	-0.811197	0.00122652
Flnb	-0.723151	0.00122874
Mki67	0.779855	0.00123693
Mpzl1	-0.817617	0.00123693
Acsl3	-0.900522	0.00123879
Cdhr4	-1.83054	0.00126282
Col1a1	0.584381	0.00126282
Uqcrc1	0.575986	0.00126282
Pld2	-1.17616	0.00126317
Akr1cl	2.05876	0.00126567
Mapk8ip1	-1.32745	0.00127157
Lig1	0.767012	0.00127453
Galnt12	-2.98436	0.0012932
Sap30bp	0.755799	0.00130437
Nhsl1	-0.833032	0.00131402
Cox6b2	-1.28266	0.00131611
Dcc	-2.01527	0.00131682
Soat1	-0.700119	0.00132357
Ncoa1	0.94476	0.00132378
Gpr20	-2.63195	0.00133297
Mical1	0.802623	0.00133394
Clns1a	0.626046	0.0013392
Ccnd2	0.563452	0.00134816
Dek	0.785163	0.00135249
Agpat4	-0.686701	0.00135263
Ubtd1	-0.88622	0.00135263
Gpsm2	0.72828	0.0013551
Ptprm	1.03171	0.00135655
Slc22a18	-3.21736	0.00135754
Sept8	-0.66721	0.0013626
Il6ra	-1.28202	0.00136278
Rsrc1	0.794364	0.00138186
Igsf1	-1.6944	0.00138596
Enpp2	0.75255	0.00139288
Aff3	-1.14457	0.00139358
Ctsk	0.588756	0.00141078
Bcat1	-0.732296	0.00141179
Rasgef1b	-1.06344	0.00141751
Eftud2	0.657255	0.00141823
Smarca1	-0.767221	0.00142094
Rab14	0.573587	0.00142661
Morn2	-1.87025	0.00142944
Gmpr	1.45603	0.00143271
Kif18b	1.30971	0.00143304
Lgmn	-0.807629	0.00144677
Atp5g2	0.864321	0.00146746
Htr2c	-2.69004	0.00146746
Jmy	0.850534	0.00147963
Pcdh18	0.726628	0.00148439
Scd1	-0.896446	0.00148579
Tbl1xr1	0.787422	0.00149839
Syt11	-1.39524	0.00150085
Id4	1.12612	0.00150526
Adamts14	0.921007	0.00151324
Park7	0.617153	0.00151324
Ivns1abp	0.608609	0.00151897
Olig1	-3.63952	0.00152505
Cxxc5	-0.79274	0.00152655
Zfp60	1.11993	0.00152655
Adgrb3	-1.78421	0.00153559
Copz2	-0.805765	0.00153769
Spag5	0.895982	0.00153769
Akr1c18	2.67325	0.00154819
Dpy19l1	-0.847112	0.00154819
Nedd9	-1.06346	0.00154874
Phkg2	-0.929338	0.00154874
Parp9	-1.54884	0.00155004
Pgap1	-0.947067	0.00155004
Pccb	-0.994706	0.00155181
Unc5b	1.90714	0.00155181
Oasl2	-2.78497	0.00155293
Rab15	-1.32415	0.00158953
Tbx15	0.699429	0.00158953
Thap2	1.14616	0.00160377
Erich2	2.90011	0.00160437
Acsl1	-0.955576	0.00161668
Gnb1	0.741572	0.00162024
Mbnl1	0.6376	0.00164395
Glrx	1.04981	0.00165608
Prokr2	1.26328	0.00165608
Rad51ap1	1.08506	0.00165608
Rxfp2	-5.28183	0.00165608
Abhd14b	-1.05145	0.00165834
Mycn	1.41166	0.00166914
Prkcb	2.57439	0.00168924
Slc27a1	-1.03687	0.00168924
Stard9	-0.767575	0.00169361
Peli3	3.3687	0.00169982
Gm11545	-4.09056	0.00170064
Rsph9	-1.57978	0.00170064
Trim2	0.736467	0.00170107
Map4k3	0.82868	0.001703
Nnat	-0.702437	0.00171179
Dysf	1.91758	0.00171842
AI593442	-1.74117	0.00172778
Spaar	-2.64121	0.00173234
Vstm4	-0.843003	0.00174558
B3gnt2	-2.38998	0.00175635
Slc35g2	1.97643	0.00175866
Rtn3	-0.597729	0.00176047
Ltbr	-0.792727	0.00176481
Cdt1	-0.71145	0.0017705
Tspan7	-0.722154	0.00177656
Fam126b	0.96663	0.00177921
Ints6l	0.864598	0.00179128
Dlc1	0.685688	0.00179971
Csrp2	-0.713522	0.0018053
Cyp39a1	0.990462	0.00180797
Sele	-1.3446	0.00181318
Sec14l1	-0.716504	0.00181431
Aarsd1	0.847972	0.00182606
Dchs2	-0.98703	0.00182606
Rbm3	0.560693	0.00182606
Sparc	0.54337	0.0018289
Eef1d	0.589586	0.00183904
Fbf1	0.827307	0.00183947
Itk	3.57188	0.00184253
Polrmt	0.971232	0.00186546
Frmd6	0.596712	0.0018694
Slc43a3	-0.742831	0.00187071
Mis18a	0.85792	0.00187497
Col3a1	0.538913	0.00187606
Sec11c	1.08072	0.00193677
Ucp1	-2.16165	0.00193677
Nutf2	0.779051	0.00193804
Gbp3	-1.95477	0.00194594
Icosl	1.19757	0.0019558
Tnfrsf1b	-1.65602	0.00195599
Car14	-2.48991	0.00196121
Arl4a	-0.639752	0.00196142
Fmod	-0.681881	0.00196158
Sh3bp4	0.750165	0.00197228
Ctu2	-0.82767	0.00197322
Mcrip2	-1.58316	0.00198672
Pfkfb4	0.905033	0.00198936
Atpif1	0.663036	0.00199201
Sqstm1	-0.536284	0.00200409
Nog	2.36391	0.00201121
Tmed3	-0.564329	0.00201986
Scg3	-3.3218	0.00203513
Pex3	-0.807477	0.00203719
Aif1l	-0.877102	0.00204422
Ccn1	0.677609	0.00204434
Rab3ip	0.909256	0.00204469
Sh3kbp1	-0.706239	0.00206234
Cep85l	-0.91516	0.00208875
Parp4	-1.9806	0.00209167
Ccdc80	0.576187	0.0020929
Npr3	-1.48992	0.0020929
Ado	0.74351	0.00209809
Adam22	0.79681	0.00210382
Ufsp2	0.703529	0.00210842
Adam15	-0.64164	0.00211921
Smc3	0.604711	0.00212192
Rab11fip5	-0.876828	0.00212596
Hmgn2	0.644084	0.00212677
Ccn2	-0.749747	0.00213675
Tirap	-1.00366	0.00214291
Etv1	1.05145	0.00218485
Frzb	1.36518	0.00219481
Glcci1	1.32885	0.00224072
Stbd1	-1.68716	0.002248
Fzd3	0.74179	0.00224882
Stk40	-0.642249	0.00229913
Gata6	-1.8037	0.00230456
Fkbp9	0.530007	0.00231701
Gm15645	2.03387	0.00231751
Ncald	-0.998426	0.00231751
Myo18b	3.25252	0.00232391
Prrx2	1.8184	0.00232511
Atp8b4	-2.89072	0.00232871
Uap1	-0.61438	0.00232871
Tceal7	-2.32606	0.0023295
Fads1	-0.751672	0.0023324
Spock1	3.35263	0.00234019
Eml3	-0.738323	0.00237063
Pimreg	1.04978	0.00237565
Rock2	-0.573579	0.00238061
Ppargc1a	-1.31586	0.00238698
Rab13	-1.15119	0.00239532
Mcm3	0.598159	0.00241252
Tmprss6	-3.15939	0.00241719
Ripk3	0.689711	0.00242788
Cavin1	0.656665	0.00243256
Scgn	6.31871	0.00243256
Traip	1.02114	0.00244071
Troap	1.38777	0.00245461
Itga9	0.909428	0.00245477
Itpripl2	-0.909636	0.00245623
Fbxl7	-1.09137	0.00251024
Pfkl	0.633096	0.00254219
Il15ra	0.744538	0.00255163
Nt5c3	0.80005	0.00255163
Usp25	-1.03443	0.00256821
Mef2d	0.67198	0.00257341
Ugdh	-0.580211	0.00257647
Agbl4	-4.25551	0.00257833
Cfap74	-1.08488	0.00258469
St5	-0.734373	0.00258664
Vav2	-1.05686	0.00260229
Kcnma1	-1.61267	0.00260251
Tcaf1	-0.710179	0.00260915
Cpa6	1.54204	0.00264757
Nin	0.708421	0.00264757
Itih5	0.529552	0.00268029
Rel	0.616763	0.00268029
Adss	-0.599292	0.0026958
Bmp2	-1.04783	0.0026958
Samd15	1.4968	0.0026958
Sbno2	0.659954	0.0026958
Map1a	-0.955169	0.00270858
Ccdc14	1.21684	0.00271297
Mavs	-0.974156	0.00271584
Zfp667	1.14767	0.0027406
Dusp22	-1.05578	0.00276417
Klf4	-0.619254	0.00276469
Ssr1	0.599739	0.00277847
Otud7b	-0.817717	0.00278178
Bmp1	-0.718472	0.00278417
Gm49336	0.613415	0.0028054
Gyg	-0.768815	0.00282644
Mad2l1	0.731268	0.00285391
Bag3	-0.582238	0.00286562
Plekha4	-1.62753	0.00286954
Aifm2	-1.29774	0.00287244
Actl6a	0.661156	0.00288101
Cdc25b	0.857439	0.00288294
Csdc2	-1.15661	0.0028843
Fbln5	-0.563841	0.0028843
Nprl3	0.982074	0.00289389
Triap1	0.992514	0.00289554
Steap4	-0.796451	0.00289807
Hist1h2ab	1.12488	0.00291057
Samd9l	-2.63574	0.00291282
Itga6	0.997547	0.00292513
Saxo2	-2.1278	0.00292845
Ripk1	-0.730226	0.00293867
Sln	-2.0339	0.00294221
Pycr1	-0.604539	0.00295997
Adamtsl1	-0.711913	0.00297218
Col27a1	-0.753668	0.00297218
Mettl3	1.06824	0.0029769
Zfp940	1.44027	0.0029769
Nqo1	-1.06222	0.00298591
Fgf13	1.03744	0.00299111
Rhoj	-0.584863	0.00300363
Kcnb1	-1.39074	0.00305218
Lhpp	1.15667	0.00305218
Msx2	2.70215	0.00305303
Zfp157	0.872086	0.00308635
Rapgef4	1.58582	0.00309984
Csad	-0.925736	0.00310042
Nfatc4	0.747598	0.00310647
Leng8	-0.681782	0.003107
Ttyh2	-0.740191	0.00313769
Fjx1	-2.00855	0.00314233
Dsel	0.624771	0.00314383
Rars	0.714	0.00318179
Sgo2a	0.80003	0.00318222
Cxcr2	1.23586	0.00319409
Fbxl12	-1.02255	0.0032324
Six2	-2.242	0.0032324
Tia1	0.748941	0.00323626
Layn	1.58683	0.0032392
Ccbe1	1.06287	0.00323963
Slc9a9	1.21592	0.00323963
Cenpf	0.947892	0.00325899
Rab3a	1.12344	0.00325994
Mad1l1	0.817264	0.00327991
Slc6a15	-4.78632	0.00328252
Baz1a	0.845284	0.00328494
Pcdh7	-0.91367	0.00329441
Sort1	-1.03445	0.00329601
Susd6	-0.947824	0.00330723
Prmt1	0.685786	0.00331143
Tmem92	-3.48313	0.00332403
Mcc	-0.674189	0.00332502
Angel2	0.838728	0.00333516
Ces2g	1.6061	0.00333864
Herc1	0.627097	0.00335656
Fam83g	-1.73469	0.0033582
Pxk	0.934001	0.00340115
Gpr180	-0.777424	0.00340167
Paxx	-1.01924	0.00340586
Tsen15	-0.740598	0.00340879
Sgo1	0.966708	0.00348014
Ubald1	0.614512	0.00350883
Baiap2l1	-1.04696	0.00351971
Prickle2	-0.828982	0.00353134
Mif	0.531945	0.00361693
C1qtnf6	0.712762	0.00363438
Dusp8	0.806335	0.00365432
Glis2	-0.796426	0.00365432
Cdh13	1.12263	0.00365573
Ube2r2	-0.746264	0.00365706
Hoxa3	-2.01297	0.00368269
Ssx2ip	-1.18494	0.00368269
Crim1	1.10753	0.00369338
Cd24a	0.540617	0.00369788
1110002E22Rik	-2.88873	0.00370611
Casp9	-1.15835	0.00371957
Slc6a13	-2.6317	0.00372445
Arhgap24	-0.69057	0.00372506
Zfp113	1.11525	0.00373047
Aqp3	-2.26785	0.00380504
Dqx1	1.82336	0.00383804
Ankrd29	1.95612	0.0038506
Dnajb13	-2.98707	0.00386171
Inpp5f	0.80068	0.00386284
Erf	-1.09099	0.00387827
Ren1	-1.16538	0.00389462
Fgf10	0.929863	0.00392077
Zbtb40	1.39206	0.00394533
Fan1	1.92754	0.00396094
Nlrc3	1.24462	0.00397766
Cbx3	0.780472	0.00399256
Bag5	-0.716215	0.00400348
Nadk2	1.01154	0.00400348
Plekhg1	0.903805	0.00400348
Ckap2l	0.787867	0.00402159
Zbtb45	1.3173	0.00404015
Lif	1.41557	0.00406854
Prdm11	0.890839	0.00410084
H3f3a	0.531312	0.00414897
Osbpl9	0.666894	0.0041639
Snx5	-0.616053	0.00417695
Zfp618	0.786067	0.00419013
Ubr1	-0.619913	0.00427087
Mfsd8	1.00198	0.00427363
Csrnp3	-1.23968	0.00427784
Kdm6a	0.675069	0.00430668
Cfap65	-3.53909	0.00431586
Ethe1	-0.976794	0.00431586
Erap1	-1.01762	0.00432513
Unc5c	-1.36618	0.00434621
Fgf2	-1.1255	0.00436273
Teddm1b	1.69149	0.00436294
Tmsb10	0.70169	0.00436684
Eci1	-0.919478	0.00437395
Elf2	-0.628641	0.00439788
Il1r1	0.526649	0.00439788
Six4	-1.40038	0.00442361
Pdrg1	-0.722506	0.00442837
Gipr	2.75754	0.00444666
Hgf	-1.37058	0.00444954
Nrip2	1.08906	0.00445989
Tmtc3	0.740579	0.00447273
Dynlt3	0.670296	0.00454374
Cers1	-1.8797	0.00456264
Cnn2	0.522863	0.00456264
Ilf3	0.561773	0.00456264
Lrriq1	-6.06598	0.00456264
Lrrk1	-0.862127	0.00456264
Eif4a2	0.540507	0.00456678
Bnc1	-2.73272	0.00458381
Zbtb1	0.586392	0.0045989
Ppp3ca	-0.756373	0.00460052
Pcca	-0.790774	0.00463441
Pheta2	0.947946	0.00463441
Inka1	0.908331	0.00464603
Tmx4	-0.673368	0.00465132
Tent2	-0.576843	0.00466626
Dynlt1a	1.07808	0.00466826
Pard6g	1.13742	0.00471469
Grhl1	-1.77607	0.00472158
Ncaph	0.689912	0.00479851
Rfwd3	0.749191	0.00480412
Bin1	-0.812625	0.00488171
Ankrd34a	1.46591	0.00488281
Mknk1	-0.808527	0.00490878
Set	0.711589	0.00492635
Fcgrt	-0.526318	0.00493234
Gfra1	-0.819897	0.00498742
Kcne2	-6.37126	0.00501525
Ecel1	-2.88742	0.0050498
Skp2	0.709113	0.00505348
Gorasp2	0.522632	0.00506435
Dsn1	0.790514	0.00507113
Aurkb	0.773865	0.0050874
Zswim8	-0.745806	0.00509925
Trub1	0.891974	0.00510001
Prr16	1.54474	0.00510122
Sik3	0.731079	0.00514478
Gas2l3	0.969908	0.00515465
Pappa	1.18819	0.00515465
Rabepk	-0.794259	0.00515751
Oaz1	0.505679	0.00517364
Stx12	-0.618153	0.00517737
Grin3a	-1.94195	0.00521845
Pld3	-0.587573	0.00523056
Nup93	0.739705	0.00525217
Stra6	-2.30037	0.00525217
Med23	0.801156	0.00526688
Mettl15	1.00277	0.00526688
Tbrg1	-0.552806	0.00528084
Il15	-2.87888	0.00528308
Klhl26	-1.03126	0.00534346
Sept10	0.910141	0.00534346
Car2	-1.18357	0.00534991
Sulf2	0.586902	0.0053568
Pip4k2a	1.09322	0.00537215
Atl1	-1.16394	0.00537435
Mgat1	-0.650591	0.00540672
Cacnb3	0.784349	0.00541142
Hoxc10	1.91322	0.00541142
Dtx3	-0.809251	0.00543167
Farp2	0.84453	0.00543996
Cdca5	0.89339	0.00544636
Htr3a	-3.94913	0.00548321
Srgn	1.17471	0.00551133
Sybu	2.03403	0.00551702
Xpo1	0.596518	0.00554105
Tceanc2	1.02222	0.00559573
Tle1	-1.09367	0.00559926
Arsi	-0.774192	0.00559942
Map3k20	0.730611	0.00560665
Zfp799	1.21053	0.00561188
Atf4	-0.553012	0.00561969
Usp3	0.700212	0.00562827
Aldoa	-0.505348	0.00563129
Gm49435	2.35261	0.00563402
Melk	0.956763	0.00563402
Laptm4b	-0.542848	0.00566264
Nfe2l1	-0.69004	0.00566391
Lilr4b	2.58343	0.00566702
Selenoi	-0.648577	0.00572021
Myo6	0.700524	0.00573273
Ccne1	-0.671002	0.00584249
Fndc3a	-0.683549	0.00584249
Mtap	0.6706	0.00588374
Zfp449	-0.735699	0.00589359
Nup107	0.67317	0.00589589
Mup20	3.69728	0.00591094
Zan	0.951463	0.00591094
Opcml	-1.02075	0.00592242
A2m	-1.84731	0.00592817
Cd74	1.98712	0.00596586
Aak1	-0.655667	0.00604278
Pdxk	0.818688	0.00604553
Kctd17	-1.13711	0.00604795
Hacd2	-1.00963	0.00606027
Npy	-1.72421	0.00607441
Bace1	-0.575773	0.00608107
Ctbs	-0.764479	0.00610886
Sec11a	-0.515714	0.0061459
Rhou	-0.981942	0.0061964
Shisa3	-1.09542	0.00621036
Gm10282	0.61743	0.00628827
Pigs	-0.553006	0.0063039
Tspan9	-0.519928	0.00631426
Cacnb2	1.80748	0.00632573
Rprml	-2.7654	0.0063279
Gsap	1.32042	0.00634212
Sirt3	-1.01856	0.00635274
Frmd8	0.816837	0.00637774
Ctsd	-0.502087	0.00641933
Bloc1s1	-0.630542	0.00645541
Col4a4	-2.0709	0.00649151
Ezh1	0.795132	0.00655243
Ccnb2	0.608861	0.0065828
Adam9	-0.55287	0.00663321
Zfp790	1.11751	0.00663321
Ago2	-0.526359	0.00665985
Reck	0.630375	0.0066843
Tfrc	-0.726866	0.0066843
Best1	-1.9141	0.00672679
Arhgap23	1.00046	0.00673498
Plin5	-3.84044	0.00676974
Tdp1	0.747746	0.00679173
Fgf16	-3.17262	0.00682325
Zc3h12c	0.850746	0.0068256
Swap70	-0.756942	0.00682758
Atxn2	-0.629196	0.00683553
Foxd1	3.37065	0.00694664
Slco5a1	1.06461	0.00699704
[truncated: 13,670 more rows]

## Sheet: Pdgfra+Thy1+ vs. Pdgfra-Cd36+
gene	log2FoldChange	padj
Car3	-8.49945	0
Chchd10	-8.03346	0
Egfl6	8.93247	0
Fabp4	-7.34067	0
Gpd1	-8.22386	0
Penk	6.5671	0
Pnpla2	-7.10912	1.8896e-300
Crabp1	8.29969	1.6226e-289
Ptk7	7.20088	6.32794e-277
Adipoq	-8.41018	3.94806e-251
Ppargc1a	-6.82294	9.08054e-238
Col1a2	5.97556	1.31332e-232
Coq8a	-6.84037	4.5457e-232
Lipe	-6.26609	2.11067e-223
Col1a1	5.87648	2.8219e-218
Cpt1b	-7.39085	1.9902e-215
Cd44	5.31149	6.27977e-212
Cidec	-8.47219	2.21623e-211
Pdgfra	5.80493	1.18567e-209
Ptgs2	6.62335	2.70788e-208
Mrap	-8.47791	3.02687e-202
Fstl1	4.42845	4.26557e-202
Mcrip2	-6.65677	2.99345e-201
Cluh	-5.03891	1.24794e-197
S1pr2	6.50369	1.55938e-193
Acsl1	-5.16598	4.60401e-193
Lum	7.72319	7.85795e-193
Col26a1	6.21282	3.73182e-190
Thbs1	4.64733	4.50602e-189
Ccn4	6.55455	5.35287e-188
Cidea	-8.83085	8.89845e-188
Rcn1	4.55166	9.52229e-185
Prkar2b	-5.62735	2.9286e-184
Kdelr3	5.47288	2.95024e-184
Srpx	5.28507	3.81782e-184
Rcn3	5.59099	4.16929e-184
Tnc	4.72547	3.13765e-181
Ccl2	5.35842	2.67527e-173
Aebp1	5.66784	8.6683e-173
Rnase4	5.15466	1.05455e-172
Fbln1	5.59705	4.46905e-172
Mfap2	6.36434	5.02818e-172
Nt5e	6.11758	1.14644e-170
Cox7a1	-7.16834	3.36714e-170
Fkbp10	4.57005	6.39858e-169
Vcam1	5.8702	1.88538e-166
Tnfaip6	5.50247	3.9201e-165
Pcx	-4.31788	8.33063e-159
Col3a1	5.87256	2.35177e-158
Lox	5.04348	5.8904e-158
Colec12	4.5853	1.77741e-157
Idh3a	-4.86462	2.41911e-157
Pdk4	-6.08774	3.14904e-156
Col5a2	4.8453	5.53431e-155
Thrsp	-7.83852	4.37242e-154
Lpar1	6.05599	6.19737e-154
Ndrg2	-4.71122	2.70594e-151
Fam174b	6.80363	3.31703e-150
Cxcl12	4.62941	3.039e-149
Mapre2	5.00715	4.25861e-149
Cped1	5.51264	5.36868e-149
Akap1	-4.96937	3.55172e-148
Ucp1	-7.88631	1.26772e-146
F2r	4.93069	3.66342e-146
Fam213a	-5.28803	4.64595e-145
P4ha2	5.62179	5.26806e-142
Pdgfrb	6.26694	2.67169e-141
Pcolce	4.77075	1.51839e-139
Acadl	-4.52857	2.58541e-139
Uqcr11	-3.82858	2.2728e-138
Pcsk9	5.92615	4.01484e-138
Pck1	-7.92256	3.58992e-137
Adhfe1	-7.55705	3.71024e-137
Aldh4a1	-4.46305	6.06192e-137
Pappa2	6.99947	1.98111e-136
Dusp6	4.53542	6.64595e-136
Uqcrq	-3.82705	8.64755e-135
Sncg	-6.55162	1.36771e-134
Gpx7	4.70136	2.21633e-134
Pla2g16	-6.17501	1.22354e-133
Cd34	4.69613	3.45561e-133
Hadh	-3.71479	3.56383e-133
Coq9	-4.22939	1.07153e-132
Icam1	4.68994	1.96702e-131
Itih5	5.13858	8.08209e-131
Cyp26b1	6.75783	2.9923e-130
Emp3	5.27322	3.81434e-130
Tuba1a	4.57628	4.32836e-130
Col8a1	6.41968	4.26619e-129
Olfml3	5.56423	9.65525e-127
Ctsh	5.43482	1.22047e-125
Acadm	-4.2413	6.23278e-125
Acaa2	-4.47557	7.09871e-125
Plin4	-5.71776	1.59438e-124
S100a6	4.67192	2.80083e-124
Plaur	5.40533	1.02033e-123
Sparc	3.72061	4.08509e-123
Itm2c	4.42123	6.43731e-123
Coq5	-4.06931	7.60032e-123
Agtr2	5.08956	8.94574e-123
Itprip	5.73831	1.36986e-122
Cyc1	-3.95803	1.65076e-122
Cnn2	4.69557	3.63093e-122
Prrx1	3.8525	6.78185e-122
Matn2	4.21597	7.41139e-122
Ctsk	5.74749	5.332e-121
Serpinf1	4.82144	7.34166e-121
Cdh11	6.5342	5.02471e-120
Ccl7	5.07518	5.09559e-119
Lhfp	5.82389	7.43811e-119
Eln	4.57167	1.06602e-118
Egflam	6.11254	1.99494e-118
Bgn	4.91023	4.24865e-118
Eci1	-4.86035	4.94353e-118
Lrrc17	5.37043	3.23066e-117
Stmn2	6.14006	5.85555e-117
Gpc3	3.73728	8.06345e-117
Irs4	-8.21319	1.25521e-116
Adam11	-5.64558	2.01696e-116
Mfap4	4.71496	4.15737e-116
Adipor2	-4.55325	4.27763e-116
Pparg	-4.42536	4.89058e-115
Arxes2	-4.43573	6.74026e-115
Aco2	-3.57018	1.90435e-114
Cacna1g	6.08476	3.14212e-114
Plin1	-6.42778	1.91975e-113
Itpk1	-4.83488	2.67518e-113
Ephx2	-4.19865	4.81452e-113
mt-Nd2	-3.67837	4.90186e-113
Ednra	5.26318	6.97212e-113
Cmtm3	4.66477	1.54289e-111
Car2	-5.27587	9.27257e-111
Crip1	4.34205	9.64253e-111
Fbn2	3.62255	1.226e-110
Dclk1	4.69581	1.50588e-110
Slc25a19	-4.6082	2.45005e-110
Axl	3.70085	3.25132e-110
Cthrc1	5.0849	2.36512e-109
Ier3	4.28658	1.70212e-108
Dpt	5.65843	3.74637e-108
Ank2	4.29943	3.07644e-107
Tcf4	3.64843	4.19666e-107
Igsf10	5.99845	7.54804e-107
Col6a1	3.37456	7.68584e-107
Epb41l3	4.13026	4.71126e-106
Fbln5	4.75788	4.97766e-106
Il1rl2	5.67306	6.21454e-106
Smoc2	4.45054	6.73292e-106
Has1	5.43017	7.9676e-106
S100a1	-5.02185	1.28371e-105
Ifitm3	4.76068	2.76555e-105
Cpxm1	4.9671	5.1814e-104
Col6a2	3.97735	2.64655e-103
Twist2	6.02526	4.53449e-103
Aqp7	-6.09821	1.13156e-101
Ppargc1b	-4.86011	2.11967e-101
Rhoj	4.49845	6.62361e-101
Islr	3.78126	1.36494e-100
Col6a3	3.6915	2.96844e-100
Cd36	-4.68768	7.36013e-100
Prdm1	5.43306	2.2921e-99
Acvr1c	-5.33186	5.21557e-99
Atad3a	-3.83936	5.35135e-99
AW551984	4.56451	5.42242e-99
Etfb	-3.63857	5.73266e-99
mt-Nd3	-3.43688	7.44569e-99
Cs	-3.32034	1.45854e-98
Pamr1	5.26682	1.47964e-98
Cavin2	-3.53869	1.05486e-97
Selenom	5.08785	5.20873e-97
mt-Nd6	-3.53708	1.50812e-96
Kitl	3.75737	4.09962e-96
Igfbp5	4.69201	5.79052e-96
Tmem45a	5.98606	2.84245e-95
Plat	4.8154	1.47086e-94
Mmp16	5.4171	2.08446e-94
Frmd6	3.76904	2.14197e-94
Arhgdib	6.31919	3.38768e-94
Abca9	5.70915	7.31851e-94
Arl4c	4.93035	1.30532e-93
Etfa	-3.59846	1.43751e-93
Flrt2	4.86167	1.4937e-93
Rarg	5.01735	1.60819e-93
Pdpn	5.26425	1.71378e-93
Sdhd	-3.32972	3.40588e-93
Cd63	3.30327	4.17725e-93
P4hb	2.98387	6.5799e-93
Clstn3	-6.06632	9.48783e-93
Mef2c	5.74939	1.93324e-92
Kcnk3	-8.23969	2.74628e-92
Timp2	5.30301	5.00976e-92
Mrpl12	-3.88514	6.96156e-92
Sod2	-3.41682	1.27077e-91
Tspan12	-4.24262	1.36837e-91
Tns3	3.68763	4.0772e-91
Cyth3	3.24272	4.68931e-91
Smtn	4.37413	5.12065e-91
Arhgap28	4.91127	7.31882e-91
Uqcr10	-3.37108	7.90312e-91
Elmo1	4.77771	1.1395e-90
Gm10053	-3.87517	1.17683e-90
Serpinh1	4.50418	1.52532e-90
Cald1	3.91292	1.69293e-90
C1qtnf2	7.07575	1.85614e-90
Fbln2	3.36942	2.02244e-90
Dbi	-4.28258	1.52588e-89
Ncam1	4.05436	1.7174e-89
Sema3a	5.59984	1.98887e-89
Aifm2	-4.97105	3.17132e-89
Fn1	4.76334	3.98368e-89
Emp1	3.69151	9.40248e-89
Nampt	-3.80315	1.1938e-88
Fkbp14	5.07766	2.49133e-88
Lpl	-3.64259	3.17343e-88
Mmp23	4.62468	3.23692e-88
Lima1	3.73023	4.21222e-88
Cercam	5.06395	5.31577e-88
Uqcrfs1	-3.83921	9.34291e-88
Crispld2	6.25179	1.04109e-87
Flna	3.36687	1.56386e-87
Tgfb1i1	4.45167	6.75788e-87
Letmd1	-3.94898	8.41251e-87
Ndufs7	-3.36268	1.94144e-86
Tufm	-3.03307	2.06466e-86
Tfrc	-4.05804	8.21238e-86
Cpxm2	7.55992	2.32944e-85
Wipi1	4.44912	2.8921e-85
Clip3	5.43805	5.23874e-85
Gyg	-3.5436	6.34764e-85
Abcb8	-3.39736	8.24982e-85
Maged2	3.3979	1.51675e-84
Ndrg1	3.56173	1.523e-84
Arhgef25	5.36179	1.70784e-84
Fam114a1	4.18455	4.90975e-84
Ddr2	3.66023	1.32305e-83
Klb	-6.81779	2.67876e-83
Fmc1	-4.07837	4.76991e-83
Pros1	4.23431	8.88118e-83
Fitm2	-3.64913	9.15531e-83
Hibch	-4.02796	9.62052e-83
Atoh8	6.16629	1.12823e-82
Efemp2	3.77706	1.39887e-82
Ndufb7	-3.15948	2.70836e-82
Sorcs2	4.48812	4.44495e-82
Ldhb	-4.46568	8.14028e-82
Cd109	4.44954	1.94831e-81
Hspe1	-3.44952	2.33621e-81
C1qtnf1	5.86018	2.78977e-81
Apod	6.46442	4.06423e-81
Atp1a2	-5.30214	9.30841e-81
Ptges	4.18312	1.11151e-80
Dio2	-6.88985	3.70747e-80
Mrps35	-3.64579	6.92398e-80
Mlxipl	-6.07031	2.31855e-79
Bola3	-3.34342	2.70645e-79
Dlat	-3.11724	4.19705e-79
Lepr	5.3297	5.78806e-79
Cnn3	4.08971	1.20989e-78
Zfp354c	4.8518	1.54727e-78
Cox5a	-4.13653	1.63976e-78
Mmp2	4.83635	1.91999e-78
Dld	-2.91897	3.44906e-78
Birc3	3.80954	3.87349e-78
Lars2	-3.45998	4.42685e-78
Ddt	-3.88222	7.40356e-78
Atpaf2	-3.50215	7.68327e-78
Dab2	5.68541	7.88499e-78
Vash2	5.85718	7.88499e-78
F11r	-5.03304	2.41316e-77
Dchs1	4.35385	3.06031e-77
Megf6	5.33712	4.24204e-77
Arxes1	-3.74126	6.09372e-77
Hadha	-3.0905	1.03231e-76
Mrgprf	7.34032	1.13863e-76
Sdhb	-3.03326	1.52848e-76
Ndufb9	-3.74746	1.59528e-76
Ppp1r3d	-4.39085	3.32932e-76
Cox8a	-3.38059	4.13661e-76
Acadvl	-3.00585	5.12696e-76
Gpi1	-2.76161	6.05864e-76
Gm20594	-3.21939	6.35903e-76
Runx1t1	5.68089	1.50717e-75
Ntn1	5.51818	1.52199e-75
G0s2	-5.54138	2.63162e-75
Slc15a2	-4.37849	2.90542e-75
Col5a1	3.45984	3.03729e-75
Pxdc1	5.00872	3.28364e-75
Cpt2	-4.23187	4.54497e-75
Idh3b	-3.30822	8.96722e-75
Fam13a	-4.7907	1.23096e-74
Gadd45b	4.11339	2.95334e-74
Clybl	-3.86051	3.13785e-74
Dsel	4.29852	3.22445e-74
C1qtnf6	5.46988	3.62091e-74
Lef1	4.36711	4.03615e-74
Tmem47	3.51576	4.86546e-74
Snai2	3.822	5.68508e-74
Nrk	4.09913	6.59879e-74
Dbn1	4.41212	6.76894e-74
Prss23	5.36539	8.23733e-74
Tob1	-3.74828	1.0841e-73
Itga8	8.328	1.49794e-73
Fgl2	7.50162	2.42668e-73
Sfrp2	5.24145	2.44492e-73
Adamts4	4.88927	2.65942e-73
Cd24a	3.13504	3.7382e-73
Sox11	4.44497	8.66153e-73
Adam33	4.47263	1.14769e-72
Rbms3	4.55912	1.50743e-72
Plxnb2	3.59079	1.51571e-72
Myadm	2.93838	3.17407e-72
Tnfrsf19	5.3907	3.41056e-72
Mrpl45	-3.16636	5.26433e-72
Iars2	-3.18461	5.89131e-72
Adamts14	5.8886	1.03893e-71
Crls1	-4.82574	1.14992e-71
Ackr3	5.02684	1.69707e-71
Mdh1	-2.98873	2.33314e-71
Tspan18	-3.17731	2.52971e-71
Hadhb	-2.97967	5.05892e-71
Flnc	3.13709	8.1251e-71
Tspan11	7.34576	8.78184e-71
Creb3l1	4.80852	1.10544e-70
Sorbs1	-3.92256	1.50648e-70
Grpel1	-2.92901	1.91306e-70
Igfbp6	6.32414	2.36659e-70
Sema6a	4.26078	2.43096e-70
Osbpl5	5.10621	2.7766e-70
Ptges2	-5.03999	3.35919e-70
Rcn2	2.83051	4.47413e-70
Ak2	-3.08645	5.52069e-70
Oplah	-3.9433	6.65577e-70
Robo1	4.99778	7.59708e-70
Mtm1	-4.33816	9.18892e-70
Abcc5	3.37831	1.35675e-69
Gap43	4.31188	1.71106e-69
Nsg1	4.55623	1.78701e-69
Ndufaf1	-3.94745	1.90587e-69
Nid1	2.8429	3.22727e-69
Frmd4a	3.49674	3.34346e-69
Cnrip1	4.48538	5.99333e-69
Aqp1	4.63721	6.93712e-69
Plxdc2	3.66386	1.07636e-68
Ggta1	4.39595	3.1313e-68
Ckb	3.37313	4.19535e-68
Cebpa	-5.33437	5.18668e-68
Apoc1	-7.43059	5.52151e-68
Fxyd6	4.71612	1.05293e-67
Aldoa	-3.07312	1.73176e-67
Phb2	-2.65385	1.95441e-67
Emp2	5.55758	2.06591e-67
St6galnac3	7.88056	2.39802e-67
Samm50	-2.71945	2.88755e-67
Mcur1	-3.89482	3.28734e-67
Ifitm2	2.97464	3.43047e-67
Map1b	3.12609	3.70504e-67
Gm29216	-3.09146	4.69187e-67
Wsb1	3.38975	5.87813e-67
Srebf1	-2.77085	6.30589e-67
Mdk	3.95649	9.99356e-67
Prdm16	-4.28493	1.04579e-66
Cisd1	-3.59203	1.09287e-66
Ndufb10	-3.09935	1.11909e-66
Col7a1	4.95293	1.32345e-66
Ndufc2	-3.21411	2.1819e-66
Atp5k	-3.00074	5.4916e-66
Timm44	-2.99118	9.80223e-66
Mrpl34	-3.32106	1.58801e-65
Lsamp	6.33457	2.72138e-65
Pdk2	-3.13917	4.32827e-65
Hspd1	-2.61387	4.55107e-65
Cycs	-3.56535	5.17669e-65
Lama2	5.20448	6.4704e-65
Fcor	-5.11911	7.05125e-65
Plod1	2.94718	8.97174e-65
Epha3	4.8176	1.1489e-64
Nkd2	5.98062	1.44269e-64
Sephs2	-3.52616	1.59646e-64
Glipr2	4.00296	1.84679e-64
Tmsb4x	4.09007	1.96597e-64
Plbd1	-4.84029	2.51086e-64
Mtfp1	-5.90119	2.96853e-64
Il11ra1	2.86515	4.50272e-64
Gcsh	-3.00385	5.58914e-64
Eno1	-2.64531	6.55708e-64
Pdgfrl	4.99748	7.40149e-64
Ndufs3	-2.90721	8.78702e-64
Atp5j2	-2.70969	1.75593e-63
Loxl2	3.46362	1.85814e-63
Mamld1	-4.87753	2.19414e-63
Scara3	4.73095	2.33034e-63
Gm10108	-4.05621	3.43625e-63
Dbt	-3.22012	4.34443e-63
Ndufa8	-3.10263	6.199e-63
Atp8b2	3.81877	6.5128e-63
1700037H04Rik	-3.14167	6.99625e-63
Parva	3.11158	1.35415e-62
Plekho2	4.36804	1.76518e-62
Masp1	5.07031	1.94833e-62
Fuom	-4.21342	2.2984e-62
Rab31	4.99121	2.40766e-62
Aldh1l2	3.983	2.9878e-62
Agtr1a	5.8216	3.1835e-62
Chst12	4.55022	3.80184e-62
Mrps36	-3.42944	3.91024e-62
Emilin1	3.99922	4.27252e-62
Crat	-3.45089	4.65618e-62
Dlst	-2.85493	4.81136e-62
Cox5b	-3.17277	6.5681e-62
Cdh6	5.68	8.63905e-62
Zfp536	4.98249	1.0411e-61
Ptgfr	4.06776	1.14016e-61
Fat4	3.3834	2.66277e-61
Slc1a5	-2.82088	2.96057e-61
Gk	-3.24616	3.05374e-61
Igfbp3	4.13957	3.78685e-61
Cxcl2	4.65765	6.37234e-61
Sdha	-2.5235	7.36243e-61
Tmem70	-2.75555	7.75487e-61
Boc	4.08699	8.04587e-61
Tkt	-2.45352	9.09279e-61
Decr1	-3.3061	9.78846e-61
Atp5d	-2.5112	1.19953e-60
Rspo3	6.31455	1.23972e-60
Thy1	3.79391	1.58699e-60
Atp5o	-2.75271	1.66222e-60
Sfxn3	5.18103	2.68718e-60
Plk2	4.38191	3.11601e-60
C1qtnf3	5.13807	4.42748e-60
Apoo	-3.21008	4.49942e-60
Ralgapa2	-3.8196	4.50529e-60
Acads	-4.01089	5.14029e-60
Hmgn3	3.50605	5.14029e-60
Gli1	5.8791	6.69041e-60
Ndufab1	-3.26029	7.3238e-60
Nucb1	2.58671	7.3293e-60
Tmem173	5.21739	8.27971e-60
Agpat3	-3.27821	1.22986e-59
Ndufaf4	-3.11578	1.63511e-59
Etfdh	-3.43936	1.74074e-59
Timm8a1	-2.90361	1.91741e-59
Echs1	-3.29391	1.97779e-59
Acox1	-2.84204	2.59156e-59
Abi3bp	4.07587	2.78391e-59
Prnp	3.07735	3.06669e-59
Pde3b	-3.52376	3.44528e-59
Vcan	3.13206	3.78758e-59
Rasl12	-4.0558	4.56099e-59
Ppara	-5.24035	5.43315e-59
Tmsb10	3.87957	5.46488e-59
Thsd7a	5.95073	5.50926e-59
Inhba	5.28394	5.68379e-59
Mrpl2	-2.90904	5.79528e-59
Zfp521	4.59201	6.87419e-59
Ndufa10	-2.91924	1.1548e-58
Nrep	3.09572	1.22208e-58
Ebf2	-4.7776	1.58975e-58
Serping1	4.44303	1.73343e-58
Stard7	-3.0116	1.73877e-58
Mmp14	3.08725	1.79576e-58
Slc38a4	3.80126	1.93012e-58
Sec24d	4.38553	2.10345e-58
Plac9b	3.18059	2.34898e-58
Ndufv1	-2.5843	2.51923e-58
Ugdh	2.43361	2.83041e-58
Tgfbi	3.93787	3.73853e-58
Flad1	-3.63843	3.85195e-58
Ndufa6	-3.05318	4.89765e-58
Ubac1	-3.85268	5.78206e-58
Mdh2	-2.77276	6.03875e-58
Dnaja3	-3.08619	8.071e-58
Fkbp9	2.68875	8.8079e-58
Sdc2	3.46385	1.09021e-57
Efna5	2.70316	1.17355e-57
Uqcrc2	-3.13179	1.43341e-57
Mrpl18	-2.71003	1.67436e-57
Gfra1	5.20877	1.86573e-57
Kctd11	4.40369	1.89609e-57
Pdlim4	5.58892	1.89609e-57
Pde1a	-4.22299	1.97645e-57
Adamtsl5	5.57764	2.08705e-57
Mrps16	-2.85994	2.61717e-57
Gas7	4.13087	3.12887e-57
Mmd2	-5.3575	3.21237e-57
Ccn3	4.0315	3.6166e-57
Ibsp	5.45893	4.50681e-57
Atp2a3	-4.5583	7.67376e-57
Bcat1	3.21062	9.97218e-57
Ptch2	5.75494	1.16637e-56
Tmeff2	3.84685	1.20869e-56
Sept11	2.67436	1.26426e-56
Cox6a1	-2.64607	1.57214e-56
Fscn1	3.57754	1.90985e-56
S100a4	5.33471	2.24651e-56
Mmp11	4.11439	2.27612e-56
Gale	-3.19545	3.03395e-56
B3galnt1	3.58245	3.2067e-56
Tenm3	3.85367	3.27808e-56
P4ha1	3.02101	3.3001e-56
Ogdh	-2.38772	3.3256e-56
Ccnd1	4.71734	8.90614e-56
Runx1	3.79483	8.97859e-56
Agpat4	4.36457	1.37823e-55
Ndufv3	-2.75045	1.78506e-55
Aspn	3.99307	1.86713e-55
Immt	-2.73944	2.15725e-55
Sirt3	-3.5885	4.84739e-55
Mut	-2.92665	5.32952e-55
Cox6b1	-3.07969	6.50751e-55
Ripk3	4.13461	7.79975e-55
Cd276	4.29912	1.07113e-54
Pop5	-3.02747	1.21517e-54
Ankef1	-5.27	1.26281e-54
Tpm4	2.78954	1.26281e-54
Kctd10	2.55485	1.28934e-54
Tfpi	3.53502	1.41965e-54
Stc1	4.26052	2.03812e-54
Peg3	2.7079	2.37979e-54
Ifitm1	6.56138	2.41125e-54
Medag	3.37608	3.09267e-54
Angptl2	2.68328	3.86135e-54
Acacb	-4.37806	3.88529e-54
Egr2	3.45471	4.34049e-54
Tsfm	-2.96532	4.79211e-54
1110008P14Rik	-3.36705	4.95716e-54
Pex6	-3.8036	5.20902e-54
Csad	-3.2296	7.22471e-54
Fzd4	-3.41053	1.40029e-53
Anxa8	-5.14232	1.71279e-53
Gcdh	-3.05686	1.88278e-53
Slit2	4.57252	1.88278e-53
Ndrg4	4.61591	2.10924e-53
Adig	-8.17242	2.12721e-53
Emilin2	3.89107	2.12721e-53
Chd3	3.31361	2.32147e-53
Dpysl2	4.44989	3.53257e-53
Ndufc1	-2.81147	4.42997e-53
Fndc1	4.48409	5.36884e-53
Fh1	-2.86205	8.0857e-53
Plagl1	2.97077	9.38645e-53
Ckap4	2.95954	1.03521e-52
Mrpl55	-2.83543	1.16508e-52
Slc35e4	4.45284	1.38416e-52
Adamts2	3.77361	1.3904e-52
Abi2	2.93835	2.00487e-52
Antxr1	3.65498	2.02668e-52
Oxa1l	-2.78114	3.05004e-52
Ndufs1	-2.40148	4.72287e-52
Cyba	3.80603	4.75326e-52
Taldo1	-2.53569	5.50085e-52
Gas6	4.21395	7.36709e-52
Mrps27	-2.78334	8.58127e-52
Trim16	3.68972	9.02686e-52
Hsdl2	-2.95771	9.05994e-52
Rreb1	-2.58128	1.16632e-51
Coq7	-2.6554	1.2814e-51
Suclg1	-2.87253	1.56139e-51
Plekhg1	5.12394	1.99029e-51
Bcl10	2.69233	2.10249e-51
Timm9	-3.11139	2.26699e-51
Ch25h	5.63224	2.6086e-51
Mxra8	3.35083	2.94754e-51
Postn	4.31742	3.06955e-51
Ndufa12	-2.73313	3.19795e-51
Cpped1	-2.80295	3.20487e-51
2900026A02Rik	4.20043	5.98403e-51
Pyurf	-2.9293	9.85655e-51
Ntrk3	-3.22054	9.86194e-51
Ccn2	4.63682	1.01977e-50
Rgs7bp	6.49642	1.11148e-50
C1qbp	-2.56461	1.22253e-50
Fez1	7.36884	1.52665e-50
Ctsz	2.67919	1.57838e-50
Spon1	3.51235	2.75375e-50
Abhd2	2.97314	2.80822e-50
Magel2	-3.31147	2.83257e-50
Irf4	-4.72897	3.33253e-50
Cemip2	2.95119	3.35371e-50
Tril	5.39173	4.31605e-50
Adamts10	2.95842	4.38643e-50
Clmp	4.95919	4.9702e-50
Nudt14	-2.92013	5.74825e-50
Eva1a	4.54752	6.02516e-50
Lrp1	2.96418	8.33891e-50
Lrrn4cl	4.03462	8.33891e-50
Tspan9	3.86456	8.48159e-50
Fam53b	-3.13752	1.00071e-49
Thbd	4.04604	1.13795e-49
Shmt1	-2.99861	1.28114e-49
Strip2	-4.11338	1.37823e-49
Cox14	-2.77443	1.42861e-49
Zfp9	3.45725	1.93923e-49
Mecom	-5.0694	2.37536e-49
Fkbp11	3.16065	2.56356e-49
Cdo1	2.85983	2.68887e-49
Ikbip	2.83269	3.08713e-49
Cntn4	5.45386	3.35828e-49
Tenm4	-2.8081	3.4969e-49
Mrpl42	-2.45099	5.84947e-49
Coq3	-3.59969	7.12092e-49
Abhd15	-4.37769	9.87333e-49
Tst	-4.13422	1.0193e-48
Dgat1	-3.33745	1.28722e-48
Slc2a4	-3.13324	1.85129e-48
Car13	-3.78333	2.03176e-48
Kdelr2	2.58618	2.03176e-48
Prdx3	-2.57611	2.1648e-48
Plpp1	3.66079	2.37781e-48
Miga2	-3.15083	2.44817e-48
Pgm1	-2.48233	2.57719e-48
Lpin1	-3.60652	2.68627e-48
Sod3	-3.88684	2.92134e-48
Rgcc	-2.37317	3.05502e-48
Pxdn	4.05794	3.13875e-48
Ltbp4	3.75067	5.19499e-48
Tmem120a	-2.53099	5.21306e-48
Chchd3	-2.71213	6.13379e-48
A530016L24Rik	-6.18572	6.84127e-48
Sema3c	3.7766	7.0348e-48
Cmbl	-4.66614	1.00312e-47
Arl5b	2.55944	1.05636e-47
Tmem39a	2.47797	1.31696e-47
Gpt	-4.22675	2.07738e-47
Ndufb8	-3.02803	2.26479e-47
Ndufs2	-2.79985	2.33068e-47
mt-Nd4	-2.54959	2.53164e-47
Cox10	-2.86846	2.70759e-47
Sdhc	-2.31237	3.54302e-47
Ndufv2	-3.10053	3.6412e-47
Mif4gd	-3.20459	4.01552e-47
Aldh6a1	-2.66109	4.27776e-47
Timp1	3.38584	4.43583e-47
Plin5	-9.91863	4.94769e-47
Tceal9	2.78563	6.49229e-47
Pdk1	-2.49113	9.73882e-47
Pdhb	-2.92536	1.03773e-46
Litaf	2.64884	1.19885e-46
Bcs1l	-3.4124	1.28751e-46
Itm2a	2.9738	1.29602e-46
Ndufb5	-2.5885	1.31474e-46
Nucb2	3.68133	1.59685e-46
Adgra2	4.53589	1.60942e-46
Osr2	5.09246	2.08618e-46
Lgr6	-4.09827	2.3021e-46
Bcl2	3.18194	2.44898e-46
Pxmp2	-5.38805	2.73599e-46
Bmp3	3.7284	3.0058e-46
Tagln2	3.0914	3.03626e-46
Thsd4	4.22933	3.0534e-46
Scara5	3.7071	3.19037e-46
Timm50	-2.41732	3.21571e-46
Bnip3	-3.15678	4.39646e-46
Polr3h	-3.05849	4.39828e-46
Slc12a4	3.82961	5.56834e-46
Gpc6	3.38529	5.85874e-46
Cox4i1	-2.4133	6.88179e-46
Mcat	-4.60519	7.11553e-46
Tspo	-3.04572	7.59058e-46
Mrpl47	-2.90407	1.01164e-45
Itpr2	-2.84855	1.254e-45
Slc16a3	4.12953	1.25723e-45
Scube2	5.03867	1.40741e-45
Mknk2	-2.69538	1.60837e-45
Cisd3	-3.64886	1.92712e-45
Trps1	2.63085	1.98358e-45
Alkbh7	-3.57039	2.34057e-45
Arap1	2.58179	2.42746e-45
Map3k8	4.95855	2.48682e-45
Phb	-2.16431	2.53718e-45
Bcl11b	4.64308	3.39644e-45
S1pr3	4.30633	3.60409e-45
Sc5d	3.27165	3.68838e-45
1810055G02Rik	3.1284	3.86255e-45
Eng	3.15096	3.86255e-45
Mrpl51	-2.65299	4.22004e-45
Sh2b2	-3.75836	4.68605e-45
Galnt16	4.37317	5.28668e-45
Ddost	2.11461	5.39518e-45
Myof	4.09592	6.60307e-45
Anxa1	4.17086	6.97576e-45
Tmem263	2.80069	6.97576e-45
Impdh1	-2.35336	8.82901e-45
Wnt2	6.04457	8.92598e-45
Mrpl46	-2.68523	1.21445e-44
Trib2	3.24321	1.22575e-44
Hint2	-2.81587	1.38914e-44
Gja1	2.34031	1.44467e-44
Ndufb6	-3.08836	1.50379e-44
Htra3	2.52597	1.55543e-44
Golm1	4.06845	1.59305e-44
Pfkl	-2.25466	1.71178e-44
Klf10	2.51798	1.71462e-44
Rxrg	-3.40775	1.75067e-44
Cox7b	-2.77339	1.76502e-44
Pck2	-2.64771	2.18449e-44
Rtn4ip1	-3.95579	2.19971e-44
Cyp51	3.06477	2.26412e-44
Cox17	-2.7174	2.56003e-44
Esrrg	-4.27062	2.57745e-44
Ecsit	-2.48554	3.12744e-44
mt-Co3	-2.56081	3.82529e-44
B3gnt9	4.66121	4.79278e-44
Timm10	-2.6633	5.09366e-44
Ets2	3.30198	5.59264e-44
Mpzl2	-4.24049	5.63438e-44
Trerf1	6.00848	6.75567e-44
Hif3a	3.59359	8.07914e-44
Prss35	3.70471	9.20797e-44
Slc25a12	3.43	1.22589e-43
Igf2	2.7852	1.30403e-43
Scp2	-2.69666	1.36718e-43
Fabp5	-2.19211	1.40949e-43
Fap	3.57618	1.51782e-43
Plekhg2	2.90859	1.68685e-43
Svil	3.18638	1.70233e-43
Grb10	2.43652	2.08146e-43
Chodl	4.32755	2.44025e-43
Plxna4	4.45606	2.46026e-43
Gm9780	3.61701	2.54548e-43
Mecr	-2.77413	2.55934e-43
Hspa13	2.59312	2.73142e-43
Comtd1	-3.45817	5.30989e-43
Ppif	-2.88097	6.46655e-43
Jcad	4.1897	6.6417e-43
Mul1	-2.7131	6.64648e-43
1700021F05Rik	-2.96414	7.51513e-43
Sulf2	2.36728	7.68563e-43
Glt8d2	3.58307	7.78489e-43
Slc44a2	2.97309	8.01094e-43
Nabp1	-2.98452	8.40491e-43
Tpbg	4.06049	8.70894e-43
Tomm22	-2.41617	1.22814e-42
Nkd1	4.75862	1.50632e-42
Ostc	2.33408	1.55239e-42
Pex16	-3.50231	1.76324e-42
Bdkrb2	6.23355	1.84096e-42
Hexb	3.96618	1.87633e-42
Idh3g	-2.46899	2.07607e-42
Etl4	4.6672	2.34235e-42
Mical1	3.72693	2.35202e-42
Spry1	3.85861	3.0744e-42
Pdia3	2.17207	3.95419e-42
Samd4	3.80271	4.11204e-42
Poldip2	-2.35508	4.75589e-42
Mcee	-2.95592	6.39616e-42
Fmod	3.21849	6.98602e-42
Cd81	2.13353	9.27021e-42
Il17ra	3.16415	1.52504e-41
Bdnf	4.57987	1.57157e-41
Calu	1.97425	1.57577e-41
Hagh	-2.92414	1.84585e-41
Txnrd2	-3.01796	2.15453e-41
Arsj	6.78362	2.26486e-41
Adamtsl1	4.25003	2.47839e-41
Ndufb3	-2.69889	2.88041e-41
Ndufs6	-2.16903	3.86248e-41
Hs6st2	3.78012	4.08594e-41
Gstm2	3.09252	4.31898e-41
Slc39a6	2.72093	4.54262e-41
Rab7b	5.27828	4.65814e-41
Ddah2	3.99451	5.43912e-41
Chchd4	-2.82556	5.82122e-41
Id2	2.13048	7.93132e-41
Gfra2	4.62673	8.79955e-41
Oxld1	-4.32693	8.92177e-41
Dpysl3	4.09206	9.32069e-41
Fam107b	2.67394	1.1877e-40
Ly6a	5.12108	1.3933e-40
Etfrf1	-3.69264	1.65847e-40
mt-Nd5	-2.58728	1.8917e-40
Adamts7	2.68022	1.89794e-40
Tshz3	4.56339	2.1606e-40
Sema3f	4.92438	2.26714e-40
Adh7	7.81598	2.38174e-40
Mrps22	-2.51739	2.43585e-40
Exoc6	-4.99208	2.55348e-40
Npdc1	4.53538	3.09524e-40
Slc24a3	-4.57654	3.31072e-40
Ndufa5	-2.85263	3.43068e-40
Adam15	2.99842	3.72027e-40
Inka1	5.61633	4.08856e-40
Mrpl30	-2.20836	4.51223e-40
Tec	4.72625	5.60126e-40
Atp8b1	4.8563	7.04885e-40
Cxcl1	2.10542	7.06663e-40
2310061I04Rik	-3.86085	7.74878e-40
Itga11	6.12434	7.7929e-40
Gm21451	4.46522	8.82883e-40
Surf4	1.97222	1.03032e-39
Wnt5a	2.64812	1.07623e-39
Praf2	4.27402	1.09746e-39
Ndufs8	-2.42273	1.16834e-39
Antxr2	3.18583	1.22712e-39
Hmcn1	4.57812	1.27662e-39
Mex3b	4.35581	1.30933e-39
Ndufa4	-2.69351	1.31158e-39
mt-Co2	-2.7284	1.46321e-39
Loxl4	4.20251	1.64946e-39
Nr1h3	-4.29225	1.66172e-39
Mrps5	-2.6401	1.66921e-39
Ece1	2.78728	2.13939e-39
Sdk2	4.00594	2.5994e-39
Rhoc	2.86767	3.23377e-39
Sgcd	4.62669	3.79841e-39
Spred1	2.35342	3.83924e-39
Rbm47	-3.7497	3.84309e-39
Fastkd1	-3.31623	4.11075e-39
Lrrc8c	4.3348	5.02208e-39
Uck1	-2.44668	5.36658e-39
Uqcrc1	-2.48705	5.72065e-39
Ndufa9	-2.53737	5.75305e-39
Mrps18b	-2.60642	8.06927e-39
Col12a1	2.199	8.35311e-39
Dnajc15	-2.54597	1.0971e-38
Ndufa13	-2.02939	1.0971e-38
Ppic	2.38877	1.13175e-38
Ramp2	3.91198	1.32757e-38
Il1rap	4.02059	1.3996e-38
Lrrn1	5.79962	1.43817e-38
Hibadh	-2.61529	1.55597e-38
Kmt5c	-2.81331	1.93601e-38
Vwa8	-2.39378	1.93601e-38
Alad	-2.44623	2.03966e-38
Sorl1	4.30116	2.18197e-38
Lxn	3.85927	2.29678e-38
Slc4a4	-2.63925	2.49545e-38
Tmem53	-3.65336	2.82838e-38
Smarca1	3.80797	2.85944e-38
Dkk1	5.62285	3.11286e-38
Ech1	-2.29226	3.6517e-38
Nnat	-2.28031	3.98656e-38
Dgat2	-2.6181	4.69504e-38
Ndufs5	-2.48685	4.85436e-38
Cat	-2.39093	5.23698e-38
Sec23a	2.28221	5.38895e-38
Usp25	-2.85982	5.3919e-38
Serpine2	3.51432	5.70048e-38
Anxa2	1.99263	5.82241e-38
Ptgr2	-2.99497	6.89996e-38
Mrpl9	-2.51426	7.32823e-38
Slit3	2.84081	7.82725e-38
Lias	-2.31365	7.97716e-38
Ptch1	2.39392	8.10059e-38
Gmpr	-3.15666	8.89671e-38
Acot13	-2.92087	1.02244e-37
Olfml2b	4.46616	1.0713e-37
Fhl2	3.54466	1.31158e-37
Stxbp6	4.44449	1.34715e-37
Tac1	5.96413	1.34715e-37
Nnt	2.9631	1.3613e-37
Arhgef17	3.08059	1.41701e-37
Cgnl1	-3.09447	1.48433e-37
Runx2	5.81444	1.54849e-37
Ogn	3.07009	1.64543e-37
Tnmd	4.46443	1.6569e-37
Mob3a	2.50456	1.8104e-37
Sgk1	2.88383	1.83229e-37
Sh3d19	3.14003	2.82689e-37
Tpm2	3.41063	2.89995e-37
Tgfb2	4.59833	2.91711e-37
Trarg1	-5.72765	3.04569e-37
Vasn	2.79984	3.15214e-37
Gas1	2.94531	3.65017e-37
Pcdhgb6	3.4746	3.81058e-37
Nlgn3	4.02289	4.44966e-37
Capg	3.24976	4.73302e-37
Mccc2	-2.52958	6.21877e-37
Coasy	-2.5845	7.20271e-37
Mpc2	-2.37374	8.01288e-37
Mrps2	-2.51775	8.53292e-37
Pdia5	3.85425	8.61575e-37
Gfm1	-2.73603	1.01823e-36
Robo2	8.07123	1.05364e-36
Slc25a11	-2.43886	1.34683e-36
Tbc1d10a	3.21576	1.49718e-36
Slc25a51	-2.24074	1.67555e-36
Hexa	2.25273	1.70223e-36
Gxylt2	4.06372	1.87473e-36
Adamts1	2.38271	2.32188e-36
Tram2	3.54384	2.35329e-36
Htr1b	5.38343	2.62493e-36
Pdk3	2.92395	2.72207e-36
Cpa3	3.29997	2.78105e-36
Rab5if	-3.00654	3.52845e-36
Pycr1	2.70762	4.39628e-36
Rgs16	5.48234	5.02011e-36
Mrpl38	-2.58365	5.20347e-36
Ap1s2	3.93627	5.71778e-36
Galnt17	4.77835	5.71778e-36
Man2b2	3.11717	5.77996e-36
Nfatc4	2.86932	6.35471e-36
Wdr1	1.92675	7.65776e-36
Slc36a4	2.8713	9.02456e-36
H2afy2	3.09412	9.06622e-36
Afg1l	-3.61852	9.23443e-36
Ephb3	4.57741	1.08468e-35
Tek	4.80161	1.09021e-35
Atp5b	-2.20477	1.09225e-35
Fkbp7	3.295	1.39042e-35
Echdc3	-4.24406	1.53256e-35
Bmp7	5.46691	1.61873e-35
App	2.30843	1.69719e-35
Tars2	-2.31187	1.83912e-35
Tmed3	2.12477	2.06898e-35
Serpinb6a	2.63622	2.1787e-35
Gltp	3.19747	2.36041e-35
Slc25a39	-2.5255	2.69417e-35
Txndc5	2.91643	2.75168e-35
Arf4	1.91175	2.81485e-35
Sik2	-2.17813	4.31799e-35
Cers6	3.37578	5.40985e-35
Cd302	2.44733	5.91803e-35
Gm28438	-2.60689	6.00122e-35
Clpp	-2.17714	6.22895e-35
Plec	2.36488	6.63048e-35
Itgb3	4.37731	6.8112e-35
Creb5	2.50529	8.12318e-35
Exoc6b	2.48676	9.44412e-35
Cox7a2	-2.45732	1.2119e-34
Kcne4	3.09398	1.52976e-34
Tomm5	-2.38307	1.60638e-34
Itga5	2.90157	1.78348e-34
Cox7a2l	-2.02356	1.83311e-34
Mrc2	3.88182	1.83681e-34
Creb3l2	2.16026	2.15049e-34
Skap2	-3.34226	2.16292e-34
Inf2	3.81157	2.47853e-34
Sdc1	2.30301	2.6205e-34
Emc6	-2.39292	2.89362e-34
Gria3	4.36625	3.95259e-34
Kbtbd11	-4.422	4.68429e-34
Fam117a	-3.8254	5.57354e-34
Smim20	-2.54488	5.96802e-34
Pea15a	2.6351	5.97949e-34
Adam22	2.59625	6.30658e-34
Errfi1	3.11648	6.35324e-34
Atp5a1	-2.0406	6.36182e-34
Camk1d	4.74817	6.37518e-34
Mrpl19	-2.36568	6.6134e-34
Coq6	-2.6153	8.23383e-34
Apbb2	2.71695	8.64373e-34
Clic1	2.25887	8.78517e-34
Rilp	-4.92191	9.41583e-34
Dnajc10	2.32352	1.00909e-33
Emc9	-3.15997	1.23923e-33
Serp1	2.28136	1.32223e-33
Rnd3	2.92172	1.39824e-33
Mrpl44	-2.82412	1.46944e-33
Hck	6.5343	1.58209e-33
Pgd	-2.00771	1.64333e-33
Cachd1	2.86198	1.68327e-33
Ndnf	3.64867	1.76781e-33
Rmnd1	-2.8178	1.79559e-33
Sgce	2.45989	1.94175e-33
Ror1	5.0732	2.00601e-33
B2m	2.23591	2.02772e-33
Sar1a	1.83218	2.13585e-33
Sec61a1	1.91444	2.39279e-33
Col27a1	-2.32269	2.49264e-33
Srgap3	3.64349	2.52189e-33
Psd3	3.79577	2.56535e-33
Lrpap1	2.08555	2.97578e-33
Mrpl3	-2.23797	3.00893e-33
Laptm4a	2.05094	3.55941e-33
Ptgs1	4.52119	3.57846e-33
Kcp	3.10114	3.64144e-33
Foxred1	-2.47981	3.97471e-33
Stat1	-2.54968	3.99432e-33
Ncs1	3.8967	4.07654e-33
Tmem135	-2.14295	4.86613e-33
Adh1	-2.78279	5.16237e-33
Ccdc69	-5.31142	5.7675e-33
Cacnb3	5.47976	5.89556e-33
Cox7c	-2.48273	7.73404e-33
Txlng	-2.7569	8.4528e-33
Cd55	2.87726	8.7762e-33
Hipk2	-2.45438	9.3321e-33
Mn1	4.22418	9.99306e-33
Ndufa11	-1.97052	1.01929e-32
Rell1	3.52783	1.06268e-32
Thbs3	3.529	1.08289e-32
Enox1	3.55819	1.12222e-32
Ass1	3.24602	1.48456e-32
Prrt2	5.49808	1.87492e-32
Nfkb2	2.54674	2.33941e-32
Atp10d	-3.49555	2.3593e-32
Ccdc58	-2.59212	2.41924e-32
Prlr	-3.74958	2.44176e-32
Chst2	4.13258	2.46138e-32
Rab8b	2.57523	2.71732e-32
Rgs12	3.91961	2.80824e-32
Mrpl35	-2.16789	3.02796e-32
Lrrc49	3.66787	3.31316e-32
Vdac2	-2.03539	3.86574e-32
Ints6l	3.74031	4.05006e-32
S100a10	1.95544	4.24902e-32
Acsf3	-3.11489	4.41124e-32
Jade1	-2.34426	4.4589e-32
Sfr1	1.96565	4.61249e-32
Stx11	3.87283	4.65243e-32
March5	-2.72994	5.21192e-32
Atp5mpl	-2.2512	5.48174e-32
Evc	3.87063	5.48174e-32
BC003965	-2.6038	5.60447e-32
Cd47	2.29677	6.03131e-32
Alas1	-2.42681	6.13286e-32
Mical3	-2.87428	6.15809e-32
Irs2	-2.2085	6.43082e-32
Cmc2	-2.77992	6.54065e-32
Ndufb4	-2.48506	7.02666e-32
mt-Atp6	-2.42224	7.53674e-32
Aoc3	-3.29876	7.66916e-32
Tpst1	3.36849	7.6913e-32
Hey1	5.04287	8.40325e-32
Tmem176b	2.18529	8.78922e-32
Gcnt2	3.71931	9.30308e-32
Tomm40l	-2.37084	1.00321e-31
Stt3a	1.81249	1.14387e-31
Ssr3	1.74796	1.19786e-31
Eml1	3.74084	1.35066e-31
Pfn2	3.46143	1.45485e-31
Ehhadh	-3.43566	1.63155e-31
Bmp4	4.65115	1.64677e-31
Ghitm	-2.02754	1.71246e-31
Parp8	4.27209	1.87216e-31
Hspa9	-1.8458	2.30142e-31
Syne1	2.80971	2.4879e-31
Gnb4	2.1167	2.5244e-31
Fndc3b	2.06037	2.65159e-31
Golim4	2.25214	2.73094e-31
Atp5h	-2.14597	2.74202e-31
Kif16b	-2.68785	2.89442e-31
Arfgap3	2.68193	2.91729e-31
Eva1b	4.21312	2.96354e-31
Nhp2	-2.11303	3.16897e-31
Aco1	-2.20841	3.27681e-31
Prkaa2	-4.55971	3.3269e-31
Aldh1a7	-5.36615	3.48157e-31
Pdss1	-2.36794	3.79539e-31
Abcb6	-2.54539	4.48522e-31
Cbr4	-2.90077	4.97325e-31
Cttnbp2	4.44495	5.17306e-31
Rpl39l	3.41927	5.49539e-31
Fars2	-2.29874	6.50442e-31
Lmna	2.57226	6.56566e-31
Mpv17l2	-2.48846	6.83033e-31
Eef2kmt	-2.39353	7.95723e-31
Tomm70a	-2.18765	8.31226e-31
Abca1	-2.75258	8.82369e-31
Mtx2	-2.04923	1.08678e-30
Tent5a	2.41084	1.10372e-30
Pkn1	-2.41003	1.10601e-30
Mtor	-2.43961	1.12834e-30
mt-Nd1	-2.56188	1.21641e-30
Emid1	5.06168	1.23163e-30
Mrps26	-2.18577	1.32708e-30
0610012G03Rik	-2.33418	1.34109e-30
Ptn	2.97729	1.35814e-30
Gmnn	-2.25115	1.5726e-30
Mrpl41	-2.69827	1.69313e-30
Efnb2	3.77349	1.77221e-30
Slc44a3	-3.61411	1.91421e-30
Dlgap4	2.45218	2.15186e-30
C1qtnf7	4.97762	2.26286e-30
Fzd2	3.53233	2.33456e-30
2410015M20Rik	-2.0324	2.39733e-30
Isca2	-2.40571	2.97986e-30
Mboat2	5.48711	3.05294e-30
1190007I07Rik	-3.81679	3.28332e-30
Lpcat3	-2.06301	3.78174e-30
Igsf3	3.44438	3.81021e-30
Higd2a	-2.53732	3.87195e-30
Bcl2l13	-2.016	4.38092e-30
Mtch2	-2.13179	4.38357e-30
C9orf72	-2.27122	4.47123e-30
Ndufaf3	-2.8307	5.49992e-30
Chpf2	2.83062	5.83513e-30
Sphk1	3.05114	6.17505e-30
Dlk1	2.40451	7.34697e-30
Hmgn5	-2.49992	8.51731e-30
Fst	4.23687	9.57001e-30
Cpne8	3.1498	1.06654e-29
Stk39	-2.82375	1.42726e-29
Has2	3.07174	1.53096e-29
Nbl1	4.78432	1.55599e-29
Ccn1	2.61982	1.57346e-29
Zfp385b	5.05745	1.70344e-29
Pdia6	1.80081	1.74746e-29
Tha1	-5.08794	1.81848e-29
Soat1	3.31436	1.87737e-29
Akap12	2.40068	1.9091e-29
Gatb	-2.82093	2.22566e-29
Tgfb3	4.32138	2.28665e-29
Rftn2	2.84342	2.30325e-29
Chrdl1	2.62747	2.30636e-29
Dkk2	3.7953	2.42673e-29
Kirrel	2.90387	2.44681e-29
Dpy30	-2.16841	2.68088e-29
Trim2	-1.93739	2.76878e-29
Rhbdf2	-3.58392	2.91779e-29
Fosl2	2.20231	3.31602e-29
Pdha1	-1.77494	3.50069e-29
Mrps34	-2.65264	3.84023e-29
Prelid3b	-2.05069	4.08275e-29
Aifm1	-2.06436	4.3448e-29
Prdx4	1.87394	4.52858e-29
Adamts20	4.97538	4.54866e-29
Tob2	-2.29465	5.59345e-29
Ndufb2	-1.92992	5.59844e-29
Vegfb	-2.90678	8.07725e-29
Atp5e	-1.73777	1.003e-28
Mast4	2.77396	1.06128e-28
Gpr153	3.53395	1.1031e-28
Fibin	3.74409	1.11448e-28
Dse	3.45922	1.12483e-28
Hdac5	2.06716	1.19505e-28
mt-Nd4l	-2.18243	1.24342e-28
Bok	3.35729	1.27243e-28
Phldb2	3.91527	1.28571e-28
Osr1	5.35719	1.46775e-28
Foxo1	-2.2883	1.47876e-28
Armh4	3.5064	1.50524e-28
Atp5l	-2.25973	1.63527e-28
Mrpl36	-2.31747	1.67626e-28
Mrpl37	-1.91597	1.76512e-28
Ddo	-5.69328	1.92055e-28
Ivd	-2.28845	1.94985e-28
Esrra	-3.42271	2.13909e-28
Kif1a	5.41887	2.17102e-28
Fyn	3.34978	2.56417e-28
Phyh	-2.5978	2.67853e-28
Uqcrb	-2.49052	2.75022e-28
Ldb2	3.88142	2.76809e-28
Minos1	-1.90401	2.80526e-28
Sfxn1	-1.95183	2.87709e-28
Lactb2	-2.23796	3.2729e-28
Ptprs	1.95947	3.29389e-28
Tmem200a	4.29807	3.32115e-28
Ndufb4c	-2.43174	3.43824e-28
Abcd3	-1.87078	3.5049e-28
Timm13	-1.98555	3.50963e-28
Rbpms2	-2.82764	3.56541e-28
Six1	-3.94219	3.57973e-28
Ndufaf8	-2.26834	3.6523e-28
Ust	4.23097	3.78421e-28
Stambpl1	2.33855	3.87551e-28
Fam162a	-2.10221	5.07406e-28
Mcfd2	1.92083	5.64422e-28
Vstm4	4.39053	5.64658e-28
Mrpl28	-1.86438	5.80319e-28
Sucla2	-2.27234	6.08371e-28
Lhfpl2	2.13679	6.34567e-28
Sox18	4.25533	7.08209e-28
Pex2	-2.20883	7.14336e-28
Atp5f1	-2.31859	8.66713e-28
Selenbp1	-2.33897	8.807e-28
Mrpl15	-2.55663	9.9067e-28
Ybx2	-7.16771	9.93285e-28
Kremen1	2.75847	1.06512e-27
Abhd8	2.92238	1.20398e-27
Tnfrsf26	3.64277	1.37147e-27
Tollip	1.96341	1.37293e-27
Mboat1	4.91421	1.43718e-27
Galm	-2.35915	1.67965e-27
Rtl3	3.05783	1.67965e-27
Nhsl1	3.32563	1.74549e-27
Egr3	4.34705	1.81078e-27
Uqcc1	-2.19268	1.84802e-27
Cacna1c	4.15199	1.86809e-27
mt-Co1	-2.38646	1.87686e-27
Mfsd12	-2.48795	1.88189e-27
Gm1673	3.98182	1.90278e-27
Impa1	-2.21497	1.98327e-27
Twsg1	1.99058	2.00075e-27
Pls3	2.39122	2.08329e-27
Grsf1	-2.39805	2.18623e-27
Rgs4	4.40713	2.20472e-27
Copa	1.66836	2.24212e-27
Mest	2.86957	2.32654e-27
Hunk	3.8086	2.35409e-27
Crabp2	4.03479	2.35864e-27
Tbx15	2.31019	2.51602e-27
Rhot2	-2.38364	2.51679e-27
Gli3	3.0457	2.53246e-27
P3h4	2.29522	2.61913e-27
Sox6	-3.56945	2.81882e-27
Apcdd1	3.28591	3.05734e-27
Pdhx	-2.38399	3.15213e-27
Phgdh	-1.74549	3.23642e-27
Gng10	2.28192	3.24602e-27
Fastk	-2.07228	3.25613e-27
Gnpat	-1.80988	3.35141e-27
Lamb2	1.84672	3.48299e-27
Mrps7	-1.8809	3.64199e-27
Zadh2	-2.02771	3.70113e-27
D630003M21Rik	4.99018	3.70267e-27
Slco3a1	4.76329	3.9182e-27
Pdlim3	5.3628	4.13464e-27
Maml2	3.89158	4.18917e-27
Igdcc4	3.09331	4.20858e-27
Nrn1	2.75952	4.42076e-27
Rmdn1	-2.871	4.54895e-27
Vgll3	5.99587	4.76284e-27
Gpx4	-1.79435	5.72791e-27
Sqle	2.78688	5.75488e-27
Tead2	3.41643	5.88219e-27
Acyp2	-2.99268	6.09085e-27
Hdac7	3.41621	6.44593e-27
Dnajc19	-1.98496	6.51672e-27
Ltbp3	-2.05756	6.75845e-27
Txn2	-1.68755	6.80877e-27
Fgd5	3.63758	7.03911e-27
Stom	-1.82992	7.54148e-27
Hmgcr	2.44667	7.64677e-27
Hsd17b4	-1.93441	7.77208e-27
Epha4	3.57447	8.28682e-27
Mrs2	-2.545	8.56389e-27
Dzip1l	3.26553	9.57096e-27
Gsta4	-3.62835	1.02613e-26
Mfn2	-1.96593	1.04617e-26
Kxd1	-2.09562	1.14329e-26
Bckdhb	-2.92705	1.21081e-26
Cpeb3	-4.0016	1.46401e-26
Mrpl21	-2.09176	1.5409e-26
Aprt	2.33626	1.67342e-26
Hhip	8.5477	1.74522e-26
Rgmb	2.27047	1.87331e-26
Pgls	-1.85655	2.17287e-26
Akap7	-2.99389	2.29119e-26
Igf2bp2	2.34079	2.40111e-26
Grhpr	-2.23085	2.40523e-26
Lonp2	-2.3824	2.40523e-26
Dusp4	-2.74014	2.53358e-26
Cbx6	2.63477	2.60417e-26
Gdf10	4.23312	2.7561e-26
Cd82	-2.18319	2.80591e-26
Ppa2	-2.03414	3.03786e-26
Chp1	-1.74702	3.12992e-26
Cnpy4	2.29937	3.18447e-26
Gpsm1	4.08826	3.8507e-26
Cd1d1	-2.96111	3.98795e-26
Sdr39u1	-3.01066	4.07176e-26
Mrps9	-2.37732	4.10164e-26
Nudt13	-2.46482	4.207e-26
mt-Atp8	-2.29392	4.27144e-26
Hemk1	-3.20441	4.27985e-26
Copg1	1.93766	4.52116e-26
Lgals1	2.13946	4.70653e-26
Glrx5	-2.60942	4.90267e-26
Nrcam	3.39319	4.98253e-26
2510002D24Rik	-3.03193	5.42518e-26
Pip4k2a	4.65964	5.64206e-26
Tmcc3	-2.36782	5.98133e-26
Cox6b2	-2.83469	6.15527e-26
Palmd	-3.85527	6.46753e-26
Pheta2	3.58207	6.49947e-26
S100a11	2.73846	7.03464e-26
Vps13a	-2.79519	7.06698e-26
Golt1b	2.31897	7.14773e-26
Shisa5	2.2316	7.23925e-26
Ar	4.15975	7.42427e-26
Mrpl53	-2.29361	8.50928e-26
Gfm2	-2.2614	8.67119e-26
Mrpl39	-2.21184	8.78093e-26
Zbtb1	2.02196	9.28093e-26
Nfu1	-2.28976	9.68518e-26
Rnf125	-3.25288	9.72451e-26
Abhd11	-2.08334	9.8063e-26
Mrpl40	-2.06538	9.86749e-26
Fam210a	-2.26359	9.99336e-26
Ssr1	1.71258	1.00302e-25
Sytl2	4.20051	1.03237e-25
Arsi	3.41291	1.03774e-25
Mlycd	-5.19864	1.05767e-25
Myh10	2.03526	1.08399e-25
Cmc1	-2.75771	1.10343e-25
Ankrd28	2.26779	1.10628e-25
Ssr2	1.67279	1.18995e-25
Adgrl2	2.66726	1.20711e-25
Sfrp5	6.61438	1.20737e-25
Resf1	-1.95643	1.33301e-25
Ss18l2	-2.17458	1.35249e-25
Acad9	-1.83077	1.49493e-25
Dhrs7b	-2.04936	1.53455e-25
Ppib	1.7538	1.76144e-25
Tspan5	4.08387	1.82212e-25
Slc25a20	-2.2235	1.82231e-25
Prom1	3.63285	1.92957e-25
Papss2	3.02844	2.03086e-25
Gng11	3.58697	2.05647e-25
Cyhr1	-2.09236	2.07898e-25
Nppc	5.16407	2.12042e-25
Gng2	2.25343	2.27277e-25
Pigq	-1.91356	2.76555e-25
Nlgn2	4.98345	2.8314e-25
Axin2	4.34363	3.35978e-25
Ugcg	2.55661	3.41178e-25
Naa40	-2.15615	3.53776e-25
Plin2	-1.69621	3.57551e-25
Tbc1d16	3.84779	3.57551e-25
Lonp1	-2.60144	3.58979e-25
Qrsl1	-2.63972	4.31912e-25
Mrps24	-1.9761	5.07296e-25
Fam234b	3.14242	5.15718e-25
Hip1r	-2.41857	7.52428e-25
Nln	-2.31662	8.2449e-25
Spata13	4.04975	9.85324e-25
Trp53inp2	-1.7727	9.90326e-25
Txnip	-2.04975	1.0219e-24
1500009L16Rik	4.54669	1.02575e-24
Zbtb16	-2.11628	1.06936e-24
Igf2r	1.87551	1.08454e-24
Rarres1	5.22333	1.08949e-24
Auts2	2.32852	1.1787e-24
Dcn	6.32036	1.18956e-24
Serinc3	1.75397	1.20189e-24
Sft2d2	-2.58264	1.22027e-24
Erbb2	3.99449	1.22522e-24
Atxn2	-1.89818	1.22535e-24
Trip6	1.89544	1.25886e-24
Sh3bp1	4.02566	1.3068e-24
Ptgir	5.45953	1.32524e-24
Emc2	-2.16912	1.3331e-24
Cavin3	2.34268	1.33585e-24
Pank1	-3.31095	1.35251e-24
Ndufa2	-1.64258	1.3592e-24
Adgrg6	4.98361	1.38925e-24
Blcap	-2.01219	1.41986e-24
Ciapin1	-1.97882	1.45284e-24
Slc25a24	2.53348	1.48336e-24
Sh3pxd2b	2.0325	1.49642e-24
Spry2	3.20341	1.69784e-24
Nptx1	3.50981	1.88415e-24
Spg7	-2.4876	1.892e-24
Fhl1	-1.9446	2.21605e-24
Meis1	2.06953	2.28697e-24
Acap2	2.21317	2.47383e-24
Lzic	-2.30454	2.52356e-24
Mrpl22	-2.41903	2.54916e-24
Lap3	-1.88736	2.58635e-24
Timm8b	-1.93825	2.71886e-24
Lrpprc	-1.77498	2.72094e-24
Gramd1b	-3.11601	3.07454e-24
Uqcrh	-2.23759	3.25247e-24
Slc25a5	-1.82587	3.29442e-24
Rerg	5.10844	3.54853e-24
Pex13	-2.0851	3.66685e-24
Fam136a	-1.86682	3.75854e-24
Tle2	4.23484	3.9085e-24
Coa3	-2.00581	4.19391e-24
Pbx1	2.40054	4.19391e-24
Adamts17	4.35734	4.57791e-24
Armcx2	2.1605	4.78208e-24
Plscr3	2.4279	5.08472e-24
Angpt1	-3.8179	5.13057e-24
Mlf1	2.48682	5.18872e-24
Crtap	1.88653	5.22328e-24
Rfc4	-2.03047	5.37845e-24
Sh3glb2	-2.04297	5.72498e-24
Vkorc1	1.71459	5.81724e-24
Asns	-2.09717	6.30419e-24
Dtx3	3.95057	6.51138e-24
Iba57	-3.66456	6.51138e-24
Jak1	1.68613	6.65698e-24
Afg3l2	-2.06777	7.4449e-24
Ccbe1	4.24948	7.51769e-24
Vps13c	-2.57818	7.69391e-24
Dusp22	-2.51498	7.89729e-24
Usmg5	-2.08609	8.20146e-24
Morf4l2	1.58743	8.25537e-24
Fbxo21	-1.84043	8.9079e-24
Ndst3	6.8603	8.9079e-24
Coro1c	2.00441	9.06236e-24
Tlcd2	2.71528	9.1568e-24
Ndufs4	-1.93871	9.44439e-24
Gadd45gip1	-2.1678	9.59192e-24
Lyrm7	-3.10246	1.02758e-23
Hmbs	-1.82	1.06194e-23
Acvrl1	3.57373	1.2743e-23
St6galnac4	3.17316	1.2746e-23
Cers5	2.26472	1.40769e-23
Dars2	-2.2971	1.41406e-23
Rasl11b	3.53181	1.49562e-23
Zbtb7b	-3.97586	1.58408e-23
Dennd2c	3.10573	1.59642e-23
Dmac2	-2.64743	1.64775e-23
Mrpl58	-2.2282	1.65089e-23
Ppcs	-3.36497	1.89979e-23
Elovl1	2.07644	2.14231e-23
Ptcd3	-1.66514	2.17237e-23
Arid5b	2.18832	2.18396e-23
Slco5a1	4.04682	2.21836e-23
Pgk1	-1.55254	2.23419e-23
Ecm1	3.13409	2.54738e-23
Slirp	-1.70631	2.58484e-23
Elovl4	6.26988	2.65144e-23
Chpt1	-2.12707	2.65577e-23
Atp7a	2.0982	2.89315e-23
Pnpo	-3.22351	3.14821e-23
Apmap	-1.89301	3.28414e-23
Asah1	1.80874	3.3242e-23
Tpm1	1.80323	3.32437e-23
Mrpl11	-2.00408	3.71858e-23
Mpc1	-2.31307	3.80626e-23
Selenon	2.81291	3.82714e-23
Mtmr6	2.11109	3.88462e-23
Prkag2	-2.40831	3.92661e-23
Ptpn4	-2.5777	4.14404e-23
Fut10	4.63808	4.23084e-23
Pla2r1	3.60671	4.27504e-23
Serhl	-2.08109	4.41684e-23
Asph	1.8999	4.83162e-23
Mcub	7.45567	5.16668e-23
Mpdu1	-1.75316	5.2955e-23
Lgals9	2.69014	5.37541e-23
Tpi1	-1.51105	5.60383e-23
Fahd1	-3.42916	5.86281e-23
Slc27a6	6.19532	5.90785e-23
Eral1	-2.09849	6.53452e-23
Ccdc51	-4.23515	6.98057e-23
Serinc5	2.82692	7.366e-23
Snrnp25	-2.1235	7.69319e-23
Spty2d1	1.9535	7.73244e-23
Wipf1	3.54006	7.98267e-23
Tcaf1	2.27515	8.00976e-23
Polr1d	-1.61531	8.01145e-23
6430571L13Rik	-4.72096	8.15023e-23
Ptk2b	-3.84116	8.6436e-23
Ptger4	3.95277	8.87751e-23
Fam110b	3.58621	9.50605e-23
Ccni	-1.80804	9.7417e-23
Klf15	-6.71269	9.96399e-23
Cox15	-1.95677	1.03112e-22
Limd2	3.13261	1.06866e-22
Nfs1	-1.87792	1.13962e-22
Notch1	2.20182	1.1668e-22
Mycbp	-1.95095	1.16943e-22
Grk3	2.56086	1.22658e-22
C3	-6.71098	1.5445e-22
Myo5c	-3.94053	1.55187e-22
Abhd5	-1.85053	1.69259e-22
Gpsm2	2.47097	1.77608e-22
Trap1	-1.6654	1.84478e-22
Maged1	1.533	1.88035e-22
Tnfsf9	5.03277	2.07308e-22
Chchd6	-1.99375	2.08219e-22
Ak3	-1.72046	2.2076e-22
Opa1	-1.81516	2.50088e-22
Chchd1	-1.93659	2.8874e-22
Slc39a7	1.68925	2.9932e-22
Mrpl48	-2.04893	3.12442e-22
2210016F16Rik	-1.99898	3.157e-22
Gpc4	1.79882	3.21868e-22
Arl4a	-1.67334	3.2542e-22
Mrpl17	-1.75829	3.28432e-22
Tmx2	-1.82498	3.50139e-22
Gfpt2	1.69598	4.04346e-22
Dpep1	2.21314	4.08619e-22
Amacr	-2.80596	4.11738e-22
Pfkfb1	-3.26815	4.40216e-22
Mrpl10	-2.02352	4.42774e-22
Spon2	2.94623	5.25124e-22
Pex11a	-3.62897	5.50826e-22
Qdpr	-1.79832	5.78238e-22
Vangl2	3.2887	5.87076e-22
Gys1	-2.33244	6.04282e-22
Chchd2	-1.76135	6.43152e-22
Chkb	-2.28289	6.81938e-22
Trp53	1.7034	6.8829e-22
Os9	1.83429	7.44681e-22
Pcdhga3	5.18462	7.64077e-22
Ankrd44	-1.99987	8.06644e-22
Frrs1l	4.41417	8.09608e-22
Synpo	2.98276	8.65275e-22
Gm45716	-2.8792	8.68767e-22
Isca1	-1.52004	8.72906e-22
Ptcd2	-2.92048	9.10797e-22
Tbc1d4	-2.84066	9.62179e-22
Zfand1	-2.31276	9.90712e-22
Rragc	-2.0512	1.01958e-21
Itgb1	1.73635	1.12421e-21
Adamts12	1.97475	1.12441e-21
Isoc1	-1.82203	1.14921e-21
Mrpl4	-1.70109	1.14956e-21
Akr1b10	-2.80666	1.1862e-21
Abcg1	-3.17926	1.2314e-21
Lman1	1.80272	1.26144e-21
Ldlr	2.18124	1.27352e-21
Prkar1b	3.83297	1.40772e-21
Bend5	5.58625	1.46636e-21
Phactr2	2.20203	1.59331e-21
Agpat2	-2.39177	1.59507e-21
Actb	2.00714	1.68354e-21
Gaa	1.68513	1.7437e-21
Dusp1	2.18817	1.77513e-21
Dstn	1.52099	1.93456e-21
Mtg1	-2.58904	1.95422e-21
Eif1ad	-1.7591	1.96077e-21
Dalrd3	-2.16098	1.96719e-21
Acat2	-1.83537	1.973e-21
Hccs	-1.92978	2.02032e-21
Coq2	-3.29337	2.08149e-21
Cox8b	-10.3503	2.1794e-21
Klf6	1.65689	2.18051e-21
Morf4l1	1.64543	2.18051e-21
Tiam2	2.31047	2.18051e-21
Junb	2.22514	2.21885e-21
Tceal8	1.85055	2.25652e-21
Adck1	-2.19109	2.2618e-21
Clpx	-1.76713	2.2873e-21
Sars2	-2.14968	2.32612e-21
Dhrs11	-3.15171	2.45572e-21
Chsy1	2.37628	2.52899e-21
Poc1a	-2.36563	2.56429e-21
Slc10a6	4.74239	2.58507e-21
Ndufb11	-1.98318	2.6993e-21
Csgalnact2	2.18465	2.73762e-21
Il6	3.63156	2.88198e-21
Dixdc1	2.16989	2.93091e-21
Pcdh18	7.09107	2.93091e-21
Thbs4	4.21926	3.10558e-21
mt-Cytb	-2.11445	3.14069e-21
Stard9	2.98699	3.16311e-21
Timm17a	-1.70832	3.61311e-21
Mgll	-2.52162	3.96315e-21
Mylip	2.45258	3.96526e-21
Hdc	3.01215	4.18177e-21
Pcbp4	2.50747	4.18398e-21
Lrrc32	3.69031	4.2869e-21
Cish	-1.91266	4.62565e-21
Letm1	-2.79267	4.84403e-21
Prkaca	-2.06093	5.12882e-21
Lasp1	1.92865	5.25685e-21
Far1	1.80679	5.27338e-21
Mrm2	-3.62921	5.40306e-21
2300009A05Rik	-3.04422	5.48098e-21
Fxn	-2.14021	5.69343e-21
Klhl25	-2.89271	5.74837e-21
Acot2	-2.72306	5.76252e-21
Ablim1	-1.86162	5.80138e-21
Ndufa4l2	4.16873	6.01428e-21
Polrmt	-1.91615	6.21122e-21
Il1r1	1.80626	6.33141e-21
Scd1	-2.47169	6.99104e-21
Gsto1	-1.7919	7.05635e-21
Nudt7	-3.42409	7.13626e-21
Rpn2	1.466	7.53055e-21
Kif21b	8.64386	7.81907e-21
Kdm5b	2.05691	7.82378e-21
Slc25a28	-3.1468	7.92865e-21
Parl	-1.82199	8.17001e-21
Gstz1	-2.29235	8.3399e-21
Higd1a	-1.73962	8.40324e-21
Narfl	-2.38356	8.75393e-21
Mrps23	-2.01207	9.04433e-21
Mrps18a	-1.86381	9.59915e-21
Ptgfrn	2.52669	1.02035e-20
Leprot	2.20029	1.0504e-20
Nfe2l1	-1.70196	1.0884e-20
Ccdc80	1.68119	1.11426e-20
Tspan6	2.07631	1.12958e-20
Mrm3	-2.78306	1.12986e-20
Nadk	-1.55515	1.23664e-20
Parm1	-3.4647	1.37414e-20
Capn2	1.52235	1.47619e-20
Kyat3	-2.80562	1.51464e-20
Tomm40	-2.8136	1.64109e-20
Tmem43	1.71037	1.70092e-20
Mmaa	-2.90395	1.7337e-20
Snrk	-1.99705	1.74399e-20
Tubb6	1.97605	1.81753e-20
C330018D20Rik	-3.34267	2.11738e-20
Tmed5	-1.66705	2.16177e-20
Reep6	-3.24088	2.27934e-20
Zc3hav1	3.05795	2.32119e-20
Anpep	3.17277	2.40167e-20
Qk	-1.46849	2.42583e-20
Mrpl20	-1.74729	2.49918e-20
Supv3l1	-1.97141	2.52659e-20
Wdr6	-1.67072	2.55121e-20
Csrp1	2.55792	2.64339e-20
Cplx2	2.82519	2.73344e-20
Bpnt1	-1.9376	2.7908e-20
Jam3	2.68313	2.90491e-20
Csrp2	-1.72174	2.92464e-20
Tmem14c	-1.72917	2.97498e-20
Nudt19	-1.7795	3.28496e-20
Slc30a9	-2.02553	3.42674e-20
Col9a1	2.3917	3.59225e-20
Apbb1	3.15711	3.79701e-20
Sdcbp	1.4889	3.84319e-20
Mrpl32	-1.80384	4.05621e-20
Wls	1.5596	4.06877e-20
Chdh	-7.05443	4.33853e-20
Meis3	3.61275	4.66666e-20
Rars2	-2.09046	4.79398e-20
Myo1c	1.6929	4.80869e-20
Myc	1.65143	4.82218e-20
Hmga2	3.29766	4.84703e-20
Hoxa4	-7.66685	4.91144e-20
Ppp1r15a	2.05548	5.10691e-20
Celsr2	-2.53886	5.15531e-20
Cebpzos	-2.40674	5.35656e-20
Rbpms	-2.34696	5.35952e-20
Tfb1m	-2.79617	5.46553e-20
Ggcx	1.74863	5.64334e-20
Nfil3	-2.48227	5.92402e-20
Coa6	-2.57176	6.11212e-20
Dzip1	4.44129	6.24505e-20
Amotl1	1.84912	6.37956e-20
Sh3gl2	3.21822	6.73101e-20
Exoc8	-2.54856	6.92956e-20
Fgfrl1	-2.61327	6.92956e-20
Gdnf	4.44373	7.44348e-20
Spock3	4.63671	7.50794e-20
Paqr8	5.1971	7.64923e-20
Ssbp1	-1.87298	7.86187e-20
Ces1d	-5.55596	8.19765e-20
Plekhf2	-2.51178	8.46156e-20
Dchs2	6.41851	9.46487e-20
Rel	1.72942	9.94404e-20
Stk11	-2.2051	9.96463e-20
Rps6ka4	2.03237	1.01551e-19
Il1rl1	3.13856	1.03212e-19
Tppp3	2.78188	1.04124e-19
Tchh	5.39369	1.04682e-19
Tbrg4	-1.9542	1.05487e-19
Cpne5	2.83459	1.05709e-19
Spats2l	2.6937	1.08199e-19
Oxnad1	-2.39314	1.08224e-19
Plxna2	-2.18552	1.0929e-19
Apol9a	3.04041	1.11889e-19
Cyp2u1	-2.9927	1.21143e-19
Acat1	-1.5679	1.21524e-19
Syngr2	-1.8604	1.21524e-19
Taco1	-4.53366	1.21779e-19
Zfp930	-2.59241	1.22398e-19
Eif2a	-1.6466	1.34733e-19
Samd14	3.1925	1.397e-19
Adrb1	-3.53528	1.45481e-19
Atg101	-1.737	1.46697e-19
Tmem59	1.76734	1.4672e-19
Lrrk2	4.65962	1.48164e-19
Smdt1	-1.61808	1.62966e-19
Arl13b	1.8999	1.64448e-19
Adcy7	3.2957	1.66481e-19
Dapp1	4.01397	1.78299e-19
Ddah1	1.93678	1.78299e-19
Coa7	-2.23986	1.89214e-19
Itih4	-4.83755	1.93953e-19
Spin4	2.23891	1.99657e-19
Gm19680	-3.3135	2.04614e-19
Sdhaf1	-2.53807	2.07257e-19
Nsmce4a	-2.39597	2.11893e-19
Agrn	2.11732	2.16036e-19
Slc2a1	1.6399	2.17928e-19
Igf1	2.26453	2.25887e-19
Acad11	-2.40214	2.27262e-19
Bcl11a	2.79691	2.38003e-19
Eno2	3.79685	2.42285e-19
Tamm41	-2.05123	2.45599e-19
Stk3	2.05859	2.52684e-19
Pnp	1.9717	2.5374e-19
Fah	-2.12237	2.64811e-19
Plppr3	2.58923	2.69234e-19
Rpusd3	-3.64888	2.70916e-19
Phldb1	2.71853	2.85354e-19
Galt	-2.24672	2.94129e-19
Csf1	2.29116	3.0605e-19
Ly6c1	3.78924	3.16243e-19
Atrnl1	2.42205	3.21061e-19
Lgalsl	1.75623	3.31967e-19
Larp1b	-3.239	3.34275e-19
Msra	-2.30773	3.3657e-19
Magee1	2.80822	3.3776e-19
Hdhd3	-3.54936	3.41661e-19
Hoxa5	-4.74125	3.58112e-19
Tubb5	1.75784	3.58228e-19
Npr3	-3.13611	3.5922e-19
Mrps18c	-2.04228	3.68434e-19
Glce	2.23645	3.7239e-19
Tbrg1	1.68777	3.7239e-19
Tm7sf3	2.0432	3.7239e-19
Fstl3	3.8686	3.92769e-19
Mvp	-1.92732	4.09268e-19
Rapgef3	3.54136	4.31414e-19
Pcdh10	3.70319	4.80105e-19
Osbpl6	3.42371	4.81552e-19
Plod3	1.57058	4.82371e-19
Galnt10	3.73916	4.99278e-19
Gorasp2	1.53223	5.02736e-19
Tmem176a	2.68154	5.50851e-19
Frzb	4.11485	5.59331e-19
Tcf12	1.49868	5.60364e-19
Grn	1.60029	5.83554e-19
Gnai3	1.60675	5.98925e-19
Apeh	-1.84556	6.04847e-19
Mrpl57	-1.767	6.08761e-19
Fosb	1.61168	6.23477e-19
Pitx2	2.94875	6.53946e-19
Nckap5l	2.95894	6.79074e-19
Trim35	1.89104	6.79074e-19
Hist1h2bc	-1.6547	6.93474e-19
Ptpn13	2.63926	6.95313e-19
Srpx2	3.15803	7.66009e-19
Tet1	2.63196	8.03358e-19
Chst11	-3.02583	8.26728e-19
Gclc	-2.13913	8.26728e-19
Ang	4.51107	8.28045e-19
Bola1	-2.38295	9.84261e-19
Scrn2	-2.716	9.86446e-19
Cbfa2t3	5.25123	9.98967e-19
Wdr34	-1.83291	1.36179e-18
Epx	-7.51233	1.38643e-18
Cryab	3.3002	1.4366e-18
Mgst3	-1.77174	1.5238e-18
Bcat2	-1.80521	1.68668e-18
Rgs3	-2.15503	1.88794e-18
Bcl2l1	2.05825	1.92388e-18
Sertad2	1.71209	1.96622e-18
Pon3	-2.46183	2.02726e-18
Slc25a16	-2.53893	2.11535e-18
Pmp22	1.44782	2.25262e-18
Dtx4	3.07488	2.27619e-18
Acad10	-3.44499	2.32093e-18
Mycn	4.47574	2.34029e-18
Ddx25	5.4361	2.43169e-18
Tnfrsf23	3.16458	2.48319e-18
Marveld1	2.60187	2.68479e-18
Mpzl1	2.68454	2.76994e-18
Fam217b	-3.42989	2.77993e-18
Ppp1r18	2.76145	3.14376e-18
Ccnd3	1.62698	3.15355e-18
Zfp768	-2.88831	3.20039e-18
Lgr5	3.88476	3.37224e-18
Cebpb	-3.53042	3.69644e-18
Man1a	2.17055	3.88943e-18
Zim1	1.97386	4.00291e-18
Arsb	1.7326	4.0975e-18
Mrpl16	-1.88783	4.21717e-18
Klhl22	1.80815	4.28009e-18
Sh3pxd2a	-1.65918	4.38286e-18
Tfpi2	3.08408	4.44525e-18
Runx3	4.45233	4.46997e-18
Sepsecs	-2.10278	4.53157e-18
Slc41a1	2.02987	4.79852e-18
B4galnt1	9.54321	4.83172e-18
Adrb3	-5.2805	5.12461e-18
Zic3	9.48358	5.17163e-18
Tnip1	-2.1779	5.17549e-18
Dcxr	-3.24703	5.56777e-18
Coa5	-1.43144	5.77647e-18
Kank1	-2.09425	6.00341e-18
Msi2	-2.27182	6.30481e-18
Pcsk4	-4.56432	6.33366e-18
Ahcyl2	-1.68942	6.34778e-18
Dus1l	-1.78616	6.49444e-18
Nudt2	-2.16556	6.56247e-18
Adamts16	5.30993	6.6206e-18
Rbfox2	1.58049	6.82798e-18
Etfbkmt	-2.5041	7.22239e-18
Chl1	6.47966	7.23477e-18
Ccdc157	2.30634	7.34916e-18
Mapkbp1	1.82131	7.40378e-18
B4galt2	2.96822	7.46133e-18
Gypc	-1.69203	7.60923e-18
Fam131a	4.40207	7.73627e-18
Bckdk	-1.53823	7.90323e-18
Blvrb	-1.60993	7.97537e-18
Mturn	3.01304	8.239e-18
Mmachc	-1.75537	8.28211e-18
Cfd	-13.0124	8.47944e-18
Psma1	-1.4131	8.85095e-18
Ephb2	2.59723	9.06754e-18
Zfp106	-1.54424	9.32689e-18
Nckap5	2.79043	9.39899e-18
Fahd2a	-2.84479	9.86246e-18
Abca8a	1.823	1.03499e-17
Dnajc18	2.70618	1.05043e-17
Fnta	-2.16188	1.05647e-17
Fem1a	-1.84524	1.06075e-17
Rasgrf1	3.48416	1.08473e-17
Cpt1c	2.38551	1.10565e-17
Xrcc3	-1.97824	1.12775e-17
Maoa	2.03486	1.13033e-17
Pcdhgc3	2.69054	1.1357e-17
Suclg2	-1.5791	1.13897e-17
Tspan7	2.18631	1.17132e-17
Ncoa7	-1.92546	1.21716e-17
Pex14	-1.65666	1.28951e-17
Camkk1	5.12918	1.34606e-17
Gprc5a	-1.65312	1.34946e-17
Synpr	3.47931	1.42639e-17
Pcsk6	2.20456	1.46692e-17
Il6st	1.44558	1.50192e-17
Ccdc68	6.79048	1.52579e-17
Loxl1	1.72026	1.52961e-17
Il1r2	4.35566	1.55293e-17
Mtx1	-1.69222	1.57011e-17
Slc39a13	1.85946	1.57018e-17
Btbd1	-1.84444	1.58772e-17
Naa10	-1.54044	1.63167e-17
Inhbb	4.61439	1.68969e-17
Slc41a2	3.6931	1.70453e-17
Ctsl	1.82244	1.74264e-17
Dpysl4	3.35209	1.8071e-17
Clcn4	1.47739	1.8344e-17
Mapk13	5.06401	1.89346e-17
Serpinb1a	2.98976	2.06012e-17
Ntf3	5.40073	2.12256e-17
Snai1	5.84845	2.15477e-17
Atxn1	2.22971	2.20013e-17
Sparcl1	1.65325	2.24109e-17
Edil3	3.74867	2.29923e-17
Vopp1	2.44374	2.60737e-17
Coq4	-2.02985	2.81382e-17
Zfp451	1.77072	2.96625e-17
Blvra	-2.06054	3.16511e-17
Srpr	1.43244	3.29813e-17
Eepd1	2.69268	3.46715e-17
Ndufaf6	-2.71731	3.47502e-17
Mfsd10	1.68521	3.53851e-17
Tmem147	-1.50594	3.57893e-17
Mgme1	-2.26502	3.88566e-17
Pigyl	-2.24128	4.09851e-17
Eaf1	1.75054	4.11465e-17
Pmaip1	4.23141	4.34647e-17
Ctsa	1.58303	4.47712e-17
Ints4	-1.72002	4.49752e-17
1810014B01Rik	-2.66166	4.51845e-17
Dcaf11	-1.6314	4.76131e-17
Mipep	-2.37943	4.9378e-17
Zhx3	1.76064	4.94053e-17
Pus10	-2.08523	5.13617e-17
Marc2	-1.60307	5.14175e-17
Rassf6	-5.63006	5.14175e-17
Ormdl3	-1.44289	5.20301e-17
Akr1c14	5.42291	5.31376e-17
Mgst1	-1.74429	5.5488e-17
Mmp19	1.99276	5.56447e-17
Snx18	-1.88309	5.596e-17
Loxl3	3.69665	5.74695e-17
Gstm5	2.00922	5.78232e-17
Rbp4	-2.24392	6.0493e-17
Pofut2	1.41266	6.12367e-17
Ulbp1	4.03605	6.12367e-17
Pcdhga11	3.64498	6.21577e-17
Lrch2	4.43203	6.40915e-17
Pxylp1	3.54342	6.60434e-17
Fdx1	-1.68362	6.62825e-17
Aggf1	-2.08689	7.11499e-17
Ubash3b	3.38675	7.41387e-17
Selenos	1.68397	7.75247e-17
Vdr	3.18432	7.82344e-17
Cdc42ep4	2.22876	8.42877e-17
Tefm	-2.94935	8.43816e-17
Psme2	-1.70443	8.53353e-17
Evc2	2.336	8.74487e-17
Gbe1	-2.0742	8.92319e-17
Dctpp1	-1.81915	9.08362e-17
Mrpl27	-1.56348	9.13499e-17
Mrps30	-1.9119	9.2379e-17
Sorbs3	2.13227	9.3791e-17
Pdlim7	2.16784	9.4473e-17
Epb41l5	-2.32101	9.87502e-17
Rnf5	-1.74649	1.02246e-16
Nrg4	-4.66745	1.03197e-16
Mrps14	-1.5892	1.0331e-16
Gusb	1.62776	1.04475e-16
Gbp6	-3.18346	1.11961e-16
Jak3	-2.81184	1.13036e-16
Slc27a1	-2.09113	1.13036e-16
Cfl1	1.52877	1.21908e-16
Daam2	2.85275	1.27866e-16
C130074G19Rik	-4.69281	1.29187e-16
Emilin3	4.68048	1.31748e-16
Dhrs4	-1.61382	1.31962e-16
Tpm3	1.60559	1.31962e-16
Hsd17b10	-1.40892	1.38047e-16
Hbegf	2.55652	1.47418e-16
Cdkn1c	2.43103	1.50141e-16
Esrp2	-5.04039	1.54774e-16
Kif26a	5.72975	1.61545e-16
Polg	-1.63529	1.63276e-16
Armcx3	1.47907	1.68837e-16
Jarid2	-2.01236	1.70802e-16
Fdxr	-2.41471	1.73045e-16
Glg1	1.44273	1.73524e-16
Yipf5	1.6916	1.78096e-16
Larp1	-1.46498	1.78324e-16
Mrps31	-2.19998	1.7957e-16
Mfhas1	3.17179	1.82287e-16
Nr4a2	1.74748	1.89888e-16
Il2rg	3.74099	1.94448e-16
Gem	2.175	1.99091e-16
Echdc1	-2.58038	1.99318e-16
Snap25	-4.08274	1.9983e-16
U2af1l4	-1.9072	2.03378e-16
Arfgef2	-1.957	2.2134e-16
Psme1	-1.49752	2.35103e-16
Sh3bgrl3	1.73272	2.37222e-16
Cnnm4	1.97673	2.47573e-16
Rpa3	-1.65446	2.70626e-16
Rrbp1	1.75917	2.9677e-16
Etv6	2.28086	3.38455e-16
Fads2	1.94512	3.47741e-16
Nrp1	1.29547	3.50101e-16
Cox19	-1.77172	3.59609e-16
Thbs2	5.63346	3.71105e-16
Rplp2	-1.27336	3.7597e-16
Plpp6	-4.86031	3.83415e-16
Rflna	2.61783	3.84083e-16
Myl12b	1.54202	3.91239e-16
Mmd	-1.91824	3.91709e-16
Rnf145	2.12723	3.94858e-16
Skp2	1.97261	3.95886e-16
Kmt5a	-2.02225	3.99242e-16
Iqck	-3.50156	4.04142e-16
Prkg1	3.73298	4.17487e-16
Slc12a7	-2.17788	4.18207e-16
Acad8	-1.81028	4.24051e-16
Chd4	-1.63274	4.50113e-16
Amot	2.04988	4.54442e-16
Ms4a4d	5.46861	4.55004e-16
Atp5c1	-1.73684	4.60739e-16
Grem1	5.12329	4.72255e-16
Bscl2	-1.58434	4.72709e-16
Ctr9	-1.40319	4.85591e-16
Akt3	2.68804	4.95963e-16
Col16a1	6.07091	5.1876e-16
Acot7	1.95043	5.4976e-16
6330403K07Rik	4.13427	5.54096e-16
Elof1	-1.50937	5.62647e-16
Tmtc2	2.9534	5.76046e-16
Cib2	-2.95098	6.10099e-16
Mrps15	-1.58049	6.29132e-16
Ephb4	2.15981	6.47394e-16
Acp5	-2.90794	6.87184e-16
Farp1	1.90122	6.89639e-16
Mrps33	-1.54319	7.1142e-16
Trmt2b	-1.73164	7.43744e-16
Ska2	1.66787	7.75564e-16
Aldh9a1	-1.41189	7.80012e-16
Copb2	1.3188	7.96695e-16
Fzd1	2.33041	7.9715e-16
Fam198b	2.75074	8.04379e-16
Dcun1d3	-1.88213	8.15954e-16
Ngf	3.13741	8.25954e-16
Kctd14	-5.1124	8.46803e-16
Prex1	2.78098	9.00149e-16
Prkd1	-2.49992	9.79376e-16
Pmf1	-1.51093	1.01349e-15
E2f2	-2.25078	1.08361e-15
Rbfa	-1.81997	1.10065e-15
Mtmr1	-2.02926	1.13099e-15
Osbpl11	-2.05762	1.13541e-15
Timm23	-1.33484	1.15308e-15
Mrpl14	-1.63046	1.22794e-15
Atg4d	-1.7934	1.27114e-15
Pecam1	-1.64797	1.28816e-15
Gapdh	-1.26076	1.28895e-15
Ctdsp2	1.58673	1.30903e-15
Dhodh	-1.79214	1.31222e-15
Ubiad1	-1.79627	1.35807e-15
Nop10	-1.49876	1.38578e-15
Atp2b4	2.07145	1.38938e-15
Clec3b	3.37111	1.39951e-15
Col23a1	2.34828	1.42717e-15
Pias3	2.31004	1.4459e-15
Rnf122	2.00964	1.44814e-15
Flrt3	2.11834	1.48961e-15
Wnt9a	4.07338	1.49324e-15
Jak2	1.72769	1.50534e-15
Anxa3	3.48952	1.50968e-15
Gm11808	-1.45308	1.55619e-15
Pcyt2	-1.85968	1.56384e-15
Sertad4	3.32222	1.62761e-15
Tk1	-1.62709	1.63297e-15
Sulf1	5.08254	1.71238e-15
Tspan3	1.25398	1.86663e-15
Ywhaz	1.59948	1.93015e-15
Map3k5	-2.48885	1.94172e-15
Mrpl43	-1.82645	1.95316e-15
Sec31b	-5.14936	1.97377e-15
Rps27l	-1.40366	1.99245e-15
Epdr1	3.30876	2.00619e-15
Ube2d-ps	-2.17647	2.05617e-15
Efna1	3.2086	2.09718e-15
Cdc42ep5	2.62059	2.10844e-15
Disp1	2.41882	2.11005e-15
Nipsnap1	-3.23741	2.16668e-15
Cpm	3.57345	2.1937e-15
Rpl36	-1.33885	2.22774e-15
Gzf1	-1.76872	2.25256e-15
Nol7	-2.02251	2.2921e-15
Edaradd	4.84887	2.3255e-15
Dolpp1	-1.98761	2.33879e-15
Bckdha	-1.55071	2.34961e-15
Zfp954	2.02293	2.36548e-15
[truncated: 15,425 more rows]

## Sheet: Pdgfra+Thy1- vs. Pdgfra-Cd36+
gene	log2FoldChange	padj
Smoc2	6.22222	1.59453e-292
C1qtnf3	6.87379	9.98755e-275
Mfap4	6.13322	2.16327e-273
Thbs4	7.98172	3.84261e-262
Plagl1	5.1926	1.40137e-256
Aspn	5.68148	4.44625e-254
Car3	-5.43453	5.83526e-253
Egfl6	7.12643	6.50156e-238
Mest	5.08487	8.99175e-234
Islr	5.46221	2.26951e-231
Agtr2	5.92875	1.28415e-230
Pnpla2	-5.44974	8.48326e-229
Capn6	5.82312	3.24696e-226
Lipe	-5.26067	1.17054e-223
Thbs1	4.93494	4.75713e-220
Cidec	-5.93576	1.46724e-215
Chchd10	-5.72927	4.73221e-212
Gpd1	-5.75063	8.70233e-212
Col1a1	5.3533	7.03457e-211
Mmp2	5.15429	2.97375e-209
Cidea	-6.33487	1.77152e-207
Col1a2	5.34666	2.42921e-205
Tnmd	7.3318	7.24763e-205
Maged2	4.74515	2.82137e-204
Serpine2	5.1825	2.06777e-199
C3	-5.67247	4.66234e-197
Fstl1	4.50017	1.88046e-196
Ppargc1a	-5.43516	5.2079e-196
Fkbp10	4.85057	7.8046e-196
Sfrp2	5.9316	8.64999e-194
Coq8a	-5.9104	4.99166e-192
Rnase4	5.4681	1.18866e-190
Mxra8	5.21987	2.27746e-189
Fap	5.90421	2.49602e-189
Tuba1a	4.63935	1.12969e-186
Axl	4.69862	1.88429e-186
Ptn	5.37735	1.81872e-184
Cpt1b	-5.60531	3.53034e-184
Rcn3	5.3493	7.07926e-184
Srpx	5.31885	9.46058e-183
Slc36a2	-6.41072	2.67124e-182
Thbs3	5.98575	5.2079e-182
Lox	5.20256	6.4184e-180
Kdelr3	5.23091	2.49769e-177
AW551984	5.44115	1.38787e-176
Mfap2	5.97538	5.61974e-174
Plxdc2	5.14744	4.83833e-173
Cthrc1	5.86945	2.52973e-171
Col5a2	4.88007	2.85257e-171
Prkar2b	-4.8284	2.66751e-170
Mrap	-5.78367	6.55377e-170
Plat	5.787	1.28608e-169
Fibin	6.13005	2.46421e-169
Cmtm3	5.38137	5.30316e-168
Col6a2	4.06234	1.59065e-166
Rcn1	4.40376	2.24391e-166
Cd44	5.06852	1.00927e-165
Rhoj	5.14516	1.62537e-164
Mcrip2	-5.02159	4.02291e-164
Pdpn	6.25016	1.40699e-163
Aebp1	5.32103	4.14003e-162
Pamr1	6.22176	6.24146e-162
Cd248	5.6033	8.15957e-161
Tmeff2	5.32708	2.29269e-160
Angptl1	4.9482	1.05672e-159
Nrk	5.5812	1.79297e-159
Pcolce	4.89268	3.76286e-158
Ptgs2	6.57372	3.71415e-157
Tnc	4.5096	1.02985e-156
Ogn	5.20418	1.75752e-156
Fbln5	5.38317	6.446e-155
Cd34	5.13277	1.15527e-154
Tppp3	5.09238	1.97215e-153
Col3a1	5.3952	4.23262e-153
Ppargc1b	-5.77865	9.20644e-153
Tmsb4x	4.12962	1.23189e-152
Igf2	4.54689	1.88019e-151
Cox7a1	-5.93746	2.29271e-151
Cluh	-4.34703	8.71279e-150
Thrsp	-6.01174	5.13448e-149
Glipr2	5.22286	4.40746e-148
Igf1	4.54167	1.02145e-147
Matn2	4.49477	5.43283e-147
Sncg	-5.69435	2.49326e-146
Fabp4	-4.78943	4.75526e-146
Lrrc17	5.55296	3.9934e-145
Penk	4.78255	5.57017e-145
Ccn4	5.96555	1.51467e-143
Bgn	5.18782	1.53347e-143
Medag	4.97193	1.69068e-143
Dclk1	5.22368	2.08491e-143
Adam11	-4.9955	5.21154e-143
Idh3a	-4.3948	1.31032e-142
Colec12	4.49598	7.43093e-142
Cxcl12	4.61205	2.46924e-141
Serpinf1	4.92851	1.22009e-139
Has1	5.58277	7.63978e-139
Gas6	5.70131	1.12805e-138
F2r	4.84077	2.9244e-138
Abi3bp	5.40899	3.32264e-137
Gpc3	3.96018	2.91372e-136
Nid1	3.91245	4.56779e-136
S1pr2	5.52642	1.25598e-135
Col16a1	5.93529	1.46797e-135
Acsl1	-4.14755	2.39264e-135
Ptk7	5.35031	2.65792e-135
Fbln2	4.04134	1.07604e-134
Flnc	4.17118	4.82065e-134
Ucp1	-5.69332	5.69224e-134
Itm2a	4.54627	2.18487e-133
Lum	5.89031	2.39964e-133
Pdgfra	5.19328	3.06396e-133
Olfml3	5.44556	1.4514e-132
Vcan	4.36447	2.34871e-132
Tnfaip6	4.80737	2.54508e-132
Rtl3	5.25479	3.30141e-132
Eln	4.71436	1.16406e-131
Pea15a	4.1813	1.15595e-129
Pck1	-5.63802	6.68973e-128
Serping1	5.65815	4.78205e-127
Fndc1	5.93512	1.04838e-126
Fxyd6	5.73795	7.13964e-126
Emilin2	4.75005	1.44037e-125
Fbln1	4.61316	2.0927e-124
Cyc1	-3.8658	2.69043e-124
Srpx2	5.52048	5.81513e-124
Uqcrq	-3.64521	6.2158e-124
Emilin1	5.12906	1.55451e-122
Lpar1	5.46352	1.74341e-122
Scara5	5.17036	3.65897e-120
Fbn2	3.77534	4.23426e-120
Plac9b	4.39156	4.23426e-120
Zim1	4.16225	4.49067e-120
Adipoq	-4.85234	7.15355e-120
Mmp16	5.72931	1.14787e-119
Irs4	-5.01238	3.37922e-119
Itih5	4.66991	4.2678e-119
Plin5	-6.00451	4.68156e-119
Selenom	5.45252	9.89043e-118
Pros1	4.64398	1.57391e-117
Mdk	4.82688	1.16914e-116
Gpx7	4.50294	1.17901e-116
S100a6	4.69222	1.68006e-116
Cpxm1	5.07282	1.0215e-115
Epha3	5.64916	3.87993e-115
Igfbp6	7.53297	5.05434e-115
Smtn	4.71042	7.45738e-115
Grb10	3.66307	2.20754e-114
Acaa2	-3.85745	1.02194e-113
Fhl2	5.5118	2.12752e-113
Etfb	-3.71016	2.19983e-113
Sorcs2	4.91317	6.09516e-113
Ccn3	5.25059	9.39343e-113
Efemp2	4.20939	1.11997e-112
Cald1	4.05634	2.7436e-112
Sparcl1	3.62687	8.87528e-112
Fn1	4.99527	3.36174e-111
Antxr1	4.74528	6.93048e-111
Slc15a2	-5.28996	1.93885e-109
Fam114a1	4.56704	5.79312e-109
Kcnk3	-5.63339	1.45886e-108
Ank2	4.28527	6.30549e-108
Uqcr11	-3.37325	8.53725e-108
Ier3	4.01736	9.07206e-108
Igfbp5	4.85655	9.19872e-108
Aco2	-3.51966	1.44567e-106
Pcx	-3.8702	2.02266e-106
Plin1	-5.15205	2.72219e-106
Ctsk	5.21728	2.91606e-106
Gas7	5.00265	3.5537e-106
Cercam	5.29991	7.61227e-106
Dbn1	4.88624	4.91474e-105
Slc38a4	4.63867	4.92146e-105
Angptl2	3.59804	5.39075e-105
Sfrp1	5.41605	6.17519e-105
Scara3	5.12775	1.78725e-104
Ndrg1	3.69671	2.47982e-104
Lima1	3.96379	3.9741e-104
Aqp7	-4.77643	6.80247e-103
Fkbp14	5.0997	9.49081e-103
Itm2c	4.03257	2.72285e-102
Frmd4a	4.29084	1.2836e-101
Emp3	4.69535	1.57919e-101
Col6a1	3.31826	8.79661e-101
Acadl	-3.76907	5.33841e-100
Rbms3	4.92396	9.36618e-100
Col5a3	3.89793	2.09888e-99
Col5a1	3.62761	3.40001e-99
mt-Nd2	-3.54937	4.07782e-99
Adipor2	-3.83984	6.18029e-99
Gm10053	-3.65981	6.555e-99
Coq5	-3.61532	6.60317e-99
Gm9780	4.87764	1.63846e-98
Slc25a19	-4.31178	1.88216e-98
Mgp	5.24405	4.81386e-98
Pla2g16	-3.80365	4.8158e-98
Cdh11	5.3811	1.8387e-97
Gfpt2	3.54	2.33135e-97
Dpysl3	5.2655	3.50408e-97
Loxl2	3.99885	4.03853e-97
Gpc6	4.19073	4.16008e-97
Crabp2	5.87524	5.16015e-97
Emp1	3.72811	5.16015e-97
Acadm	-3.67655	5.76572e-97
Cnn2	4.23359	6.80555e-97
Cyth3	3.37422	8.78616e-97
Pparg	-3.68034	9.51951e-97
Cnn3	4.15543	1.27446e-96
Sod2	-3.48672	2.35793e-96
Dpt	5.23053	5.51876e-96
Crip1	3.57884	7.41527e-96
Sparc	3.23754	1.06842e-95
Htra3	3.51627	1.31536e-95
Plin4	-4.55997	1.99362e-95
Spon1	4.13331	3.39575e-95
Mrpl12	-3.56839	3.65338e-95
Chodl	5.61448	6.73957e-95
Gm21451	5.72188	9.54641e-95
Ssc5d	5.38957	3.48572e-94
Akap1	-4.60559	6.5547e-94
Car2	-4.04289	7.26302e-94
Epb41l3	3.94831	1.42229e-93
Itprip	5.31608	1.16746e-92
Rab31	5.42252	1.68402e-92
Lrrc8c	5.52733	2.15797e-92
Igfbp3	5.43575	2.30037e-92
Sgk1	3.53811	2.38855e-92
Abca9	5.7551	2.86793e-92
Pde3b	-3.89867	6.33116e-92
Cd276	4.85942	1.34654e-91
Cebpa	-4.68398	1.4021e-91
Dchs1	4.70287	4.71424e-91
Vcam1	4.60614	5.41437e-91
Itpk1	-3.93543	9.85144e-91
Plxnb2	3.93247	9.99758e-91
Uqcr10	-3.30587	1.39301e-90
Ifitm3	4.31533	2.5375e-90
Vasn	4.05285	5.14582e-90
Mlxipl	-5.13227	1.37037e-89
Nrep	3.51276	1.43251e-89
mt-Nd6	-3.5754	1.82067e-89
Agpat4	5.11469	3.73361e-89
6330403K07Rik	6.35743	5.42079e-89
Atpaf2	-3.32396	9.32116e-89
Trpm5	5.06116	3.18796e-88
Coq9	-3.72418	3.20777e-88
Dbi	-3.81548	3.4306e-88
Tmem45a	5.85933	4.32517e-88
Itga5	4.21706	6.48826e-88
Sema3c	4.62422	7.42766e-88
Phactr2	4.46731	1.63915e-87
Has2	4.29281	2.67332e-87
Mdh1	-3.18091	4.93541e-87
Crabp1	4.93546	1.29073e-86
Limch1	5.50795	1.4578e-86
Ccn2	5.44923	1.81999e-86
Lgals9	4.29109	8.35715e-86
Nid2	3.76301	9.54465e-86
Timp2	5.32132	1.06459e-85
Icam1	3.68577	2.37415e-85
Adhfe1	-3.70395	3.39222e-85
Olfml2b	5.53793	3.8258e-85
Peg3	3.36077	4.29351e-85
Plaur	4.4794	8.1579e-85
Eci1	-3.88215	8.19117e-85
Cavin2	-3.26571	1.13061e-84
Prss35	4.58306	1.29246e-84
Tnxb	3.80273	1.49309e-84
P3h1	4.1159	3.41748e-84
Etfa	-3.5277	4.33668e-84
Arhgef25	5.27272	4.68681e-84
Col6a3	3.42867	5.15843e-84
Npdc1	5.40818	6.09226e-84
P4hb	2.88915	7.61373e-84
Cd63	2.95805	8.74876e-84
Pdgfrl	5.43267	1.0462e-83
Dio2	-7.40478	2.04301e-83
Cilp	7.79129	2.13194e-83
Tgfb1i1	4.42013	2.24085e-83
Clip3	5.40886	2.42224e-83
Cox5a	-3.9604	3.90516e-83
Rhoc	3.72743	7.84242e-83
Uqcrfs1	-3.47697	2.11369e-82
Nsg1	4.78547	3.65295e-82
Col11a1	3.97725	4.43885e-82
Tgfbi	4.43242	5.04708e-82
Ifitm2	3.00413	6.3865e-82
B2m	2.99555	1.03883e-81
Sdhd	-3.06325	1.06705e-81
Armh4	4.94397	1.59036e-81
S100a1	-4.26538	8.27541e-81
Col26a1	4.53104	1.08295e-80
Galnt16	5.16282	1.72792e-80
Ddr2	3.79168	5.32718e-80
P4ha2	4.31935	7.71613e-80
Myadm	3.03372	1.19932e-79
Tspan9	4.44338	1.27216e-79
Meox2	5.05472	1.29056e-79
Sox11	4.33321	1.71091e-79
Entpd2	5.09524	3.74917e-79
Nampt	-3.50207	1.8176e-78
Gfra1	6.08622	2.20693e-78
Cycs	-3.4983	2.33676e-78
Tfpi	3.94218	1.10142e-77
Cped1	4.32081	2.66848e-77
Cemip2	3.69403	3.10122e-77
Ntm	5.29808	3.16248e-77
Col12a1	2.99496	3.50707e-77
Ccl2	4.30612	4.40991e-77
Tmsb10	3.23872	5.37097e-77
Cav1	-3.6438	5.51063e-77
Il1rl2	5.2092	7.74294e-77
Mapre2	3.93462	8.10772e-77
Pdk4	-3.9984	1.00441e-76
Chrdl1	3.85896	1.86485e-76
Lhfp	4.64421	3.93864e-76
Pxdn	4.61476	5.32357e-76
Ggta1	4.59216	6.08911e-76
Cs	-3.15457	7.91086e-76
Fam213a	-3.57113	9.69614e-76
Cox6b1	-3.00136	1.39323e-75
Ugdh	3.07327	1.42418e-75
Ndufs7	-3.00266	1.53876e-75
Wsb1	2.95673	1.5435e-75
C1s1	4.12672	1.71358e-75
Bcat1	4.00175	1.91724e-75
Akap12	3.57197	2.52244e-75
Egflam	5.29214	4.0259e-75
Tmem173	5.60816	4.23426e-75
Zfp354c	4.86726	5.01978e-75
Mmp14	3.44631	7.01738e-75
Hexb	4.63554	1.69623e-74
Dnajc15	-3.46634	2.65911e-74
Mmp23	4.29113	3.24491e-74
Sphk1	4.10257	3.41336e-74
Atp5k	-2.98654	5.18087e-74
Hadh	-3.2345	5.78206e-74
Egfr	3.73307	6.62423e-74
Eno1	-2.71357	8.55269e-74
Atp5o	-2.92561	1.37157e-73
Lama2	5.06716	1.76233e-73
Cfd	-6.17343	2.36353e-73
Nptx1	4.94575	3.3791e-73
Kctd11	4.93275	3.57334e-73
Dab2	5.30676	5.70984e-73
mt-Nd3	-3.22966	7.78869e-73
Atp5d	-2.75562	8.10663e-73
Slc44a2	3.74708	8.71901e-73
Vash2	5.71564	1.29746e-72
Ckap4	3.38149	1.33276e-72
Dld	-2.84397	1.77725e-72
Impdh1	-3.04235	1.93468e-72
Cisd1	-3.88368	1.98979e-72
Ccl7	4.1033	2.00986e-72
Wipi1	4.26404	6.60025e-72
Nppc	6.95958	6.73142e-72
Creb3l1	4.70833	1.43931e-71
Cox8a	-2.87811	3.9056e-71
Dlk1	4.07399	4.51088e-71
Epha4	4.76317	4.5509e-71
Stard7	-3.32551	4.90348e-71
Frmd6	3.23255	6.31849e-71
Sec24d	4.42077	1.57784e-70
Bola3	-3.17597	2.8198e-70
Idh3b	-2.89264	4.25427e-70
Acads	-3.85321	4.51429e-70
Crls1	-4.63055	5.9836e-70
Dgat1	-3.52706	6.6434e-70
Adamts4	4.55081	6.89208e-70
Lrp1	3.34505	7.10573e-70
Zfp521	4.83448	8.57505e-70
Il4ra	3.39642	8.67591e-70
App	3.26821	1.07086e-69
Adig	-6.30266	2.24926e-69
Adamtsl3	4.40747	2.29478e-69
Boc	4.26669	2.65404e-69
Tgfb2	5.65926	2.80241e-69
Rbp1	4.32542	4.47845e-69
1810055G02Rik	3.58706	4.68611e-69
Adamtsl1	5.02441	5.49567e-69
Hs6st2	4.43751	6.9533e-69
Hibch	-3.52496	1.06038e-68
Adam15	3.69988	1.30636e-68
Arhgap28	4.44512	1.37392e-68
Fmod	3.96168	1.41332e-68
Tenm3	4.06931	1.83703e-68
Ldb2	4.92687	2.06326e-68
Gadd45b	3.90549	2.72413e-68
Ltbp4	4.1492	4.0697e-68
Tfrc	-3.26899	4.25818e-68
Cdh4	7.18778	4.69737e-68
Pop5	-3.57009	4.78467e-68
Ndufb10	-3.01482	5.91601e-68
Gmpr	-4.5545	6.10751e-68
Gm20594	-2.95122	6.72482e-68
Trib2	3.79729	8.74731e-68
Aifm2	-3.60338	1.36912e-67
Errfi1	3.73849	2.44283e-67
Zfp9	3.81098	5.62283e-67
Creb3l2	2.8926	7.97946e-67
Grpel1	-2.7272	9.16411e-67
Ndufb9	-3.3099	9.32375e-67
Sdhb	-2.82803	1.06376e-66
Smarca1	4.63468	1.38417e-66
Kcp	3.93864	1.54154e-66
Igsf10	4.53136	1.56164e-66
Mtfp1	-5.54185	2.50144e-66
Rxrg	-4.70743	2.81884e-66
Rreb1	-2.98427	3.16756e-66
Pfkl	-2.82709	3.6903e-66
Tagln2	3.35685	4.14789e-66
Clec3b	5.23454	4.28979e-66
P3h4	3.19135	6.14645e-66
Klb	-4.50721	7.12638e-66
Atp8b2	3.78282	7.37921e-66
Ptges	3.67015	9.12485e-66
Igf2r	3.05733	1.07757e-65
Loxl3	5.33728	1.21277e-65
Timp1	3.8802	1.38542e-65
Tspan12	-3.99768	1.42882e-65
Mdh2	-2.87152	1.9753e-65
Rcn2	2.7845	2.03538e-65
Atp1b1	4.24504	2.57905e-65
Ddah2	4.50454	3.28554e-65
Taldo1	-2.86836	3.77444e-65
Ntrk2	4.22436	3.85507e-65
Mgst3	-3.38439	3.99014e-65
Hcar1	-7.13454	4.30141e-65
Slc35e4	4.83141	4.39975e-65
Cox8b	-5.45473	6.24015e-65
Anxa1	4.62575	7.75725e-65
Il11ra1	2.91029	1.02984e-64
Kcne4	4.14353	1.14769e-64
Lhfpl2	3.11763	1.15501e-64
Mrpl18	-2.91452	3.02809e-64
Eng	3.60889	3.32856e-64
Uqcrc1	-3.00221	3.61834e-64
Pycr1	3.3732	5.50029e-64
Tmod2	4.20116	6.09134e-64
Kctd12	3.78083	6.17961e-64
Litaf	2.76532	8.60626e-64
Letmd1	-2.9186	1.05966e-63
Gria3	5.23505	1.33788e-63
Pear1	4.06309	1.33923e-63
Praf2	4.84898	1.49493e-63
Mmd2	-4.42424	1.94468e-63
Dusp6	3.46829	2.16695e-63
Osbpl5	5.01476	2.83139e-63
Gnas	2.47251	5.15846e-63
Tspo	-3.45304	5.5859e-63
Map1b	3.0604	6.42708e-63
Acacb	-5.01833	8.10828e-63
Syt13	4.79513	9.23551e-63
Cox5b	-2.93743	1.34336e-62
Pnp	3.03516	1.56199e-62
Acadvl	-2.93672	1.74576e-62
Hadha	-2.79601	2.44804e-62
Samm50	-2.725	2.86836e-62
Atad3a	-3.16502	5.09146e-62
Aldh4a1	-3.1945	5.31137e-62
Ndufb8	-3.17376	5.46389e-62
Mrpl34	-3.24537	5.52273e-62
Hadhb	-2.77089	5.62602e-62
Hspe1	-2.96602	5.6574e-62
Pdgfrb	4.8592	5.7572e-62
Rtn4ip1	-3.67292	9.80337e-62
Hbegf	4.42	1.22064e-61
B3galnt1	3.77247	1.25839e-61
Phb2	-2.55007	2.03204e-61
Gm10108	-3.71879	2.30767e-61
Bmper	3.50187	3.67101e-61
Mtm1	-4.17428	6.25799e-61
Fscn1	3.56027	9.60104e-61
Cacna1g	4.99353	1.24557e-60
Sfrp4	5.02661	1.90862e-60
Gk	-3.02329	2.62757e-60
Tmed3	2.74915	3.73435e-60
Coq7	-2.86866	7.96478e-60
Immt	-2.77974	8.07705e-60
Arsi	4.24727	8.1797e-60
Ckb	3.14108	9.56476e-60
Igdcc4	3.99549	9.97281e-60
Ctsz	2.89159	1.81226e-59
Ndufa10	-2.77154	1.93328e-59
Ednra	4.28821	2.36715e-59
Plekho2	4.28537	2.60612e-59
Apoo	-3.13851	3.12129e-59
Chchd3	-2.89283	4.12315e-59
Cdkn1c	3.90076	4.36714e-59
Gstm2	3.55707	5.64159e-59
Ncam1	3.2626	6.53376e-59
F3	3.236	7.29184e-59
Tmem39a	2.75701	7.59812e-59
Ndufc2	-2.92628	7.81835e-59
Tkt	-2.52543	1.22101e-58
Slc12a4	4.08205	1.80431e-58
Nudt14	-3.30078	1.86371e-58
Ror1	6.03363	2.56298e-58
Coq3	-3.61737	3.0928e-58
Prdm16	-3.66454	4.55067e-58
Mrpl45	-3.05269	5.20714e-58
Prnp	3.28438	5.60989e-58
Tm4sf1	4.69838	5.60989e-58
Apoc1	-3.99646	7.03752e-58
Stc1	4.21984	1.0534e-57
Cox7b	-2.92695	2.39013e-57
Hsdl2	-3.05875	2.75417e-57
Soat1	4.07092	2.93274e-57
Ndufs3	-2.66643	3.37813e-57
Timm8a1	-2.73755	6.52829e-57
Ndufab1	-3.11685	1.06216e-56
Lars2	-2.47769	1.22388e-56
Ogdh	-2.40373	1.88699e-56
Clmp	5.22928	3.75295e-56
Echs1	-2.78398	7.15934e-56
Ppara	-4.99163	7.31914e-56
Mrps35	-3.15433	7.44736e-56
Adamts10	3.39636	7.62451e-56
Hspa9	-2.41299	7.86618e-56
Cav2	-3.41298	1.11407e-55
Cpt2	-3.1826	1.56645e-55
Gem	3.61958	1.81652e-55
Ptges2	-4.36034	2.67054e-55
Sdc2	3.31027	2.97151e-55
Mecr	-3.21024	3.58394e-55
Fat4	3.21884	3.87649e-55
Fitm2	-3.26309	4.22084e-55
Dlst	-2.53827	4.92391e-55
Nhsl1	4.21964	5.5482e-55
Dlat	-2.87535	5.68745e-55
Ndufa12	-2.76349	6.3639e-55
Golm1	4.20093	9.83764e-55
Dse	3.96374	1.16869e-54
Itgb3	4.84867	1.34046e-54
Fam13a	-3.69255	1.75764e-54
Nbl1	5.76384	2.01463e-54
Abca8a	3.44384	2.13209e-54
Ndufc1	-2.64425	2.41642e-54
S100a16	3.57904	4.18271e-54
Sema3a	4.75537	4.38475e-54
Cyba	3.88366	4.59252e-54
Ndufa8	-2.74209	4.86623e-54
Sh3d19	3.62453	5.37349e-54
Gdf10	5.06932	6.66812e-54
Cyp4b1	-3.69429	6.99249e-54
Polr3h	-3.18505	7.98914e-54
Nfatc2	3.93988	8.35997e-54
Cox6a1	-2.52225	8.77464e-54
Prrx1	2.74386	9.8546e-54
Timm44	-3.00629	1.17084e-53
Cnrip1	4.20333	1.20792e-53
G0s2	-4.17513	1.21537e-53
Tufm	-2.71471	1.25747e-53
Tril	5.37686	1.3819e-53
Igfbp4	2.3281	1.5574e-53
Nucb1	2.4664	1.58427e-53
Ndufb7	-2.84798	1.90834e-53
Adam33	4.06959	1.97323e-53
Sdha	-2.40528	2.60992e-53
C1qtnf6	4.81773	3.24754e-53
Ralgapa2	-3.41539	3.26334e-53
Uqcrc2	-2.86681	3.5161e-53
Sgce	2.98329	3.58103e-53
Ndufv1	-2.5227	3.73283e-53
Mcur1	-3.29961	3.773e-53
Tspan6	2.90925	4.14279e-53
Ptgis	3.50494	4.21935e-53
Gpt	-3.9268	5.26716e-53
Cers6	3.95985	5.72575e-53
Mob3a	2.79469	8.75997e-53
Ndufaf1	-3.33737	9.22312e-53
Nucb2	3.85212	9.92447e-53
Trerf1	6.02915	1.19651e-52
Shisa5	2.96425	1.8511e-52
C1qtnf7	5.55415	1.98189e-52
Slc39a6	3.04706	2.09714e-52
Atp5j2	-2.60619	2.43843e-52
Col8a1	4.69832	2.99486e-52
Fh1	-2.77333	3.01014e-52
Ak2	-2.54225	4.59512e-52
Hspd1	-2.39784	4.74742e-52
Gm29216	-2.64879	4.79881e-52
Clu	3.49999	5.14291e-52
Kdelr2	2.71689	5.52297e-52
Aldoa	-2.50681	6.46445e-52
1700037H04Rik	-3.02688	6.95043e-52
Atp5b	-2.54771	7.99249e-52
Tpm4	2.57818	1.03463e-51
Rab7b	5.98965	1.81279e-51
Vstm4	5.30275	1.8928e-51
Dkk2	4.40665	3.02899e-51
Trim2	-2.6138	3.5345e-51
Clstn3	-4.44302	5.94588e-51
Tek	5.17381	6.59032e-51
Tro	4.35606	6.79446e-51
Sh2b2	-4.12333	9.06304e-51
Glt8d2	3.74191	9.82822e-51
Mn1	4.65244	1.01316e-50
Clic1	2.67918	1.18477e-50
Tac1	6.65829	1.42174e-50
Gpx3	3.19525	1.45648e-50
Gyg	-2.71345	1.6121e-50
Plod1	2.57595	1.8105e-50
Prrt2	6.10117	2.21821e-50
1700021F05Rik	-3.15801	2.38289e-50
Uchl1	5.17928	2.44012e-50
Parp8	4.88984	3.01656e-50
Fuca2	3.13229	3.48792e-50
Mrpl51	-2.67628	3.64977e-50
Plpp1	3.96848	3.66023e-50
Dnaja3	-2.94859	3.70875e-50
Vkorc1	2.46148	3.92309e-50
Plk2	3.84024	4.5349e-50
Ndufb6	-3.04101	4.72198e-50
Atp8b1	5.37814	5.75319e-50
Suclg1	-2.70946	6.51628e-50
Ndufs2	-2.80228	6.893e-50
Hibadh	-2.65487	1.69901e-49
Galnt17	5.32371	1.73508e-49
F11r	-3.35546	1.78352e-49
Timm9	-3.03772	2.23488e-49
Serpinh1	3.6238	2.509e-49
Dsel	3.73648	2.59745e-49
Ldhb	-2.46985	2.92724e-49
Adamts14	5.02537	3.68434e-49
Cd24a	2.65498	5.0301e-49
Ikbip	2.89904	7.71676e-49
Agtr1a	5.3137	9.72813e-49
Pdlim4	5.16138	1.22988e-48
Atp1a2	-2.77055	1.34871e-48
Sorbs3	3.20989	1.57123e-48
Slc38a1	3.22348	2.38203e-48
Gap43	4.02916	2.54527e-48
Mpzl1	3.56125	3.36542e-48
Ndufa5	-2.66219	3.66141e-48
Ecsit	-3.2225	4.34099e-48
Slc2a1	2.45526	4.76866e-48
Pxdc1	4.32744	5.22995e-48
Sephs2	-3.06917	5.91617e-48
Etfdh	-2.87929	1.05065e-47
Ndufs1	-2.49004	1.84176e-47
Mrps27	-2.65794	1.92376e-47
Arsj	7.11421	2.03402e-47
Acta1	3.88472	2.14178e-47
C1qbp	-2.43012	2.25738e-47
Slc25a5	-2.46206	2.69773e-47
Crat	-2.64961	2.81247e-47
Ndufaf4	-2.83427	2.8505e-47
Ndufa6	-2.60794	3.63145e-47
Robo1	4.4771	3.74065e-47
P4ha1	2.75325	4.43256e-47
Cpe	4.18341	4.56408e-47
Aldh1a3	3.16574	5.37654e-47
Slc16a3	4.11337	5.54959e-47
Tmem254c	2.94013	6.00674e-47
Fam53b	-3.25469	6.16865e-47
Pdhb	-2.76978	6.57473e-47
Cox4i1	-2.35123	8.06736e-47
Adora2b	4.43852	8.08197e-47
Slc41a1	2.82255	9.43635e-47
Gmnn	-2.83102	1.08719e-46
Abhd15	-3.55606	1.14241e-46
Flad1	-2.91846	1.20467e-46
Gxylt2	4.20048	1.90958e-46
Shmt1	-2.83562	1.92522e-46
Oxld1	-4.79003	2.13414e-46
Tfpi2	4.15696	2.16586e-46
Fkbp7	3.49446	2.19014e-46
Mrpl9	-2.50512	2.24649e-46
Lamb1	2.29479	2.56969e-46
Pdlim7	3.26433	3.1282e-46
Crtap	2.296	3.36318e-46
Arxes2	-2.83624	3.46824e-46
Ppp1r3d	-3.28067	3.80906e-46
Klf10	2.51847	4.1344e-46
Mrpl55	-2.6642	5.8673e-46
Laptm4a	2.38955	8.45419e-46
Il13ra1	4.13121	8.5548e-46
Gcsh	-2.5087	8.6657e-46
Mrpl46	-2.84354	1.14634e-45
Cox6c	-2.56671	1.45803e-45
Tnfsf9	5.90546	1.50186e-45
Nudt19	-2.69705	1.54689e-45
Dusp14	4.48132	1.85081e-45
Papss2	3.61269	2.05799e-45
Ndrg4	4.3534	2.24724e-45
Cox14	-2.57719	2.55767e-45
Ndufv2	-2.90147	2.80069e-45
Srgap3	4.04186	2.9761e-45
Sc5d	3.08565	3.31463e-45
Cyp2d22	4.80693	5.0173e-45
Fkbp11	3.01591	5.70818e-45
Acvrl1	4.30613	5.75104e-45
Tspan11	6.32581	7.61353e-45
Cyp51	2.9146	7.93144e-45
Kif16b	-3.66106	9.3535e-45
Fgd5	4.32386	1.12629e-44
Iars2	-2.77749	1.2078e-44
Cpped1	-2.87737	1.33063e-44
Gpi1	-2.10908	2.01721e-44
Cox10	-2.96361	2.07851e-44
Slc25a12	3.56066	2.29383e-44
Antxr2	3.28387	2.30217e-44
Egr3	4.89606	2.31507e-44
Tcf4	2.43989	3.47087e-44
Cib2	-4.60213	3.73879e-44
Ndufv3	-2.29649	3.88045e-44
Ndufb5	-2.48293	4.30539e-44
Ubac1	-3.40642	5.33083e-44
Tob1	-2.94014	6.41191e-44
Fuom	-3.45646	8.26226e-44
Timm50	-2.41189	1.03482e-43
Atp2a3	-4.18188	1.18287e-43
Ndrg2	-2.4199	1.19289e-43
Lrpap1	2.39046	1.22936e-43
Dnajc10	2.5933	1.27295e-43
Mrc2	4.0558	1.30572e-43
Meox1	4.82601	1.69294e-43
Stard9	3.81869	2.16879e-43
Ets2	3.07839	2.18149e-43
Otop1	-5.20909	2.20859e-43
Klhl13	3.30235	2.20896e-43
Clcn5	2.9215	2.25333e-43
Tmem198b	3.73938	2.33253e-43
mt-Co2	-2.71089	2.66975e-43
Clybl	-2.86003	2.68267e-43
Csf1	3.17656	2.6988e-43
Vwa8	-2.73877	3.56124e-43
Arfgap3	2.99872	4.2206e-43
Thbd	3.78762	4.47794e-43
Tmem70	-2.39451	4.68737e-43
Phb	-2.13206	5.445e-43
Col8a2	4.88961	5.44757e-43
Fads2	3.01731	5.62679e-43
Tram2	3.43871	5.90944e-43
Serpinb6a	2.86053	6.53911e-43
Arl5b	2.44267	6.76762e-43
Tsfm	-2.80179	6.76762e-43
Txndc5	2.78562	6.80531e-43
Oplah	-2.8516	7.11743e-43
Tst	-3.95648	7.73272e-43
Sdhc	-2.27327	8.51106e-43
Arf4	2.05558	1.05632e-42
Hexa	2.53122	1.12307e-42
mt-Nd4	-2.55836	1.22699e-42
Idh3g	-2.36069	1.24168e-42
Pqlc1	2.44489	1.24993e-42
Prdx3	-2.38599	1.53223e-42
Slc25a39	-2.39575	1.77565e-42
Pde4d	-2.73888	2.03005e-42
Rai14	3.77187	3.03968e-42
Cd36	-2.71685	3.87832e-42
Mrps36	-3.09745	3.90345e-42
Aldh1a2	5.12414	5.283e-42
Jcad	4.02274	6.96885e-42
Tmem120a	-2.38941	7.34183e-42
Kcnb2	4.69101	7.76905e-42
Abcb8	-2.80246	7.88036e-42
Fcor	-3.59235	1.03029e-41
Pyurf	-2.76646	1.1434e-41
Mrpl2	-2.37086	1.3096e-41
Mpzl2	-4.00285	1.42035e-41
Agpat3	-2.64162	1.84642e-41
Fkbp9	2.21954	1.84642e-41
Megf6	3.83632	1.91698e-41
Mast4	3.15629	2.2605e-41
Pgf	4.48111	2.83007e-41
Mrpl42	-2.57928	3.03958e-41
Hif3a	3.54507	3.59622e-41
Mrpl47	-2.76455	3.63788e-41
Txnip	-2.44214	3.68612e-41
Tbrg1	2.30122	4.44883e-41
Atp5a1	-2.18396	4.4986e-41
Gsn	2.21556	4.9256e-41
Mtmr11	4.93271	5.91941e-41
Ddt	-2.65533	6.22095e-41
P4ha3	4.69229	9.41904e-41
Fmc1	-3.55716	1.02424e-40
Atp5l	-2.49114	1.0471e-40
Pde4a	-3.21501	1.08357e-40
Ptgr2	-2.45075	1.1319e-40
Mrps16	-2.46783	1.26993e-40
Oxa1l	-2.53819	1.29061e-40
S100a11	3.11803	1.32002e-40
Mcc	2.54072	1.61756e-40
Gng10	2.56982	1.6415e-40
Gja1	2.43259	1.66261e-40
Fahd1	-3.86431	1.77452e-40
Peg10	4.10828	2.6787e-40
Atp5h	-2.37346	2.88684e-40
Hcar2	-4.30808	2.92873e-40
mt-Nd5	-2.59411	3.19043e-40
Uqcc1	-2.66963	3.33761e-40
1500015O10Rik	4.09886	3.66533e-40
Flna	2.93532	3.93406e-40
Ifi30	2.97861	3.99696e-40
Kmt5c	-2.667	4.42194e-40
C1qtnf2	5.56884	4.58004e-40
Miga2	-2.7461	4.6807e-40
Fndc4	3.7602	4.78682e-40
Mcat	-4.04297	5.02081e-40
Hspa13	2.59435	5.85132e-40
Alad	-2.55127	6.90436e-40
Ankef1	-3.84141	8.30441e-40
Dusp1	2.6172	1.08742e-39
Cisd3	-2.94676	1.1111e-39
Wipf1	4.21495	1.23802e-39
Ifi204	3.67163	1.24831e-39
Cox7a2	-2.47895	1.31127e-39
Rtl1	3.67887	1.44034e-39
Cygb	4.26043	1.48651e-39
Surf4	1.99819	1.61749e-39
Polrmt	-2.82693	1.7032e-39
Atp5e	-2.09006	1.7149e-39
Lrrn4cl	3.75852	1.91099e-39
Bcl10	2.4707	2.17469e-39
Ntn1	4.42817	2.19978e-39
Ncs1	3.79879	2.43057e-39
Irf4	-4.07845	2.51319e-39
Sept11	2.25857	2.60852e-39
Svil	3.07435	2.78354e-39
Samd4	3.62946	2.80783e-39
Tomm22	-2.27508	3.04696e-39
Letm1	-3.02926	3.21681e-39
Cd81	2.09418	3.34534e-39
Scp2	-2.48187	3.5783e-39
Creb5	2.60712	3.5802e-39
Mrpl15	-2.65806	5.16093e-39
Rgcc	-2.4275	6.16859e-39
Tcaf1	3.04769	6.20099e-39
Ndufa9	-2.50971	6.28675e-39
Fgl2	6.06154	6.52258e-39
Pbk	-2.44198	7.33888e-39
Eps8	3.66768	7.96287e-39
Mcee	-2.85532	1.06833e-38
Golim4	2.39604	1.13395e-38
Rnf145	3.01157	1.21212e-38
Xbp1	2.36121	1.27553e-38
Tceal9	2.49658	1.37472e-38
Sorbs1	-2.53435	1.48661e-38
Arhgef17	3.22215	1.49803e-38
Mrpl19	-2.58167	1.52699e-38
Sdc3	3.82164	1.6086e-38
Timm13	-2.18903	1.98978e-38
Mgst1	-2.52271	2.14542e-38
Mrps34	-2.66107	2.29852e-38
Amot	3.02507	2.57222e-38
Mrps2	-2.44647	3.06919e-38
Flnb	2.29097	3.0752e-38
Birc3	3.0261	3.27288e-38
Ibsp	4.85449	3.42631e-38
Tns2	2.66055	3.58679e-38
Mamld1	-3.26491	3.64888e-38
Hmgn5	-2.83514	3.87329e-38
Coch	4.2642	3.91443e-38
Ndufs8	-2.3577	4.11555e-38
Bnip3	-2.63172	4.34729e-38
Runx1t1	4.71937	4.44437e-38
Cox7c	-2.29263	4.66389e-38
Osr1	5.76091	4.66389e-38
Bicc1	2.95986	5.06641e-38
Pck2	-2.27306	5.23391e-38
Arpc1b	2.09108	6.53862e-38
Pxmp2	-3.83566	7.13218e-38
Snai1	4.26437	7.89634e-38
Casp12	5.18729	8.58395e-38
Mrps9	-2.42362	8.95853e-38
Srebf1	-2.42782	9.40118e-38
Chchd4	-2.58779	9.44687e-38
Pdhx	-2.61716	1.22698e-37
Sema6a	3.13601	1.32011e-37
Alkbh7	-3.12577	1.47486e-37
Spry1	3.49609	1.49427e-37
Sh3pxd2b	2.4648	1.4978e-37
Pdia3	2.05728	1.61885e-37
Camk1d	4.91369	1.63061e-37
Parva	2.42587	1.65588e-37
A530016L24Rik	-4.47893	1.68726e-37
Dst	2.55772	1.6982e-37
Ephx2	-2.79415	2.31166e-37
Nabp1	-2.70735	2.51486e-37
Comtd1	-3.29132	2.69793e-37
Stxbp6	4.36973	3.13813e-37
Acsf3	-3.0276	3.40123e-37
Dlgap4	2.70415	3.69379e-37
Hint2	-2.52885	4.81633e-37
Sox9	2.97976	5.67843e-37
Ikzf4	3.81	6.1486e-37
Mrpl37	-2.25843	6.3169e-37
Pdha1	-2.06611	6.57891e-37
Acot13	-2.60451	9.36036e-37
Mboat2	5.72206	1.06503e-36
Ptcd2	-2.67174	1.07965e-36
Itgb1	2.0987	1.33008e-36
mt-Nd1	-2.6549	1.36881e-36
Mif4gd	-3.20965	1.3752e-36
Slc25a11	-2.21666	1.59916e-36
Elovl1	2.38306	1.68108e-36
Fndc3b	2.30482	2.11095e-36
Mut	-2.30757	2.19932e-36
Igsf3	3.57396	2.2622e-36
Jam3	3.27248	2.3833e-36
Mrgprf	5.80786	2.42716e-36
Vwa1	4.50028	2.95937e-36
Mrpl4	-2.14789	3.09935e-36
Slc14a1	6.10734	3.19807e-36
Gfm1	-2.41543	3.48127e-36
Il17ra	3.09616	3.9766e-36
Flrt2	3.64409	4.18556e-36
Sucla2	-2.44545	4.21743e-36
Sfxn3	4.21449	4.34653e-36
Prelid3b	-2.18481	4.43256e-36
Ndufs6	-2.05062	4.50256e-36
Aifm1	-2.32489	4.88069e-36
Kbtbd11	-4.93295	5.11242e-36
Mrpl41	-2.61926	5.40685e-36
Bmp4	4.7617	5.49796e-36
Robo2	4.69168	5.58514e-36
Apod	5.17225	5.79916e-36
Rasl12	-3.25183	6.06443e-36
Pex11a	-4.86777	6.11182e-36
Resf1	-2.18734	7.45708e-36
Prkcd	2.86445	7.76615e-36
Uqcrb	-2.50881	8.18501e-36
Colgalt1	2.26327	1.0351e-35
Sfr1	2.06855	1.07184e-35
Mfsd12	-2.64412	1.43882e-35
1110008P14Rik	-2.8408	1.48609e-35
Cmc2	-2.66963	1.93769e-35
Cdo1	2.45746	2.10141e-35
Lgr6	-3.16227	2.45565e-35
Txnrd2	-3.03335	2.65222e-35
Elmo1	3.50012	2.67338e-35
Dbt	-2.47803	2.75213e-35
Stx11	4.06017	2.94306e-35
Uqcrh	-2.31208	2.94306e-35
Mknk2	-2.34586	3.24592e-35
Phldb1	3.31136	3.3173e-35
Loxl1	2.29609	3.48146e-35
St6galnac3	6.21563	4.05148e-35
Rrm2	-2.08995	4.14241e-35
Lzic	-2.3881	4.31651e-35
Kcnk5	3.71825	5.81055e-35
Sar1a	1.91004	5.95283e-35
Myl9	3.57747	6.15296e-35
Pex16	-2.92864	6.70853e-35
Fyn	3.53257	7.28975e-35
mt-Co3	-2.50997	7.52827e-35
Bdkrb2	5.81099	7.84681e-35
Decr1	-2.42168	8.48932e-35
Ptprs	2.18035	8.64094e-35
Lmcd1	-3.18638	9.30758e-35
Tmem9	2.34441	9.3812e-35
Fst	4.44383	9.80557e-35
Atp5mpl	-2.30983	1.02949e-34
Tspan7	2.97005	1.12129e-34
Gpr180	2.6858	1.16939e-34
Eml1	3.72035	1.18381e-34
Trp53inp2	-2.16121	1.30418e-34
Il33	6.94687	1.37126e-34
Cox17	-2.45771	1.48016e-34
Sec61a1	2.0096	1.76578e-34
Cdr2l	3.84508	1.87514e-34
Dusp18	3.15741	1.89481e-34
Gm28438	-2.46868	1.90472e-34
Sntb2	2.28015	2.13779e-34
Echdc3	-4.16437	2.27147e-34
Inhba	4.65761	2.31846e-34
Egr2	2.99711	3.05677e-34
Sipa1l1	-2.65574	3.13154e-34
Zyx	2.51285	3.13422e-34
Ccnd3	2.08519	3.298e-34
Calml4	4.24749	3.58052e-34
Gaa	2.07055	4.37682e-34
Atp5f1	-2.28969	5.30069e-34
Piezo2	3.80967	6.39624e-34
Plcd1	2.77321	7.12556e-34
Tomm40	-2.47466	7.12556e-34
Dock11	2.5398	7.6305e-34
Fam117a	-3.40584	7.98832e-34
Chpf2	3.19528	9.00501e-34
Arxes1	-2.50933	1.08801e-33
Plekhf1	3.09862	1.54661e-33
Ndufb3	-2.48426	1.82045e-33
Cecr2	-2.84422	1.8367e-33
Ndufa11	-2.10019	1.8396e-33
Tbc1d10a	3.17372	1.85798e-33
Gpm6b	3.20935	2.2391e-33
Tollip	2.16512	2.3284e-33
Ccl11	3.20587	2.73338e-33
Ripk3	3.50696	2.73897e-33
Ren1	4.16704	3.14168e-33
Nhp2	-2.10188	3.23982e-33
Tns3	2.56543	3.52444e-33
Aldh6a1	-2.46423	3.98145e-33
Bcl2l13	-2.09831	4.22389e-33
Gpr153	3.83227	4.34397e-33
Hip1r	-2.87669	4.71153e-33
Slc25a24	2.8253	4.71203e-33
Ppif	-2.35726	4.72851e-33
Megf10	5.24999	5.15028e-33
Serp1	2.15234	5.67091e-33
Ndufs5	-2.27322	5.75246e-33
Ndufa4	-2.40423	6.2858e-33
C1ra	3.8671	6.66885e-33
Gys1	-2.52202	6.88337e-33
Txlng	-2.39885	7.51886e-33
Phgdh	-1.91017	8.08806e-33
Ndufb4c	-2.54094	8.13489e-33
Isoc1	-2.18382	9.66448e-33
Kitl	2.39762	1.17707e-32
Acox1	-2.14793	1.1842e-32
Spats2l	3.23932	1.19258e-32
Mrpl35	-2.20659	1.53316e-32
Mrps26	-2.28452	1.8965e-32
Tmem263	2.62358	2.13948e-32
Mrpl28	-2.01766	2.74834e-32
Fabp5	-1.92393	2.883e-32
Arl13b	2.35935	3.40337e-32
Mtx2	-2.10906	3.87878e-32
Rmnd1	-2.669	3.96272e-32
Syne1	2.72671	4.44726e-32
Osr2	4.28218	4.81436e-32
Abca1	-2.49949	5.2346e-32
Eno2	4.37173	6.32073e-32
Map3k8	4.36795	6.34427e-32
Thsd4	3.53765	6.46902e-32
Ostc	2.03826	8.23462e-32
S1pr3	3.31439	8.39331e-32
Asb4	3.35768	8.61295e-32
Fam110b	3.91171	9.03264e-32
Gcdh	-2.32145	9.65984e-32
Adgrl2	2.81917	1.1573e-31
Ggt5	3.87674	1.30979e-31
Sept8	2.26026	1.31385e-31
Tshz3	4.39164	1.33131e-31
Ciapin1	-2.50247	1.39573e-31
Tmem177	-3.17148	1.50546e-31
Coq6	-2.28572	1.55961e-31
Mrps5	-2.36195	1.71358e-31
Cbx6	3.21892	1.80319e-31
Rbpms2	-2.52666	1.85893e-31
Rab5if	-2.28347	2.02967e-31
Minos1	-1.95296	2.25451e-31
Mrps22	-2.41584	2.26916e-31
Dchs2	7.47066	2.35539e-31
Meis3	3.96808	2.35539e-31
Rrbp1	2.25535	2.46738e-31
Chchd2	-1.8809	2.63168e-31
Ndufs4	-2.18244	3.02488e-31
Abhd2	2.52428	3.05858e-31
Ackr3	3.71533	3.25545e-31
Calu	1.73737	3.33054e-31
Klf14	4.63936	3.53658e-31
Gfra2	4.24734	3.57026e-31
Qrsl1	-2.94604	3.59389e-31
Ptcd3	-1.97795	3.66708e-31
Gstm5	2.45455	4.03517e-31
Mrpl30	-2.00603	4.0819e-31
Fam210a	-2.45741	4.25715e-31
Zfp57	5.03734	4.59298e-31
Cat	-2.01678	5.08099e-31
Grn	1.96926	6.34189e-31
Mrpl36	-2.4286	6.68573e-31
Hsd17b4	-2.31585	6.71452e-31
Ccdc157	2.84577	6.93209e-31
Gale	-2.35623	7.46399e-31
Uck1	-2.10115	7.47082e-31
Smim1	3.84828	7.97196e-31
Kirrel	2.9462	9.10916e-31
Phldb2	3.77968	1.01985e-30
Itpkc	3.03115	1.05409e-30
Higd2a	-2.47432	1.10269e-30
Bckdhb	-2.47075	1.12488e-30
Mrpl3	-2.1473	1.2907e-30
Cdca3	-2.30523	1.90889e-30
Gpsm1	4.3328	2.15253e-30
Armcx2	2.46748	2.21044e-30
Klhl25	-3.03467	2.46399e-30
Mrps18b	-2.22735	2.74125e-30
Anxa2	1.72227	2.9065e-30
Aif1l	3.57699	3.0108e-30
Evc	3.77663	3.27626e-30
Sec23a	2.18617	3.81098e-30
Sema6d	-2.22544	3.97346e-30
Wnt9a	5.05447	4.21492e-30
Pknox2	3.99699	4.66913e-30
Notch1	2.45403	5.34733e-30
Prkaa2	-4.26641	5.38243e-30
Tshz2	2.3125	5.44167e-30
Tmem43	2.05331	6.61047e-30
Ndufb11	-2.24467	7.22515e-30
Pkn1	-2.40603	7.78677e-30
Bnc2	4.03562	7.87641e-30
Kdm5b	2.38488	8.48826e-30
Kyat3	-2.62994	8.75989e-30
Lrpprc	-2.03233	9.0931e-30
Sgcd	4.38124	9.66018e-30
Col18a1	2.29499	9.76216e-30
Maml2	3.88515	1.09615e-29
Vdac2	-1.89629	1.12253e-29
Nes	3.22538	1.13988e-29
Bcs1l	-2.92459	1.27831e-29
Copa	1.79842	1.33906e-29
B3gnt9	4.07608	1.39804e-29
Gli3	3.03347	1.4668e-29
Abhd8	3.01647	1.48632e-29
Postn	5.87426	1.53752e-29
Tubb6	2.24975	1.70787e-29
BC003965	-2.75818	1.76111e-29
Rell1	3.09414	2.00224e-29
Mrpl23-ps1	-2.3297	2.28161e-29
Sirt3	-2.50759	2.32231e-29
Etfrf1	-2.96109	2.33209e-29
Spty2d1	2.13519	2.47176e-29
Taco1	-4.34562	2.69417e-29
Cpt1c	2.99442	3.10012e-29
Man2a1	2.08387	3.17552e-29
Prss12	3.94104	3.2296e-29
Emc6	-2.12933	3.24953e-29
Mrpl44	-3.03573	3.51251e-29
Mpc1	-2.42767	3.58283e-29
Il6	3.91222	3.59032e-29
Acss1	-3.04595	3.67582e-29
Inf2	3.68311	3.82499e-29
Aprt	2.41922	3.97537e-29
Asah1	2.02961	3.98302e-29
Rarres2	2.11393	4.02092e-29
Apmap	-2.08716	4.57186e-29
Ddost	1.79966	4.90511e-29
Emc9	-2.90097	4.93466e-29
Wdr1	1.76471	5.5514e-29
Spon2	3.23872	5.62192e-29
Itga11	5.68002	6.34266e-29
Dus1l	-2.28095	6.45633e-29
Far1	2.05882	6.79239e-29
Tmem176b	2.16877	8.2678e-29
Sema5b	5.01438	9.11091e-29
Igf2bp2	2.39912	9.38775e-29
Ppib	1.73898	9.54505e-29
Rilp	-4.00442	9.66267e-29
Lsp1	4.17698	9.67421e-29
Tent5a	2.32729	9.76552e-29
Slc40a1	3.43525	9.89075e-29
Smim20	-2.46461	1.00525e-28
Afg3l2	-1.8998	1.02938e-28
Enpp3	3.54927	1.02938e-28
Lactb2	-2.34014	1.02938e-28
Gpx4	-1.82947	1.03028e-28
Pgk1	-1.74561	1.10013e-28
Csad	-2.24506	1.1975e-28
Prg4	3.13359	1.22035e-28
Stat1	-2.53787	1.28819e-28
F2rl1	5.43812	1.3157e-28
Ramp2	3.67666	1.32314e-28
Fam198b	3.18259	1.62782e-28
Lrrc32	4.00036	1.66091e-28
Nlgn2	4.98266	2.01537e-28
Ece1	2.31504	2.01887e-28
Naa40	-2.43561	2.03311e-28
Slc36a4	2.71702	2.06952e-28
Golt1b	2.41972	2.08744e-28
mt-Atp6	-2.4013	2.17136e-28
Rab3il1	3.43073	2.28899e-28
Panx1	3.05479	2.34506e-28
Pmf1	-2.06149	2.47121e-28
Ndufb4	-2.31216	2.47984e-28
Atp7a	2.36773	2.57077e-28
Ralgds	2.41857	2.64721e-28
Impa2	-2.89464	2.67558e-28
Adamts2	2.98304	2.67714e-28
Kera	5.57339	3.38426e-28
Rgs16	5.14267	3.46357e-28
Zbtb16	-2.54057	3.53222e-28
Ndufa13	-1.84776	3.66402e-28
Iqgap2	3.56588	3.70534e-28
Arl4c	3.76848	4.13618e-28
Pdia5	3.27373	4.34162e-28
Pak1	4.06212	4.69791e-28
Pfn2	3.29846	5.14393e-28
Cnpy4	2.47648	5.76539e-28
Atp10d	-3.60073	5.76994e-28
Cyp1b1	2.55083	6.01012e-28
Smim3	2.77196	8.46001e-28
Mmp28	-3.53054	8.74451e-28
Itga8	6.23772	9.21358e-28
Acad9	-1.92344	1.1688e-27
Tomm70a	-1.89381	1.1789e-27
Timm10	-2.18603	1.2912e-27
Pofut2	1.79542	1.39224e-27
Slc2a4	-3.0985	1.41587e-27
Gpr83	5.18697	1.49462e-27
Grem1	5.97616	1.53975e-27
Sdc1	2.09642	1.56357e-27
Elf4	2.43205	1.77166e-27
Ang	5.07843	1.82575e-27
Map3k5	-3.05361	1.97017e-27
Rcan1	2.43757	2.02669e-27
Tmem53	-3.26497	2.28674e-27
Rarg	3.47469	2.34945e-27
Fbxo21	-2.01402	2.51935e-27
Nrg1	4.77501	2.58216e-27
Wnt2	5.61934	3.1969e-27
Ctsl	2.17554	3.21821e-27
Gnpat	-1.88813	3.36871e-27
Acta2	2.4548	3.37011e-27
Bmp7	4.64511	3.45469e-27
Rhot2	-2.70364	3.96025e-27
Plbd1	-3.82627	4.31695e-27
Mtch2	-1.89793	4.50275e-27
Abcd3	-1.85939	4.80757e-27
Tpm2	2.99712	4.82945e-27
Rspo3	4.954	4.90615e-27
Esrra	-3.4796	5.08954e-27
Prrg3	2.82202	5.19949e-27
Il6st	1.92453	5.75586e-27
Rassf2	3.20695	5.80334e-27
Afg1l	-3.06219	5.95766e-27
Bmp1	2.3117	6.34628e-27
Zfp449	2.81687	6.42294e-27
Aco1	-2.045	6.56128e-27
Tomm5	-1.91283	6.68061e-27
Larp1b	-3.13449	6.71626e-27
mt-Nd4l	-2.20798	6.97282e-27
Man2b2	2.62626	7.66634e-27
Ly6c1	4.26075	7.68188e-27
Plekhg2	2.77004	8.0405e-27
Adamts1	1.81725	8.12448e-27
Msra	-2.58686	8.43386e-27
Sh3bgrl3	2.07559	8.86504e-27
Fem1a	-2.26184	9.66845e-27
Pcbp4	2.6789	9.98331e-27
Lias	-1.98468	1.16864e-26
Chsy1	2.75943	1.24314e-26
Ghr	1.97053	1.25266e-26
Phyh	-2.18235	1.30471e-26
Mrps23	-2.34912	1.30765e-26
Scml4	3.87954	1.3585e-26
Pdss1	-2.19795	1.44573e-26
Spsb4	5.46912	1.45767e-26
Sqstm1	1.67135	1.6087e-26
Fli1	3.43074	1.66428e-26
Auts2	2.32518	1.73111e-26
Enox1	3.31	1.75274e-26
Cybrd1	5.10038	1.75352e-26
Tpm3	1.8985	1.81141e-26
Pex6	-2.8252	1.85843e-26
Actc1	2.89645	1.93891e-26
Abcc5	2.48671	1.98965e-26
Hagh	-2.52209	2.03449e-26
Naa10	-1.9796	2.1322e-26
Plod3	1.91076	2.1359e-26
Anxa3	4.12056	2.22384e-26
Dpy30	-2.16439	2.27117e-26
Filip1l	2.39044	2.31057e-26
Klf15	-5.51702	2.51041e-26
Spock3	5.02582	2.76659e-26
Rbfox2	1.92709	2.78702e-26
Grsf1	-2.15109	2.90536e-26
Sars2	-2.49345	2.99239e-26
Hmgcr	2.51602	3.06153e-26
Mpc2	-1.93309	3.09027e-26
Mrs2	-2.3933	3.18267e-26
Cldn15	2.86237	3.2926e-26
2310061I04Rik	-2.95934	3.50805e-26
Mturn	3.47062	3.6528e-26
Mcf2l	4.18015	3.87767e-26
Rnd3	2.59786	4.06669e-26
Lap3	-1.83637	4.10927e-26
Tbc1d16	3.99989	4.13441e-26
S100a10	1.71634	4.15656e-26
Tars2	-2.24202	4.28122e-26
Sertad1	1.91699	4.2835e-26
Hmgb3	-1.96565	4.46382e-26
Kcnq4	3.76036	4.69864e-26
Pcdh7	2.91175	4.70827e-26
Scube2	4.38163	5.02499e-26
Serinc3	1.78033	5.03411e-26
Poldip2	-2.00014	5.16837e-26
Morf4l2	1.6189	5.55631e-26
Fzd2	3.45531	5.72253e-26
Rad21	-1.85902	5.81433e-26
Capn2	1.72609	6.0114e-26
Klf7	2.87007	6.08356e-26
Opcml	4.25421	6.20453e-26
Ndufaf3	-2.6681	6.32214e-26
Kctd10	1.90561	7.44125e-26
Cadm1	3.36144	7.99319e-26
Tmem47	2.40062	8.26373e-26
Ramp3	4.69314	9.01437e-26
Ptx3	3.41816	9.5382e-26
Lurap1l	4.37343	9.56667e-26
E2f2	-3.04016	9.83089e-26
Stt3a	1.71201	1.01454e-25
Adamts7	2.27347	1.02895e-25
Zadh2	-2.24085	1.0709e-25
Prkag2	-2.78676	1.182e-25
Myd88	2.10849	1.19405e-25
Crispld2	4.43394	1.28775e-25
Jak1	1.75757	1.28956e-25
Vps13c	-2.67291	1.29541e-25
Pdk1	-1.91138	1.30454e-25
Fxn	-2.20133	1.32078e-25
Glce	2.48484	1.32927e-25
Fbxo10	3.41423	1.34944e-25
Junb	2.1646	1.37698e-25
Plekhg1	4.27337	1.38952e-25
Dhrs7b	-2.08645	1.39001e-25
Twsg1	1.94371	1.49186e-25
Prickle2	2.84399	1.53436e-25
Nadk	-1.74582	1.69183e-25
Ctsa	1.89274	1.72411e-25
Eva1b	3.63276	1.74714e-25
Fosl2	2.18029	1.92209e-25
Qdpr	-1.81144	2.06602e-25
Naga	2.05958	2.16412e-25
Upf3b	-2.75256	2.40411e-25
Cd1d1	-2.57175	2.41238e-25
H2afy2	2.71534	2.83271e-25
Cd55	2.51412	2.85884e-25
Rdh10	2.49153	2.95309e-25
Ints4	-2.18638	2.97228e-25
Mrpl38	-2.13796	3.18576e-25
Nmnat3	-3.94049	3.19263e-25
Pcsk5	2.16252	3.21833e-25
Amotl1	2.16089	3.32371e-25
Ndufb2	-1.76762	3.3866e-25
Pld3	2.02289	3.42977e-25
Chchd1	-1.93792	3.47689e-25
Stk26	4.21804	3.63498e-25
Ghitm	-1.68863	3.88769e-25
Armcx6	2.97395	4.15144e-25
Ech1	-1.9006	4.29914e-25
Acyp2	-2.56829	4.4566e-25
Mcfd2	1.81768	4.8301e-25
Ptprk	2.7748	5.13859e-25
Abcc9	3.47421	5.26848e-25
Msmo1	2.53694	5.37952e-25
Zfp275	2.21183	5.37952e-25
Runx1	2.81083	6.18486e-25
Vipr2	4.83259	6.49058e-25
Clpp	-1.95419	7.18154e-25
Atp5c1	-1.98296	7.33682e-25
Sned1	2.51342	9.85122e-25
Pdk2	-2.44315	1.00688e-24
Rassf1	1.8792	1.12216e-24
Etl4	3.89056	1.15329e-24
Ybx2	-5.23527	1.25064e-24
Morf4l1	1.759	1.31543e-24
Selenon	2.94343	1.45523e-24
Usmg5	-1.97685	1.47148e-24
Psmb3	-1.69079	1.47161e-24
Myo5c	-4.09696	1.50781e-24
Fam162a	-1.8335	1.55355e-24
Ndufaf6	-2.77818	1.58257e-24
Myo1c	1.83716	1.58774e-24
Supv3l1	-2.23229	1.76673e-24
Bmp5	3.96933	1.8202e-24
Fastkd1	-2.69857	1.86637e-24
Tpm1	1.77791	1.96224e-24
Pdk3	2.51931	1.99641e-24
Col9a3	2.58555	2.14856e-24
Strip2	-2.98919	2.1814e-24
Angptl4	-2.08589	2.45434e-24
Mafk	2.11235	2.69031e-24
mt-Atp8	-2.25955	3.00723e-24
Timm17a	-1.80713	3.04264e-24
Lysmd3	1.87402	3.18003e-24
Ndufa1	-2.10362	3.2602e-24
Ilk	1.68776	3.56522e-24
Ndufa2	-1.60414	3.56903e-24
Mki67	-1.88889	3.95191e-24
Mtmr6	2.26159	4.02016e-24
Prkcg	3.23703	4.29571e-24
Hdac7	3.31539	4.4975e-24
Ifi207	3.78633	4.66511e-24
Ugcg	2.68184	4.92069e-24
Tk1	-2.23998	5.16006e-24
Tm7sf3	2.28163	5.2832e-24
4931406C07Rik	-2.42989	5.67035e-24
Nab2	3.12183	5.77382e-24
Tomm40l	-2.44345	6.19311e-24
Copg1	1.86892	6.34124e-24
Sfxn1	-1.87469	6.50242e-24
Tob2	-2.31749	6.59267e-24
Dnajc11	-1.82925	6.72091e-24
Hemk1	-2.85952	6.74402e-24
Tceal8	1.87743	6.89898e-24
Kcnk1	6.3046	7.09363e-24
Pls3	2.13403	7.12131e-24
Actb	1.70085	7.54044e-24
Arsb	1.96395	8.85742e-24
Renbp	4.51831	9.20267e-24
6430571L13Rik	-4.39047	9.58102e-24
Sik2	-1.96591	1.0237e-23
Rps27l	-1.71026	1.0785e-23
Arhgap20	3.60507	1.10553e-23
Copb2	1.67858	1.15172e-23
Mrps14	-1.8732	1.19185e-23
Pfkfb1	-2.75556	1.19185e-23
Sqle	2.34947	1.27156e-23
Zfp451	1.89095	1.28891e-23
Serinc5	3.14582	1.29475e-23
Adamts17	4.38908	1.44685e-23
Spred1	2.01411	1.46028e-23
Cmbl	-2.99061	1.55523e-23
Slc1a5	-1.76661	1.55523e-23
Samd14	3.36665	1.58969e-23
2300009A05Rik	-3.43641	1.61495e-23
Galnt10	4.06748	1.68635e-23
C9orf72	-2.03597	1.73288e-23
Dusp4	-2.85034	1.88166e-23
Akt3	3.23134	1.95771e-23
Serhl	-1.97086	2.18135e-23
Hspg2	1.67246	2.20187e-23
Acot7	2.29246	2.20664e-23
mt-Cytb	-2.24056	2.21386e-23
Lgr5	4.04118	2.2333e-23
Calcrl	3.757	2.25841e-23
Ndufaf8	-2.08067	2.29014e-23
Serpine1	3.68698	2.50145e-23
Actg1	1.47376	2.69045e-23
Hdhd3	-3.58961	2.69623e-23
mt-Co1	-2.10314	2.71675e-23
Ptpn4	-2.60174	2.74426e-23
Tgfbr2	1.89274	2.95719e-23
Yipf5	1.95987	3.18373e-23
Dnajc19	-1.80316	3.33382e-23
Pgm2	2.57856	3.42618e-23
Efnb2	3.26532	3.7291e-23
Chpt1	-2.07793	3.76446e-23
Sdk1	3.37275	4.07386e-23
Epx	-4.91885	4.58117e-23
Acad11	-2.55815	5.73556e-23
Jarid2	-1.95341	5.86556e-23
Nudt2	-2.59642	6.21285e-23
Cldn1	3.02013	6.42215e-23
Fads1	2.01917	6.85458e-23
Evc2	2.57332	6.92351e-23
Arhgef28	-3.21805	7.0288e-23
Gltp	2.7462	7.0854e-23
Slc25a20	-2.06255	7.45097e-23
Ldlr	2.1177	7.48091e-23
Eif1ad	-1.75675	8.61645e-23
Sncaip	2.79652	8.99161e-23
Vopp1	2.5902	9.10232e-23
Rab3ip	-2.2572	9.22258e-23
Slc41a3	4.94208	9.73731e-23
2410015M20Rik	-1.73145	9.83272e-23
Pcdh9	2.50569	1.00115e-22
Mtg1	-2.49188	1.014e-22
Igsf9b	3.151	1.07051e-22
Aldh1a7	-4.29554	1.09704e-22
Slc39a13	2.0552	1.14956e-22
Apaf1	2.46042	1.20263e-22
Dap	1.67724	1.20314e-22
Ephb4	2.62417	1.27298e-22
Rhbdf2	-3.78952	1.34152e-22
Dnajc18	3.0642	1.34286e-22
Tmem254b	2.09034	1.40038e-22
Myc	1.96361	1.5553e-22
Eral1	-2.17949	1.57249e-22
Fam129a	2.03757	1.58915e-22
Ets1	2.96795	1.67849e-22
Rbm47	-2.39395	1.75668e-22
Tspan3	1.55646	1.84351e-22
Tram1	1.85978	2.01668e-22
Psd3	3.06003	2.16808e-22
Anxa8	-2.63054	2.17962e-22
Chd3	2.31521	2.22194e-22
Cers5	2.20238	2.25241e-22
Crip2	-1.68133	2.33188e-22
Nckap5l	3.19854	2.38555e-22
Trap1	-1.69639	2.46856e-22
Rfc4	-2.02274	2.55307e-22
Gadd45gip1	-2.08978	2.67669e-22
Agpat2	-2.598	2.84458e-22
Adamts12	2.08746	2.8467e-22
Spin4	2.54357	2.8523e-22
Sgcb	1.95687	2.87413e-22
Ndn	1.9137	2.96753e-22
Gpc4	1.8343	2.98148e-22
Lpin1	-2.95223	3.04977e-22
Lgals3bp	2.24951	3.12313e-22
Kxd1	-1.9412	3.13784e-22
Mrpl39	-2.09325	3.44011e-22
Atxn10	1.60615	3.81911e-22
Gm45716	-2.99599	4.08332e-22
Serinc2	4.29475	4.34449e-22
Mrpl58	-2.06777	4.36383e-22
B4galt2	3.15185	4.54368e-22
1110051M20Rik	2.63591	4.60279e-22
Mrpl21	-1.90559	4.60369e-22
Mpv17l2	-2.19251	4.62233e-22
Mto1	-2.1535	4.85731e-22
Abcb6	-1.98322	5.23915e-22
Coa3	-1.94581	5.244e-22
Ldlrad3	2.05664	5.2735e-22
Gnb4	1.81951	5.454e-22
Ptger4	4.05245	5.64324e-22
Chpf	2.26206	5.89921e-22
Mrpl27	-1.83281	6.23791e-22
Cmip	2.48875	6.36634e-22
Mical1	2.98714	6.84413e-22
Ccn1	2.00482	6.92195e-22
Klf6	1.68198	7.08839e-22
Ssr3	1.48949	7.12241e-22
Lepr	3.32599	7.55991e-22
Tmx2	-1.92448	7.65997e-22
Hic1	3.97842	8.07624e-22
Sh3bp1	3.68727	8.43137e-22
Trip6	1.80483	8.45492e-22
Rab8b	2.18917	8.96508e-22
Pmp22	1.55627	9.07694e-22
Sdk2	3.38705	9.72977e-22
Ppic	1.75332	1.02956e-21
Cacnb3	4.74843	1.04668e-21
Mrps7	-1.69764	1.0485e-21
Synpo	2.91489	1.06413e-21
Tmtc2	3.33048	1.06866e-21
Sec31a	1.63809	1.07395e-21
Tec	4.09199	1.14434e-21
Tsku	3.60518	1.29845e-21
Numbl	2.80335	1.45028e-21
Hmbs	-1.8291	1.47882e-21
Narfl	-2.73885	1.51052e-21
Copz2	2.41957	1.58261e-21
Smarca2	2.15785	1.58646e-21
Rusc2	2.24189	1.59858e-21
Sdcbp	1.71311	1.68566e-21
Trarg1	-3.76406	1.68755e-21
Mdga1	4.13046	1.68997e-21
Ppp1r14b	-2.73426	1.70492e-21
Mfsd10	1.87254	1.78618e-21
Cd302	2.05485	1.81817e-21
Zc3hav1	2.85633	1.86454e-21
Herc3	-2.79728	1.87813e-21
Tmem14c	-1.74894	1.91286e-21
Lonp1	-2.37544	1.9484e-21
Slc39a7	1.55695	2.03873e-21
Chp1	-1.52467	2.04255e-21
Mfn2	-1.75777	2.16028e-21
Apbb2	2.20139	2.40418e-21
Myl12b	1.65525	2.49758e-21
Bscl2	-1.79032	2.50962e-21
Inka1	4.75842	2.65278e-21
Abi2	2.12266	2.66581e-21
Plac9a	3.85642	2.68928e-21
Nedd9	3.24568	2.78032e-21
Kcnn3	6.64215	2.80475e-21
Hey1	4.57154	2.88744e-21
Lgi2	4.79304	3.0848e-21
Dennd2a	2.29932	3.23859e-21
Ncoa1	-2.15399	3.27879e-21
Nfkbiz	1.91599	3.32693e-21
Zdhhc9	2.40489	3.38878e-21
Foxred1	-2.02217	3.39707e-21
Tmem204	3.38379	3.39862e-21
Sult5a1	2.66241	3.7408e-21
Vegfb	-2.44011	3.78533e-21
Ptch2	4.32397	3.83079e-21
Dnajb9	1.71148	4.81981e-21
Ubtd2	2.78744	5.02804e-21
Brinp1	4.01383	5.10158e-21
Aqp1	3.10983	5.31699e-21
Mrpl13	-1.69953	5.41227e-21
Sulf2	1.83959	5.43802e-21
Cpeb3	-4.00997	5.47421e-21
Stx1a	4.2852	5.77684e-21
Ssr2	1.51403	5.80271e-21
Ppa2	-1.85121	5.97948e-21
Hk1	3.16214	5.99897e-21
Rdh13	-1.8419	6.36487e-21
Zfp961	-2.87173	6.43766e-21
Mrps12	-1.92199	6.58843e-21
Prkg1	3.94754	6.6137e-21
Zfand1	-2.33417	6.73106e-21
Susd2	4.34527	7.00618e-21
Ttpal	1.91016	7.86074e-21
Procr	4.0387	7.88281e-21
Abat	2.88216	8.02523e-21
Xpnpep2	3.94838	8.1819e-21
Chchd6	-1.82533	8.2441e-21
Man1a	2.39499	8.50751e-21
Cacna1c	3.86928	8.57882e-21
Pex13	-1.73677	8.93317e-21
Nfu1	-1.8866	9.69495e-21
Elovl4	6.08388	9.70434e-21
Armcx3	1.72392	9.92378e-21
Kmt5a	-2.31433	1.01271e-20
Gadd45g	1.77188	1.01965e-20
Rsu1	1.93616	1.08572e-20
Cebpb	-3.36451	1.1452e-20
Coasy	-1.90816	1.1452e-20
Srek1ip1	-2.45797	1.17074e-20
Slc12a7	-2.3993	1.29511e-20
Fez1	5.74328	1.31506e-20
Arf2	1.77682	1.41196e-20
Arpc5	1.59156	1.43722e-20
Cox15	-1.81994	1.47726e-20
Car13	-2.03518	1.48245e-20
Pigq	-1.69696	1.6104e-20
Mecom	-2.59163	1.6818e-20
Nrbp1	1.65148	1.69159e-20
Ss18l2	-1.94251	1.69598e-20
Nudt13	-2.52929	1.71277e-20
Mrm3	-2.66595	1.71281e-20
Bach1	2.06757	1.7995e-20
Os9	1.7962	1.80531e-20
1190005I06Rik	-3.93237	1.84581e-20
Opa1	-1.85746	1.84643e-20
Prokr1	4.77163	1.98107e-20
Coa5	-1.56475	2.15216e-20
Slc25a51	-1.9861	2.15216e-20
March5	-2.44453	2.17597e-20
Rgs12	3.32265	2.27917e-20
Tle2	3.97618	2.457e-20
Cdc42se1	2.13912	2.55016e-20
Lamp2	1.54306	2.62178e-20
Clcn3	-2.3434	2.64092e-20
Fam171a1	2.5489	2.67799e-20
Mtif2	-2.01315	2.73098e-20
Naalad2	3.00033	2.83343e-20
Gnai3	1.69426	2.90564e-20
Itgb5	2.16751	2.91478e-20
Mmd	-2.21179	3.01497e-20
Iba57	-3.2419	3.13026e-20
Fam167a	4.02564	3.24653e-20
Mrpl53	-2.11683	3.30979e-20
Prdx4	1.54718	3.32896e-20
Acat2	-1.76716	3.36286e-20
Pkd2	1.93921	3.39989e-20
Qprt	3.00537	3.45453e-20
Adgra2	3.46322	3.5518e-20
Klhl22	1.92122	3.5518e-20
Cbr4	-2.19769	3.63524e-20
Slc37a3	2.17042	4.25252e-20
Retn	-3.72343	4.65012e-20
Nnt	2.44113	5.02294e-20
Igf1r	2.11339	5.21091e-20
Bpnt1	-1.85002	5.48621e-20
Adam19	2.19115	5.5443e-20
Pcsk9	3.48915	5.71543e-20
Pgls	-1.60327	5.72275e-20
Mrpl43	-1.94338	5.87324e-20
Mme	-2.03656	5.88075e-20
Cxcl1	1.72442	6.496e-20
Sobp	5.10268	6.78411e-20
Glg1	1.59301	6.87299e-20
Cyp2u1	-3.27162	6.93272e-20
Ubash3b	3.45674	7.39053e-20
Col2a1	1.80874	7.49135e-20
Tgfb3	5.8988	8.50863e-20
Gramd1b	-2.92017	8.63721e-20
Sulf1	5.78919	9.04418e-20
Impa1	-1.78211	9.16088e-20
Mex3b	3.75884	9.16835e-20
Rnf19a	1.77138	9.38517e-20
Ndel1	1.49818	9.6988e-20
Adrb1	-3.8549	9.98155e-20
Cox7a2l	-1.49973	1.03129e-19
Ripor1	1.93145	1.23026e-19
Dctpp1	-1.96571	1.27325e-19
Glrx5	-2.18844	1.27876e-19
Mical3	-2.20555	1.27941e-19
Akr1c14	5.67757	1.30377e-19
Dnah1	4.21383	1.33765e-19
Bloc1s5	-2.5133	1.3796e-19
Scamp5	3.0786	1.3796e-19
Apol9a	2.93586	1.42059e-19
Hoxa4	-3.4734	1.53393e-19
Mrpl22	-2.08525	1.64568e-19
Mob3c	1.99479	1.64738e-19
Vps13a	-2.54462	1.71113e-19
Fut11	2.10111	1.71745e-19
Chst12	3.23515	1.81334e-19
Mipep	-2.58199	1.87674e-19
Rpusd3	-2.87799	1.87718e-19
Enpp1	2.31973	2.00492e-19
Mgat1	2.01972	2.03625e-19
Rbm46	4.86668	2.07812e-19
Maged1	1.44173	2.22521e-19
Akr1b10	-2.59004	2.25326e-19
Ptpn12	1.84778	2.30578e-19
Kcnj8	4.96131	2.39838e-19
Fahd2a	-3.03604	2.58742e-19
Lonp2	-1.61772	2.63805e-19
Isca2	-2.00821	2.7029e-19
Dmac2	-2.34465	2.73391e-19
Emilin3	4.80168	2.75809e-19
Asns	-1.8702	2.77537e-19
Rtl8c	4.56984	2.87398e-19
Col15a1	2.11629	2.88082e-19
Rpa3	-1.8431	3.02999e-19
Ppp1r15a	1.65389	3.1043e-19
Ccdc69	-4.06047	3.1774e-19
Etv6	2.34503	3.19573e-19
Phlda1	2.62653	3.36645e-19
Atp1b2	4.00668	3.43552e-19
Trim35	1.83064	3.55234e-19
Spaca6	2.56799	3.68263e-19
Palmd	-3.1626	3.87423e-19
Llgl1	1.96311	3.88588e-19
Dtx4	3.13643	3.98822e-19
Blvra	-1.89404	4.3496e-19
Atg4d	-2.07226	4.43976e-19
1190007I07Rik	-3.1702	4.68602e-19
Mindy2	-2.34581	4.70473e-19
Fam102b	1.81131	4.93257e-19
Tram1l1	3.56492	5.14442e-19
Mmaa	-2.57692	5.17923e-19
Birc5	-1.64084	5.21499e-19
Eif5a2	3.01088	5.32592e-19
Klhdc7a	-3.30762	5.35097e-19
Bckdk	-1.79389	5.93738e-19
Cxcl16	4.95735	5.9638e-19
Tmem59	1.65963	6.07405e-19
Eif2a	-1.54369	6.26867e-19
Epdr1	3.09601	6.63413e-19
Ccdc58	-2.03883	7.08271e-19
Uba52	-1.40698	7.40041e-19
Hdgfl3	2.73649	7.44885e-19
Zfp672	-2.14267	7.58801e-19
Gusb	1.75875	7.81566e-19
Atpaf1	-2.32659	7.87313e-19
Itpr2	-1.80276	8.06795e-19
Epb41l2	1.60466	8.70779e-19
Oaz2	1.48014	8.99655e-19
Foxo1	-2.3546	9.05287e-19
Fam234b	2.96989	9.12476e-19
Jmjd1c	1.78901	9.16337e-19
Lpcat1	2.82081	9.21361e-19
Gstt3	3.05846	9.24469e-19
Dcn	5.59	9.64128e-19
Kdelc2	2.09649	9.80262e-19
Psma1	-1.44438	9.92159e-19
Spry2	2.57079	1.02164e-18
1500009L16Rik	4.09809	1.05229e-18
Ngf	3.96766	1.05363e-18
Mrpl40	-1.74057	1.05933e-18
Bin1	2.48111	1.0716e-18
Smim14	1.66976	1.12859e-18
Lpl	-1.57549	1.13948e-18
Magee1	2.79623	1.13948e-18
Clpb	-1.78484	1.14249e-18
Hmcn1	3.40926	1.16207e-18
Cenpw	-1.95827	1.1684e-18
Ubtd1	2.91316	1.1684e-18
Leprot	1.99032	1.1686e-18
Lsamp	4.46895	1.25593e-18
Etfbkmt	-2.63359	1.28467e-18
Srpr	1.4937	1.36483e-18
Dock9	1.87934	1.38014e-18
Lss	-1.80231	1.39193e-18
Cox19	-1.89892	1.42407e-18
Galns	2.93639	1.43607e-18
B4galt4	3.72036	1.49996e-18
Rmdn1	-2.09295	1.70606e-18
Nop10	-1.581	1.73434e-18
Ppp1r18	3.20389	1.74068e-18
Mapk7	2.44885	1.79186e-18
Abca8b	3.37163	1.98371e-18
Dnm1	3.3354	2.03329e-18
Mrps18a	-1.65873	2.10349e-18
Naa38	-1.78579	2.11133e-18
Pdlim2	3.69135	2.13802e-18
Timm23	-1.40539	2.1979e-18
Arhgap21	1.75681	2.22703e-18
Shisa3	3.9413	2.23884e-18
Retsat	-1.89003	2.31725e-18
Cdc42ep1	2.94792	2.39046e-18
Tubb2a	1.84223	2.44067e-18
Ppcs	-2.87862	2.5367e-18
Mrpl11	-2.05903	2.54322e-18
Timm8b	-1.68484	2.59644e-18
Col9a1	2.35563	2.68485e-18
Ptgfrn	2.50947	2.70523e-18
Pam	1.97708	2.76253e-18
Pcdh17	2.50311	2.82665e-18
Cpm	3.55066	2.88521e-18
Itgav	1.96049	2.98453e-18
Rgs4	4.51687	2.98834e-18
Aarsd1	-1.87359	3.04094e-18
Tmed5	-1.52179	3.15234e-18
Fah	-2.09233	3.23474e-18
Creb3	1.77121	3.23916e-18
0610012G03Rik	-1.67273	3.432e-18
Hhip	7.48724	3.46449e-18
Pik3r1	-1.6154	3.56688e-18
C330018D20Rik	-2.6006	3.58406e-18
Baiap2	1.86676	3.64599e-18
Mrpl1	-2.16346	3.68106e-18
Gprasp2	3.39567	3.76361e-18
Hoxa5	-3.00289	3.86826e-18
Mtor	-1.90692	3.90084e-18
Mief2	-2.92328	4.21541e-18
Haghl	3.84423	4.24493e-18
Hmcn2	5.33638	4.6003e-18
Lrrk1	2.72141	4.61364e-18
Lypla1	-1.70227	4.71514e-18
Cxcl9	2.51323	4.84794e-18
Agt	2.96323	5.00365e-18
Fastkd2	-1.76961	5.14752e-18
Adcyap1r1	3.6932	5.21157e-18
Scarb1	-1.55825	5.48282e-18
Nupr1	2.49529	5.50164e-18
Ybx1	-1.75355	5.51069e-18
Tmem69	-2.29711	5.74088e-18
Kirrel3	4.46105	5.89784e-18
Fbln7	3.73089	5.97094e-18
Mlf1	2.25577	6.83074e-18
Nudt7	-3.05761	7.73211e-18
Col14a1	5.52746	7.75852e-18
Tpst1	2.77194	7.81908e-18
Erbb2	3.32319	7.97466e-18
Mrpl16	-1.97901	8.77608e-18
Tvp23a	3.7763	8.84946e-18
Hsd17b10	-1.47169	9.24138e-18
Chd4	-1.63251	1.00073e-17
Sertad2	1.70033	1.01632e-17
Ccnd1	2.91258	1.02011e-17
Cyp4f16	3.28195	1.02457e-17
Tnip1	-2.05944	1.04429e-17
Echdc1	-1.74812	1.05014e-17
Slc25a28	-2.69805	1.11613e-17
C1qtnf1	3.57163	1.12063e-17
Ext2	1.55108	1.16687e-17
Atp5g2	-1.83263	1.16894e-17
Plpp5	1.62653	1.1725e-17
Sh3gl1	1.62572	1.18075e-17
Exosc4	-1.90561	1.21185e-17
Dkc1	-1.63291	1.22959e-17
Ggt7	5.10981	1.2756e-17
Trim16	2.49438	1.28914e-17
Ly6e	2.28743	1.3065e-17
Stk11	-2.17216	1.32737e-17
Wfikkn2	3.7148	1.44283e-17
Mrm2	-3.40523	1.47474e-17
Msrb3	2.88406	1.53625e-17
Schip1	4.68744	1.56941e-17
Pank1	-3.41858	1.694e-17
Pttg1ip	1.43782	1.71293e-17
Slc43a3	1.96285	1.72806e-17
Arap1	1.68268	1.81524e-17
Ehhadh	-2.63986	1.89921e-17
Sdhaf1	-2.49028	1.91064e-17
Pcdhga3	5.03943	1.94645e-17
Ptk2b	-3.20918	2.01746e-17
Tspan5	3.3146	2.02097e-17
Mmp11	2.94298	2.02827e-17
Bace1	1.67723	2.05175e-17
Lsm5	-1.68891	2.05579e-17
Slitrk1	5.43101	2.07209e-17
Tefm	-2.93325	2.15983e-17
Grhpr	-1.77119	2.20235e-17
Hvcn1	9.30066	2.21747e-17
Rassf6	-5.63882	2.28019e-17
Hmgb2	-1.40958	2.28087e-17
Tha1	-3.04339	2.28087e-17
Selenok	1.5033	2.36345e-17
Coa7	-1.95902	2.41245e-17
Txn2	-1.36264	2.4167e-17
Slc29a1	1.73747	2.44331e-17
Nacc2	-2.19777	2.44699e-17
Asf1b	-1.78108	2.4957e-17
Pkd1	1.72875	2.54777e-17
Col6a6	5.41688	2.65145e-17
Gcnt2	3.09406	2.71106e-17
Cavin3	1.92723	2.81278e-17
Fth1	-1.42221	2.8501e-17
Pcsk4	-4.31669	2.93658e-17
Ctsf	2.06545	3.06393e-17
Mthfd1	-1.8444	3.12436e-17
Pmp2	-4.31397	3.14593e-17
Mrpl32	-1.6515	3.30871e-17
Gfpt1	1.94272	3.31078e-17
Jade1	-1.65984	3.38758e-17
Snrnp25	-1.84821	3.46364e-17
Prmt7	-1.70917	3.51247e-17
Gm49146	-5.93391	3.60162e-17
Adamtsl4	3.37555	3.64074e-17
Tbrg4	-1.65148	3.67725e-17
Thbs2	6.11347	3.78688e-17
Pgm3	1.70518	3.791e-17
Cars2	-2.0855	3.84454e-17
Mrpl10	-1.55355	3.86204e-17
Ddo	-4.11785	3.87362e-17
Disp1	2.59665	3.87362e-17
Pappa2	3.91563	3.92503e-17
Cotl1	2.7661	4.01703e-17
Sgms2	2.85943	4.05495e-17
Slc30a7	2.27768	4.05781e-17
Skil	1.56304	4.12479e-17
Pik3r2	1.77647	4.19429e-17
Slc35f5	1.68092	4.23771e-17
Tamm41	-1.95459	4.60105e-17
Slc41a2	3.68609	4.80993e-17
Gramd3	1.87641	4.86132e-17
Slc50a1	2.04198	4.91525e-17
Wnt5a	1.87306	5.03126e-17
Ccdc102a	3.67954	5.07333e-17
Itpripl2	2.51456	5.12468e-17
Hpcal1	2.44033	5.15837e-17
Jup	1.74226	5.71864e-17
Hipk2	-2.03736	5.7772e-17
Trmu	-2.25012	6.08018e-17
Rplp2	-1.33668	6.32442e-17
Ccdc18	-2.33155	6.5386e-17
Sertad4	3.42502	6.54558e-17
Nnat	-1.51684	6.55535e-17
Gcc1	2.96665	6.6626e-17
Ndufaf5	-2.07462	6.77577e-17
Egr1	1.7251	6.96079e-17
Cdh3	4.26519	7.18258e-17
Suz12	-1.75958	7.4207e-17
Stxbp1	2.70971	7.50624e-17
Pbx1	1.99498	7.56944e-17
Gclc	-2.21033	7.6981e-17
Pecam1	-1.68863	8.04994e-17
Oip5	-2.06245	8.13111e-17
Lxn	2.85492	8.27774e-17
Ube3a	-1.39817	8.38481e-17
Spg7	-1.86236	8.83248e-17
Agl	-1.79711	9.14414e-17
Ankrd44	-1.73609	9.62443e-17
Rasl10a	4.7825	9.87296e-17
Cd82	-1.96976	1.01565e-16
Socs5	2.29548	1.04888e-16
Vasp	2.21838	1.08225e-16
Fam241a	-4.00182	1.11076e-16
Pcdhgb6	2.91548	1.12103e-16
Calm2	1.28649	1.12604e-16
Tysnd1	-2.74776	1.18579e-16
Tmem67	2.95128	1.21129e-16
Tnfrsf21	2.876	1.21951e-16
Nat8l	-3.89819	1.22755e-16
Ap1g2	-2.32323	1.2445e-16
Coq2	-2.32141	1.26673e-16
Serpinb9	3.74484	1.31691e-16
Mrpl20	-1.56125	1.33183e-16
Tmem107	2.11694	1.35921e-16
Selenos	1.6357	1.38594e-16
P3h3	2.01566	1.40859e-16
U2af1l4	-1.84199	1.49005e-16
Snrnp27	-1.7412	1.54534e-16
Kalrn	2.48881	1.58878e-16
Arfgap1	1.49071	1.62061e-16
Banf1	-1.35371	1.63513e-16
Dpp7	3.09409	1.70802e-16
Prkd1	-2.82389	1.84825e-16
Clpx	-1.53083	1.88978e-16
Pxylp1	3.35346	1.94079e-16
Mrps24	-1.63226	1.95443e-16
Gm11808	-1.31856	1.95582e-16
Fosb	1.98316	1.95743e-16
Tyro3	3.08608	1.98769e-16
Pgam1	-1.27411	2.03059e-16
Ptgs1	3.7953	2.05159e-16
Coa6	-2.59097	2.06261e-16
Pafah1b2	1.41202	2.08607e-16
Hccs	-1.81466	2.10256e-16
Emc2	-1.6516	2.14169e-16
Mkx	4.02819	2.16056e-16
Map7d1	2.21763	2.1844e-16
Nfs1	-1.6747	2.20446e-16
Dhrs4	-1.62031	2.30459e-16
Adamts3	4.98148	2.35388e-16
Plekha2	2.93992	2.35467e-16
Sox6	-2.67919	2.35556e-16
Nefl	4.63301	2.47002e-16
Olfml1	2.41121	2.55563e-16
Synj2	3.72389	2.66265e-16
Sybu	-3.6463	2.68039e-16
Poc1a	-1.98598	2.72303e-16
Pex14	-1.7146	2.74983e-16
Tspan18	-1.50221	2.78131e-16
Abhd5	-1.53994	2.8882e-16
Ahnak	1.3356	2.9446e-16
Timp3	1.76003	3.00853e-16
Plpp6	-4.71527	3.02649e-16
Adam9	1.51071	3.0835e-16
Tubb2b	3.00073	3.08381e-16
Cd9	1.66529	3.12177e-16
Exoc6	-3.23814	3.16541e-16
Fech	-1.45419	3.16784e-16
Pcdh18	6.42276	3.26176e-16
Ctdsp2	1.59501	3.26284e-16
Atg101	-1.5407	3.43174e-16
Farp1	1.97814	3.52585e-16
Cnmd	2.64735	3.55064e-16
Fras1	3.36411	3.63376e-16
Tmem167	1.39881	3.67771e-16
Plekhf2	-2.2498	3.86597e-16
Gabarapl1	1.68782	3.89314e-16
Gypc	-1.66316	4.08392e-16
Pdxdc1	1.40698	4.25223e-16
Slit2	3.01079	4.28173e-16
Npr2	2.53149	4.30117e-16
Abhd11	-1.57506	4.74065e-16
[truncated: 15,857 more rows]
