# Supplementary material for: Cell fate determining molecular switches and signaling pathways in Pax7-expressing somitic mesoderm
Source: Cell Discov. 2022 Jun 28;8:61. doi: 10.1038/s41421-022-00407-0 (PMC9240041; doi:10.1038/s41421-022-00407-0)
Supplement: Supplementary file 6 — Supplementary Figures [file 41421_2022_407_MOESM6_ESM.xlsx]

## Sheet: Cd36+ (sorted) vs. Thy1- (ADM)
gene	log2FoldChange	padj
Acly	-4.80544	0
Acta1	-7.60586	0
Acta2	-9.70607	0
Actb	-3.68571	0
Agpat2	-9.03305	0
Aldh1a7	-6.02744	0
Anxa2	-5.3558	0
Arxes2	-4.25301	0
Bnip3	-5.9441	0
Bsg	-6.10429	0
C1qtnf3	-6.94609	0
Cdo1	-8.44274	0
Chchd10	-4.15418	0
Cidec	-4.81346	0
Cmpk1	-3.38177	0
Echdc1	-5.23527	0
Egln3	-7.84452	0
Eif4ebp1	-4.58069	0
Elovl3	-11.6134	0
Eno1	-3.86868	0
Ephx2	-4.00309	0
Fam162a	-4.83594	0
Fasn	-5.76899	0
Ffar4	-7.399	0
Fstl1	-4.08275	0
Ftl1	-4.38764	0
G0s2	-7.28268	0
Gapdh	-4.28459	0
Gas6	-7.36291	0
Ghitm	-4.37292	0
Gm15725	-4.17322	0
Gpi1	-3.72639	0
Hsd17b12	-4.50687	0
Ldha	-4.85432	0
Lgals1	-4.01592	0
Lgals3	-6.25701	0
Lox	-6.84375	0
Lss	-3.7527	0
Me1	-7.68775	0
Mif	-3.84981	0
Mpc2	-5.35185	0
P4hb	-3.02795	0
Pgam1	-4.37607	0
Pgk1	-4.38318	0
Pkm	-5.40664	0
Plin2	-5.27802	0
Pmm1	-4.37386	0
Prdx1	-3.6678	0
Rbp4	-5.7934	0
S100a6	-7.43292	0
Scd1	-9.7813	0
Scd2	-5.88877	0
Scp2	-4.4029	0
Serpinf1	-7.08568	0
Slc25a1	-5.39575	0
Sparc	-4.6902	0
Tagln	-8.00119	0
Tmbim6	-4.28657	0
Tmsb10	-5.02706	0
Tmsb4x	-6.81377	0
Tpi1	-3.51133	0
Trib3	-5.85347	0
Tuba1a	-6.28235	0
Tubb4b	-3.51734	0
Ucp2	-4.33909	0
Pfn1	-3.45125	3.89668e-304
Fabp4	-5.22994	2.41719e-303
Hist1h2bc	-3.63278	1.45921e-301
Ero1l	-7.2578	1.62227e-301
Npc2	-4.28737	3.64361e-298
Psma1	-3.52989	1.20824e-296
Scd3	-6.86071	3.08297e-295
Serpine2	-5.07394	2.91688e-294
Prdx5	-3.98592	7.61526e-293
Pfkl	-3.73831	2.40691e-292
Atp5g3	-3.97349	8.28075e-290
Acaa1a	-3.18576	6.29104e-287
H2-K1	-4.60123	9.5712e-287
Tuba4a	-5.23793	2.34675e-284
Serf2	-3.01341	8.26377e-277
Fabp5	-3.24812	4.33207e-276
Sc5d	-4.82902	1.61355e-275
YFP	-2.99623	3.40666e-275
Acsl1	-4.04751	2.49204e-273
Hmgcs1	-3.9012	2.45871e-270
Cav2	-4.08094	8.61589e-270
Bgn	-7.09039	4.79391e-267
Acox1	-3.83409	1.9805e-266
Hist1h4h	-7.56653	1.84577e-265
Cst3	-3.29301	5.24575e-263
Derl1	-3.12304	6.72534e-261
Tnmd	-7.08853	1.21831e-260
Acadvl	-3.73942	2.36144e-260
Slc25a4	-2.99579	1.17724e-259
Acadm	-4.13623	1.22877e-258
S100a4	-8.32987	3.38895e-255
Pgm1	-3.36201	6.81895e-255
Arxes1	-3.26412	1.41192e-254
Hist2h2aa1	-6.4076	2.37971e-254
Cdc42	-2.68208	5.27468e-252
Tpm2	-5.9537	6.32561e-246
Myl12a	-3.52219	4.73977e-244
Ubc	-2.93152	6.71244e-240
Higd1a	-4.25531	2.22821e-237
Fdps	-3.85737	7.00471e-237
Atp5j	-3.07256	2.39192e-236
Lpl	-4.44656	7.8905e-236
Hadhb	-3.94062	2.37267e-234
Chp1	-2.66026	1.00779e-230
Pebp1	-3.10977	2.16847e-228
Ypel5	-3.49872	2.90646e-228
Atp6v1g1	-3.36169	7.06405e-228
Ptn	-5.36093	2.58094e-227
Grina	-3.64249	5.08502e-226
Sqstm1	-2.80321	2.06782e-224
Anxa1	-8.08339	3.00852e-223
Prnp	-4.07011	4.02197e-223
Actg1	-2.94013	5.77603e-223
Gpx4	-3.47577	1.30053e-221
Gm14150	-8.46886	4.80311e-219
Prelid1	-2.81327	1.76253e-218
Gabarap	-3.71259	1.60252e-217
Mt1	-4.47806	1.82221e-215
Timm8b	-3.005	9.43746e-214
Tmem120a	-3.51142	1.89805e-212
Aldoa	-3.93308	5.02288e-212
Gm10108	-5.17526	3.23784e-211
Elob	-3.14986	5.69892e-210
Myl6	-3.62704	5.89048e-210
Cnn2	-4.99175	2.02438e-209
Gars	-2.6384	2.13463e-209
Cav1	-3.42007	9.29909e-209
Prdx3	-3.61176	4.56665e-207
Gstp1	-2.88458	4.92033e-207
Ndufc1	-3.98513	1.34488e-206
Adh1	-3.74561	3.68255e-206
Hspa9	-2.43672	6.09323e-206
Gm7666	-3.67978	7.73088e-206
Hspb8	-4.47442	3.41624e-205
Hmox1	-4.73951	5.8865e-204
Uqcrq	-2.77687	1.40808e-201
Acss2	-5.88896	4.13896e-201
Arf4	-2.74084	1.88652e-200
Dynlrb1	-3.0757	6.09229e-199
Myl12b	-3.096	1.03701e-193
Rpl15-ps3	-3.17268	1.24698e-193
Plod1	-3.52628	2.16064e-193
Apoc1	-3.76652	4.72045e-192
Gm10053	-4.069	7.86157e-192
Gm9964	-6.43409	1.69931e-191
Uqcr11	-2.46731	2.54315e-190
Cald1	-4.53837	1.44105e-189
Ndufv3	-3.0132	7.50296e-189
Acaa2	-3.7716	6.1139e-188
Chchd2	-3.3688	1.69263e-185
Pnpla2	-3.61682	4.19183e-185
G6pdx	-3.91728	3.28259e-183
Nudt7	-3.81448	1.23656e-182
Mmd	-3.41747	8.57995e-182
Ppia	-3.18334	1.60655e-181
Mrps6	-3.64761	8.31206e-180
Slc2a4	-2.86413	8.68736e-180
1110008P14Rik	-2.71672	1.05765e-179
Uqcr10	-3.23248	2.00269e-179
Etfa	-3.59602	2.7661e-179
Pcolce	-4.71969	3.99273e-179
Cisd3	-3.38517	3.47487e-178
Rhoa	-2.72079	3.52091e-177
Ndufa7	-3.68125	8.31084e-176
Timm17a	-3.23474	4.02162e-175
Anxa5	-2.68503	1.98863e-174
Gpd1	-3.4006	6.25346e-174
Trp53inp2	-2.5863	3.84098e-173
Ech1	-3.38051	7.519e-173
Sod2	-3.3133	8.32572e-172
Romo1	-2.77711	3.29338e-171
Ccng1	-3.65973	3.72089e-171
Bnip3l	-3.50865	1.41991e-169
Hadh	-2.39658	4.26994e-169
Mpc1	-5.29103	1.55621e-168
Ndufa2	-3.06262	2.06245e-168
Mgst1	-4.58886	2.77575e-168
Plpp1	-4.84622	9.03649e-168
Lamtor1	-2.73214	2.49845e-167
Fbln2	-4.26434	2.88597e-167
Rhoc	-4.07257	7.14433e-167
Atp5g1	-2.58222	1.74805e-166
Cox20	-2.97016	2.10406e-166
Pyurf	-2.84244	2.81034e-166
Ctsd	-3.80778	4.62459e-165
Mrap	-2.4984	1.34123e-164
Ftl1-ps1	-5.10489	3.6521e-164
Hprt	-2.84296	7.78109e-163
Pfkp	-2.97643	1.78161e-162
Atp5j2	-2.62221	3.89498e-162
Acat2	-2.54475	4.06408e-162
F2r	-4.92848	2.39506e-161
Uba52	-2.62837	4.60444e-161
H2-D1	-3.60213	1.15351e-160
Cd63	-3.35661	1.8009e-160
Mtch2	-3.44977	1.83343e-160
Gnas	-2.88833	8.83442e-160
Cox6a1	-3.25121	3.94927e-158
Nabp1	-3.91711	7.17588e-158
Ndufv1	-2.6413	7.33715e-158
Ndufa8	-2.85124	8.53344e-158
Rps27	-3.21195	5.20663e-157
Gm6682	-6.75507	1.73851e-156
Ndufa13	-2.86673	1.98505e-156
Aspn	-4.06528	2.06322e-156
Cxcl12	-4.56694	4.06422e-156
Nupr1	-5.64053	5.20171e-156
Pdha1	-2.5586	8.40098e-155
Cox8a	-3.14899	9.5894e-155
Fos	4.80094	1.02328e-154
Cox6b1	-3.34402	1.63536e-154
1700037H04Rik	-2.5536	6.10925e-154
Acbd4	-3.51359	7.0479e-154
Rps19	-2.3362	7.09416e-154
Akr1a1	-3.00066	7.34959e-154
Thrsp	-4.90811	3.88971e-153
Ndufa3	-3.92094	2.77509e-151
Mgll	-3.383	3.35337e-151
Fth1	-3.64152	3.47442e-151
Morf4l2	-2.34224	4.62025e-151
Atp6v0c	-2.4371	7.54207e-151
Tmem147	-2.97259	1.58094e-150
Eef1a1	-2.36437	8.74271e-150
Gsto1	-3.24702	1.75517e-149
Atpif1	-2.99282	3.24646e-148
Grpel1	-2.34798	1.15975e-147
A530016L24Rik	-3.31117	1.21746e-147
Gpat3	-3.48063	3.07464e-147
Bola3	-2.99961	4.43728e-147
Hsbp1	-2.68234	2.51856e-146
Dbi	-4.29395	2.99396e-146
Retn	-5.43097	9.7377e-146
Sept2	-2.81216	9.69547e-145
Ndufa12	-3.17469	2.26911e-143
Atp5k	-2.64868	2.79806e-143
Gm10123	-3.87588	3.71866e-143
Arpc1b	-2.93601	9.97649e-143
Cox17	-3.21705	1.0984e-142
Ifi27	-5.16137	3.38464e-142
Adig	-3.95441	9.15894e-142
Prelid3b	-2.61081	1.74522e-141
Ndufa5	-3.70431	2.69554e-141
Cox4i1	-3.26444	3.28023e-141
Atp5d	-2.12081	5.22181e-141
Cox7a1	-3.52551	2.26433e-140
Igf2	-3.57349	2.71718e-140
Ppp1r3b	-4.97577	3.76698e-140
Cycs	-3.89044	5.92752e-140
Dld	-2.24515	1.93201e-139
Lpcat3	-3.09681	2.92013e-138
Sdhd	-2.77191	6.94515e-138
Ndufb4c	-3.76129	2.10726e-137
Psmb5	-2.83249	3.04284e-137
Cs	-2.54967	9.28576e-137
Igfbp3	-4.99045	2.42787e-136
B2m	-4.15802	4.61972e-136
Ucp1	-3.9787	5.36087e-136
Map2k1	-2.67417	1.38631e-135
Acaca	-2.77632	1.77329e-135
Cyb5r3	-2.66593	1.89175e-135
Slc25a5	-3.33809	3.30275e-135
Cox6c	-3.63303	1.83887e-134
Sdha	-2.4827	4.51321e-134
Mff	-2.27716	4.71702e-134
Aldoc	-5.98462	4.83592e-134
Eif5a	-1.9661	4.93966e-134
Rpl35	-2.33677	6.36821e-134
Tceal8	-2.86151	1.08177e-133
Cidea	-4.22772	1.28853e-132
Ndufb2	-2.96662	1.71876e-132
Mdh1	-2.84925	1.85504e-132
Gm10721	-6.61917	2.95802e-132
Plbd1	-3.61678	3.26272e-132
Pcyt2	-2.61485	1.58569e-131
Cd36	-3.73102	3.16597e-131
Mdh2	-3.057	5.04778e-131
Glrx3	-2.02125	7.557e-131
Phb	-2.01359	1.49362e-130
Cyb5a	-2.85345	1.6625e-130
Tecr	-2.92342	1.74198e-130
Ndufb3	-3.2637	4.11148e-130
Reep6	-3.2515	5.70363e-130
Pex16	-3.40054	6.8751e-130
Gm11518	-2.40848	1.80707e-129
Rpl27-ps3	-2.40848	1.80707e-129
Edf1	-2.42353	1.91752e-129
Gm1821	-4.38062	2.27215e-129
Cops9	-2.83071	4.05637e-129
Ifitm2	-3.12332	4.40244e-129
Tpm1	-3.06581	5.60469e-128
Gm13456	-3.21369	1.12411e-127
Aco2	-2.92987	1.67331e-126
P4ha1	-3.65904	5.86944e-126
Atp6v0e	-3.64406	8.07049e-125
Atp6v0b	-2.5493	1.81316e-124
Decr1	-3.47706	2.73259e-124
Rpl32	-2.50876	3.64456e-124
Gm10177	-2.756	1.21601e-123
Hadha	-2.77416	3.97514e-123
9130401M01Rik	-3.29001	6.8985e-123
Selenof	-2.70136	7.47937e-123
Eif5	-2.09894	1.15364e-122
Alas1	-3.33293	3.43302e-122
S100a10	-2.27144	5.7077e-122
Cyc1	-2.75387	1.24431e-121
Sucla2	-3.77566	1.34567e-121
Ndufs6	-2.32793	1.40189e-121
Acadl	-3.18093	3.20704e-121
Myl9	-6.29175	5.97406e-121
Gbe1	-3.90627	8.97719e-121
Ndufa11	-2.22454	1.85893e-120
Efemp2	-4.01969	4.06195e-120
Gm6472	-4.56302	7.57089e-120
Psat1	-2.52878	1.42166e-119
Ndufs3	-2.54211	2.86874e-119
Cdkn1a	-3.10611	3.02765e-119
Slc16a3	-5.31383	7.77033e-119
Rps27a-ps2	-10.0352	1.43976e-118
F3	-3.90262	2.08216e-118
Atox1	-2.49034	6.48049e-118
Ubb	-4.08311	6.48049e-118
Sdhb	-2.55434	1.46681e-117
Ctsa	-3.2522	2.378e-117
Lamtor2	-3.04259	4.32944e-115
Atp5o	-2.64411	7.36213e-115
Cystm1	-4.20562	1.78691e-114
Fbln5	-4.87892	7.24566e-114
Ldhb	-2.70594	1.60251e-113
Bcap31	-3.6912	1.69698e-113
Vdac3	-2.34906	1.92795e-113
Cox7c	-3.20109	3.97727e-113
Ppib	-2.59021	4.09237e-113
Gm4724	-4.8359	4.35665e-113
Apoe	-2.28068	8.27349e-113
Gm10717	-5.94574	1.71475e-112
Tuba1c	-2.32377	3.90235e-112
Uqcrb	-3.99569	7.20386e-112
Cfl1	-2.70531	9.24919e-112
Atp5e	-1.86849	1.08054e-111
Chchd7	-2.36902	1.35852e-111
Dnajc15	-3.07203	1.47086e-111
Ndufb7	-2.73403	3.45924e-111
Pnpla3	-6.04387	3.54641e-111
Acaa1b	-8.91233	4.3805e-111
Psmc4	-2.12756	3.4124e-110
Col1a1	-4.24872	4.35138e-110
Eif1	-3.09264	7.90158e-110
Slc25a20	-3.28767	8.4698e-110
Jun	4.39093	1.25025e-109
Fmc1	-2.3844	1.25886e-109
Rcn3	-3.80637	1.44382e-109
Smim10l1	-2.42561	4.70581e-109
Cnbp	-2.12998	5.06695e-109
Lpin1	-2.90726	1.14311e-108
Taldo1	-2.61197	1.27261e-108
Idh3a	-3.03124	2.3747e-108
Idh3b	-2.56051	3.24761e-108
Fam213a	-2.75799	3.63412e-108
Capzb	-2.14247	9.74636e-108
Ndufa6	-3.23613	2.04486e-107
Rps27l	-2.52153	2.09362e-107
S100a11	-4.8656	3.55997e-107
Psmb7	-1.91047	4.07253e-107
Fau	-2.55237	1.01808e-106
Bscl2	-2.73827	3.67201e-106
Atp5b	-2.88768	9.28764e-106
Gng5	-2.2877	9.28764e-106
Tax1bp3	-2.708	1.146e-105
Got1	-3.72471	3.32468e-105
Comt	-2.52343	5.6011e-105
Minos1	-2.60359	1.02465e-104
Pex19	-2.20734	1.50041e-104
Tmem14c	-2.89208	4.36777e-104
Rnasek	-2.68353	2.20538e-103
Oaz1	-1.73394	5.0812e-103
Rab11a	-2.24012	1.18323e-102
Emc4	-2.29323	2.35127e-102
Slc1a5	-3.03471	2.58298e-102
Phlda3	-3.70087	3.90547e-102
Psma5	-2.28129	4.16458e-102
Atp5h	-3.0868	5.6303e-102
Bckdha	-2.43871	5.73224e-102
Fabp3	-6.48612	7.36425e-102
Pgd	-2.36547	8.87682e-102
Cox7a2	-3.46123	1.05271e-101
Tmem59	-3.29635	1.12444e-101
Uqcrfs1	-3.20462	2.12009e-101
Ywhaq	-2.0331	2.85362e-101
Dstn	-2.70479	2.92263e-101
Acer2	-3.04099	3.5685e-101
Ndufs5	-3.17764	3.62641e-101
Nr4a1	6.06644	4.3251e-101
H2afj	-2.46277	1.28457e-100
Idh1	-3.03247	2.11749e-100
Tmem254c	-3.69127	2.42612e-100
Cyb5b	-2.70273	2.61417e-100
Tpm4	-3.07251	7.92627e-100
Slc25a39	-2.46852	7.95972e-100
Ccn2	-5.91205	1.47394e-99
Sdhc	-2.23766	2.08452e-99
Psmd4	-2.07496	2.38888e-99
Tmem60	-2.76184	2.46061e-99
Ndufa4l2	-6.90409	3.38118e-99
Rnase4	-3.88904	6.0113e-99
Atp5c1	-3.37892	1.13376e-98
Cox5b	-3.17101	1.14026e-98
Mrpl20	-2.64507	1.14472e-98
Nars	-2.25935	5.27272e-98
Cox7a2l	-2.53928	1.07403e-97
Prrx1	-2.98296	1.76457e-97
Hax1	-2.49175	2.02495e-97
App	-3.4171	4.23142e-97
Fkbp10	-3.09994	4.32263e-97
Hcfc1r1	-3.13716	5.02975e-97
Aldh9a1	-2.2803	6.27541e-97
Rps11	-2.26784	8.99414e-97
Tuba1b	-1.9161	1.79028e-96
Etfb	-2.50566	3.35912e-96
Tomm6	-2.46172	3.55179e-96
Letmd1	-2.0899	3.64141e-96
Scpep1	-2.34279	1.20031e-95
Tubb2a	-3.66184	1.59197e-95
Htra3	-2.77011	3.75009e-95
Ccnd2	-2.89417	4.99528e-95
Idh3g	-2.6761	6.48097e-95
Commd3	-2.84015	8.96363e-95
Cox7b	-3.18526	1.00702e-94
Agpat3	-2.75684	1.1733e-94
Aldh3b2	-4.88734	1.74565e-94
Spcs1	-2.78352	1.74565e-94
Uqcrh	-3.39147	5.03215e-94
Ctsb	-1.98097	7.66851e-94
Bloc1s1	-2.55641	9.21342e-94
Ap2m1	-2.21852	1.04404e-93
Wbp2	-2.56865	1.15156e-93
Krtcap2	-3.21078	3.01296e-93
Rpl22l1	-2.7072	7.11298e-93
Hsd17b4	-2.86315	1.32288e-92
Grhpr	-2.64294	1.36606e-92
Mrpl42	-2.16949	1.50229e-92
Sqle	-3.3329	2.52634e-92
Map1lc3b	-2.14257	3.07627e-92
Ndufab1	-3.31368	4.58681e-92
Rpl19	-1.84305	1.24144e-91
Pccb	-2.28086	1.27244e-91
Dlat	-2.36682	2.00796e-91
Rpl23a	-2.31146	2.00796e-91
Ndufb10	-2.73397	2.92184e-91
Abhd5	-2.0939	7.43147e-91
Tubb5	-2.2784	9.73551e-91
Surf4	-1.9951	1.1732e-90
Atp5l	-3.31341	1.45449e-90
Itm2b	-3.12539	3.02817e-90
Gm26712	-4.0062	3.37832e-90
Lrrc17	-4.69456	3.64958e-90
Cd81	-2.51445	7.09735e-90
Mfge8	-2.75894	8.9442e-90
Gtpbp4	-1.81409	1.00324e-89
Dap	-2.32294	1.77092e-89
Prkn	-2.70134	2.34611e-89
Psme2	-2.14414	2.58391e-89
Mvd	-3.42595	3.56975e-88
Gm29666	-2.69096	1.15647e-87
Atp5f1	-3.31516	1.188e-87
Lactb2	-2.28366	2.02441e-87
Trpm2	-2.79491	2.09026e-87
Gm2000	-2.21515	5.20237e-87
Ces1d	-5.27626	5.94998e-87
Hp	-3.11678	7.76658e-87
Calm2	-2.50695	1.16408e-86
Rpl24	-2.21852	1.56334e-86
Cox8b	-3.79601	1.78828e-86
Hint1	-2.22096	2.24694e-86
Chchd3	-2.60568	4.0571e-86
Gm14305	-2.90826	4.44062e-86
Serp1	-2.95816	5.29906e-86
Gm10175	-2.28524	5.45582e-86
Topbp1	-2.04478	6.21969e-86
Tspan3	-2.28883	1.00956e-85
Usmg5	-3.26507	1.12649e-85
Thbs1	-3.51541	2.70161e-85
Gm12481	-3.2248	4.00484e-85
Col1a2	-3.41325	4.17415e-85
Rpl36al	-2.5417	4.35916e-85
Timm23	-2.58434	6.1618e-85
Zfp131	-1.96859	6.6846e-85
Adam15	-3.4305	1.22332e-84
Psma2	-2.49167	1.26819e-84
Atp6v1f	-2.83718	1.37539e-84
Sat1	-2.08837	1.51286e-84
Prelp	-2.69304	2.52746e-84
Atp5a1	-2.34726	4.45592e-84
Rps23-ps1	-2.35825	4.77667e-84
Eci1	-2.39824	5.04053e-84
Mrpl51	-2.47838	3.31375e-83
Crat	-2.23927	1.29066e-82
Rpl6	-1.69391	1.57954e-82
Atp6v1d	-2.42892	2.20827e-82
Ndfip1	-2.09963	3.35348e-82
Arl4a	-2.16184	3.71137e-82
Arf1	-1.95413	4.04389e-82
Ctsz	-2.63873	8.48335e-82
Ndufb4	-2.80451	8.52467e-82
Rmdn1	-2.86124	9.66178e-82
Rps27a	-2.32799	1.79518e-81
Hagh	-2.36547	1.8563e-81
Ube2d3	-1.74615	1.87051e-81
Snhg11	-3.28948	3.069e-81
Hspd1	-1.54667	8.62326e-81
Hsdl2	-2.58836	9.99952e-81
Olfr1033	-2.46162	1.5643e-80
Cox5a	-3.54705	2.55781e-80
Ywhaz	-2.62858	2.66135e-80
H2-Q10	-5.02201	7.68623e-80
Ndufc2	-2.70934	9.68707e-80
Insig1	-4.50602	1.01937e-79
Ndufb11	-3.23493	1.207e-79
Rtn4	-2.46821	1.77749e-79
Phyh	-2.17179	2.44539e-79
Qdpr	-2.01861	3.60686e-79
Adrb3	-3.11837	3.95755e-79
Ndufb9	-3.18907	6.38767e-79
Sod1	-2.93565	1.08566e-78
Hmgb2	2.82307	1.36767e-78
Rps7	-1.6961	1.38491e-78
Sdcbp	-1.82883	1.72385e-78
Ndufs7	-2.02709	1.74835e-78
P4ha2	-4.27472	2.22603e-78
Rab7	-1.71824	2.25741e-78
Naca	-2.14224	4.4864e-78
Cd164	-3.24023	5.39441e-78
1810022K09Rik	-2.05315	7.04703e-78
Ormdl3	-1.82089	1.25792e-77
Ginm1	-2.90733	1.52037e-77
Rbx1	-1.86963	2.00641e-77
Rps24	-2.12489	2.28524e-77
Adipoq	-3.27981	3.3871e-77
Slc3a2	-1.7683	7.46411e-77
Selenbp1	-2.31857	9.71871e-77
Cnih4	-2.11959	3.09867e-76
Rplp0	-1.79456	3.66461e-76
Txnl1	-2.0533	3.83615e-76
Dynlt1b	-2.70961	4.24974e-76
Tnc	-3.76375	7.11736e-76
Tmem45b	-3.10512	8.97413e-76
Ap1s1	-2.02095	1.9009e-75
Btg2	2.6446	2.10893e-75
Nid1	-2.28219	2.69629e-75
Cnn1	-4.63059	2.72157e-75
Rps26	-1.7321	2.82348e-75
Fah	-2.76848	4.26497e-75
Rnf181	-2.48438	5.05976e-75
Mrpl34	-2.00241	5.13413e-75
Mt2	-4.43666	5.42782e-75
Cers2	-2.06152	5.79391e-75
Fuom	-2.14663	9.29855e-75
Uck1	-2.40563	1.11487e-74
Nedd4	-1.79898	1.22611e-74
Eno3	-4.12952	1.97097e-74
Tomm20	-1.61018	2.30554e-74
Cisd1	-2.47857	2.54988e-74
Rab18	-1.91825	3.5797e-74
Bcat2	-1.87671	3.64087e-74
Tlcd2	-4.26938	6.35829e-74
Cdh11	-4.89871	6.52692e-74
Cryab	-4.58125	6.67619e-74
Serpinh1	-3.79854	6.80273e-74
Uap1	2.94494	7.03692e-74
Apoo	-2.26331	7.30184e-74
Fcor	-2.7306	8.29273e-74
Resf1	3.19055	8.40061e-74
Ndufa4	-2.9591	9.10939e-74
Ndufs2	-2.77794	1.24516e-73
Rps9	-1.91977	1.68616e-73
Ndufb6	-3.35468	2.26696e-73
2410015M20Rik	-2.02371	3.43043e-73
Slc25a10	-2.89721	6.71149e-73
Uqcrc1	-2.68084	6.73967e-73
Pgrmc1	-1.82624	1.02987e-72
Reep5	-2.17722	1.40206e-72
Cnn3	-3.27965	1.60185e-72
Hspe1	-1.86664	1.60258e-72
Hist1h1c	-3.45607	1.87877e-72
Clca3a1	-5.28509	3.57974e-72
Pola2	-1.84203	7.65224e-72
Tgfb1i1	-3.96108	7.67249e-72
Ost4	-2.03537	7.90981e-72
Gm11808	-1.98244	8.04598e-72
Gm5559	-5.3703	8.38432e-72
Pdhb	-2.98593	9.21543e-72
S100a1	-2.86906	1.07376e-71
Slc25a22	-2.78981	1.15034e-71
Msmo1	-3.35016	1.2186e-71
Ndufs8	-2.35062	2.08159e-71
Fkbp1a	-2.1028	2.44265e-71
Cyp51	-2.79333	4.32405e-71
Oaz1-ps	-2.38534	5.13697e-71
Mrps36	-2.5004	6.6555e-71
Pltp	-5.93205	1.0723e-70
Psmb3	-1.81949	1.27563e-70
Tpt1	-2.31524	2.02531e-70
Pfkfb3	-2.92774	2.74152e-70
Gm4631	-2.42839	9.46884e-70
Psmb2	-2.4018	9.87284e-70
Myo1c	-2.31844	1.15225e-69
Smim20	-2.23186	1.56185e-69
Trarg1	-4.05942	3.24868e-69
Plin5	-2.06966	3.37404e-69
Rcn1	-2.73106	1.24302e-68
Calm1	-2.05438	3.24594e-68
Pmvk	-2.20804	4.82817e-68
0610012G03Rik	-1.67665	1.45123e-67
Slc25a17	-1.98283	1.67711e-67
Cstb	-2.77842	2.03923e-67
Rtn3	-1.81308	2.18512e-67
Fads1	-2.40415	3.04906e-67
Cd302	-2.79486	3.96591e-67
Rit1	-2.72369	5.37519e-67
Psma7	-2.1308	7.1161e-67
Asah1	-2.39587	8.63569e-67
Ogdh	-1.74798	1.75931e-66
Kdelr3	-3.37242	3.01106e-66
Nsdhl	-2.35672	4.69786e-66
Atrip	-2.46695	6.48027e-66
Suclg1	-2.43147	6.751e-66
Fgf21	-8.99848	1.25485e-65
Hspa8	-1.95835	1.42466e-65
Sept7	-1.76068	1.53943e-65
Ndufa1	-3.08172	1.72571e-65
Ilk	-1.75029	3.35414e-65
Rabac1	-2.36656	3.38081e-65
Mcrip2	-1.54771	3.4379e-65
Egr1	3.72837	3.82796e-65
Psma4	-1.55173	4.00655e-65
Prdx2	-1.75412	4.54459e-65
Tmem45a	-5.21927	6.53657e-65
Aplp2	-1.83501	6.88031e-65
Mrps18a	-1.89508	7.17898e-65
Nedd8	-1.90468	9.08115e-65
Jtb	-2.17766	1.3153e-64
Car2	2.94421	2.2118e-64
Pdk2	-1.76467	2.26084e-64
Gyg	-2.21379	3.6893e-64
Immt	-1.56255	4.3472e-64
Col8a1	-5.719	9.78547e-64
Qk	-2.11008	1.0393e-63
Clybl	-1.85024	1.20246e-63
Pde3b	-2.30425	1.24831e-63
Rtraf	-1.693	2.02902e-63
Ak4	-3.44054	3.58932e-63
Gdi2	-1.52124	3.96027e-63
Rpl4	-1.60485	6.24595e-63
Fam136a	-1.76262	6.64672e-63
Psmc2	-1.79788	8.63934e-63
Prdx6	-1.46504	8.86301e-63
Mrps18c	-2.45206	9.25678e-63
Sumo1	-2.09258	1.19399e-62
Rps6	-1.63098	2.38846e-62
Brms1l	-2.5123	2.54782e-62
Hacd1	-2.18664	2.58131e-62
Gm10163	-2.51704	2.66831e-62
Chmp5	-2.08253	3.68097e-62
Uba3	-1.76503	5.49832e-62
Ndufa10	-2.13887	6.65196e-62
Ndufb8	-2.81307	7.11707e-62
Fam69b	-5.38413	9.62624e-62
Cpt1b	-2.41858	2.75308e-61
4931406C07Rik	-2.27509	3.325e-61
Prss23	-7.16333	3.50808e-61
Rps3a1	-1.5504	3.56386e-61
Colec12	-2.90484	5.08943e-61
Ndufa9	-2.42417	6.33679e-61
Gm45716	-2.57978	7.34409e-61
Grcc10	-2.32084	2.39978e-60
Slc2a1	-2.31875	2.43964e-60
Sncg	4.60584	2.73366e-60
Eln	-3.48742	2.86274e-60
Ndufv2	-2.80996	5.35664e-60
Dynll1	-1.7517	6.52055e-60
Tctn1	-3.2682	6.64223e-60
Gm29216	-2.61193	6.78783e-60
Sh3bgrl	-1.90104	6.94349e-60
Picalm	-1.80649	9.31027e-60
Serinc3	-2.04488	1.15983e-59
Lipa	-2.10983	1.16075e-59
Ndufb5	-2.16194	1.51379e-59
Acot13	-2.35087	1.58847e-59
Rpl13a	-2.27937	1.9248e-59
Mrpl43	-1.88184	2.29289e-59
Tma7	-1.90855	2.3459e-59
Ak1	-2.35794	2.74115e-59
Atp5mpl	-2.40453	5.02489e-59
Psme1	-1.69814	6.20362e-59
Pla2g16	-1.56043	6.74937e-59
Abcd2	-3.67234	7.64742e-59
Tmem135	-1.92737	1.69154e-58
Tspo	-2.67429	1.86966e-58
Prelid2	-3.11563	2.10169e-58
Gm14410	-2.98417	2.24654e-58
Psmb1	-1.81372	2.74794e-58
Ddit3	-3.07208	3.2664e-58
Saraf	-1.96206	4.37129e-58
Harbi1	-2.97117	4.68791e-58
Irf1	4.40813	6.02306e-58
Col6a1	-2.14609	6.91414e-58
BC031181	-2.1032	1.03761e-57
Dad1	-1.8713	1.27376e-57
Cat	-2.23472	1.67433e-57
Srp14	-2.00464	3.3796e-57
Eif4g2	-1.55984	4.34825e-57
Tcea1	-1.68673	1.01349e-56
Vamp3	-1.54278	2.19514e-56
Casc4	-2.47685	2.71015e-56
Capn2	-1.89115	3.40746e-56
Aacs	-4.24262	3.72017e-56
Arpc5l	-1.87058	5.92003e-56
Pbk	3.29538	7.01668e-56
Tpt1-ps3	-2.9091	7.54871e-56
Cops6	-1.49727	8.45535e-56
Ephx1	-5.20656	8.85358e-56
Psmd8	-1.5305	9.81494e-56
Uhrf1	3.55823	1.21894e-55
Sfrp2	-5.43436	1.5923e-55
Ndrg1	-2.44996	1.68553e-55
Wars	-1.81219	1.95858e-55
Rps14	-1.54304	3.22842e-55
Slc25a3	-2.01287	4.07293e-55
Pea15a	-2.67641	5.21086e-55
Arhgdia	-2.17148	5.41588e-55
Mpdu1	-1.55939	6.23198e-55
Ostf1	-1.81884	7.89512e-55
Irs2	3.72698	1.06474e-54
Sypl	-1.86529	1.55998e-54
Fam114a1	-3.19972	1.73863e-54
Ppp2r5a	-2.43771	1.82763e-54
Aldh1a1	-5.40799	2.04356e-54
Sfr1	-1.85834	2.21309e-54
Lrrc58	-1.46578	2.83278e-54
Skp1a	-1.73928	3.11905e-54
C3	3.2692	3.3318e-54
Gm3756	-6.09982	3.71303e-54
Gm49450	-10.3691	9.22186e-54
Rpl37a	-1.61472	9.69021e-54
Brk1	-2.09645	1.11998e-53
Fcgrt	-2.70046	1.3441e-53
Snf8	-1.79212	2.07722e-53
1600014C10Rik	-3.30654	2.13413e-53
Psma3	-2.14267	2.44995e-53
Esd	-1.81744	4.09527e-53
Slc25a11	-1.99179	4.46955e-53
Pcx	-2.14592	6.5099e-53
Ltc4s	-7.02646	1.4483e-52
Sub1	-1.71183	1.56909e-52
Selenok	-2.1945	1.62998e-52
Mthfd2	-2.80735	1.90496e-52
Nkiras2	-1.85051	2.82068e-52
Cope	-2.15921	3.51065e-52
Sap18	-2.17963	3.79522e-52
Sumo2	-1.47172	4.4601e-52
Tmed10	-1.82517	6.17618e-52
Mgp	-4.18769	7.14745e-52
Gm4332	-2.18579	8.24285e-52
Gsn	-2.59681	8.3872e-52
Sem1	-1.59282	8.84152e-52
Emc3	-1.72345	1.04372e-51
Fmod	-3.26651	1.26297e-51
Agtr2	-2.71269	1.26451e-51
Tmed5	-2.07102	1.44731e-51
Ccn5	-6.72541	1.56424e-51
Ppargc1a	2.20641	1.69078e-51
Acyp2	-2.31829	1.87429e-51
Mrps33	-1.99151	1.94773e-51
Sorl1	-4.32031	2.22834e-51
Pdcd5	-1.50615	2.44983e-51
Psma6	-1.78026	2.79865e-51
Actr3	-1.71273	3.39879e-51
Pttg1ip	-1.57575	6.82104e-51
Ran	-1.35657	9.14186e-51
Polr2l	-1.76705	9.84848e-51
Tm2d2	-1.92615	1.25846e-50
Mrpl30	-1.70364	1.5061e-50
Gm48789	-2.82189	1.53458e-50
Gm8797	-4.24289	2.21643e-50
Smim14	-2.04501	2.92726e-50
Bnip2	-1.59067	3.29225e-50
Nudt14	-2.88329	3.98017e-50
Gm9894	-2.85534	4.46485e-50
Ccn4	-4.65843	4.8384e-50
Arl5c	-2.65863	6.9553e-50
Flna	-2.37856	8.34052e-50
H2afz	-1.50537	9.21607e-50
Mrps21	-1.83639	9.95029e-50
Cavin2	-1.5056	1.00357e-49
Emp3	-3.59165	1.09141e-49
Echs1	-1.98954	1.33018e-49
Tubb6	-2.54414	1.49845e-49
Sorbs1	-2.08482	2.7016e-49
Eloc	-2.16825	3.15463e-49
Vdac2	-1.72283	4.06832e-49
Acp6	-2.01881	4.64583e-49
Rep15	-2.81759	4.72935e-49
Rps28	-1.73758	5.40135e-49
Timp2	-4.08727	6.14709e-49
Arl1	-1.84155	6.17729e-49
Rab1a	-1.88402	7.24091e-49
Ssr3	-1.44682	7.28439e-49
Sars	-1.65804	8.55376e-49
Alpk2	-2.93656	8.61547e-49
Fn1	-3.65712	8.8627e-49
Ywhab	-1.63724	1.0597e-48
Csde1	-1.58039	1.34751e-48
Calu	-1.50836	1.35674e-48
Lgals3bp	-3.29451	1.85602e-48
Epb41l2	-1.95051	2.63954e-48
Hnrnpk	-1.365	2.81204e-48
Mxra8	-3.04565	3.73818e-48
Cyb5r1	-2.90387	5.2261e-48
Gm12070	-4.19738	5.7102e-48
Rpl23	-2.1594	5.72056e-48
Mrpl53	-1.58403	7.45625e-48
Chrdl1	-2.85043	7.66075e-48
Mrpl54	-1.76346	7.89087e-48
Btf3	-1.72256	8.05781e-48
Hspb6	-3.21062	8.84386e-48
Ssr2	-1.5909	9.20153e-48
Pfkfb1	-2.31973	9.86357e-48
Ppip5k1	-2.6666	1.21029e-47
Gabarapl2	-1.76614	1.45377e-47
Srp54c	-1.95544	1.67705e-47
Id3	-1.60888	1.93485e-47
Smdt1	-1.85262	1.96414e-47
Emc6	-2.06626	2.4733e-47
Dct	-2.45857	3.89386e-47
Cd47	-2.28848	4.10119e-47
Nktr	2.02991	4.47992e-47
Gm4654	-4.99621	4.71025e-47
Top2a	2.79682	5.2956e-47
Ppp1r3c	-3.50378	5.67217e-47
Ctsl	-2.59715	7.67658e-47
S100a13	-2.13714	7.93011e-47
Nrbf2	-2.31522	9.5346e-47
Cdkn2b	-5.05107	9.96801e-47
Slfn5	-2.02624	1.12995e-46
Srsf11	2.06624	1.17949e-46
Rpl38	-1.48096	1.18501e-46
Arpc5	-1.98075	1.23876e-46
Ehhadh	-2.32383	2.08395e-46
Eif4e2	-1.60158	2.10688e-46
Map4	-2.09551	2.16236e-46
Srp9	-1.62483	2.57413e-46
Tk1	2.67423	3.42319e-46
Gm4045	-3.8797	4.65169e-46
Rer1	-1.6946	5.11129e-46
Mrpl12	-1.5573	5.28122e-46
Arhgef2	-2.61452	5.98125e-46
Gm3226	-7.83983	6.21099e-46
Rpl15	-1.62968	7.06345e-46
Dgka	-2.69513	8.01639e-46
Col27a1	3.38235	8.92023e-46
Atp6v1e1	-2.14946	9.50457e-46
Impdh1	1.84714	1.08332e-45
Gm9973	-1.52274	1.09246e-45
Vmp1	-1.77962	1.20487e-45
Timm10b	-1.6607	1.24174e-45
Tmbim4	-2.22053	1.37972e-45
Ndufs4	-2.12719	1.65231e-45
Higd2a	-2.39629	1.94572e-45
Oaz2	-1.74641	2.06551e-45
Idi1	-2.69339	2.46127e-45
Cript	-1.70959	2.96374e-45
Bax	-2.34769	3.66734e-45
mt-Cytb	-2.79455	4.45248e-45
Rab33b	-2.0637	5.10916e-45
Psmc6	-1.78083	6.35933e-45
Gm10499	-2.46869	7.76661e-45
Psmd11	-1.39383	8.03606e-45
Nfu1	-1.55186	9.00835e-45
Gabarapl1	-2.31482	9.04646e-45
Fads2	-2.87627	9.74116e-45
Cnih1	-1.53098	1.01123e-44
Mgst3	-2.01174	1.06881e-44
Plpp5	-2.44711	1.37309e-44
Grb10	-2.20005	1.69597e-44
Ube2w	-1.69985	1.69597e-44
Vps35	-1.50906	1.93084e-44
Fbxo6	-3.94203	2.97471e-44
Smchd1	2.80458	3.06483e-44
Vldlr	-2.23752	3.14788e-44
Myadm	-1.70987	4.36451e-44
Gm17383	-7.58418	4.70452e-44
Jmjd6	-1.92382	5.8859e-44
Syne2	3.29285	5.98574e-44
Gpx3	-2.86148	6.87535e-44
Pdia3	-1.98956	7.97666e-44
Slc15a2	5.03724	1.05263e-43
Capza2	-1.42104	1.21714e-43
Cct8	-1.40299	1.23481e-43
mt-Co3	-2.35516	1.47733e-43
Ebf2	1.79602	1.6335e-43
Hk1	-4.13582	1.67553e-43
Mrpl33	-1.83395	2.04676e-43
Pomp	-1.59212	2.55874e-43
Mcm5	3.12182	2.91482e-43
Ntrk3	4.49916	3.12211e-43
Capza1	-1.59285	4.06359e-43
Eif3l	-1.51871	5.23791e-43
Gm10715	-7.53627	5.24327e-43
4833439L19Rik	-1.59839	7.2959e-43
Mid1ip1	-2.29437	8.836e-43
Uqcrc2	-2.16162	9.1691e-43
Dhrs7b	-1.79873	1.24547e-42
Gale	-1.64792	1.24799e-42
Txn2	-1.34317	1.35498e-42
Gnb5	-2.75366	1.53377e-42
Srrm2	2.26131	1.74632e-42
Tomm5	-1.7221	1.90238e-42
Isca1	-1.30653	2.32858e-42
Abcd3	-1.47343	3.7419e-42
Coro1b	-1.59446	4.03992e-42
Rpl41	-1.67989	4.58059e-42
Canx	-1.89886	4.80265e-42
Chpt1	-1.52054	4.91807e-42
Nmnat1	-2.21464	5.08278e-42
Scoc	-1.54073	5.4198e-42
Sema6d	3.62871	5.575e-42
Mrpl36	-1.46595	6.70711e-42
Rpl31-ps8	-1.78632	7.06272e-42
Gpx8	2.32491	7.84411e-42
Rpl13	-1.30639	1.01934e-41
Sec62	-1.86315	1.41717e-41
Rab31	-4.30615	1.48911e-41
Srpx	-2.97177	1.51242e-41
Mest	-1.47678	1.54306e-41
Lrg1	-2.77347	2.32271e-41
Prune2	-3.20036	2.33486e-41
H3f3a	-1.35158	2.82198e-41
Trim2	2.58688	3.53991e-41
Gm6710	-2.49695	5.68677e-41
Slc36a2	-2.35849	5.76158e-41
Mtpn	-1.63002	6.08987e-41
P3h3	-2.8527	6.39775e-41
Zan	-2.41675	7.32127e-41
Tmem167	-1.50877	8.82449e-41
Paip2	-1.42698	1.07349e-40
Tmco1	-1.76371	1.15897e-40
Saa3	-2.88283	1.19234e-40
Nectin2	-1.9287	1.29274e-40
Fgf10	-3.26081	1.39043e-40
Eci2	-1.70763	1.56641e-40
Fads3	-3.23583	1.63708e-40
Slc37a1	-2.90568	2.21651e-40
Gm10800	-7.04248	2.26679e-40
Cdc42ep3	-3.19124	2.84773e-40
Elovl1	-2.15814	4.53935e-40
Xaf1	-2.95756	4.53935e-40
Jagn1	-1.982	4.81021e-40
Adm	-5.14869	5.40835e-40
Unc13d	-2.21256	6.30087e-40
Eif6	-1.74758	7.50631e-40
mt-Atp6	-2.32167	7.59808e-40
Serinc1	-1.58104	7.83242e-40
Mrpl17	-1.55163	8.16314e-40
Grn	-1.77914	8.23577e-40
Plekha3	-2.04199	1.19998e-39
Gm10801	-7.02372	1.58567e-39
Sympk	-2.39525	1.65045e-39
Tubb3	-5.3952	1.75871e-39
Rnf11	-2.34087	1.78708e-39
Rnf14	-1.78692	2.63373e-39
Gm20390	-2.4529	2.70703e-39
Pmpcb	-1.70458	2.93402e-39
Mpv17l	-2.30803	3.70353e-39
Dnaja2	-1.23739	5.72515e-39
Cavin1	-2.61812	6.08881e-39
Rpl39	-1.74706	7.41992e-39
mt-Nd4	-2.12889	7.66049e-39
Lctl	-2.97141	8.58503e-39
Coa5	-1.54377	1.00365e-38
H2-T23	-2.73856	1.54012e-38
Srp54a	-1.94288	1.76823e-38
Hmgn1	-1.28581	1.82425e-38
Rplp2	-1.44598	2.14129e-38
Ak3	-1.65149	2.37829e-38
Tfg	-1.45201	2.77888e-38
Nfia	2.12537	2.83081e-38
Sec61b	-1.733	3.04181e-38
Imp3	-1.84434	3.08568e-38
Hist3h2a	-2.63351	3.27958e-38
Qsox1	-3.08396	3.36046e-38
Macf1	1.87996	3.60202e-38
Chd9	-1.51736	3.64244e-38
Phip	2.18316	4.46967e-38
Lrrc39	-3.69521	4.79235e-38
Wipi1	-3.2121	5.04552e-38
Mien1	-1.97113	5.19047e-38
Cep89	-1.94587	5.56078e-38
Sash1	3.34437	8.35045e-38
Islr	-2.15409	1.01253e-37
Ostc	-1.83933	1.10413e-37
Rpl18a	-1.60709	1.17514e-37
Thrap3	1.73145	2.76967e-37
Zbtb16	4.028	4.01562e-37
Flot1	-2.05806	4.32465e-37
Gm4459	-4.02582	5.26313e-37
Actc1	-2.95829	5.56146e-37
Zfp931	-2.73285	6.96695e-37
Emc7	-2.06173	7.3264e-37
Hlcs	-2.16864	9.44816e-37
Narf	-1.77325	9.54377e-37
Smim8	-2.23039	9.71975e-37
Otop1	-2.01227	1.06845e-36
Hmgn5	3.89194	1.24583e-36
Col5a2	-2.60592	1.26132e-36
Fhl2	-3.61532	1.43284e-36
Vamp8	-1.71242	1.51933e-36
Mki67	3.42994	1.58875e-36
Tmem258	-1.93994	1.78199e-36
Gstm2	-2.79313	1.84308e-36
Hddc3	-1.96644	1.85047e-36
Rpl7	-1.25796	1.87678e-36
Ccn3	-3.89473	2.03297e-36
Sdf4	-1.51706	2.68313e-36
Rad21	2.07588	3.5675e-36
Nlrc3	-2.52576	3.60783e-36
Spsb1	2.69132	3.65567e-36
Clta	-1.45019	4.34187e-36
Yars	-1.59033	4.65924e-36
Acat1	-1.65071	4.67386e-36
mt-Nd2	-1.58126	4.99081e-36
N4bp2l1	-2.71586	5.14178e-36
9530068E07Rik	-1.5221	5.69706e-36
Myom2	-3.39746	6.08316e-36
Vps26a	-1.68929	6.8625e-36
4931406P16Rik	2.64893	7.18869e-36
BC004004	-1.51734	8.33982e-36
Hsp90aa1	-1.53728	8.33982e-36
Gys1	-1.77112	8.54983e-36
Mcm7	2.09604	1.08197e-35
Rab1b	-2.15496	1.46136e-35
Cdca3	2.51968	1.58597e-35
Car3	-1.47563	2.05095e-35
Rnf6	-1.85927	2.23807e-35
Rspo3	-5.45069	2.61896e-35
Fh1	-1.72946	2.74843e-35
Snrpe	-1.96593	2.82071e-35
Tm4sf1	-3.932	2.99981e-35
Tmem184c	-2.50949	3.06967e-35
Ubxn1	-1.3194	3.16163e-35
Optn	-2.10079	3.22302e-35
Wdr66	-2.85146	4.04165e-35
Lztr1	-1.58419	4.30076e-35
Angptl4	-1.5127	4.89627e-35
Rheb	-1.33222	6.29762e-35
Sort1	-2.06439	6.91719e-35
Ppp1ca	-1.50752	7.28871e-35
Ccdc47	-1.4201	8.1021e-35
mt-Co2	-2.33572	8.76791e-35
Gm17535	-6.22759	9.99591e-35
Prdm16	3.5824	1.06548e-34
Ccnb2	2.31761	1.08239e-34
Rps16-ps2	-1.67026	1.11169e-34
Rps15a	-1.30883	1.53405e-34
Crip2	-1.17772	1.84592e-34
Pafah2	-2.46773	1.9263e-34
Dazap2	-1.23331	2.20693e-34
Mmadhc	-1.49502	2.42782e-34
1700021F05Rik	-1.77283	2.43346e-34
Sar1a	-1.22364	2.62724e-34
Gprc5a	5.56024	3.25666e-34
Ube2b	-1.7075	4.01509e-34
Lamp1	-2.12374	4.16283e-34
Efr3a	-1.40389	5.3283e-34
Atp6v1a	-1.36628	5.5931e-34
Dlst	-1.42752	7.60174e-34
Plac9b	-2.31247	8.29249e-34
Kmt2c	2.43615	8.64712e-34
Rpl9	-1.13255	1.06656e-33
Cib2	-1.89018	1.18021e-33
Col6a3	-1.79124	1.41882e-33
Wdr1	-1.44858	1.47257e-33
Sap18b	-1.63254	1.72624e-33
Atxn10	-1.50803	1.83069e-33
Txn1	-1.48848	1.87793e-33
Rnf7	-1.2274	1.91368e-33
Ptgr2	-1.4231	2.06875e-33
Atp6v0e2	-2.83576	2.80421e-33
Dhcr7	-2.36377	3.07165e-33
Mrpl15	-1.91638	3.07395e-33
Tmem53	-1.94068	3.24331e-33
Mfap4	-2.68167	3.51714e-33
Col5a1	-1.83123	4.11328e-33
Atpaf2	-1.18422	5.43052e-33
Rnf5	-1.41416	6.54476e-33
Chmp3	-1.57524	8.60522e-33
Sh3glb1	-1.69286	1.04837e-32
Hspa5	-1.12074	1.05006e-32
Sfpq	2.65942	1.06843e-32
Cetn3	-1.64969	1.31591e-32
Parp3	-2.37986	1.37916e-32
Ppme1	-1.52519	1.43868e-32
Coq9	-1.15584	1.64237e-32
Glipr2	-2.61448	1.68832e-32
Dnajb14	-1.89887	1.80071e-32
Ciao2a	-1.44723	2.15498e-32
Adam11	8.02102	2.41446e-32
Gm10273	-3.12689	2.48868e-32
Mpv17	-1.9039	2.73622e-32
Gm15280	-2.65355	2.77121e-32
Sec13	-1.39882	3.03927e-32
Mettl3	-2.30103	3.15592e-32
Trim35	-2.13754	3.53648e-32
Arcn1	-1.20657	3.99327e-32
Vhl	-2.5176	4.21018e-32
Cxcr2	-2.29544	5.55433e-32
Grem1	-6.22361	5.60076e-32
Arpp19	-1.4181	6.52126e-32
Dctn2	-1.27286	6.58117e-32
Crabp1	-3.59414	7.89864e-32
Zfp280d	-2.15443	8.31899e-32
Gm10719	-6.38055	8.68893e-32
Aldh6a1	-1.63548	1.09325e-31
Abcc5	-2.41587	1.26334e-31
Tmem126a	-1.53532	1.44573e-31
Nfe2l1	-1.31137	1.75602e-31
Manf	-1.48493	2.00436e-31
Acot7	-2.60742	2.38821e-31
Ly6a	-5.00974	2.51871e-31
Cd82	3.47087	2.66615e-31
Dlg1	-2.02915	2.79379e-31
Rps25	-1.2256	2.8804e-31
Cpt2	-1.40812	3.32813e-31
Prkar2b	-1.53536	3.64548e-31
Gm13835	-12.6352	3.6467e-31
Huwe1	1.60843	4.18679e-31
Tyms	1.89176	4.32433e-31
Ppa1	-1.68703	4.43783e-31
Yif1a	-1.28657	5.0404e-31
Slirp	-1.2775	6.48227e-31
Sar1b	-1.62803	6.91863e-31
Pdcd6	-1.51822	7.36423e-31
Kcnk4	-3.62282	8.51733e-31
Tfpi	-2.76764	9.91847e-31
Tra2a	2.33033	1.09001e-30
Chac1	-3.55466	1.09929e-30
Bzw1	-1.30524	1.19607e-30
Adam9	-1.71621	1.20791e-30
Msrb3	-3.50054	1.23569e-30
Asns	-1.74506	1.36123e-30
Srsf1	1.84261	1.51479e-30
Ncapd2	2.4361	1.69805e-30
Copz1	-1.53104	1.77429e-30
Zbtb45	-2.23775	1.96221e-30
Rpl21	-1.47637	2.05785e-30
Rwdd1	-1.6466	2.24787e-30
Vti1b	-1.9395	2.43806e-30
Fam89b	-2.15774	2.50481e-30
Ppdpf	-1.85708	2.60166e-30
Angptl6	-2.6738	2.73642e-30
Trim12a	-2.76232	2.74883e-30
Dbt	-1.26562	2.99201e-30
Steap4	-1.50326	3.02761e-30
Vgll4	2.50282	3.06699e-30
Arhgap24	2.68101	3.09857e-30
Pnpla8	-1.57738	3.23402e-30
Ptk7	-3.03865	3.29585e-30
Xrcc6	-1.54454	4.12156e-30
mt-Nd6	-1.94853	4.21516e-30
Zcrb1	-1.47071	5.21696e-30
Washc4	-1.52453	5.33656e-30
Inhba	-4.29284	5.49132e-30
Tspan12	-1.77052	5.64346e-30
Klhl22	-1.9183	6.24897e-30
D8Ertd738e	-1.50208	6.55482e-30
Mrps14	-1.40894	6.58078e-30
Postn	-4.52284	7.15016e-30
Smc1a	2.14439	7.74134e-30
Ube2k	-1.37382	8.02595e-30
Gm9843	-16.7221	8.80917e-30
Ndrg4	-3.66992	8.92611e-30
Galnt18	-3.06268	9.05459e-30
Smad3	3.36916	9.72276e-30
mt-Nd5	-1.82528	1.01523e-29
Brd8	2.00467	1.03314e-29
Wdcp	-1.87684	1.05982e-29
Nme2	-1.63502	1.44321e-29
1700008O03Rik	-4.75759	1.51803e-29
2310022A10Rik	-2.05082	1.70872e-29
Edem1	-1.6084	2.41584e-29
Coa3	-1.7443	2.52075e-29
Scarb1	-1.50325	2.5522e-29
Ier3ip1	-1.38552	2.77115e-29
Tspan31	-1.93933	2.77788e-29
Gm8543	-6.26591	2.83049e-29
Gm12715	-9.17465	3.13298e-29
Prrc2c	2.0725	3.14782e-29
Rfc4	2.53841	3.3462e-29
Rpl34	-1.12792	4.00513e-29
Ecm1	-3.25966	4.26488e-29
Nr1h3	-1.64815	4.63305e-29
Uchl5	-1.34074	4.83111e-29
Herpud1	-1.74963	5.64691e-29
Nop58	1.65483	5.78577e-29
Heg1	2.46717	6.10485e-29
H3f3b	-1.26277	7.40311e-29
Snrk	-1.44023	8.61565e-29
Mrps16	-1.41357	8.73362e-29
Stc1	-3.30052	1.05479e-28
Agt	-3.80924	1.14605e-28
Atg101	-1.50755	1.45171e-28
Igf1	-1.84441	1.57691e-28
Gm12338	-16.3954	1.64467e-28
Eif1a	-1.20539	1.72676e-28
Dnaja3	-1.25025	1.73855e-28
Dkc1	2.03283	2.20967e-28
Tubb2b	-3.76328	2.25224e-28
Cfl2	-1.66907	2.41109e-28
Gpr146	-2.82185	2.51739e-28
Gng10	-1.9379	2.65589e-28
Tmem254b	-1.98121	2.69803e-28
Synb	-2.98884	2.70465e-28
Cmbl	-1.99882	2.7079e-28
Rpl18	-0.99326	2.94623e-28
Impa1	1.86016	3.02086e-28
Lamp2	-1.19029	3.08749e-28
Commd6	-1.68145	3.35287e-28
Mrpl4	-1.10022	3.69654e-28
Ptp4a2	-1.94929	3.73458e-28
Anapc16	-1.7285	4.39468e-28
Nfkbia	2.23519	4.52436e-28
Gm12396	-6.70575	5.30108e-28
Nup153	2.42611	5.58937e-28
Gfpt2	3.13516	5.98409e-28
Tob2	2.03012	5.98899e-28
P2rx4	-2.07178	6.08735e-28
Gpr176	-6.27162	6.2695e-28
Anapc13	-1.37221	6.27092e-28
Rpl26	-1.33968	6.43333e-28
Timm8a1	-1.2303	6.43333e-28
Gm15500	-1.44905	6.65784e-28
Gm14399	-3.4017	6.66538e-28
Ccdc80	-1.3669	6.69889e-28
Rpl17	-1.71635	6.7139e-28
Olfr1505	-4.1138	7.25493e-28
Zscan2	-4.68002	8.30945e-28
Ctsf	-2.26562	9.29145e-28
Mocs2	-1.59024	1.11448e-27
6030408B16Rik	-2.83036	1.19241e-27
Tmem119	-4.93564	1.25174e-27
Cavin3	-2.31346	1.25323e-27
Pold1	2.54941	1.32304e-27
Arl8b	-1.22572	1.47062e-27
Psmc1	-1.3575	1.52569e-27
Mapre3	-3.36092	1.60324e-27
Gm14295	-2.40731	1.68791e-27
Adhfe1	-1.52124	2.05667e-27
Itgb1	-1.49871	2.33498e-27
Nasp	1.97292	2.42493e-27
Ppargc1b	1.75781	2.78396e-27
Gm15645	-2.79476	2.88659e-27
Tm2d1	-1.53034	3.06201e-27
Psmd12	-1.2789	3.10625e-27
Slc44a2	-2.2675	3.79179e-27
Ldlr	-1.53822	4.07213e-27
Chka	3.19403	4.30077e-27
Etfrf1	-2.54786	4.69595e-27
Erg28	-1.94224	5.49731e-27
Fis1	-1.2782	6.37755e-27
Gm7536	-1.30191	6.73092e-27
Psmd2	-1.15036	7.20421e-27
Ppcs	-1.93151	7.99284e-27
Dek	2.84557	8.53861e-27
Vps25	-1.40731	8.63556e-27
Nptn	-1.05262	9.08349e-27
Klf6	1.57264	9.23727e-27
Psmb6	-1.02991	9.39534e-27
Msra	-1.61756	9.69562e-27
Itih5	-2.38461	1.02051e-26
Chrna1	-2.73257	1.0897e-26
Gm10221	-15.9744	1.1138e-26
Gm14494	-2.47563	1.18606e-26
Muc2	-5.44	1.27384e-26
Eif3c	-1.33029	1.4774e-26
Gdi1	-1.53963	1.50592e-26
Cnpy2	-1.7731	1.55629e-26
Lhfp	-3.1903	1.55657e-26
Zfp729a	-2.52437	1.79438e-26
Gcsh	-1.29679	1.8218e-26
Txndc17	-1.35801	1.8735e-26
Vcam1	-2.91042	1.93584e-26
Ssr4	-1.41908	2.03439e-26
Dio2	5.77858	2.38569e-26
Hat1	1.81694	2.47471e-26
Usp7	1.95735	2.78127e-26
Chd1	2.83986	3.03028e-26
Timm13	-1.05066	3.26003e-26
Sra1	-1.62738	3.78704e-26
Dynlt1f	-1.14133	3.81149e-26
Ube2l3	-1.3497	4.04002e-26
Hdhd2	-1.41798	4.26511e-26
Tex264	-2.0042	4.26511e-26
Dynlt3	-1.57661	4.2666e-26
Slc25a42	-1.77798	4.39414e-26
Chst12	-3.36954	4.68864e-26
Dlg4	-2.17297	4.74124e-26
Eif2s2	-1.61703	4.76052e-26
Hibadh	-1.2828	4.84028e-26
Psmd14	-1.37453	4.94031e-26
Pcna	1.5605	5.06436e-26
Atf4	-1.31045	5.07941e-26
Sfrp1	-4.1028	5.28268e-26
Trf	-2.59234	5.4945e-26
Gm13772	-5.80565	5.9029e-26
Dusp3	-1.89643	6.22965e-26
Pcf11	2.40115	6.45463e-26
Gpc4	-1.82694	6.81143e-26
Rmc1	-1.77009	7.01378e-26
Gm14434	-2.12039	7.67373e-26
Pfn2	-3.20322	7.86437e-26
Arhgef37	-2.58597	7.93047e-26
Adh5	-1.40207	8.64209e-26
Tatdn1	-1.97867	9.54781e-26
Hsp90b1	-1.58689	9.81312e-26
Arhgef40	-1.20889	1.01718e-25
Rbbp7	-1.16406	1.2516e-25
Mrpl35	-1.35672	1.30675e-25
Cacybp	-1.04622	1.42234e-25
Smc4	1.52832	1.52122e-25
Car5b	-2.77498	1.62578e-25
Ep400	1.93302	1.65909e-25
Eef1akmt3	-2.97276	1.75358e-25
Cnot6	2.24309	1.82223e-25
Itpr2	2.03781	2.36314e-25
Fam198b	-2.87564	2.40707e-25
Acss1	4.87543	2.894e-25
Prkar1a	-1.12876	3.01503e-25
Rsrp1	-2.41185	3.36961e-25
Gm29761	-2.49524	3.67777e-25
Ndufs1	-1.30461	3.70093e-25
Sept6	2.88257	3.9442e-25
4930402H24Rik	-1.46942	4.16758e-25
Ckb	-1.96272	4.64848e-25
Larp1	1.65642	4.82852e-25
Mrpl27	-1.27914	5.13978e-25
Hsd17b7	-1.91517	5.28116e-25
Gm10722	-7.494	5.78094e-25
Selenoi	2.09063	6.54271e-25
Pde4b	3.81848	7.30435e-25
Irak1	-1.44567	8.29852e-25
Tsg101	-1.27439	8.55611e-25
Ddt	-1.20273	8.59517e-25
Cyp1b1	-2.19911	8.64218e-25
Prodh2	-2.81138	8.92249e-25
Tmed2	-1.80569	9.85284e-25
Aktip	-1.50509	1.00539e-24
Rps29	-1.42305	1.02661e-24
Ddx5	-1.10246	1.10557e-24
Gm10718	-6.71783	1.16001e-24
Tceal9	-1.77332	1.16458e-24
Gpx7	-2.47585	1.18654e-24
Tril	-4.28578	1.3277e-24
Snx4	-1.32041	1.4715e-24
Nnat	1.56178	1.5242e-24
Prim1	2.8081	1.61712e-24
mt-Atp8	-1.90655	1.63695e-24
Ergic3	-1.21409	1.72354e-24
Hexa	-1.77792	2.00842e-24
Aifm2	-1.55233	2.08784e-24
Rsu1	-1.80417	2.17529e-24
Hnrnpdl	1.77387	2.53712e-24
Atraid	-1.88435	2.64573e-24
Dynlt1-ps1	-2.39533	3.32176e-24
Selenoh	3.54546	3.35013e-24
AW551984	-2.58292	3.70533e-24
Csrp2	1.44499	3.76101e-24
Ccnd3	-1.40698	3.87008e-24
Jarid2	1.85485	4.29705e-24
1810037I17Rik	-1.35616	4.43806e-24
Rpl35a	-1.21294	4.49411e-24
Eprs	-0.975537	5.29745e-24
Scp2-ps2	-4.84455	5.63996e-24
Tubb4b-ps1	-6.36184	5.88089e-24
Nrm	3.64961	6.38949e-24
Emc9	-1.49306	6.78136e-24
Pbld1	-2.52006	7.27645e-24
Olfr624	-2.13717	7.62385e-24
Mfap2	-2.57041	7.71688e-24
Brwd1	1.95021	8.38282e-24
Shisa5	-2.02767	9.42222e-24
Ddhd2	-1.62995	9.56497e-24
Col3a1	-2.10331	9.56816e-24
Gm15599	-4.56894	9.58015e-24
Gm2451	-5.91924	1.0025e-23
Arid1a	2.0373	1.0507e-23
Ccna2	1.34216	1.11775e-23
Hs6st1	3.503	1.11996e-23
St13	-1.21077	1.18151e-23
Rcn2	-1.58267	1.19097e-23
Apobec3	-1.5081	1.22368e-23
Eef1b2	-1.27564	1.26359e-23
Soga1	3.24947	1.27229e-23
Actg-ps1	-6.84987	1.38047e-23
Ntan1	-1.26944	1.5234e-23
Gnl3	1.7791	1.54108e-23
Rpn2	-1.03713	1.70663e-23
mt-Nd3	-1.23887	1.75867e-23
Psenen	-1.85324	1.91758e-23
Strip2	4.62753	2.17223e-23
Ccnb1	1.39647	2.36918e-23
Rpe	-1.40584	2.49105e-23
Jmjd1c	2.66687	2.58287e-23
Rab34	-1.47885	2.58925e-23
Rtl8b	-2.71994	2.60243e-23
Chd2	2.24307	2.63229e-23
Gm48141	-5.11915	2.83784e-23
Ipo5	1.29482	2.93089e-23
Slc16a1	-1.49022	2.93089e-23
Timp1	-3.06381	3.03472e-23
Pdrg1	-1.99326	3.21975e-23
Dctn5	-1.38234	3.39773e-23
Atf3	3.6528	3.41229e-23
Dpysl2	-3.40392	3.48405e-23
Dhx9	2.62329	3.9085e-23
Ube2a	-1.47659	4.02965e-23
Dbn1	-2.7881	4.8874e-23
Tomm22	-1.27192	5.10255e-23
Olfr1202	-3.50099	5.38334e-23
Smarca5	1.96591	5.70352e-23
Atoh8	-4.16239	5.80666e-23
Napa	-1.1809	5.84595e-23
Rpl14	-1.07756	6.02491e-23
Rgs2	2.67734	6.29136e-23
Sgta	-1.31626	6.29136e-23
Gpx1	-1.13481	6.4431e-23
Dhfr	2.55538	7.13024e-23
Tmpo	2.09644	7.20122e-23
Trpm7	1.37575	7.82444e-23
Pds5a	1.64912	8.10276e-23
Gm14326	-2.14879	8.4381e-23
Btf3l4	-1.3413	8.57739e-23
Gm5560	-4.64047	9.10623e-23
Cetn2	-1.51758	9.36398e-23
Natd1	-2.52303	9.92198e-23
Ywhag	-1.19541	9.95686e-23
Ube2v1	-1.56183	1.07333e-22
Dut	2.56142	1.08259e-22
Ncapd3	2.47845	1.31578e-22
Abhd6	-2.79621	1.34281e-22
Anxa3	-4.05166	1.35143e-22
Etfdh	-1.69876	1.43603e-22
Zbtb10	3.4481	1.56554e-22
Ifitm3	-6.14071	1.87005e-22
Poldip2	-1.06426	1.94143e-22
Pde4a	2.52415	2.01333e-22
Per2	3.99162	2.09992e-22
Herc1	1.56792	2.18375e-22
Cry2	2.14347	2.27828e-22
Hnrnpa1	1.03885	2.4663e-22
Erh	-1.1142	2.74242e-22
Prmt7	1.81794	3.29826e-22
Sntb1	-2.75615	3.8315e-22
Chst10	-2.63821	3.89849e-22
Ezh2	2.72493	4.21523e-22
Aurkaip1	-1.31106	4.85467e-22
Knl1	2.83697	5.50417e-22
Osmr	1.88883	5.89856e-22
Pycard	4.555	5.93361e-22
Prpf38b	1.58818	6.10047e-22
Bud31	-1.16909	6.22202e-22
Ptges	-2.54957	6.51071e-22
Arpc4	-1.32115	7.14749e-22
Cdk2ap2	-1.35271	7.51669e-22
Loxl2	-2.09321	7.69028e-22
Zfyve21	-1.52229	8.17779e-22
Tstd3	-2.79792	8.72916e-22
Il11ra1	-1.56528	8.92893e-22
Rps3	-1.08453	9.49977e-22
Gm13394	-4.31818	9.91122e-22
mt-Co1	-1.90844	9.97477e-22
Dram2	-1.40844	9.99226e-22
Hdlbp	-1.04118	1.15419e-21
Nsd2	2.41318	1.17304e-21
Snap47	-1.78281	1.26519e-21
Cenpa	1.73826	1.32006e-21
Gtf2h5	-1.17529	1.35797e-21
Tfrc	-1.51552	1.36957e-21
Txndc9	-1.49027	1.51295e-21
Gm4739	2.15059	1.61596e-21
Gm20075	-1.93728	1.63562e-21
Stom	1.72324	1.72875e-21
Vcp	-1.09921	2.0165e-21
Mthfd1	2.15131	2.02312e-21
Degs1	-1.11882	2.16086e-21
Mbtd1	2.34031	2.17549e-21
Rpl11	-1.3302	2.67362e-21
Ivd	1.46211	2.76453e-21
Clpp	-1.03387	2.9311e-21
Hip1r	3.88203	3.09124e-21
Txndc12	-1.27554	3.13748e-21
Lonp2	-1.03561	3.39475e-21
Dctn3	-1.23828	3.4536e-21
Pex11a	-1.95158	3.49746e-21
Tmem263	-1.7704	4.59967e-21
mt-Nd4l	-1.56877	4.79433e-21
Pdgfrb	-3.54465	4.84933e-21
Rbpms2	-1.33201	5.14739e-21
Fgf7	-7.56166	5.31856e-21
Birc5	1.71512	5.33204e-21
1110004F10Rik	-1.11652	5.40998e-21
Stil	3.32687	5.48346e-21
Msantd4	-1.77694	6.17043e-21
Mtfr1l	-1.11543	6.20613e-21
Gm21738	-5.93612	6.46766e-21
Ing4	-1.3055	7.29686e-21
Gmpr	2.91613	7.41272e-21
Stxbp2	-2.24725	8.00839e-21
Vkorc1	-1.31267	8.37967e-21
Smc2	2.08279	8.59414e-21
Ewsr1	1.21114	1.00919e-20
Zfp410	-1.0971	1.07785e-20
Bcat1	-2.03503	1.08126e-20
Tcn2	-2.13848	1.16881e-20
Ankrd9	-2.60968	1.23649e-20
S1pr2	-2.97528	1.27354e-20
Cmtm3	-2.47178	1.29609e-20
Npm1	-1.13623	1.30648e-20
Ugp2	-1.40937	1.5301e-20
Itga11	-4.99444	1.54021e-20
Rpl36a-ps2	-4.31437	1.76466e-20
Mcfd2	-1.2809	1.81848e-20
Ero1lb	-1.95787	1.88281e-20
Nmrk1	-1.59998	2.0573e-20
Calr	-1.42319	2.09848e-20
Bub1b	2.37758	2.18205e-20
Reep1	-2.06948	2.35681e-20
Gorasp2	-1.31812	2.61692e-20
Rad54l	3.90819	2.7997e-20
Chkb	-1.57959	2.81723e-20
Cks1b	-0.986368	2.83662e-20
Loxl3	-3.74364	2.84249e-20
Por	-1.3693	2.91833e-20
Abhd4	-1.29246	2.92265e-20
Plk2	-2.29056	2.98699e-20
Cdkn2c	-2.27079	3.0107e-20
Rhod	-4.45905	3.19402e-20
Nolc1	2.04653	3.21742e-20
Ifi27l2a	-4.41965	3.42401e-20
Hspb1	-2.62583	3.55893e-20
Pank3	-1.0627	3.66778e-20
Dnmt1	2.34348	3.71162e-20
Atp1b1	-2.90024	3.96385e-20
Hint3	-2.27898	4.03251e-20
Atp6v1c1	-1.56473	4.09255e-20
Gm17132	-1.21435	4.51326e-20
Dhrs3	-1.55061	4.63078e-20
Hist1h2af	-3.22519	5.60089e-20
Cxcl1	7.05284	5.7071e-20
Tmem80	-1.6788	5.7071e-20
Vps29	-1.401	5.8126e-20
Churc1	-1.61618	5.84058e-20
Gm12286	-4.83768	6.1339e-20
Ergic1	-1.10452	6.13695e-20
Apex1	-1.13123	6.16972e-20
Sptbn1	-1.11501	6.33536e-20
Adh7	-6.1456	6.34125e-20
Polr1a	2.36333	6.59297e-20
Lpgat1	-1.26157	6.68344e-20
Pafah1b2	-1.16249	6.78486e-20
Snrpn	-1.89113	6.83527e-20
Col4a1	-0.876113	6.99641e-20
Zfp113	-1.96991	7.71398e-20
Dnajb9	-1.35295	8.23875e-20
Pts	-1.61698	8.48775e-20
Maged2	-1.71901	8.59618e-20
Actg2	-8.10426	8.99032e-20
Adk	-1.13612	9.2315e-20
Rmdn3	-1.13346	9.68374e-20
Tle3	2.21431	1.00951e-19
Kazald1	-2.86366	1.03006e-19
Ppic	-1.41115	1.0756e-19
Pkn2	1.35479	1.0796e-19
Pcca	-1.78137	1.08246e-19
Slc39a7	-1.07109	1.13135e-19
Rpl28-ps1	-1.10221	1.2063e-19
Hint2	-1.44728	1.20779e-19
Dolk	-1.68575	1.2082e-19
2210418O10Rik	-2.04098	1.36434e-19
Fuca1	-1.31346	1.41708e-19
Kit	4.56169	1.57571e-19
Limk2	-1.70155	1.62524e-19
Lig1	2.9177	1.65679e-19
Sgcb	-1.57127	1.7034e-19
Pvr	2.89417	1.88262e-19
Vdac1	-1.34334	1.89837e-19
Rreb1	1.29178	2.21934e-19
Tmed4	-1.33235	2.29793e-19
Skil	2.13767	2.33726e-19
Isca2	-1.14422	2.3448e-19
Gm11168	-6.51036	2.37367e-19
Arhgef12	1.91961	2.51408e-19
Acadsb	-1.25026	2.57897e-19
Ppara	-1.70054	2.68441e-19
Rpl7a	-1.08251	2.7054e-19
Nampt	-1.35083	2.83833e-19
Nme1	-0.968271	3.10088e-19
Irs4	10.9583	3.12873e-19
Cgref1	-2.81304	3.39167e-19
Slc4a7	2.10942	3.44101e-19
Stx7	-1.3776	3.65754e-19
Retsat	-1.49859	4.17369e-19
Dhdh	-1.59525	4.20543e-19
Rab5if	-1.43243	4.20647e-19
Sh3bgrl3	-1.57546	4.27572e-19
Selenom	-3.06177	4.60541e-19
Fam57b	-2.49203	4.62785e-19
Vma21	-1.28988	4.94381e-19
Rps18	-0.994501	5.30106e-19
Zdbf2	3.08331	5.39381e-19
Dusp16	2.31536	5.39971e-19
Tsku	-3.36653	6.41777e-19
Fitm2	-1.37298	6.98575e-19
Acy1	3.01404	7.05246e-19
Parva	-1.70624	8.97177e-19
Golga7	-1.17653	9.13267e-19
Rnh1	-1.12153	9.2334e-19
Mcm4	1.75959	9.44433e-19
Olfr889	-2.06735	9.53414e-19
Rbm25	1.05574	1.04758e-18
Mmd2	7.01344	1.04819e-18
Tmem50a	-1.73252	1.06794e-18
Senp2	1.76831	1.07684e-18
Pde4d	1.4719	1.0863e-18
Mcm6	1.89786	1.09913e-18
Rpl10-ps1	-14.6052	1.13006e-18
Vrk1	2.2483	1.14076e-18
Teddm1b	-2.41305	1.19872e-18
Fgfr1op2	-1.03778	1.31585e-18
Adamts15	3.6177	1.37344e-18
Gart	1.80667	1.37344e-18
Smg1	1.72433	1.47545e-18
Igf2bp2	-1.97556	1.50594e-18
Pdcd5-ps	-13.251	1.64817e-18
Gm17241	-5.66497	1.72651e-18
Larp7	2.17468	1.77537e-18
Ppp3r1	-1.10843	1.80542e-18
Rarres2	-1.91798	1.82887e-18
Cdt1	3.51244	1.91771e-18
Pdzd2	2.1403	1.94048e-18
Mknk2	-1.21912	1.97519e-18
Pex13	-1.53936	1.98262e-18
Kif15	2.20303	2.18915e-18
Cenpe	2.18705	2.23743e-18
Gstz1	-1.56237	2.33011e-18
Arhgef25	-3.22482	2.46209e-18
Mtmr6	-1.74962	2.46347e-18
Mcm3	2.22154	2.55143e-18
Ctnna1	-1.11795	2.55909e-18
Slc25a44	-1.2356	2.68662e-18
Alg2	-2.12106	2.70359e-18
Fscn1	-2.0884	3.00558e-18
Gm48119	-1.39069	3.11977e-18
Gm14435	-2.70304	3.15278e-18
Polr1d	-0.825558	3.23696e-18
Serpinb6a	-1.94635	3.32634e-18
Atxn7l3b	-1.09699	3.71692e-18
Gapvd1	1.44827	3.81133e-18
Cdipt	-1.77746	3.81457e-18
Akt2	-1.05935	3.86919e-18
Polr2e	1.28231	4.07044e-18
Sigmar1	-1.67189	4.24962e-18
Ccnl1	1.25068	4.46784e-18
Tcta	-1.80623	4.63148e-18
Naaa	2.24188	4.76819e-18
Aldh1l2	-2.6827	4.81331e-18
Las1l	1.75423	5.04787e-18
Anxa8	3.54066	5.13081e-18
Atad5	3.53658	5.29051e-18
Pcnt	2.87064	5.41012e-18
Btnl4	-4.20073	5.53106e-18
Nup133	1.89168	5.6635e-18
Ctcfl	-2.36387	5.70954e-18
Ncapg2	2.59508	5.97509e-18
Tmem41b	-1.2227	6.19418e-18
Sgk1	2.84445	6.36137e-18
Prorsd1	-2.07737	6.63874e-18
Isy1	2.0638	7.13802e-18
Nadk	-0.923232	7.18186e-18
Mdn1	2.06571	7.28476e-18
Mgea5	-1.13982	7.39612e-18
Ddx46	1.4866	7.48576e-18
Yif1b	-1.03533	7.56976e-18
Pcbp1	-1.19161	7.6265e-18
Sag	-1.72623	7.75673e-18
Alpl	3.29934	7.93556e-18
Gmeb1	-1.20204	7.94583e-18
Tmem256	-1.23813	8.06867e-18
Tmem106b	-1.40196	8.20488e-18
Frmd3	-6.90337	8.27487e-18
Rgs4	-4.08342	8.4488e-18
Pdia6	-1.0618	8.49415e-18
Baz1a	2.355	8.53127e-18
Vgll3	-4.65827	8.68618e-18
Gm28438	-1.6072	9.06067e-18
Stk39	3.13414	9.52107e-18
Csnk1a1	-1.03859	1.0796e-17
Poc1a	2.67016	1.08837e-17
Fosb	10.5331	1.13601e-17
Pigp	-1.54997	1.13756e-17
Tdrp	-2.94169	1.16458e-17
Gde1	-1.42065	1.17109e-17
Timp3	-1.91181	1.184e-17
Rpl27	-1.23074	1.29582e-17
Cdk4	-0.790903	1.34856e-17
Ncoa7	3.01765	1.37012e-17
Phb2	-1.29337	1.38318e-17
Hnrnpa3	2.39239	1.50983e-17
Cops5	-1.04317	1.5804e-17
Nudt19	-1.1352	1.75783e-17
Commd1	-1.1083	1.80259e-17
Plgrkt	-1.63052	1.81124e-17
Atad3a	1.44633	1.81723e-17
Nav1	2.18406	1.84673e-17
Mmp11	-2.93729	1.97942e-17
Zfp142	2.36607	2.10087e-17
Lbr	1.44862	2.14029e-17
BC005561	2.80634	2.29205e-17
Plscr3	-1.80062	2.31982e-17
Psap	-1.47696	2.33676e-17
Cnbd2	-2.86722	2.35052e-17
Celf1	1.85606	2.36441e-17
Mea1	-1.11535	2.5961e-17
Stag1	1.7377	2.70897e-17
Pth1r	3.5752	2.74026e-17
Gpc6	-2.34127	2.92188e-17
Dtl	2.15237	3.04028e-17
Ahcy	1.42345	3.34191e-17
Tmem182	-12.6899	3.39359e-17
mt-Nd1	-1.68947	3.71531e-17
Emb	-1.83579	3.73329e-17
Gm10288	-13.929	3.78698e-17
Apba3	-1.11148	3.82379e-17
1500015O10Rik	-3.0333	3.88612e-17
Cth	-2.10837	3.92474e-17
Rpl37rt	-1.41912	4.10322e-17
Btg3	2.50934	4.1416e-17
Chek2	-1.47488	4.47372e-17
Soat1	-2.68863	4.47372e-17
Siva1	1.46552	4.64513e-17
Trappc4	-1.1781	4.65451e-17
Trappc1	-1.09842	4.78755e-17
Naa15	1.32857	4.79423e-17
Gm9803	-2.27386	4.83712e-17
Eftud2	1.51418	5.14779e-17
Rai14	-2.87583	5.18387e-17
Lrrc2	-3.18677	5.23757e-17
Fdx1	-1.41681	5.77513e-17
Vstm2a	-3.8004	5.97094e-17
Ndufaf5	-1.38789	6.40014e-17
Rel	3.94307	6.69494e-17
Mrpl40	-1.09855	6.75989e-17
Aprt	-1.74499	6.99045e-17
Anp32b	2.58969	7.18099e-17
Akap9	1.3717	7.28845e-17
Rab3a	-2.62882	7.45039e-17
Sf3a1	1.70173	7.88049e-17
Slit2	-3.04629	7.91227e-17
Coq3	-1.10849	8.04732e-17
Samd15	-2.42998	8.05318e-17
Rev3l	2.0685	8.28719e-17
Mamld1	2.69493	8.56249e-17
Utp11	-1.36112	8.98667e-17
Mrps18b	-1.28617	1.00184e-16
Brd4	1.79337	1.01979e-16
Rpl38-ps2	-12.7512	1.08015e-16
Arl14ep	-1.9441	1.11957e-16
Sptlc3	-6.74908	1.18075e-16
Gm4691	-4.11899	1.20855e-16
Hcfc1	1.44205	1.21298e-16
Chmp2a	-0.989304	1.22583e-16
Dnajb4	1.62176	1.23927e-16
Morf4l1	-1.32728	1.24544e-16
Gm13736	-2.65054	1.29192e-16
Psmd6	-0.91646	1.30631e-16
Rpl9-ps6	-1.02173	1.31543e-16
Mecom	3.30662	1.32769e-16
Gdpd5	3.8069	1.32969e-16
Mrpl57	-1.03272	1.3586e-16
Rps10	-0.993627	1.3586e-16
Eef1g	-0.964137	1.40554e-16
Tmem243	-1.96853	1.4143e-16
Akap13	1.63774	1.43285e-16
Knstrn	2.233	1.44827e-16
Gm5641	3.18816	1.56093e-16
Tmem205	-1.64361	1.66338e-16
Arc	3.84155	1.69622e-16
Gng11	-2.84685	1.754e-16
Txnrd1	2.08197	1.78161e-16
Rbm8a	-1.13027	1.79488e-16
Eif3h	-0.94954	1.81376e-16
Stat3	1.45916	1.82622e-16
Usp1	2.12187	1.90125e-16
Sfswap	2.68182	1.92256e-16
Shmt2	-1.15027	1.95218e-16
Gm3200	-4.47376	2.0172e-16
Miga1	-1.21719	2.03875e-16
Cpd	1.94373	2.07556e-16
Clic1	-1.46668	2.0882e-16
Sec22b	-1.14465	2.1407e-16
Kif11	2.16843	2.20811e-16
Tpd52	-1.72909	2.21799e-16
Ube2i	-1.026	2.25282e-16
Nup205	1.88377	2.30371e-16
Maged1	-0.924745	2.41288e-16
Gm5069	-3.05805	2.42443e-16
Mmachc	-1.00431	2.44827e-16
Mn1	-3.43544	2.49413e-16
H2afv	1.19189	2.54686e-16
Commd4	-1.47505	2.63711e-16
Rps4l	-1.2139	2.63711e-16
Gtpbp2	-1.97162	2.72791e-16
Zfp568	2.02707	3.23463e-16
Hic2	3.22956	3.31448e-16
Abcb8	1.0209	3.46563e-16
Htt	1.99421	3.4683e-16
Sfxn1	-0.870575	3.75585e-16
Gm6548	-2.93706	3.78175e-16
Vim	-1.36726	3.9052e-16
Chd6	1.52715	3.91336e-16
Faap100	2.56638	3.94336e-16
Rif1	2.34544	3.97293e-16
Sarnp	-1.19556	4.33436e-16
Dot1l	1.64609	4.35859e-16
Pex14	-1.15107	4.39646e-16
4933434E20Rik	-1.28658	4.50908e-16
Foxo1	1.74183	4.61416e-16
Taf13	-1.25342	4.74381e-16
Tgfb3	-3.92895	4.90244e-16
Slc7a11	-1.9864	4.97503e-16
Ctcf	2.18028	5.08368e-16
Rsph3b	-1.23199	5.20832e-16
Ppfibp1	-1.36181	5.22848e-16
Pde3a	2.76892	5.27862e-16
Hsp90ab1	-0.94479	5.28548e-16
Zwint	-1.20435	5.28548e-16
Arpc1a	-1.38005	5.70956e-16
Nop10	-1.08386	5.82469e-16
Ssb	-0.952333	5.98676e-16
Emc2	-1.28196	6.03413e-16
Mrpl32	-1.06158	6.18748e-16
Tlcd1	-1.91663	6.20716e-16
Gm47628	-2.03112	6.38355e-16
Kansl3	1.33814	6.47425e-16
Emp1	-2.34459	6.47535e-16
Ppif	-1.23294	6.4773e-16
Asf1b	1.51617	6.64109e-16
Osbpl5	-3.34695	6.69977e-16
S1pr3	-2.60569	6.74317e-16
Pck2	1.03071	6.96278e-16
Fopnl	-1.08154	7.03838e-16
Hsd17b10	-0.997233	7.18227e-16
Sik2	1.26297	7.21844e-16
Decr2	-1.40926	7.39136e-16
Prpf4	2.12879	7.79931e-16
Nudcd2	-0.96586	8.10735e-16
Rgs3	2.42562	8.14434e-16
Rsrc2	1.2841	8.16804e-16
Pls3	-2.09689	8.20782e-16
Pik3r1	1.50398	8.21624e-16
Orc6	1.3848	8.49366e-16
Fus	1.76416	8.75893e-16
Cmc2	-1.06094	8.84938e-16
Magt1	-0.831495	8.98604e-16
Rbbp6	1.93491	9.84556e-16
Adrm1	-0.975495	1.0181e-15
4930548H24Rik	-3.55263	1.02267e-15
Arhgdib	-3.80851	1.05264e-15
Rnft1	-1.20292	1.05264e-15
Rad51	2.05249	1.0533e-15
Rps20	-1.14348	1.06142e-15
Acox2	-5.51405	1.06602e-15
Tsc1	2.72077	1.08829e-15
Cenpn	2.60296	1.10405e-15
Grem2	-6.48676	1.2044e-15
Bbip1	-1.22012	1.20459e-15
Errfi1	3.12016	1.20518e-15
Acacb	-1.25501	1.20937e-15
Arhgap1	-1.41711	1.24973e-15
Cpox	-1.44471	1.27331e-15
Ect2	2.56739	1.27662e-15
Rpn1	-0.967777	1.2807e-15
Gm5345	-4.31668	1.29622e-15
Tango2	-1.40823	1.37131e-15
Wdr6	1.24352	1.37236e-15
Ehd2	-1.25761	1.44645e-15
Hivep2	2.93372	1.47357e-15
Tcim	2.91363	1.48954e-15
Eif3k	-0.885541	1.55865e-15
Pdk3	-1.9346	1.59876e-15
Aspm	2.82187	1.6563e-15
Plxdc2	-2.05415	1.69377e-15
Eno1b	-3.3357	1.69801e-15
Haus5	2.67523	1.72695e-15
Purb	1.75637	1.75978e-15
Them4	-1.71769	1.76859e-15
Mrps15	-1.01456	1.78723e-15
Arhgap42	2.58711	1.80411e-15
Gm20768	-2.3761	1.81842e-15
Polg	1.97986	1.83885e-15
Zdhhc21	2.11334	1.94105e-15
Hba-a2	11.0077	1.96251e-15
Rbm3	-1.07897	1.97605e-15
Hcar2	3.54274	1.97969e-15
Actr1a	-0.950014	2.01844e-15
Plod3	-1.21484	2.02764e-15
Lamtor5	-1.32551	2.167e-15
Abhd15	-1.64657	2.1727e-15
Ces1f	-4.58508	2.19397e-15
Cenpp	3.05306	2.19653e-15
Kat7	1.14946	2.21595e-15
Immp1l	-1.23725	2.24414e-15
Slc16a2	1.70169	2.25929e-15
Pcsk9	-3.09082	2.51789e-15
Numa1	1.36972	2.54136e-15
Eea1	1.71215	2.68574e-15
Kif16b	1.93288	2.78127e-15
Eif3f	1.70418	2.91157e-15
Plscr2	-3.22728	2.98289e-15
Map3k5	3.3638	3.1395e-15
Otud4	2.05668	3.22241e-15
Cpsf1	1.39056	3.60756e-15
Ap3s1	-1.21383	3.7956e-15
Prpf39	1.70532	3.87656e-15
Slc25a51	-0.942124	3.94211e-15
Dtymk	1.30356	3.97071e-15
Osbpl9	-1.03703	4.05433e-15
Gnb1	-1.56825	4.31473e-15
Dctpp1	2.05256	4.76133e-15
Slc27a1	-1.38547	5.02177e-15
Med13l	1.96927	5.0902e-15
Ghr	-1.80387	5.2473e-15
Cnot1	1.24011	5.39402e-15
Elf2	2.23451	5.39537e-15
Ptp4a3	2.412	5.83898e-15
Eif2s1	-0.983934	6.03193e-15
Rpl3	-0.848602	6.0669e-15
Psmc5	-0.93432	6.25643e-15
Nup155	2.35144	6.41637e-15
Dlk1	-1.72084	6.495e-15
Srpx2	-2.78086	6.54207e-15
Gm2962	-4.85923	6.66935e-15
Slk	1.83848	6.86398e-15
Pole	2.87144	7.08531e-15
Gtf2f1	1.6618	7.81658e-15
Rfc3	2.01914	7.88454e-15
Esco2	1.99299	8.16882e-15
Dnmt3a	1.3953	8.38782e-15
Nnmt	-2.22753	8.79306e-15
Col6a2	-1.96519	8.84147e-15
Akr1b10	-1.28149	8.90562e-15
Ahctf1	2.2867	9.20968e-15
Ranbp2	1.34559	9.20968e-15
Cks2	1.0659	9.26789e-15
Pigk	-1.10159	9.37567e-15
Sik1	3.38493	9.7737e-15
Kif4	3.70185	9.91717e-15
Phrf1	1.30961	1.04848e-14
Rrm2	1.06047	1.05685e-14
Prdx4	-1.05166	1.06517e-14
Rrp12	2.34769	1.07624e-14
Nat8l	-1.50943	1.08902e-14
Dop1a	1.9682	1.13183e-14
Sbds	-1.20802	1.13384e-14
Gosr2	-1.05664	1.13599e-14
Arid5a	1.84098	1.1458e-14
Gm47692	-6.01989	1.15084e-14
Slc4a4	-1.00081	1.17087e-14
Chd4	1.51112	1.17093e-14
Rrm1	1.1395	1.17093e-14
Mmp23	-2.64051	1.18265e-14
Mrps25	-0.892995	1.18369e-14
Lgr6	2.19611	1.19768e-14
Usp15	1.20064	1.2236e-14
Vegfd	-3.00084	1.25553e-14
Pqlc1	2.77842	1.28883e-14
Zfp970	-2.10024	1.32102e-14
Brd2	1.30144	1.34979e-14
Bdp1	2.56188	1.39761e-14
Tulp3	-1.38468	1.42158e-14
Gm10720	-6.91185	1.42249e-14
Junb	2.14553	1.47011e-14
Ifrd1	1.47984	1.48754e-14
Fbl	2.94159	1.49703e-14
Smim4	-1.36219	1.50021e-14
Ncoa4	-1.25247	1.67781e-14
Prkaca	-1.18452	1.71808e-14
[truncated: 13,727 more rows]

## Sheet: Thy1+ (sorted) vs. Thy1+ (ADM)
gene	log2FoldChange	padj
Anxa1	-5.21257	0
Asah1	-3.71243	0
Cst3	-4.3821	0
Ctsd	-3.78308	0
Fabp4	-6.98763	0
Fbln5	-4.27477	0
Galnt18	-5.41088	0
Gas6	-6.18927	0
Gm28661	-5.67226	0
Lgr5	-5.85484	0
Prss23	-5.15123	0
S100a4	-6.40481	0
Scpep1	-4.18695	0
Tagln	-7.48183	0
Tpm2	-4.7393	0
Gsto1	-4.61536	4.46378e-304
Tnfaip6	5.18649	3.28208e-294
Eno1	-3.56851	2.68107e-284
Hspb1	-4.14719	5.17272e-281
Hist1h2bc	-4.03229	1.52517e-263
Bgn	-4.16161	7.9613e-260
Cyb5r3	-3.80447	7.9613e-260
Asns	-3.94405	3.74164e-258
Ccng1	-4.94904	6.02174e-257
Prnp	-3.17714	4.05543e-256
Dbi	-4.09387	2.67052e-250
Tmem59	-2.807	8.09863e-244
Timp3	-3.82858	6.43787e-239
Pkm	-2.88474	1.45658e-238
Cnn2	-3.08954	1.51417e-233
Fbln2	-3.40898	8.82209e-231
Lpl	-4.2932	6.64481e-230
Npc2	-2.80053	4.36807e-221
Lox	-3.90772	1.82524e-219
Gsn	-3.25813	1.657e-214
Cnn1	-6.19922	2.40168e-214
Selenof	-3.28384	6.20827e-209
Serpinf1	-3.79096	6.58486e-207
Rps27l	-3.12238	6.72338e-203
S100a6	-4.78828	8.86489e-197
Gm10925	-7.11538	6.21945e-196
Plpp1	-3.57834	1.05887e-194
Fstl1	-2.36906	3.51662e-191
mt-Cytb	-2.55177	3.96286e-190
mt-Atp6	-2.67639	5.72467e-190
Slc25a4	-2.67571	1.66169e-188
Atp6v1g1	-3.14863	3.68966e-187
Myl6	-3.16997	5.85527e-187
Ccn5	-7.35905	4.36071e-186
Ak1	-4.38803	1.01175e-184
Cald1	-3.07093	1.99191e-181
Cd81	-2.55501	1.69749e-179
Itm2b	-2.79035	1.02108e-178
Hcfc1r1	-3.88769	4.03183e-178
Ccnd2	-2.5491	1.54168e-177
Phgdh	-3.25778	1.68077e-177
Vegfd	-3.35495	2.56486e-177
Itih5	6.86811	7.0419e-176
Tmem119	-2.93075	1.00299e-173
Myl12a	-3.39911	6.30374e-173
Pygb	-2.81153	1.44707e-171
Gpx4	-2.74549	1.51355e-171
Ptn	-5.18361	8.35136e-171
Gabarap	-3.19902	2.19064e-170
Lrrc17	-2.85243	5.36168e-170
Nr4a1	4.78321	3.73388e-168
Ephx1	-4.64311	2.07778e-167
Cryab	-4.83746	1.02097e-166
Adh1	-4.82059	1.45861e-164
Penk	4.85941	1.52509e-164
Gpx1	-2.54677	1.6174e-163
Tpm1	-3.47577	5.17236e-159
Myl12b	-3.06936	1.23116e-156
Cyb5a	-2.94744	2.54938e-154
Dstn	-3.06187	6.18997e-154
Fos	5.3856	3.891e-153
F3	-3.60178	2.02089e-152
Myl9	-5.90275	4.24131e-150
Dynlrb1	-2.49896	5.3372e-150
Commd3	-2.84057	1.15389e-149
Spcs1	-2.50501	2.04296e-148
Anxa3	-3.16411	2.05348e-146
Atp6v1f	-2.84978	2.33145e-145
Gm9964	-6.2726	1.41237e-142
Ly6a	-3.65461	8.59984e-142
Wls	-2.61872	6.8603e-141
Aldoa	-2.57065	1.91628e-139
Ftl1	-3.06625	8.50737e-139
Pcolce	-2.32683	6.12087e-137
Rnf181	-3.00426	6.43963e-136
Srp14	-2.79356	3.42813e-135
Itgbl1	-6.35914	5.27369e-135
S100a11	-2.96855	1.63374e-134
mt-Atp8	-2.65533	8.36106e-132
Anxa2	-2.33242	1.92375e-130
Fhl2	-2.97823	2.11593e-130
Ctsa	-2.72886	3.19626e-129
Vps35	-2.46274	1.39541e-126
Mtch2	-2.53453	8.77727e-124
Eif4ebp1	-3.2634	1.18215e-123
Gm29216	-3.08085	4.81357e-123
Bsg	-2.01889	8.49798e-123
Sars	-2.94769	2.1614e-122
Tubb3	-6.26637	1.92396e-121
Fth1	-2.2859	3.30211e-121
Acat2	-3.16938	5.22642e-121
Ndufb9	-2.31991	1.2903e-120
Ndufa7	-2.69564	2.08479e-120
Capzb	-2.05634	3.26814e-120
Tnmd	-4.44318	1.18993e-119
Calm2	-2.8277	1.30654e-119
mt-Co3	-2.68163	3.32163e-119
Scd1	-3.90007	7.28054e-117
Tubb2a	-3.74746	1.46975e-116
Glrx3	-2.31018	1.89075e-116
Map1lc3b	-2.43176	1.34688e-114
Gars	-2.33128	3.57379e-114
Prdx1	-2.83859	9.64045e-114
Cstb	-2.49969	2.22887e-113
Cnn3	-2.2705	3.96711e-113
Cav1	-2.33663	4.4017e-113
Nfkbia	3.61308	1.33778e-112
Mgst1	-2.25041	1.455e-112
Cavin2	-3.23676	2.81939e-112
Cdkn1a	-2.28011	2.98574e-111
Pls3	-2.88955	8.45866e-111
Scp2	-3.17897	1.70476e-110
Nupr1	-3.57774	2.20991e-110
Fam107b	3.47409	2.49912e-110
Bcap31	-2.27511	4.60244e-110
Atp6v0e	-2.50886	6.3985e-110
Tubb6	-2.78159	1.88811e-109
Efemp2	-2.09462	4.53216e-109
Snapin	-2.83631	6.06267e-108
Car3	-3.04834	1.37855e-105
Hexa	-2.19125	1.10218e-104
Psma7	-2.24562	1.48193e-104
Gng5	-2.55324	1.53421e-104
Hmgn1	-1.94248	2.40443e-104
Atp5j	-2.2142	4.90405e-104
Msn	-2.52742	4.2564e-103
Gm20390	-3.34398	6.4448e-103
Cox5a	-2.65106	3.87829e-102
Tuba1a	-3.13599	4.24772e-102
Gfpt2	4.63019	5.5296e-102
9530068E07Rik	-1.9006	8.48122e-102
Psmc2	-2.20083	3.29403e-101
G0s2	-5.59503	4.60601e-101
Anxa5	-2.01706	9.81033e-101
Arxes2	-3.39827	1.01718e-100
Cdc42	-2.43003	1.30244e-100
Ndufc1	-2.68915	3.46504e-100
Ccn4	-2.33325	7.48835e-100
Vmp1	-2.16658	9.55051e-100
Atp6ap1	-2.15095	8.4785e-99
Gm17383	-5.53573	1.42664e-98
Uap1l1	-3.92968	2.17954e-98
Hspa8	-2.07175	2.44633e-98
Dner	-4.80554	4.17892e-98
Trim35	-2.0296	5.36448e-98
Degs1	-2.18171	2.12227e-97
Ftl1-ps1	-4.02378	1.51634e-96
Elob	-2.13091	3.47302e-96
Tmsb4x	-4.2329	4.06085e-96
mt-Nd1	-2.12563	4.3181e-96
Pfn1	-2.96773	6.47372e-96
Cct8	-1.91723	7.69941e-96
Bax	-2.94389	2.49983e-95
Cd63	-2.08663	1.31904e-94
C1qtnf3	-5.60885	3.16305e-94
Gm15725	-4.46436	3.22485e-94
Tpm4	-2.21945	1.25848e-93
Ghitm	-2.45421	1.37152e-93
Col26a1	4.96996	7.76641e-93
Cox4i1	-1.83183	1.05326e-92
Postn	-2.96489	6.92097e-91
Lamtor1	-2.51625	1.05025e-90
Gm10108	-3.71438	2.36279e-90
Vps26a	-2.57338	4.44884e-90
Cttn	-1.89949	5.1806e-90
Fkbp1a	-2.2497	5.30406e-90
Pdrg1	-2.85395	1.80883e-89
Parp3	-3.56776	2.43286e-89
Rab11a	-2.06795	4.33353e-89
Arpc5	-2.01358	7.36965e-89
Gyg	-3.01904	8.57864e-89
Adk	-2.02887	1.04346e-88
Rhoc	-2.33427	1.09945e-88
Sept2	-2.67958	1.67619e-88
Cox6a1	-2.12378	3.15035e-88
Mup20	-5.07815	4.08748e-88
Cdo1	-2.3569	4.54805e-88
Dap	-2.22685	7.50057e-88
Arpc1b	-2.27326	7.95052e-87
Psma2	-1.9517	8.71257e-87
Tmem167	-2.02444	1.95746e-86
Shisa5	-2.47626	3.37819e-86
Tubb4b	-3.16944	6.07669e-86
Rnase4	-2.22698	2.98293e-85
Psmb2	-2.00618	3.33946e-85
Agpat2	-3.66532	5.81137e-85
Acadl	-2.17879	7.70395e-85
Lamp2	-2.40185	7.97367e-85
Ifitm2	-2.30259	9.57408e-85
Igsf10	2.35642	2.09757e-84
Serf2	-2.0097	2.18736e-84
Col14a1	5.59343	5.39062e-84
Ywhaq	-2.4075	7.87971e-84
Atp5c1	-2.36272	8.28647e-84
Adam15	-2.22651	1.08824e-83
Chmp2b	-2.43778	1.432e-83
Ptgs2	3.60705	1.77398e-83
Ndufa4	-2.17905	3.41101e-83
Rexo2	-3.04797	3.45659e-83
Jun	3.59168	5.71835e-83
Brk1	-2.06354	6.82211e-83
Cetn3	-2.74354	2.66188e-82
Tmbim6	-2.13781	4.58669e-82
Rbbp7	-1.9005	7.30219e-82
Arhgdia	-1.9102	8.63685e-82
Actn4	-2.34478	2.94471e-81
Uqcrb	-2.37553	1.03089e-80
Serpinb9b	-5.82102	1.41037e-80
Mfap4	-3.01149	1.50772e-80
Cdkn2b	-5.29178	2.4775e-80
Rab7	-1.8151	3.75409e-80
Pdlim2	-3.9745	5.63745e-80
Mdh2	-2.00393	6.07256e-80
Mpc1	-2.02322	8.48989e-80
Col6a3	1.89214	1.90716e-79
Grn	-2.17554	2.73085e-79
Atpif1	-2.6937	2.95144e-79
Vti1b	-2.53992	2.8372e-78
Ndfip1	-1.755	3.93029e-78
Ecm1	-3.09995	6.43501e-78
Uqcr10	-2.28569	8.14603e-78
Ifitm3	-4.13292	1.06511e-77
Lpcat3	-2.56775	1.48516e-77
Vcp	-1.62528	2.65522e-77
Tspan3	-1.72792	1.49752e-76
Myc	2.9271	2.05662e-76
Nedd4	-1.62113	3.01122e-76
Acly	-2.5901	3.32225e-76
Mrpl17	-2.34881	1.48808e-75
Usmg5	-1.9785	1.73303e-75
Cdk4	-1.74243	2.81662e-75
Pdcl3	-2.41402	2.88862e-75
Atf3	5.51657	4.52686e-75
Esd	-1.88173	5.74759e-75
Rsrp1	-1.86434	1.16848e-74
Has1	6.74886	1.59214e-74
Acsl1	-3.06675	2.65186e-74
Klf10	3.0029	3.50633e-74
Morf4l2	-1.87119	9.70696e-74
Mtpn	-1.79145	1.24798e-73
Ilk	-1.85189	1.30967e-73
Calu	-1.64701	1.18709e-72
Cfl1	-2.03319	1.35468e-72
Rps11	-2.30707	6.37076e-72
Gm11518	-2.8452	1.02442e-71
Rpl27-ps3	-2.8452	1.02442e-71
B2m	-4.21279	1.10779e-71
Cxcl1	7.7112	1.13939e-71
Wif1	8.62836	1.27445e-71
Trib3	-5.4683	1.28978e-71
Akr1a1	-1.91496	1.32625e-71
Il1r1	2.61828	1.52425e-71
Timp1	-2.33803	1.53505e-71
Clic1	-1.67783	1.65873e-71
Pdha1	-1.93336	1.90107e-71
Snap47	-2.88925	2.19683e-71
Tubb5	-2.4719	2.30396e-71
Grem1	-3.29555	2.50381e-71
Ccn2	-3.0752	3.92006e-71
Nars	-2.07586	4.46759e-71
Ran	-2.00983	6.17285e-71
Actg-ps1	-6.12703	6.98397e-71
Atp5l	-2.0135	7.71126e-71
Abhd4	-2.68144	7.8214e-71
Hsbp1	-2.17095	8.54223e-71
Gpnmb	-4.20028	9.26274e-71
Hist3h2a	-4.33333	9.52793e-71
Arhgdib	-2.2312	1.04202e-70
Cpz	4.84181	1.07908e-70
Ly6c1	-3.23884	1.2863e-70
Gpx3	-4.41538	3.24745e-70
Smim14	-2.02429	4.05153e-70
Rps18	-1.8221	4.32397e-70
Serpine2	-3.74125	4.60463e-70
Rpl15	-2.2207	1.0646e-69
Cd34	2.73401	1.1542e-69
Slc44a2	-1.97908	1.71261e-69
Pebp1	-1.74997	2.74255e-69
Ndufs2	-1.69767	4.87308e-69
Eif2s1	-1.8201	7.00347e-69
Ndufa5	-2.93295	9.58681e-69
Myo1c	-2.10879	1.5201e-68
Cox7a2l	-2.47836	1.76459e-68
Gpc3	1.74249	2.13436e-68
Ppp1r15a	3.77791	3.27559e-68
Sap18b	-1.80286	4.05179e-68
Clta	-2.05852	5.83638e-68
Tnc	-2.17586	6.63099e-68
Actb	-3.21802	7.55423e-68
Robo2	3.31809	9.87592e-68
Sh3bgrl3	-2.26774	1.29674e-67
Etfa	-1.88462	1.34147e-67
Cox6b1	-2.59821	1.65352e-67
Eif5a	-1.73496	1.96971e-67
Prdx5	-2.09309	2.80059e-67
Sdcbp	-1.9162	3.16988e-67
Rsu1	-2.68467	4.1711e-67
Rbx1	-2.01667	5.79322e-67
Eef1g	-2.03988	1.1966e-66
YFP	-1.69709	1.24456e-66
Frem1	3.26062	2.04373e-66
Mpv17	-2.41062	2.36325e-66
Phldb2	-1.89224	2.88246e-66
Tgfb1i1	-2.13981	3.35646e-66
Cyb5r1	-2.50589	6.87534e-66
Gm2000	-2.65844	9.41608e-66
Atp6v0c	-1.85502	1.12693e-65
Ap2m1	-1.79928	1.52283e-65
Tceal8	-2.25765	1.54345e-65
mt-Co1	-2.39049	1.64716e-65
Reg1	-7.48404	2.27934e-65
Coro1b	-2.19381	2.409e-65
Gm4631	-2.9463	2.47909e-65
Ranbp1	-2.21481	3.33507e-65
Pdgfrl	-2.05041	9.52382e-65
Slc25a1	-2.82663	1.0391e-64
Btg1	3.06524	1.17678e-64
Ost4	-2.05705	2.25623e-64
Gpd1	-3.68547	2.80161e-64
Serinc3	-1.69347	3.67095e-64
Ptch1	5.08557	4.61041e-64
Tpp1	-2.08415	4.81177e-64
Gm12481	-2.1731	5.59624e-64
Cidec	-6.00789	6.36777e-64
Nedd9	-2.63766	1.3527e-63
Fhl1	-2.88925	1.624e-63
Fmod	-2.38053	1.79473e-63
Spred1	3.43644	2.62736e-63
Psma1	-1.92613	3.22913e-63
Ap1s1	-2.22699	3.95612e-63
Hddc3	-3.12818	8.14895e-63
Surf4	-1.46443	1.17442e-62
Tma7	-2.63212	2.7954e-62
Cks1b	-2.00523	3.73504e-62
Cmtm3	-1.73793	4.83345e-62
Trps1	6.54729	5.7106e-62
Ndufab1	-1.92002	6.18534e-62
Egr1	4.14009	1.02351e-61
Psma5	-1.80924	1.02546e-61
F2r	-2.4895	1.33542e-61
Ank2	3.10047	2.2459e-61
Rpl18a	-2.05743	4.86148e-61
Atp5f1	-2.01383	5.19846e-61
Eno3	-3.93113	5.39248e-61
Tceal9	-1.66812	1.34544e-60
Dusp6	2.74331	1.40994e-60
Creb5	5.56649	1.74793e-60
Adipoq	-3.93845	2.31039e-60
Emp3	-1.78965	2.543e-60
Mpc2	-2.19554	2.59132e-60
Idh1	-2.72586	2.67652e-60
Impact	-2.42933	3.71454e-60
Gm15500	-2.03587	3.79184e-60
Dynlt3	-2.22104	4.70934e-60
Tuba4a	-4.41979	6.26707e-60
Bola3	-2.42369	6.3053e-60
Pik3ip1	-3.43595	6.39265e-60
Tiparp	2.61018	6.39265e-60
Nadk	-1.83682	6.708e-60
Dusp1	3.762	6.8982e-60
Plin2	-1.93673	1.12199e-59
Snx2	-2.03221	1.53496e-59
Wdr1	-1.58644	1.99091e-59
2610001J05Rik	-2.10862	2.62221e-59
Golga7	-1.96839	5.37393e-59
Ndrg1	2.49058	7.35897e-59
Usp2	4.85665	1.29708e-58
Aga	-2.18401	1.63393e-58
Pdia3	-1.97834	1.93299e-58
Thbs1	-1.99397	2.07099e-58
Snx4	-1.71859	2.3536e-58
Ctsl	-2.44397	2.56709e-58
Ube2v1	-1.86209	2.7553e-58
Scd2	-2.51593	2.76091e-58
Fndc1	5.09502	3.00174e-58
Tmem50a	-2.00273	3.03214e-58
Rpl35	-2.65054	3.34663e-58
Psma3	-1.57841	7.81332e-58
Tbxa2r	-3.82525	7.81332e-58
Rps14	-1.88331	8.19707e-58
Ccdc80	-2.57137	9.33924e-58
Naca	-1.951	1.12796e-57
Tspo	-2.69108	1.4972e-57
Cct4	-1.67868	1.56399e-57
Col12a1	-1.39851	2.69631e-57
Hist1h1c	-3.40061	2.75779e-57
Erg28	-2.83274	2.83693e-57
Arl5b	2.51066	3.857e-57
Aspn	-3.26054	4.86572e-57
Atp5b	-1.68512	5.2822e-57
Abca9	4.32251	1.59648e-56
Cd164	-1.84892	1.79848e-56
Atp5o	-1.85783	1.90657e-56
Tcf4	1.88934	2.07245e-56
Cacybp	-1.89589	2.5161e-56
Ssb	-1.56649	2.74275e-56
Mpp1	-3.14861	4.89648e-56
Sparc	-1.71762	4.93718e-56
Sept7	-2.34931	5.13465e-56
Lgals3	-3.18021	1.03955e-55
Chrdl1	-2.44006	1.05441e-55
Vps41	-1.96036	1.18631e-55
Ndufa13	-2.00642	1.35297e-55
Oat	-1.68787	1.35841e-55
Ndrg4	-1.86888	1.78688e-55
Purb	3.09727	1.97957e-55
Gpr176	-4.55564	2.52031e-55
Pappa2	5.46842	2.82838e-55
Rpl15-ps3	-2.84447	3.1416e-55
Nfkbiz	4.68308	3.42201e-55
Psmb1	-1.64071	3.79263e-55
Igfbp3	-3.14344	4.46208e-55
Fads2	-1.97539	6.17197e-55
Capza1	-1.7789	9.9019e-55
Psmd7	-1.77733	1.3519e-54
Mea1	-2.47045	1.53263e-54
Rel	4.45193	2.64565e-54
Hnrnpk	-1.42229	2.78324e-54
Krtcap2	-2.22878	3.30386e-54
Uba52	-2.73701	4.83509e-54
Itm2a	1.70975	8.40075e-54
Cdh13	-2.77878	1.09883e-53
Junb	3.39092	1.60142e-53
Gm2115	-4.25248	1.74368e-53
Dynll1	-2.373	2.29112e-53
Prelid1	-1.99713	2.43658e-53
Serinc1	-1.69887	2.90834e-53
Rps27	-2.89838	4.26104e-53
Rpl24	-2.42065	4.99745e-53
Tuba1b	-1.9265	6.20978e-53
Cavin3	-1.59677	9.2236e-53
Hnrnpdl	2.35978	1.05685e-52
BC031181	-1.95998	1.07639e-52
Ostf1	-1.78769	1.11568e-52
Per1	2.64777	1.91695e-52
Psmd8	-1.63153	2.50461e-52
Ctsh	4.16902	4.31492e-52
Tm9sf2	-1.54974	5.59437e-52
Fam174b	3.02637	5.76458e-52
mt-Nd4	-1.72319	7.82378e-52
Ass1	-2.42943	8.60788e-52
Gm10053	-2.15783	1.07056e-51
Pgrmc1	-1.53382	1.17447e-51
Thsd4	4.08849	1.2111e-51
Rnasek	-1.62935	1.4457e-51
Gstp1	-1.49822	1.98631e-51
Rtraf	-1.93262	2.02407e-51
Anapc4	-1.79472	3.70825e-51
Calm1	-2.16687	3.77644e-51
Kpna2	-2.71937	4.43668e-51
Psmd14	-1.77603	7.07862e-51
Zfp931	-2.91395	1.7736e-50
Tpm3	-1.61176	1.78001e-50
Tapbp	-2.91303	2.5238e-50
Rpl4	-1.96642	3.38001e-50
Fbln1	1.84951	4.08236e-50
Rpl21	-2.16605	4.09052e-50
Gsta4	-4.10937	4.97877e-50
Tmed10	-1.33745	6.04551e-50
Sae1	-1.74713	6.73773e-50
Fdft1	-3.07169	1.01141e-49
Glmp	-1.72227	1.33747e-49
Hint1	-1.68954	1.4121e-49
Cdipt	-1.81463	1.61349e-49
Enpp2	3.91234	1.64009e-49
Psat1	-2.31834	1.9473e-49
Gm14305	-2.83983	2.38997e-49
Ltbp2	-2.39396	2.53837e-49
Ssr3	-1.31645	2.72031e-49
Slc25a5	-1.68012	3.07772e-49
Capza2	-1.74491	3.28243e-49
Syt13	-3.17124	3.3214e-49
Ets2	2.4029	3.38686e-49
mt-Nd4l	-1.68927	3.51771e-49
Ndufa3	-1.60776	3.94049e-49
Grb10	-1.79931	4.21721e-49
Chd9	-2.16948	4.79247e-49
Arf4	-1.67081	8.09269e-49
Anxa6	-1.39854	8.63087e-49
Rps7	-2.33026	9.63995e-49
Cavin1	-2.16645	1.07218e-48
Rab3il1	-2.89042	1.40259e-48
Pdcd5	-2.20389	3.34613e-48
Sdhd	-1.60518	3.90574e-48
Aen	-2.6454	4.56541e-48
Pld3	-2.20665	6.34796e-48
Zfand5	3.44872	1.23416e-47
Rps19	-2.41512	1.30926e-47
Hsp90b1	-1.48286	1.46452e-47
Psmc6	-1.50526	1.83746e-47
Rpl23	-2.4154	2.62056e-47
Abracl	-2.05221	2.69941e-47
Ndufc2	-1.75972	3.21649e-47
Zeb2	2.28967	4.16121e-47
Actg1	-2.7988	4.27754e-47
Arap1	-1.38638	5.30147e-47
Prdx2	-1.27526	5.65438e-47
Rnf6	-2.07104	5.81126e-47
Manf	-1.51002	7.34718e-47
Ndufb4c	-2.32526	8.52762e-47
Lmcd1	-2.29968	9.44044e-47
Mff	-1.83666	1.04772e-46
Tmem132c	4.904	1.11974e-46
Cnbp	-1.30514	1.24264e-46
Crip1	2.43989	1.28823e-46
Polr2l	-2.09321	1.59936e-46
Psmc4	-1.54191	1.63077e-46
Gstm2	-2.39106	2.26188e-46
Cyp26b1	3.9781	2.31948e-46
Nptn	-1.64331	2.39797e-46
Dynlt1b	-2.34995	3.82639e-46
Sorbs2	-3.82467	4.13356e-46
Nme1	-1.45185	4.38447e-46
Tecr	-1.6625	5.19007e-46
Actg2	-8.91433	5.41114e-46
Miga1	-1.85769	8.80783e-46
P4hb	-1.37257	9.05296e-46
Hspe1	-2.34197	1.19185e-45
Cox8a	-2.19251	1.5784e-45
Stmn2	4.9449	1.76071e-45
Egflam	5.60078	1.86702e-45
Ndufa2	-1.67022	2.25384e-45
Acta1	-8.20526	2.34335e-45
Mfsd1	-1.92739	2.51941e-45
Dbnl	-1.88892	3.51366e-45
Cnpy2	-1.67044	3.66044e-45
Icam1	3.11353	3.70295e-45
Pmp22	-1.31487	4.17079e-45
Plgrkt	-2.12897	4.20834e-45
Rplp0	-1.9611	6.04594e-45
Eln	-2.2857	7.62375e-45
Ndufs5	-1.7247	1.02229e-44
Rerg	-2.67509	1.04862e-44
St13	-1.58738	1.36528e-44
Calr	-1.40824	1.45559e-44
Ralb	-1.6952	1.52933e-44
Tars	-1.95491	1.70612e-44
Trp53inp1	-2.57778	1.90004e-44
Sh3kbp1	-1.83559	1.96506e-44
Acot7	-1.99789	2.26561e-44
Rpl14	-1.833	2.7832e-44
Erh	-1.50858	2.83846e-44
S100a10	-1.47294	2.85434e-44
Rpl22l1	-2.42095	3.54304e-44
Rnf14	-1.75445	4.28327e-44
Cd24a	2.77042	9.9991e-44
Ccnl1	3.23172	1.13016e-43
Gm16385	-4.91093	1.20589e-43
Apobec3	-2.82651	1.25209e-43
Dynlt1f	-2.00929	1.83637e-43
Map6	-2.92285	2.007e-43
Mef2c	2.41261	2.06216e-43
Napa	-1.38089	2.25692e-43
Tubb2b	-3.71838	2.70985e-43
Btg2	2.50251	2.85328e-43
Kdm7a	3.58605	3.53769e-43
Sumo2	-2.29511	3.58805e-43
Spp1	-3.02127	3.60893e-43
Dcxr	-4.27487	3.7849e-43
Sparcl1	4.01295	4.11884e-43
Adam9	-1.75959	4.6333e-43
Mars	-1.77139	5.22861e-43
Apex1	-1.86787	5.3636e-43
Msrb3	-2.99512	9.47102e-43
Atp6v0b	-1.8736	9.52308e-43
Tent5a	3.61579	9.86044e-43
Aqp1	3.07082	1.04057e-42
Fkbp10	-1.39435	1.09145e-42
Renbp	-2.82783	1.25058e-42
Nagk	-2.55153	1.26682e-42
Ndufa8	-2.06576	1.68565e-42
Lama2	3.23796	2.21495e-42
Msantd4	-2.2175	2.23743e-42
Pck2	-2.33837	3.41382e-42
Maged1	-1.15088	3.4279e-42
Timm17a	-1.98927	3.46224e-42
Snrpe	-2.74066	3.58283e-42
Gm10177	-1.83221	4.12829e-42
Fbxo6	-3.24089	5.92983e-42
Fdps	-2.48042	6.46447e-42
Fgf7	-2.47858	6.66355e-42
Sec62	-1.675	7.59164e-42
Cemip	-4.99262	7.87301e-42
Vps35l	-1.77394	7.87301e-42
Rhoa	-1.92994	9.97016e-42
Hspa9	-1.67327	1.54672e-41
Tsc22d1	-2.08593	1.68043e-41
Ifrd1	3.20656	2.16358e-41
Col2a1	4.36193	2.8675e-41
Lepr	3.9129	3.04128e-41
Rgs2	3.65832	3.47192e-41
Pnpla2	-3.22155	3.61923e-41
Tmsb10	-2.58192	4.22505e-41
Lamtor2	-2.32392	4.64654e-41
Sgk1	3.10654	5.06271e-41
Rpl19	-1.97757	5.93542e-41
Acta2	-8.68298	6.1351e-41
Uqcrq	-1.78749	7.33523e-41
Vps29	-2.06109	8.32102e-41
Adh5	-1.76341	8.90669e-41
Rab9	-2.32174	8.9715e-41
Robo1	3.85133	9.77581e-41
Galnt16	4.41883	1.06427e-40
Gja1	-1.807	1.15087e-40
Cox7c	-2.20986	1.20586e-40
Dynlt1-ps1	-2.5581	1.34074e-40
Txn1	-2.00627	2.23268e-40
Lgals9	-2.66438	2.28603e-40
Atp5h	-1.46295	2.38888e-40
Ndufb7	-2.15513	2.72239e-40
Kctd10	-1.3678	3.09015e-40
Gng10	-1.85593	3.09419e-40
Atp6v1d	-2.09139	3.58729e-40
Gm10163	-2.98437	4.01922e-40
Unc50	-1.77821	4.65839e-40
Rgs4	-2.95191	5.0426e-40
Gstm1	-2.12023	6.76077e-40
Saa3	-2.092	7.37673e-40
Arf1	-1.2628	8.87083e-40
Rpl23a	-2.35694	9.25568e-40
Zfp36	3.43605	9.57696e-40
mt-Co2	-1.86211	1.18738e-39
Gm47692	-5.19869	1.28905e-39
Rab18	-1.75886	1.35442e-39
Rpl32	-2.63336	1.45859e-39
Vdac3	-1.72049	1.69222e-39
Rpl6	-2.12083	1.77367e-39
Cmpk1	-1.67696	3.27719e-39
Gm3756	-4.73508	3.43089e-39
Gm4332	-2.89428	3.70546e-39
Hnrnpf	-1.21366	4.19073e-39
Jmjd1c	3.67647	5.33638e-39
Ppia	-2.60966	5.33638e-39
Spon1	4.3031	5.39357e-39
Gm9973	3.25781	5.50841e-39
Plaur	2.66489	6.0649e-39
Gnpda1	-3.30813	6.56804e-39
Arl4c	4.66653	6.6034e-39
Osr1	-2.43079	7.04626e-39
Btf3	-1.71809	8.92853e-39
Tax1bp3	-2.02616	9.29805e-39
Gm14295	-2.64204	9.80074e-39
Ndufb6	-1.60924	9.81811e-39
Scrn1	-3.30091	1.0198e-38
Rer1	-1.52176	1.10008e-38
Eif3c	-1.47269	1.18923e-38
Ivns1abp	1.60232	1.56342e-38
Uqcc2	-2.00223	1.6053e-38
Rps25	-1.75364	2.14024e-38
Ube2i	-1.41103	2.14024e-38
Txndc9	-2.03609	2.78546e-38
Cct5	-1.27839	2.8545e-38
Gm14325	-3.55586	3.04192e-38
H2afj	-2.92506	3.24759e-38
Csgalnact1	-2.49056	3.31017e-38
Rps9	-1.87617	3.67551e-38
Cox5b	-1.70596	3.77974e-38
Spry1	2.562	5.26965e-38
Morf4l1	-1.41399	5.87979e-38
Psmd2	-1.45044	8.92139e-38
Arid5a	2.75124	8.99541e-38
Med28	-1.63672	9.31795e-38
Slit2	-1.53482	9.59795e-38
Mat2b	-1.63971	9.83597e-38
Emc3	-1.64029	1.00106e-37
Arhgap1	-1.64826	1.06174e-37
Ptger3	-2.11464	1.14939e-37
Snx5	-1.83883	1.30892e-37
Sema5a	1.70167	1.31154e-37
Grina	-2.00397	1.96716e-37
Rps8	-1.44861	2.67733e-37
Pamr1	3.26539	3.54282e-37
Susd2	-2.87389	3.99355e-37
Leprot	-1.67278	4.31979e-37
Rpl17	-1.93836	4.36141e-37
Prr13	-2.28151	4.98e-37
Nfkb1	4.12907	5.34442e-37
Gipc1	-2.15801	5.59233e-37
Pex2	-2.1249	5.66091e-37
Snhg11	-2.49963	5.85591e-37
Bnip2	-1.61958	5.94324e-37
Rps20	-2.40777	6.1027e-37
Sh3bgrl	-1.58448	6.44639e-37
Zfp36l2	2.72601	6.72711e-37
Adamts4	3.09999	7.5116e-37
Eif3e	-1.51394	8.03929e-37
Ier3	2.43715	8.44457e-37
Rpl36a	-1.72429	1.09072e-36
Rpl13a	-2.14897	1.11204e-36
Lrrc42	-2.30203	1.39541e-36
Lactb2	-2.19159	1.50497e-36
Ackr3	2.5648	1.64025e-36
Txndc17	-1.6823	1.71473e-36
Top1	2.09702	1.81425e-36
Rps6	-1.73105	1.83372e-36
Nedd8	-1.64818	1.89628e-36
Rab34	-1.53996	1.91987e-36
Ifngr2	-1.5938	2.04508e-36
Trappc4	-1.65319	2.20397e-36
Rcn2	-1.37188	2.25825e-36
Pxdc1	4.20254	3.57276e-36
Sec13	-1.21313	3.83891e-36
Dad1	-1.39959	4.70802e-36
Mxra8	-1.80992	4.81142e-36
Tgfbr3	1.67312	5.04939e-36
Ccl2	2.91797	5.37472e-36
Lef1	4.6048	6.03636e-36
Gm46223	-1.85708	7.85054e-36
Rheb	-1.51303	1.02902e-35
Cnbd2	-2.84364	1.44183e-35
Tcn2	-1.62003	2.1847e-35
Cycs	-1.9482	2.20415e-35
Gm13456	-2.70545	2.90335e-35
Ostm1	-2.22169	2.97003e-35
1600012H06Rik	-2.0831	5.06566e-35
Smpd1	-1.89827	5.49735e-35
Chmp5	-1.87265	5.83091e-35
Pttg1ip	-1.40769	6.34953e-35
Pomp	-1.58457	6.53341e-35
Frmd4a	2.1716	6.86906e-35
Uqcrh	-1.77546	7.02768e-35
Lamtor5	-1.66735	7.59792e-35
Stx7	-1.96888	9.26448e-35
Eif1	-1.27481	1.2081e-34
Capn2	-1.30104	1.33063e-34
Tuba1c	-2.21112	1.58283e-34
Rpl36al	-2.72599	1.60665e-34
Idh3a	-1.72399	1.77898e-34
Gm14326	-2.68162	1.79243e-34
Ywhaz	-1.79035	2.24533e-34
Gng12	-1.34051	2.28114e-34
Ndufv2	-1.62539	2.58863e-34
Mme	2.93576	2.97461e-34
Tcta	-2.4589	3.15101e-34
Maged2	-1.58901	3.63097e-34
Blcap	-1.90114	3.6467e-34
Cops9	-1.81567	3.6467e-34
Fech	-1.53588	3.93565e-34
Pgam1	-1.65536	4.05614e-34
Psmd11	-1.3318	4.28467e-34
Nktr	2.08024	4.53617e-34
Kremen1	3.00972	4.77552e-34
Egr2	4.30715	4.8501e-34
Arl1	-1.34923	6.7875e-34
Bmp3	5.01971	7.23057e-34
Scoc	-1.90349	7.3153e-34
Gm14391	-2.3052	7.8483e-34
Atraid	-1.63715	8.41722e-34
Plekhb2	-2.06294	9.09123e-34
Dot1l	4.55768	1.02496e-33
Sc5d	-1.89913	1.45599e-33
Sema6d	4.22461	1.56742e-33
Sdha	-1.2114	1.57903e-33
Fkbp3	-1.35913	1.74637e-33
Cdc20	-1.70339	1.85249e-33
Gnpnat1	-1.81895	1.95483e-33
Tet2	2.36171	2.32226e-33
Tm2d2	-1.66778	2.45659e-33
Sumo1	-1.64576	2.56498e-33
Bloc1s1	-1.82344	3.12479e-33
Pdgfd	-2.41782	3.16464e-33
Tmco1	-1.47391	3.20416e-33
Tnpo1	1.78244	3.3159e-33
Coa3	-1.83662	3.65708e-33
Rps3a1	-2.00304	3.80329e-33
Atxn10	-1.44478	3.85359e-33
Stard3nl	-1.84851	3.85431e-33
Saraf	-1.35767	3.88012e-33
Vdac2	-1.65439	5.0615e-33
Serp1	-1.13398	6.00715e-33
Pdia6	-1.16228	6.7881e-33
Rps26-ps1	-3.75698	7.96114e-33
Rps13-ps2	-3.46345	8.18079e-33
Nkd2	2.84663	9.06472e-33
Caprin1	-1.3269	9.39151e-33
Spry4	3.05664	9.86436e-33
Usp14	-1.45833	1.00147e-32
Rc3h1	2.75426	1.01009e-32
H3f3b	-1.71036	1.14604e-32
Mrpl33	-1.60996	1.1676e-32
Pdlim5	-2.12184	1.1676e-32
Gm8797	-3.09462	1.26e-32
Rps28	-2.11791	1.41573e-32
Bex3	-1.35802	1.45985e-32
Minos1	-1.37758	1.50308e-32
Sub1	-1.84744	1.54215e-32
Ddx39	-1.55997	1.66692e-32
Slc4a7	2.72055	1.7006e-32
Lss	-2.46848	1.70556e-32
Pts	-2.12614	1.81996e-32
Gm14410	-3.45766	2.02802e-32
Ywhae	-1.06625	2.27321e-32
Mcl1	3.20711	2.7405e-32
Nfat5	2.38006	2.80107e-32
Arid1a	2.18424	2.92607e-32
Fosl2	2.24034	3.7524e-32
Cdh3	-3.05479	6.70945e-32
Akap12	-1.50588	6.73301e-32
Selenok	-1.23735	6.93102e-32
Mrps6	-2.57913	7.00161e-32
Ube2b	-1.41312	8.84357e-32
Edil3	-2.4658	1.09911e-31
Rpl3	-1.6417	1.50419e-31
Mef2d	2.85336	1.5988e-31
Zfp536	4.64847	2.21951e-31
Tcp1	-1.47413	2.29228e-31
Syne2	2.862	2.40679e-31
Eif4h	-1.06232	2.48541e-31
Pycard	3.85118	3.13132e-31
Rrm2	-1.48559	3.20265e-31
Iars	-1.56927	4.05767e-31
Ramp1	-3.25092	4.47979e-31
Prkar1a	-1.1374	4.53673e-31
Rpl26	-1.81769	4.61916e-31
Ddb1	-1.36545	5.32968e-31
Aars	-2.27012	5.34661e-31
Rnh1	-1.25472	7.18311e-31
Cript	-1.8882	7.63643e-31
Etfb	-1.66026	7.7643e-31
Gem	3.74155	7.94158e-31
Tm4sf1	-2.89115	7.94158e-31
Nab1	2.72852	8.06742e-31
Pdcd6ip	-1.4476	8.24948e-31
Spty2d1	2.35013	1.02351e-30
Tmem72	2.57518	1.13225e-30
Mthfd2	-1.72168	1.30694e-30
Med13	2.60744	1.36813e-30
Tnfrsf19	4.59697	1.41292e-30
Hmox1	-1.71236	1.56919e-30
Psrc1	-2.68802	1.57183e-30
Vps26c	-1.83962	1.71103e-30
Atp6v1c1	-1.8087	1.83145e-30
Cpa6	-2.43617	2.01856e-30
Hprt	-1.65944	2.12604e-30
Irs2	5.02967	2.76376e-30
Cnih1	-1.32184	2.77421e-30
Sigmar1	-1.76429	2.78082e-30
Sfr1	-1.06401	2.97212e-30
Tbcb	-1.53058	2.99066e-30
Ifi27	-3.53288	3.07811e-30
Has2	3.90127	3.11656e-30
Tmem26	3.50399	3.22535e-30
Nsdhl	-2.32836	3.91434e-30
Copb2	-1.08739	4.00724e-30
Adamts7	2.52515	4.20454e-30
Gm4804	-4.3503	4.29415e-30
Rnf24	2.84465	4.96785e-30
Col7a1	4.62387	5.63911e-30
Rictor	3.16724	5.85867e-30
Rpl39	-2.40958	6.6336e-30
Sfpq	3.13906	6.88179e-30
4930523C07Rik	2.97297	8.11711e-30
Adam22	3.01645	8.16985e-30
Psmb3	-1.46114	9.25839e-30
Aldh1a7	-5.27113	1.24283e-29
Yif1a	-1.31776	1.28172e-29
Arl14ep	-1.9001	1.54106e-29
Mvd	-2.19566	1.5499e-29
Runx1	3.63345	2.23654e-29
Colec12	-1.19798	2.34825e-29
Bzw1	-1.10536	2.73217e-29
Gm6375	-6.58344	2.996e-29
Abi3bp	2.37769	3.21846e-29
Stt3a	-1.28006	3.35573e-29
Pea15a	-1.70232	4.06141e-29
Rpl35a	-1.70719	4.232e-29
Rab31	-1.57513	4.28818e-29
Ndufb10	-1.38779	4.47496e-29
Aacs	-1.91635	4.68514e-29
Arpc2	-1.48259	4.87864e-29
Mrps18c	-2.17889	5.00783e-29
Slk	2.55096	5.1513e-29
Ubc	-2.91033	5.50011e-29
Loxl3	-2.55448	5.92109e-29
Rgmb	3.26524	6.00619e-29
Prrc2c	1.54797	6.02951e-29
Gm1821	-3.05572	6.8975e-29
Arpc4	-1.36202	6.89778e-29
Eef1a1	-2.01137	6.9682e-29
Prdx6	-1.1303	6.98446e-29
Ubb	-2.88042	7.38262e-29
Gm10123	-2.95247	9.26059e-29
Eif1a	-1.39736	9.83629e-29
Gap43	3.09196	9.83629e-29
Arl13b	2.36793	1.1107e-28
Ccnd3	-1.26543	1.22006e-28
Nfkb2	2.95942	1.26431e-28
Drg1	-1.46026	1.37815e-28
Rps16-ps2	-2.02051	1.53295e-28
Mrpl51	-1.71326	1.8346e-28
Rev3l	2.84437	1.84375e-28
Ldha	-1.25585	2.23217e-28
Ppp1r3c	-3.76825	2.27489e-28
Plin3	-1.46704	2.44132e-28
Cyb5b	-1.90715	2.55123e-28
Prdx3	-1.40879	2.69951e-28
Arl6ip1	-1.88222	2.82579e-28
Eprs	-1.17495	3.1727e-28
Dnpep	-1.46948	3.28152e-28
Tmed4	-1.60378	3.29887e-28
Marcks	-2.20735	3.8468e-28
Ywhab	-1.62608	3.86466e-28
Ptprs	1.85501	4.1603e-28
Homer1	5.40167	4.36096e-28
Hsp90ab1	-1.45564	4.86266e-28
Dtl	2.17407	5.2346e-28
Sucla2	-1.44536	5.44365e-28
Gm14419	-3.3801	6.29639e-28
Bub3	-1.52472	6.44201e-28
Eif4e2	-1.34224	6.94241e-28
Ndst1	2.07537	6.98277e-28
Psmd5	-2.01877	7.82919e-28
Atp5g1	-1.54618	8.44959e-28
1810022K09Rik	-2.3693	8.7642e-28
Maoa	-1.38523	8.95251e-28
Oaz1	-1.25915	9.07941e-28
Npm1	-1.69169	1.03175e-27
Rpa1	-1.81221	1.06888e-27
Eif3k	-1.25337	1.13227e-27
Ehd2	-1.48791	1.24443e-27
Enpp5	-2.18888	1.286e-27
Csrnp1	5.9411	1.3297e-27
Mvk	-1.97186	1.33056e-27
Copa	-0.954204	1.4019e-27
Pigk	-1.45791	1.79795e-27
Rps4l	-1.74447	1.86824e-27
Prdm1	6.50857	1.96661e-27
Psd3	3.6151	2.01221e-27
Sqle	-2.07803	2.18695e-27
Pafah1b2	-1.25221	2.4331e-27
Ppib	-1.30354	2.43978e-27
Nrk	1.98379	2.4809e-27
Nrp2	1.92555	2.91239e-27
Ssu72	-1.39918	2.9186e-27
Ankrd28	3.47822	3.04483e-27
Moxd1	-4.36328	3.15861e-27
Snx7	-1.95069	3.45627e-27
Atp5k	-1.59113	3.80382e-27
Hnrnpu	1.62417	4.02082e-27
Ngfr	5.20024	4.35535e-27
Cdc37	-1.14494	4.68405e-27
Rps23-ps1	-2.65321	4.87951e-27
Pdzd11	-1.47522	4.91711e-27
Lpp	-1.3016	5.06741e-27
Tinagl1	-4.01448	5.47373e-27
Anxa4	-1.81824	5.49511e-27
Tsn	-1.46657	5.49952e-27
Ostc	-1.14902	5.75491e-27
Sem1	-1.35557	6.25883e-27
Etfrf1	-2.05825	6.76813e-27
Pbxip1	-1.93995	7.20394e-27
Rpl10	-1.62437	7.52837e-27
Derl2	-1.75354	7.86909e-27
Ets1	2.8666	8.47466e-27
Usp36	2.39262	8.76454e-27
Nbdy	-1.55976	8.99972e-27
Gapdh	-1.73361	9.56869e-27
Rps26	-1.90315	9.65186e-27
Cemip2	2.26213	1.0079e-26
Rpl37a	-2.04205	1.13661e-26
Romo1	-1.38264	1.29258e-26
Hbp1	-1.25933	1.45968e-26
Baiap2	2.47317	1.52783e-26
Pcp4l1	-3.99572	1.7011e-26
Casp12	-2.6651	1.83609e-26
Sec11a	-1.1298	2.17326e-26
Cdc42ep3	-3.1479	2.50518e-26
Sdhc	-1.46842	2.85624e-26
Washc5	-1.45822	2.85624e-26
Rpl13	-1.83725	3.00794e-26
Fau	-2.13707	3.02981e-26
Tcea1	-1.28027	3.0762e-26
Sar1b	-1.48262	3.22863e-26
Ppp1r15b	1.83718	3.88078e-26
Elovl1	-1.63964	4.26603e-26
Clk1	1.84725	4.36746e-26
Myo1b	1.59396	4.86371e-26
Fam114a1	-1.1871	5.56736e-26
Cox20	-2.02798	5.59644e-26
Nradd	-1.94735	5.65757e-26
Gpc4	-1.78842	5.70525e-26
Parva	-1.30174	6.05609e-26
Ndufb3	-1.6354	6.09672e-26
Rapgef6	2.41896	6.5082e-26
Klf9	3.28354	7.41528e-26
Zfp97	-2.16433	7.44975e-26
Zfp930	-2.86098	7.49717e-26
Stk40	2.92474	8.01248e-26
Sik3	3.1893	8.28653e-26
Ndufb4	-1.70154	9.46756e-26
Mef2a	1.98204	9.65943e-26
Tmem120a	-1.64649	1.03471e-25
Ier2	3.93483	1.05656e-25
Tex15	4.46614	1.35144e-25
Ppp1ca	-1.31133	1.43946e-25
Rab1a	-1.00725	1.45772e-25
mt-Nd3	-2.37187	1.50677e-25
Fads1	-1.85054	1.51929e-25
Nup153	3.03682	1.57224e-25
Klf4	2.89256	1.69601e-25
Sertad1	2.10961	1.84511e-25
Cyp1b1	-2.29931	1.89244e-25
Atp1b1	-2.71694	1.94081e-25
Pde4d	2.83236	1.97442e-25
Nt5c	-2.35965	2.01136e-25
Yars	-1.35639	2.0367e-25
Pdia4	-1.33309	2.05115e-25
Sec22b	-1.07396	2.22436e-25
Sdhb	-1.22637	2.4136e-25
Nt5e	1.77698	3.60171e-25
Rtn3	-1.17501	4.3269e-25
Ankrd10	1.94197	4.54917e-25
Lrig1	3.77943	5.19281e-25
Cops6	-1.15939	5.26775e-25
Tspan31	-1.29033	5.49153e-25
Itga11	-1.80853	6.57727e-25
Gm7536	-2.0935	7.87807e-25
Slc3a2	-1.52299	7.98349e-25
Tcim	5.63367	8.62365e-25
Pfdn1	-1.96627	8.66487e-25
Birc3	2.00458	9.13262e-25
Srp54a	-1.81496	9.19135e-25
Gdi2	-1.17853	9.57408e-25
Atp6v0d1	-1.46635	1.0944e-24
Oaz2	-1.24896	1.13056e-24
Syne1	3.00514	1.25384e-24
Cars	-1.33869	1.32306e-24
Cd36	-2.10754	1.33911e-24
Fgfr1	1.651	1.85604e-24
Sra1	-1.37488	1.87925e-24
Apcdd1	5.14762	1.8823e-24
Syndig1	-3.24216	1.92652e-24
Taf7	3.11604	1.94439e-24
Uqcr11	-1.54934	1.94439e-24
Emb	-2.88211	2.08609e-24
Cxcl12	-1.47669	2.11058e-24
Rcan1	3.99129	2.18794e-24
Chchd2	-1.45875	2.41314e-24
Mmp16	2.33172	2.5086e-24
Arcn1	-1.24901	2.60214e-24
Shc1	-1.27099	2.63229e-24
Zfp871	1.65431	2.86747e-24
Gm14399	-3.88057	3.06247e-24
Kif1a	-1.80016	3.12106e-24
Cd55	2.42861	3.12828e-24
Sqstm1	-1.20966	3.26219e-24
Matn2	1.26419	3.47427e-24
1110004F10Rik	-1.27096	3.51325e-24
Arih1	2.56808	3.55897e-24
Morf4l1-ps1	-3.22837	3.66176e-24
Fosb	12.3138	4.465e-24
Rps23	-1.81962	4.71748e-24
H2afz	-1.43545	4.82984e-24
Rab8a	-1.4435	4.8353e-24
Rpl41	-1.74118	5.00817e-24
Itprip	1.7243	5.86161e-24
Mn1	-1.94914	6.51344e-24
Derl1	-1.31978	7.32579e-24
Bcl2	3.12877	7.81836e-24
Pgd	-1.32963	8.07069e-24
Tiam2	3.00508	8.11778e-24
Ssna1	-1.81406	8.67469e-24
Canx	-1.85565	8.83085e-24
Mrpl54	-1.52637	9.7457e-24
Gm14435	-2.85821	1.00002e-23
Dpysl2	-2.06471	1.13781e-23
Tomm22	-1.31987	1.20745e-23
Sema6a	2.66689	1.25322e-23
Sh3gl1	-1.03681	1.25829e-23
Hspb6	-2.273	1.44495e-23
Masp1	3.66906	1.46786e-23
Anxa7	-1.3549	1.55128e-23
Gm14296	-2.28277	1.55128e-23
Cpxm2	2.85757	1.59257e-23
Efr3a	-1.21843	1.68725e-23
Hk1	-1.74644	1.73428e-23
Arid2	2.76092	1.79695e-23
2210418O10Rik	-2.51932	1.80594e-23
Il1rl2	2.21309	1.8372e-23
Pdlim4	4.32498	1.87255e-23
Atp5j2	-1.23713	2.01941e-23
Twist2	3.39547	2.05641e-23
Comt	-1.42761	2.06164e-23
Cers2	-1.2386	2.10219e-23
Edn3	6.11232	2.12993e-23
Wdr6	-1.60872	2.23836e-23
Gm16286	-1.27229	2.50171e-23
Mvp	-2.28141	2.54342e-23
Tspan4	-1.59735	2.58896e-23
Dgkh	2.96071	2.75632e-23
Gjb2	-6.18309	2.81824e-23
Lgals1	-1.65816	2.89605e-23
Gnai3	-1.16659	3.27441e-23
Rcn1	-0.907478	3.72049e-23
Igsf3	2.27964	3.81318e-23
Hspa1a	2.43732	3.88397e-23
Rpl10-ps1	-14.8888	4.01534e-23
Ppic	-0.906505	4.26122e-23
Ndufa12	-1.40855	4.5294e-23
Sar1a	-0.921205	4.54679e-23
Zfp704	2.54764	5.48536e-23
Cops7a	-1.48399	5.53631e-23
Nsd2	2.39027	6.03684e-23
Tmem254c	-1.88675	6.03684e-23
Tmem147	-1.30008	6.23459e-23
Ndufa11	-1.19541	6.37901e-23
Chac1	-3.50537	6.73858e-23
Pigs	-1.20256	6.78525e-23
Emilin2	3.66232	6.84125e-23
Rpl34	-1.71612	7.0366e-23
Rps24	-2.15652	7.46027e-23
Igf2	-1.55049	7.61477e-23
Psma6	-1.27356	8.2877e-23
G3bp1	-0.980583	9.1216e-23
Pgpep1	-1.74866	9.50539e-23
Tex264	-1.8503	9.58057e-23
Adamts9	2.53574	1.03266e-22
Il15ra	3.27533	1.03938e-22
Cachd1	3.15474	1.18575e-22
Etv5	2.06144	1.19738e-22
Psmc1	-1.32226	1.26062e-22
Ddx3x	1.70252	1.28274e-22
Cpt2	-2.47181	1.38135e-22
Sntb2	2.2816	1.46326e-22
Gnb4	1.68168	1.46411e-22
Hacd1	-1.53982	1.60286e-22
Loxl4	3.05798	1.60964e-22
Dhx9	2.56882	1.6105e-22
Jup	-1.94663	1.67714e-22
Prelp	-1.45523	1.7331e-22
Pqlc1	2.24663	1.78095e-22
S1pr3	-1.40877	1.83801e-22
Adamts14	3.97272	1.86246e-22
Fam198b	-2.07175	1.8821e-22
Arhgap32	4.70809	2.05764e-22
Dusp8	3.7213	2.25096e-22
Rab5b	-1.31272	2.31419e-22
Gm13835	-3.64153	2.46445e-22
Rpl7	-1.65613	2.46971e-22
Hivep2	2.86334	2.48303e-22
Chmp3	-1.58302	2.65853e-22
Ube2l3	-1.08429	2.94257e-22
Huwe1	1.84115	3.55165e-22
Atp5a1	-0.925615	3.69474e-22
Srsf1	2.07048	3.7075e-22
Scamp3	-1.42867	3.83664e-22
Dnajc8	-1.2208	4.00997e-22
Ndufv3	-1.55239	4.09195e-22
Clec14a	-2.61119	4.30618e-22
Col8a1	-1.12864	4.48912e-22
Rnf7	-1.56672	4.85872e-22
Dpp4	7.47084	5.00082e-22
Dlc1	2.65228	5.01693e-22
Gpx8	-1.20727	5.02511e-22
Bcas2	-1.34135	5.28348e-22
Galk2	-1.92264	5.37481e-22
Auts2	2.33659	5.40458e-22
Psmd6	-1.15106	5.42474e-22
Adamts12	2.15474	5.50257e-22
Gnas	-1.37536	5.50946e-22
Eef1b2	-1.84129	5.96313e-22
Tmpo	1.88898	6.1366e-22
Smim20	-1.80782	6.16189e-22
Hnrnpa3	2.07218	6.35559e-22
Nfatc1	3.38834	6.45157e-22
Dkk3	-1.56944	6.59553e-22
Mtfr1l	-1.23279	6.59712e-22
Mob4	-1.20312	7.20281e-22
Cct3	-1.06996	7.60028e-22
Pex19	-1.47205	7.63532e-22
Bcat1	-1.26883	8.38687e-22
Plod1	1.56606	9.14173e-22
Ankrd17	1.51706	9.1468e-22
Soat1	-1.5271	9.23269e-22
Rpl9-ps6	-1.83394	9.46055e-22
Gm8399	-4.81861	9.53623e-22
Ankrd11	1.87869	1.01693e-21
Dctn2	-1.37688	1.02663e-21
Ppfibp1	-1.7169	1.03382e-21
Spag9	1.99074	1.16621e-21
Rftn2	2.42187	1.19975e-21
Errfi1	4.93145	1.20242e-21
Alg13	2.48624	1.20831e-21
Vamp8	-1.83224	1.26938e-21
Sumo3	-1.10074	1.30255e-21
P4ha2	1.38646	1.30427e-21
Rwdd1	-1.58175	1.44204e-21
Slc25a3	-1.35612	1.462e-21
Nr4a2	7.34671	1.74357e-21
Hba-a2	11.8289	1.88491e-21
Sorbs1	-2.14007	1.92297e-21
Ltbp4	2.72437	1.98353e-21
Sesn2	-2.45208	2.1108e-21
Rpl31-ps8	-2.14386	2.15053e-21
Emc2	-1.51958	2.26862e-21
Srrm2	2.27758	2.5632e-21
Gm9747	-1.99547	2.71215e-21
Chmp2a	-1.38432	2.89273e-21
Fuca1	-1.29659	3.60158e-21
Arpp19	-1.29418	3.68861e-21
Clic4	-1.13091	3.71421e-21
Taldo1	-1.22945	4.08924e-21
Lars	-1.31193	4.15257e-21
Hdac5	1.8199	4.31274e-21
Itga4	3.53991	4.43363e-21
Mast4	2.57659	4.52936e-21
Sfrp1	-2.43638	4.6271e-21
Thbs2	-1.07497	4.77246e-21
Tbca	-1.64362	5.26941e-21
Cdh11	-1.80982	5.46157e-21
Ncapg2	1.85909	5.53043e-21
Tra2a	2.33289	5.7445e-21
Dnmt3a	1.60224	5.88397e-21
Hsp90aa1	-0.977134	5.90591e-21
Creb3	-1.35638	5.92776e-21
Cox7a2	-1.15312	6.17617e-21
Wbp2	-1.4492	6.30853e-21
Gosr2	-1.06417	6.67043e-21
C1d	-1.54222	7.31939e-21
Pcf11	2.90319	7.47007e-21
Nfia	1.43603	7.57038e-21
Phip	1.41346	7.62832e-21
Gm5345	-3.82822	8.09226e-21
Atp6ap2	-1.60621	8.28755e-21
Kitl	2.05553	8.73089e-21
Bckdk	-1.30343	1.03819e-20
Baz1a	3.75339	1.07586e-20
Iah1	-1.84512	1.15723e-20
Ncam1	-1.54257	1.16028e-20
Psmc3	-1.1264	1.17118e-20
Plk1	-2.00995	1.31836e-20
Srp54c	-1.80232	1.36563e-20
Igfbp6	-1.42782	1.40677e-20
Cdh2	-2.4442	1.52422e-20
Atp5g3	-1.63416	1.55782e-20
2610005L07Rik	-1.18831	1.63025e-20
Txnl1	-1.0238	1.66996e-20
Lurap1l	-2.85352	1.78959e-20
March7	1.445	1.78959e-20
Gcsh	-1.37632	1.83051e-20
Pcsk6	3.38559	2.07129e-20
Selenop	-1.10651	2.12786e-20
Psme4	1.99553	2.34281e-20
Eaf1	2.04516	2.55417e-20
Klf11	2.18977	2.5629e-20
Scamp4	-1.23973	2.5629e-20
Letm2	3.91527	2.59099e-20
Paics	-1.22567	2.62915e-20
Rin1	-3.09601	2.73246e-20
Camsap2	2.69151	2.7977e-20
Rgs19	-1.3954	3.27381e-20
Ptbp2	2.71607	3.32919e-20
Snx17	-1.15285	3.38752e-20
mt-Nd5	-1.68399	3.68366e-20
Peli1	3.56256	4.2123e-20
Faim	-2.21365	4.42575e-20
Rbm3	-1.265	4.65243e-20
Raph1	2.20903	4.67914e-20
Rpl38	-1.47837	4.78871e-20
Eloc	-1.10522	4.89486e-20
Psph	-1.74949	5.00855e-20
Tnfaip3	5.24061	5.4226e-20
Eif4g2	-1.33637	5.72012e-20
Chmp1a	-1.37467	6.19038e-20
Lrrfip1	-1.47591	6.35989e-20
Psme2	-1.8981	6.64846e-20
Pvr	2.72041	6.77011e-20
Cers5	-1.28888	7.09462e-20
Islr	1.10851	7.19984e-20
Akap13	1.41044	7.25306e-20
Bnip3l	-1.04393	7.57453e-20
Atp6v1b2	-1.53349	7.58337e-20
Mgp	-2.46224	7.80551e-20
Pcyox1	-1.0846	7.95213e-20
H2-M3	-3.91444	7.97285e-20
Notch1	2.49462	8.05608e-20
Psma4	-1.36883	8.44697e-20
Acadm	-1.48575	8.86674e-20
Mib1	1.87457	8.90242e-20
Angptl4	1.5883	9.20928e-20
Fosl1	4.23616	9.39217e-20
Actr3	-1.36862	9.41319e-20
Lasp1	-1.39438	9.78594e-20
Mdh1	-1.10631	1.0336e-19
Rbm39	0.990227	1.05209e-19
Cdk7	-1.34892	1.10112e-19
Cox6c	-1.39795	1.2309e-19
Pum1	1.19145	1.32107e-19
Krcc1	-2.30503	1.35186e-19
Naa20	-1.30575	1.36974e-19
Rps10	-1.61528	1.38142e-19
Cxcl10	5.03656	1.46549e-19
Gng2	2.06364	1.53559e-19
Gm13597	-3.08322	1.5821e-19
Praf2	-1.1799	1.5821e-19
Eny2	-1.12554	1.59265e-19
Slc1a4	-1.52846	1.66091e-19
Reck	1.85845	1.69482e-19
Gm20716	2.04351	1.7845e-19
Tubb4b-ps1	-9.71206	1.79648e-19
Kmt2a	2.74708	1.80256e-19
Smu1	-1.21423	1.8804e-19
Hs6st1	3.06337	1.88915e-19
Rrm1	-0.972872	1.89606e-19
Gba	-1.27392	1.96572e-19
Kif20a	-1.69961	1.99042e-19
Zfp825	-2.56449	2.00335e-19
Rps15	-1.28403	2.0307e-19
Fap	3.31243	2.0812e-19
Edf1	-1.53534	2.23665e-19
Mafk	2.05803	2.24237e-19
Gm10260	-1.95612	2.50577e-19
Ube2n	-0.974401	2.57683e-19
Slc5a7	-5.07379	2.61378e-19
Rps15a	-1.85753	2.7452e-19
Zbtb10	4.74228	2.75436e-19
Gm6548	-3.79196	3.00622e-19
Cnot1	1.828	3.04954e-19
Igf2r	1.49088	3.10372e-19
Adamts5	-1.61334	3.12621e-19
Bcl10	1.46982	3.15281e-19
Zswim4	4.07309	3.90898e-19
0610009B22Rik	-2.60778	4.05283e-19
Pfdn5	-1.19331	4.09712e-19
Bid	-4.12582	4.12953e-19
Ermp1	2.93175	4.36287e-19
Cadm1	-2.62291	4.36963e-19
Bcor	2.23143	4.78967e-19
Dusp16	3.30136	6.43215e-19
Klf6	1.0193	6.43215e-19
Vwa5a	-1.68764	6.49848e-19
Mrpl36	-1.85169	6.5486e-19
Mt2	2.17043	6.66007e-19
Fnbp4	1.89	6.83444e-19
Uap1	1.7745	6.84506e-19
Slc16a2	1.98389	6.8983e-19
Il17rc	-2.061	6.95428e-19
Tmem106b	-1.29163	7.02236e-19
Wac	1.72965	7.56818e-19
Kdm6b	3.93961	7.75525e-19
Chd2	2.19631	8.40662e-19
Ctnna1	-1.07252	8.78932e-19
Gins3	-2.11458	8.81148e-19
Ccdc90b	-1.67347	8.97841e-19
Psmb5	-1.27751	9.4521e-19
Actr1a	-1.01461	1.00837e-18
Msmo1	-2.69695	1.02458e-18
Mapkbp1	2.01529	1.02982e-18
Lpin2	2.77973	1.05357e-18
Pip4p2	-1.45975	1.0689e-18
Mfsd11	-1.39229	1.07279e-18
Hist1h2af	-3.33651	1.07773e-18
Ctsb	-1.04403	1.19406e-18
Gls	1.81995	1.25599e-18
Rplp2	-1.48293	1.30836e-18
Id3	-1.47622	1.31668e-18
Cyba	-1.45571	1.3443e-18
Azin1	1.16169	1.37022e-18
Stxbp6	3.6334	1.62151e-18
Vps13b	1.75498	1.67047e-18
Usp42	2.61035	1.78503e-18
Gm13736	-2.55285	1.81637e-18
Tmem170b	1.90604	1.84171e-18
Sbno2	1.69748	1.89606e-18
Tnfaip1	-1.14548	1.95732e-18
Il31ra	-3.02294	1.96856e-18
Dctn6	-1.37289	2.08949e-18
Snrpd2	-1.31232	2.18651e-18
Plac9b	-1.33215	2.19256e-18
Eif3l	-0.985079	2.33291e-18
Map2k1	-1.07418	2.34252e-18
Phb	-1.11657	2.44684e-18
Hspd1	-0.924761	2.46848e-18
Ccnt2	1.90256	2.51497e-18
Ube2d3	-0.993458	2.5388e-18
Ubald1	1.73588	2.54452e-18
Fzd3	2.78758	2.63338e-18
Polr3k	-1.32704	2.73465e-18
4932438A13Rik	1.86483	2.81194e-18
Rpl29	-1.35779	3.47045e-18
Rpe	-1.50383	3.47334e-18
Zfp960	-2.03083	3.66975e-18
Tmem14c	-1.37619	3.72251e-18
Map4	-1.53648	3.76815e-18
Gm15387	-1.72392	4.10245e-18
Ndufb11	-1.0126	4.20294e-18
Fam32a	-1.20513	4.35816e-18
Ednra	1.47997	4.52675e-18
Cnot6	2.13755	4.59853e-18
Creb1	2.12108	4.64945e-18
Pds5a	1.94746	4.85076e-18
Decr1	-1.46424	5.02881e-18
Plekhf1	-1.7925	5.12237e-18
Shisa4	-2.52306	5.29316e-18
Nin	2.92048	6.04819e-18
Slc7a3	-3.89612	6.14898e-18
Gaa	-1.01858	6.18851e-18
Thyn1	-1.5674	6.41195e-18
Brd2	1.45861	6.41833e-18
Birc6	1.65853	6.86531e-18
Hs1bp3	-2.34647	6.98183e-18
Rps27a	-1.94476	7.15989e-18
Ttll4	2.93841	7.17322e-18
Mrpl10	-1.64418	7.53598e-18
Socs3	3.30008	7.7602e-18
Smdt1	-1.38408	7.85282e-18
C1qbp	-1.1297	7.99854e-18
Eva1a	3.06504	8.19299e-18
Pcnx	2.14395	8.19299e-18
Gm45871	-3.31231	8.34216e-18
Rnf13	-1.28906	8.41034e-18
Cacna1g	1.78165	8.4571e-18
Cuta	-1.22593	8.66727e-18
Ginm1	-1.25068	8.84166e-18
Stil	2.92619	9.05679e-18
D10Wsu102e	1.36374	9.73593e-18
Psmc5	-1.01911	9.84131e-18
Prrc2b	1.44983	9.91076e-18
Ctsz	-0.951322	1.00896e-17
Rpl31	-1.35588	1.0335e-17
Pde4b	2.06893	1.03484e-17
Agtr2	-1.37505	1.04177e-17
Immt	-1.22565	1.15221e-17
Hebp2	-2.78296	1.16588e-17
Rarres2	3.86274	1.18173e-17
AI413582	-2.21191	1.26924e-17
Srgap3	4.11871	1.35381e-17
Abi2	2.12357	1.41583e-17
Dctn5	-1.16366	1.46394e-17
Poldip2	-1.24498	1.47254e-17
Yif1b	-1.19014	1.51336e-17
Kif15	2.3647	1.51378e-17
Ngly1	-1.47959	1.55276e-17
Ehd1	-1.16577	1.59955e-17
Hbb-bs	11.6739	1.59961e-17
Zranb1	2.80393	1.61549e-17
Tek	3.54694	1.62849e-17
Hmgb2	1.27768	1.64734e-17
Ahnak2	-4.04408	1.71923e-17
Gm10221	-12.9303	1.79296e-17
Ggh	-1.12578	1.82056e-17
Bdp1	2.57916	1.87783e-17
Ech1	-1.35901	1.88224e-17
Pdzd2	2.51247	1.96268e-17
Rnf217	3.70388	1.97939e-17
Mrpl27	-1.27401	2.01878e-17
Baz2b	1.93229	2.08419e-17
Rps17	-1.33644	2.10586e-17
Pitpnc1	2.663	2.21603e-17
Hadhb	-0.928189	2.27728e-17
Lysmd3	1.60029	2.27728e-17
Hmgcs1	-2.18416	2.33663e-17
Clock	2.2916	2.43077e-17
Gm28438	-2.02372	2.49828e-17
Rock2	1.35612	2.58266e-17
Serpinb6a	-1.58053	3.02949e-17
Mmp19	2.16946	3.05923e-17
Glg1	1.47708	3.31271e-17
Cs	-1.26139	3.33613e-17
Ehd3	-2.62767	3.36734e-17
Rai14	-1.80453	3.37464e-17
Map4k4	2.13478	3.51309e-17
Cep85	-1.67686	3.647e-17
Tatdn1	-2.23287	3.70388e-17
Hba-a1	10.5783	3.97024e-17
Gadd45b	2.48765	4.34187e-17
Atxn7l3b	-1.02778	4.46778e-17
Abhd2	1.80641	4.59062e-17
Eif4a-ps4	-12.9548	4.74233e-17
Ddx1	-0.994656	4.80477e-17
Rtcb	-1.03289	4.80909e-17
Sec61b	-1.31508	4.91377e-17
Ch25h	3.58846	5.10692e-17
Nfu1	-1.87279	5.25781e-17
Tpt1-ps3	-1.68265	5.50716e-17
Trim9	5.12612	5.50716e-17
Rab1b	-1.26817	5.9046e-17
Bdkrb2	4.04242	6.12613e-17
Spsb1	2.37303	6.44342e-17
Washc3	-1.83966	6.55043e-17
Jak2	3.06508	6.71814e-17
Tmem109	-1.03685	6.8268e-17
Actn1	-2.34137	7.12504e-17
Commd1	-1.2569	7.46929e-17
Zfp948	1.57814	7.93072e-17
Plscr3	-1.3609	8.17156e-17
Itga5	0.959056	8.39626e-17
Rbbp6	2.3677	8.40867e-17
Col9a1	5.64089	8.73029e-17
Gm15446	-2.40852	9.03555e-17
Cpm	3.53187	9.07121e-17
Dbn1	-1.27985	9.31275e-17
Mpv17l2	-1.77173	9.47306e-17
St6galnac3	2.57856	1.04551e-16
Agap1	2.62104	1.08905e-16
Psmd4	-1.1952	1.08905e-16
Prpf4b	1.5398	1.11022e-16
Gtse1	-2.10424	1.12967e-16
Bphl	-1.8425	1.14309e-16
Slc25a11	-1.26599	1.17241e-16
Atl2	1.51313	1.3296e-16
Med21	-1.26894	1.361e-16
Ube2n-ps1	-1.45861	1.37645e-16
AW146154	-3.32885	1.38487e-16
Brwd1	2.00755	1.41096e-16
Qser1	2.62294	1.46776e-16
Acox1	-1.33402	1.51302e-16
Wars	-1.45832	1.63117e-16
Bnip3	-1.47574	1.66589e-16
Cyfip1	-1.26504	1.69499e-16
Sash1	2.36672	1.73419e-16
Creb3l2	1.32986	1.73679e-16
Psmd13	-1.11499	1.752e-16
Spcs2	-1.03197	1.76991e-16
Qdpr	-1.26061	1.86607e-16
Eda2r	-2.79749	1.88621e-16
Alkbh1	2.4171	1.91577e-16
Rpl18	-1.41915	1.92539e-16
Wsb1	1.54652	1.97262e-16
4930548H24Rik	-3.16049	2.00901e-16
Htra3	1.31682	2.15727e-16
Rpl36	-1.24966	2.19179e-16
Mrpl42	-1.28881	2.20284e-16
Loxl1	-1.9367	2.40132e-16
Zim1	2.0978	2.50283e-16
Xpnpep1	-1.09386	2.54344e-16
Il11ra1	-1.14433	2.70811e-16
Mbnl1	-1.14329	2.71554e-16
Rps3	-1.32232	2.72546e-16
E2f7	2.59764	2.74405e-16
Ubn1	2.10916	2.8913e-16
Pdgfra	1.23604	2.90373e-16
Fam89b	-1.34592	2.95679e-16
Tmem126b	-1.74915	2.97479e-16
Vcan	-0.859401	3.09874e-16
Pef1	-1.51367	3.10609e-16
Acot13	-1.8154	3.13922e-16
Zfyve21	-1.33655	3.42718e-16
Grk3	5.60229	3.47509e-16
Nqo1	-2.25715	3.68017e-16
Nhp2	-1.2589	3.98818e-16
Nrn1	2.96586	4.26447e-16
Cct7	-0.895409	4.28793e-16
Commd8	-1.55755	4.4973e-16
Tmem176b	-1.04281	4.6339e-16
Dnajb4	1.65719	4.86193e-16
Cisd1	-1.75319	5.18605e-16
Mgat1	-1.3482	5.23053e-16
Svbp	-1.18707	5.25104e-16
Mpp7	2.31223	5.29484e-16
Ahctf1	1.88357	5.48944e-16
Anapc11	-1.05803	5.67199e-16
Bcl11a	3.63493	5.81305e-16
Tmem41b	-1.02439	6.09398e-16
AW549877	-1.54723	6.13421e-16
Chordc1	-1.28814	6.19814e-16
Smim8	-2.0052	6.19814e-16
Arhgef2	-1.54995	6.38295e-16
Flrt2	-1.17659	6.38843e-16
Heph	1.84948	6.79521e-16
Zc3h11a	1.55251	6.8455e-16
Plxna4	3.06867	7.04956e-16
Elmo1	2.27891	7.17222e-16
Uqcrfs1	-1.02753	7.5884e-16
Chd3	1.57454	8.27386e-16
Rpl11	-1.65985	8.53425e-16
C1qtnf6	2.07908	8.72187e-16
Arpc1a	-1.00164	8.88495e-16
Relb	2.38851	9.13246e-16
Cyc1	-1.24497	9.35905e-16
Eef1d	-0.850387	9.85311e-16
Rpl9	-1.4211	9.98863e-16
Rps29	-1.58233	1.01729e-15
Aprt	-1.11801	1.03537e-15
Jmy	2.89831	1.06108e-15
Uba3	-0.942813	1.06341e-15
Echdc1	-2.43533	1.08031e-15
4930522L14Rik	-2.35324	1.0871e-15
Pip5k1a	2.18365	1.0871e-15
Rpl37	-1.41652	1.15117e-15
Cyp51	-1.36566	1.16658e-15
Hhip	3.84394	1.17125e-15
Ifngr1	-1.2835	1.19042e-15
Col5a3	2.51668	1.2179e-15
Rplp1	-1.75725	1.2561e-15
Nlgn3	4.17594	1.28639e-15
Pmm1	-1.75046	1.33565e-15
1600014C10Rik	-2.53337	1.33806e-15
Aurka	-1.75936	1.37851e-15
Lims1	-1.11043	1.39343e-15
Flot1	-1.38577	1.45879e-15
Tstd3	-3.05353	1.57368e-15
Taf1d	1.64311	1.60989e-15
Nme2	-1.42527	1.64822e-15
Timm8b	-1.42678	1.71207e-15
Sdk2	5.463	1.72702e-15
Rgcc	1.48508	1.76118e-15
Cd9	-1.08614	1.78876e-15
Ogn	-1.24659	1.83713e-15
Pcmtd1	-1.51	1.8586e-15
Naxe	-1.14783	1.95279e-15
Fbxo22	-1.56305	1.99574e-15
Fundc2	-1.03014	2.0032e-15
Rpl27	-1.72416	2.00431e-15
Ranbp2	1.69816	2.04313e-15
Spred2	3.01437	2.18537e-15
Sh3pxd2b	1.53008	2.2007e-15
Slc1a5	-1.76443	2.31608e-15
Smim12	-2.32078	2.32329e-15
Slc41a1	2.03034	2.4767e-15
Otub1	-1.1929	2.49008e-15
Glt8d2	1.65973	2.55482e-15
Swi5	-0.971906	2.75346e-15
Rbm27	1.96111	2.83927e-15
Nono	-0.85558	2.9026e-15
Cxcl5	3.54709	2.96061e-15
Serpinh1	-1.26774	2.98365e-15
Ago3	2.42752	3.03593e-15
Higd2a	-1.53792	3.05528e-15
Ube2w	-1.15291	3.3353e-15
Sec16a	1.39592	3.42893e-15
Lmbr1l	3.39546	3.59428e-15
Tnrc6b	1.62528	3.63741e-15
Dync1i2	-1.12382	3.75632e-15
Carhsp1	-1.07602	3.80578e-15
Tmed3	-0.890906	3.81581e-15
Sms	3.04791	3.85954e-15
Rab8b	1.91125	3.86683e-15
Aldh4a1	-1.83439	3.90981e-15
Trp53	-0.827535	3.95086e-15
Anp32e	1.44313	4.4229e-15
Ptpn13	3.25685	4.56921e-15
Rps16	-1.13447	4.61447e-15
Gm48054	-2.72718	4.66913e-15
Arsi	4.26125	4.87691e-15
Rxylt1	-1.29843	4.88918e-15
Ccnh	-1.32848	4.89084e-15
Amdhd2	-2.02105	4.97344e-15
Rnf122	1.91369	5.00178e-15
Zfp618	2.71753	5.00986e-15
2610044O15Rik8	-1.41045	5.08454e-15
Tmem70	-1.53029	5.31791e-15
Dhx15	1.16796	5.32557e-15
Ppp2ca	2.30063	5.35091e-15
Nsmce1	-1.1565	5.3781e-15
Bptf	1.89175	5.39623e-15
Usp7	2.69213	5.39623e-15
Egfl6	0.764785	5.48824e-15
Bach1	2.31184	5.72983e-15
Nav3	2.486	5.72983e-15
Cdip1	1.37904	5.96007e-15
Pdcd6	-0.853411	5.9855e-15
Sec24a	1.1986	5.9855e-15
Glipr2	-1.30511	5.99654e-15
Smg7	2.46457	6.29361e-15
Aldh2	1.2318	6.31386e-15
Ctcfl	-3.32424	6.31399e-15
Ap3d1	-0.89383	6.5428e-15
Btaf1	2.04827	6.70542e-15
Skp1a	-1.34173	6.82928e-15
Slc43a1	2.41296	6.90464e-15
Ascc3	1.65583	6.92006e-15
6820431F20Rik	-0.710807	6.98054e-15
Prdm2	2.15374	7.13356e-15
Chd6	1.72327	7.25407e-15
B4galt7	-1.54099	7.31918e-15
Trrap	1.39105	7.53723e-15
Chst12	-1.27079	7.56414e-15
Zfp142	2.2541	7.70008e-15
Wwtr1	1.62826	8.09148e-15
Sspn	-1.45097	8.12364e-15
Nae1	-1.32709	8.13395e-15
Siglecg	-7.48139	8.13395e-15
Ep400	1.49458	8.14738e-15
Rbm33	2.30259	8.22173e-15
Otud4	2.4547	8.3157e-15
Idi1	-2.1285	8.40921e-15
Samd4b	2.01084	8.47538e-15
Hnrnpll	2.4617	8.7523e-15
Clca3a1	-5.85238	9.05124e-15
Baz2a	2.4563	9.10354e-15
1810037I17Rik	-1.1566	9.23746e-15
Cpa3	9.6498	9.39413e-15
Herpud1	-1.23843	9.43495e-15
Dcaf7	-0.931281	1.00452e-14
Sprr2k	-7.52339	1.01359e-14
Olfml3	-0.945257	1.01714e-14
Adsl	-1.15788	1.02456e-14
Srp9	-1.12402	1.03411e-14
Zfp958	-2.65854	1.04652e-14
Stag2	0.995338	1.06063e-14
Atp6v1h	-1.46119	1.06571e-14
1810009A15Rik	-1.92555	1.08032e-14
Etv1	2.61729	1.09514e-14
Ppp2r5a	2.12642	1.11076e-14
Kcnab1	-2.38349	1.1137e-14
Adamts2	2.13038	1.17633e-14
Nln	-1.69783	1.24447e-14
Tm2d1	-1.41368	1.28364e-14
Psenen	-1.69677	1.30373e-14
Zbtb2	2.6163	1.34647e-14
Kdm3a	1.90512	1.35365e-14
Eef1akmt3	-2.55131	1.47642e-14
Snai1	1.28236	1.49483e-14
Herc1	1.51695	1.55723e-14
Zcchc14	2.48254	1.68714e-14
Nrp1	0.872759	1.6911e-14
Hnrnpul1	1.91429	1.70678e-14
Tsnax	-1.00547	1.72979e-14
Twf1	-1.86478	1.76118e-14
Lix1	2.29929	1.82787e-14
Aff1	1.80514	1.83062e-14
4833439L19Rik	-0.947432	1.83086e-14
Krt19	-2.6959	1.84844e-14
Psme1	-1.19758	1.86403e-14
Ncoa4	-1.24147	1.89998e-14
Gpatch8	1.45426	2.0737e-14
H2-K1	-2.63994	2.1419e-14
Phlda1	3.78714	2.16231e-14
Tnrc6a	2.05305	2.17171e-14
Lrrn1	3.95254	2.33873e-14
Zfp451	1.8464	2.37858e-14
Tec	4.03732	2.40567e-14
Ptbp1	1.29038	2.40824e-14
Abl2	2.66755	2.42193e-14
Ssbp1	-1.44628	2.46661e-14
Ptgfrn	2.55166	2.50019e-14
Jpt2	-0.916039	2.62659e-14
Dchs1	1.66213	2.63384e-14
Gm11808	-1.59145	2.6445e-14
Cpne5	4.97135	2.88092e-14
Mamdc2	-2.84922	2.93244e-14
Smim3	2.46718	2.9657e-14
Zfp608	3.2277	2.9746e-14
Mmab	-2.04389	3.00287e-14
Rabac1	-1.00692	3.11018e-14
Arrdc3	1.8787	3.15504e-14
Setd2	1.46878	3.18158e-14
Tmem43	-0.947321	3.28654e-14
Mex3b	2.97871	3.31558e-14
Olfr1033	2.21812	3.34311e-14
Rps6ka3	3.01546	3.36011e-14
Ide	-1.28058	3.38625e-14
Rpl37rt	-1.55516	3.42202e-14
Kazald1	-1.71648	3.45164e-14
Map3k8	2.98135	3.57083e-14
Smim15	-1.39336	3.57083e-14
Churc1	-1.32449	3.58915e-14
Lipa	-0.891716	3.69917e-14
Crybg3	2.8186	3.72029e-14
Sarnp	-1.07136	3.87312e-14
Gm5388	-6.05242	3.94537e-14
Nabp1	-1.66216	3.94537e-14
Hsd17b4	-1.2336	4.00089e-14
Stag1	1.34744	4.0312e-14
Hmgb1	-0.820461	4.09406e-14
Map3k2	1.94686	4.14084e-14
Ntn1	2.01117	4.15875e-14
Mrps14	-1.12559	4.17826e-14
Tcf20	2.09288	4.23832e-14
1500015O10Rik	-2.01244	4.33019e-14
Jarid2	2.67693	4.41221e-14
Ncoa1	2.91652	4.43093e-14
Copg1	-0.803857	4.43208e-14
Sf3a1	1.36021	4.44411e-14
Jtb	-1.21195	4.47459e-14
Tmem100	2.86581	4.55645e-14
Tpt1	-1.28245	4.57842e-14
Coa5	-1.03257	4.61541e-14
Mrps21	-1.2485	4.66482e-14
Gli2	1.86317	4.69879e-14
Sema3c	1.06757	5.21308e-14
Cnot6l	2.43879	5.27886e-14
Lamb2	-0.862276	5.39038e-14
Gprc5a	3.73269	5.6353e-14
Fus	1.51992	5.92867e-14
Gli1	9.40624	5.99054e-14
Vgll4	1.95397	6.14515e-14
Hdac4	1.68899	6.39169e-14
Spg21	-1.34105	6.64008e-14
Cxcl2	9.39351	6.97469e-14
Lypla1	-0.928295	7.47058e-14
Cldn10	9.36372	7.5297e-14
Prelid3b	-1.20185	7.6613e-14
Uqcrc1	-0.939253	7.76845e-14
BC005537	1.95185	8.068e-14
Vstm2a	-3.52215	8.07975e-14
Tmed2	-1.28447	8.09316e-14
Adh7	-1.42354	8.13643e-14
Fam102b	2.02376	8.30993e-14
Tbrg1	-0.987364	8.44275e-14
Xpo6	2.0219	8.67398e-14
Mrps36	-1.40313	8.84139e-14
Rit1	-1.31452	8.84139e-14
Il6st	-1.09672	8.86684e-14
Cops5	-1.11057	8.87843e-14
Ric1	2.21647	9.26694e-14
Ncoa2	1.81517	9.60507e-14
Ssh2	1.68918	9.64232e-14
Unkl	2.24642	9.65669e-14
Ist1	1.15899	9.8967e-14
Hivep1	2.31971	9.96966e-14
Kat6a	2.4194	1.02096e-13
Map3k1	2.32341	1.02096e-13
Sec23a	-1.00415	1.02176e-13
Sdf4	-0.821223	1.03219e-13
Hdc	6.87538	1.0563e-13
Col8a2	-2.41457	1.07972e-13
Emc7	-0.995549	1.08314e-13
H13	-0.975384	1.10756e-13
Zfp365	-3.53007	1.10843e-13
Wdr26	1.99821	1.1224e-13
Ppcs	-2.84926	1.13674e-13
Rps5	-0.958043	1.14002e-13
Cav2	-1.18303	1.14375e-13
Pds5b	1.66587	1.15455e-13
Cox7b	-1.05393	1.16888e-13
Elmsan1	3.2928	1.17146e-13
Srp19	-1.05077	1.17859e-13
Fam136a	-1.24439	1.21226e-13
Cfdp1	-0.92621	1.2229e-13
Notch2	2.35424	1.24641e-13
Ak6	-1.01935	1.25587e-13
Rps4x	-1.40013	1.25587e-13
Mdk	1.52643	1.25614e-13
Cul2	-1.07186	1.27003e-13
Kansl3	1.50205	1.27781e-13
Spata13	4.60036	1.283e-13
Arhgef7	1.55274	1.29176e-13
Glo1	-1.01928	1.34335e-13
Arid4b	1.42325	1.38344e-13
Apold1	4.62999	1.42554e-13
Lsamp	9.26171	1.45847e-13
Mapk3	1.78778	1.46179e-13
Nipsnap3b	-1.36641	1.46179e-13
Cnp	-1.64888	1.48266e-13
Spry2	2.99931	1.59978e-13
Dazap2	-1.06685	1.63261e-13
Tac1	5.06756	1.64122e-13
Ammecr1	2.47986	1.64987e-13
Clcn7	-1.74543	1.71906e-13
Tppp3	2.51812	1.74466e-13
Mki67	1.59636	1.75811e-13
Pitx2	3.71255	1.8167e-13
Mrpl2	-1.48145	1.87219e-13
Syngr2	-1.39535	1.88935e-13
Oaz1-ps	-1.7875	1.97376e-13
Ppp1cc	1.5926	2.0263e-13
Bag2	-1.3236	2.05287e-13
Zdhhc6	-1.26796	2.06e-13
Nkd1	2.59886	2.06907e-13
Zfp280d	-1.13787	2.22698e-13
Zfp971	-3.08144	2.24213e-13
Dop1a	2.2262	2.2466e-13
Gm10282	-1.00366	2.29458e-13
Tnfrsf26	4.82585	2.34647e-13
Nudcd2	-1.18317	2.6199e-13
Tet3	2.05163	2.71455e-13
Hbb-bt	9.28252	2.76908e-13
Myo9a	1.56664	2.79127e-13
Apod	-2.38874	2.80769e-13
Gm21451	3.6875	2.98472e-13
Mcfd2	-0.903649	2.98876e-13
Prkx	1.78331	3.02219e-13
Rpl28-ps1	-1.29857	3.07201e-13
Psap	-1.30075	3.08594e-13
Cma1	7.76056	3.11686e-13
Pigp	-1.69925	3.12771e-13
Col9a3	9.16802	3.2175e-13
Mapk8	1.919	3.48442e-13
Eif4ebp2	2.14491	3.49447e-13
Camk1d	3.7923	3.73606e-13
Cul3	1.57502	3.7968e-13
Mbnl3	2.89516	3.8258e-13
Insc	-3.36484	3.91831e-13
Serpinb9	-2.76899	3.91831e-13
Cdc73	2.77834	3.92546e-13
Aff4	1.2289	3.9451e-13
Ctdsp2	1.09412	4.13842e-13
Sik1	3.69499	4.14801e-13
Btbd10	-1.3276	4.16877e-13
Pde7b	2.56082	4.21009e-13
Lnpep	1.32837	4.33415e-13
Aldh1a1	-2.39775	4.37198e-13
Eif6	-1.08181	4.537e-13
Ubr5	1.60895	4.60062e-13
Guk1	-1.28831	4.63283e-13
Snx3	-1.58787	4.819e-13
Arc	2.77335	4.87585e-13
Rai1	2.20114	4.98738e-13
Sfxn3	-1.15606	5.04611e-13
Ptgr2	-1.72417	5.12897e-13
Ppp4r3a	2.07419	5.23135e-13
Zdbf2	2.87446	5.26085e-13
Prpf38b	1.50518	5.2913e-13
Mavs	-1.64006	5.54868e-13
Ing3	2.34076	5.58065e-13
Ttyh2	1.93255	5.75233e-13
Asph	1.10736	5.88879e-13
Gm6710	-2.65587	6.00892e-13
Rasa3	-1.7023	6.2066e-13
Rassf7	-3.23914	6.47222e-13
Nrbp1	-0.943202	6.72658e-13
H3f3a	-1.26325	6.84653e-13
Pdcd5-ps	-11.5607	6.8664e-13
Phyhd1	-2.86554	7.07678e-13
Tspan9	1.37943	7.13209e-13
Zbtb11	2.14035	7.2851e-13
Hcfc1	1.4917	7.32468e-13
Ctps	-1.19099	7.4623e-13
Twsg1	1.13313	7.4684e-13
Nr2c2	2.59847	7.47997e-13
Ppp1r2	-0.824485	7.48277e-13
Emid1	3.54914	7.86875e-13
Sik2	2.01322	7.91475e-13
Add1	-0.814866	8.44975e-13
Trib1	6.29912	8.94515e-13
H2afx	-1.44778	9.11989e-13
Peg3	-0.648414	9.38295e-13
Mien1	-1.66615	9.3905e-13
Ndufs3	-1.13265	9.56725e-13
Naa15	1.82993	9.65478e-13
Ralgapa1	2.01479	9.80077e-13
Tiprl	-0.920044	9.80077e-13
Wdr61	-1.00442	9.80305e-13
Col6a6	3.54587	9.89186e-13
Pigc	-1.60411	1.02077e-12
Frmd3	-3.10613	1.03155e-12
Mesd	-1.10467	1.03531e-12
Fis1	-1.18463	1.06551e-12
Igf2bp1	1.53078	1.07156e-12
Rest	1.79183	1.0777e-12
Zfp521	-1.10491	1.10953e-12
Sec22a	-1.31492	1.16221e-12
Flnc	1.22693	1.16808e-12
Gxylt2	2.2292	1.19984e-12
Exoc5	1.74936	1.2072e-12
Ash1l	1.60881	1.21698e-12
Adgrd1	2.54366	1.22592e-12
Flii	-1.02338	1.22738e-12
Togaram1	2.23716	1.2347e-12
Prrx1	-0.873904	1.24871e-12
Dars	-1.15882	1.24953e-12
Crip2	-2.41665	1.25681e-12
Senp6	1.89879	1.29367e-12
Htt	2.06275	1.3091e-12
Srp54b	-1.49239	1.32896e-12
Rdh10	2.94867	1.33821e-12
Fah	-1.70427	1.33972e-12
Per2	4.10806	1.3448e-12
Dglucy	-3.12784	1.35702e-12
Fn1	-0.876954	1.3692e-12
Lamc1	1.19912	1.40452e-12
Slc7a11	-2.26804	1.41428e-12
Cspg4	1.75676	1.58765e-12
Cmc1	-2.00137	1.62265e-12
Npdc1	-1.3156	1.6476e-12
Gm10175	-1.40855	1.67863e-12
Thsd7a	2.03791	1.70387e-12
Kdm6a	1.54301	1.79208e-12
Ubash3b	4.23058	1.80163e-12
Mrpl40	-1.33653	1.81812e-12
Lonp2	-1.55136	1.90229e-12
Wnk1	1.18493	1.96447e-12
Selenom	-1.02335	2.0119e-12
Gm47283	2.98064	2.1642e-12
C1qtnf1	2.33672	2.19556e-12
Dip2c	2.78717	2.31292e-12
Rbbp9	-1.29722	2.38487e-12
Scfd1	-1.14897	2.44404e-12
Acss2	-2.09921	2.4525e-12
Mapre1	-0.777174	2.56958e-12
Commd4	-1.45758	2.57837e-12
Ddx21	1.71038	2.60397e-12
Zc2hc1a	-1.74985	2.6093e-12
Heca	2.97211	2.66174e-12
Lcorl	1.86654	2.66174e-12
Vim	-1.08754	2.66459e-12
Impad1	1.37427	2.69595e-12
Csde1	-0.875517	2.71052e-12
Mmadhc	-1.02642	2.73499e-12
Sde2	1.5597	2.80608e-12
Lrch4	-1.72982	2.82029e-12
Rtn4	1.68681	2.84336e-12
[truncated: 13,449 more rows]

## Sheet: Thy1+ (sorted) vs. Thy1+ (DMEM)
gene	log2FoldChange	padj
Bgn	-4.43706	0
Ccng1	-4.8565	0
Cnn2	-3.28636	0
Cst3	-4.60859	0
Ctsd	-4.2452	0
Cyb5r3	-3.82293	0
Fbln2	-4.00532	0
Fbln5	-4.59279	0
Galnt18	-5.82277	0
Gas6	-5.7351	0
Gm10925	-6.2633	0
Gm28661	-4.84303	0
Gsto1	-4.8905	0
Itih5	8.17436	0
Lgr5	-5.33786	0
Nr4a1	4.6814	0
Penk	4.7295	0
Prss23	-4.79769	0
Ptn	-6.0109	0
S100a4	-6.16363	0
S100a6	-4.78131	0
Scpep1	-4.37961	0
Tagln	-7.37407	0
Tnfaip6	4.83503	0
Tpm1	-3.82651	0
Tpm2	-4.6965	0
Anxa1	-4.61286	5.54045e-302
Hspb1	-3.63739	1.30978e-300
Timp3	-4.18721	5.89006e-286
Serpinf1	-4.12596	2.02321e-284
Cnn1	-6.23036	6.3793e-268
Pkm	-3.05117	1.50272e-262
Ak1	-4.48995	4.29883e-256
Fos	5.39802	6.65169e-246
Dstn	-2.96611	1.94313e-245
Nfkbia	3.87927	4.10382e-232
Eno1	-3.59387	1.24563e-231
Myl12a	-3.27735	8.58441e-231
Itm2b	-2.89475	1.22622e-225
Asah1	-3.63544	2.7869e-223
Vegfd	-3.19009	1.36655e-222
Pygb	-2.68242	6.8256e-220
Myl9	-5.94063	4.90454e-219
Col26a1	5.67891	2.4987e-218
mt-Atp8	-2.52769	3.65681e-215
Wif1	8.80436	4.05039e-215
Asns	-3.72639	2.41872e-214
Phgdh	-3.21919	2.20534e-211
Lrrc17	-2.84672	2.79071e-211
Syt13	-4.30655	2.15314e-208
Tubb6	-2.74169	1.24687e-206
Cxcl1	7.93853	4.87759e-206
Dner	-5.39073	3.72942e-203
Hcfc1r1	-3.73738	4.44238e-203
Ftl1	-3.2959	1.27724e-201
B2m	-4.25218	2.44488e-200
Myl6	-3.10564	4.81479e-200
S100a11	-3.24854	5.55954e-200
Postn	-3.23432	1.51099e-199
Ccl2	4.13099	9.21179e-199
Uap1l1	-4.18044	7.76994e-193
Gabarap	-3.18705	1.67329e-192
Npc2	-2.77211	1.84902e-192
Tmem59	-2.80464	2.4596e-192
Ifitm3	-3.79327	6.21511e-192
Pcolce	-2.64629	2.6573e-190
Slc25a4	-2.77722	6.06808e-188
Gfpt2	4.52476	1.09402e-187
Cald1	-3.035	3.99695e-187
Atf3	6.3597	1.3787e-186
Tubb2a	-3.85258	8.413e-185
Eif4ebp1	-2.98231	2.843e-181
Has1	7.51249	7.09199e-181
Gsn	-2.77436	3.33472e-178
mt-Cytb	-2.41302	3.13298e-177
Ctsa	-2.98955	2.65655e-176
Rexo2	-3.57224	2.52484e-174
Myl12b	-3.00858	3.58938e-174
Wls	-2.70205	3.59073e-174
Myc	3.54447	1.17378e-172
Aars	-3.13713	5.3736e-172
Sars	-3.13064	7.14338e-172
Tnmd	-4.50063	1.59688e-171
Gm9964	-6.87499	5.15234e-170
Tmem119	-2.62303	5.51478e-169
Fstl1	-2.51966	3.36698e-166
Tuba1a	-3.4867	4.45972e-166
Lox	-3.10711	1.02279e-165
Hist1h2bc	-3.28758	2.66115e-165
Gpx1	-2.47539	2.66935e-165
Rps20	-2.53434	4.42364e-165
Pld3	-2.70314	5.41387e-163
Col14a1	4.36005	1.14427e-161
Gm17383	-5.66949	7.64549e-159
mt-Atp6	-2.55097	1.96511e-158
Ephx1	-4.15554	1.11509e-156
Klf10	3.61961	1.11509e-156
Gm15725	-5.04769	1.17838e-155
Ccnd2	-2.53993	2.90731e-155
Itgbl1	-5.71434	5.72593e-152
Grn	-2.68541	8.95075e-152
Ccn3	-3.37074	5.91601e-151
Shisa5	-2.52664	2.83928e-149
Ly6a	-3.07938	1.37243e-148
Rps27l	-2.86356	4.30214e-148
Fam107b	3.38619	6.58224e-148
Ctsl	-2.68333	3.17176e-147
Tubb4b	-3.28592	1.08504e-146
Efemp2	-2.28878	4.86471e-145
mt-Nd1	-2.25774	3.5757e-144
Creb5	5.23324	1.59869e-143
Ndufa7	-2.64253	3.10984e-143
mt-Nd3	-2.40911	3.36795e-142
Usp2	4.44774	3.60941e-142
Ptch1	5.10005	6.17622e-142
Tnc	-2.85538	2.75781e-141
Spcs1	-2.36714	1.05899e-140
Bax	-3.18907	2.36087e-140
Eef1g	-2.20252	2.69674e-140
Gm28438	-2.26537	2.81566e-140
Gpnmb	-4.77812	3.05559e-139
Dbi	-2.8564	6.89412e-139
Nfkbiz	4.39622	1.39682e-137
Pfn1	-3.17166	3.80605e-137
Dynlrb1	-2.38746	9.05012e-137
Spred1	3.96384	1.13802e-136
Adam15	-2.41155	3.40709e-136
Cavin2	-3.2398	5.75209e-136
Mfap4	-3.37648	1.91013e-135
Ctsh	5.40542	2.62537e-135
Gm20390	-3.33799	9.42706e-135
Prnp	-2.83737	2.24952e-134
Gpx4	-2.42075	2.30793e-134
Adh1	-3.73024	1.41809e-133
Pdgfrl	-2.46735	1.41809e-133
Robo2	3.14434	1.44112e-131
Gng5	-2.41854	7.93114e-130
Gapdh	-2.4041	8.488e-130
Sparcl1	4.58503	1.53592e-129
Errfi1	4.13925	3.47097e-129
Bsg	-2.12229	5.22063e-129
Sparc	-2.10812	6.88722e-129
Thbs1	-1.95622	3.85763e-128
Angptl4	4.09945	5.56701e-128
Ank2	3.16805	5.84601e-128
Selenof	-2.90334	1.95194e-126
Cd81	-2.35344	5.74038e-125
Osr1	-3.30854	5.76359e-125
Lamtor1	-2.52064	1.16476e-124
Ecm1	-2.89248	5.9614e-124
Cdk4	-2.0276	6.30189e-124
Gm12481	-2.48661	9.83805e-124
Atp6v0c	-2.07021	1.13993e-123
Lamp2	-2.48051	1.50182e-122
mt-Co3	-2.52909	3.77391e-122
Ftl1-ps1	-3.92151	2.10152e-121
Icam1	4.02045	5.59634e-121
Gars	-2.39488	2.18907e-120
Tmsb4x	-4.12261	4.0373e-120
Fndc1	4.10527	7.69946e-120
Rel	4.3743	1.21547e-119
Srp14	-2.43355	1.872e-119
Jun	3.23014	6.01516e-119
Trib1	5.81231	8.39355e-119
Hexa	-2.60228	9.23254e-119
Cfl1	-2.43286	1.04985e-117
Cdc42	-2.41644	1.07528e-117
Cpz	3.85012	1.10521e-117
Eef1a1	-2.31683	1.39499e-117
Cdh11	-3.56694	1.52254e-117
Cryab	-3.68661	2.39481e-117
F3	-3.15562	3.92007e-117
Tuba1b	-2.32676	2.28883e-116
Glrx3	-2.11878	3.33271e-116
H2afj	-2.98422	5.94049e-116
Pdia3	-2.15772	9.55199e-116
Rpl15	-2.1478	1.46659e-115
mt-Co1	-2.35716	1.93817e-115
Capzb	-2.18982	2.43775e-115
Tbxa2r	-3.81662	3.08694e-115
Gm29216	-2.78236	7.63888e-115
Cdh3	-3.91723	3.85441e-114
Prdx1	-2.61593	3.90928e-114
Fkbp1a	-2.40103	8.51547e-114
Hist3h2a	-4.06911	8.68578e-114
Cstb	-2.23489	1.06864e-113
Serf2	-2.13528	4.98705e-113
Plpp1	-2.88627	6.02986e-113
Timp1	-2.40025	6.57537e-113
Abca9	3.62406	6.71149e-113
Actb	-3.53865	7.96017e-113
Anxa3	-3.19408	8.29622e-113
Frem1	3.11221	1.21075e-112
Scd1	-3.36754	2.293e-112
Cd24a	2.68245	4.89092e-112
Tgfb1i1	-2.32344	6.96097e-112
Sh3bgrl3	-2.59035	2.15868e-111
Snap47	-3.06295	2.96535e-111
Atp6ap1	-2.43006	3.43993e-111
Tapbp	-2.84165	5.82223e-111
Tuba4a	-4.80424	1.16003e-110
Atp6v1g1	-2.84011	1.88518e-110
Rpl6	-2.15818	3.02532e-110
Gm13456	-2.927	3.79864e-110
Aldoa	-2.47198	4.24839e-110
Psat1	-2.42518	5.05776e-110
Actn4	-2.43587	1.10814e-109
Tubb5	-2.73209	1.25618e-109
Il1r1	2.64567	1.60605e-109
Prelid1	-2.08728	4.05183e-109
Gm11518	-2.78537	8.34794e-109
Rpl27-ps3	-2.78537	8.34794e-109
Akr1a1	-2.00859	1.14281e-108
Clta	-2.04466	1.34692e-108
Cnn3	-2.21272	3.88823e-108
Acat2	-2.77709	5.79384e-108
Per1	3.19052	2.01727e-107
Lepr	3.68835	4.37526e-107
Plaur	3.53154	5.97234e-107
Msn	-2.32104	1.98397e-106
Ndrg1	2.98508	2.12048e-106
Impact	-2.1622	3.13168e-106
Gm9973	4.55985	8.48268e-106
Ndufa4	-2.08152	1.13553e-105
Ndufc1	-2.40763	2.2239e-105
Hspa8	-2.12731	3.99502e-105
Atp6v1f	-2.77307	6.56092e-105
Elob	-2.06716	7.83941e-105
Trim59	-2.7746	3.17995e-104
Arhgdia	-2.24941	4.84581e-103
Dpp4	5.43026	6.11036e-103
Cox6a1	-2.09193	9.65477e-103
Gpr176	-4.80948	2.69391e-102
Rpl27	-2.15253	3.137e-102
Fth1	-2.14063	4.13775e-102
Gm10108	-3.23503	6.46249e-102
Col6a3	2.27797	6.8942e-102
Parp3	-3.19098	1.45528e-101
Rplp0	-2.07438	1.83442e-101
Lama2	3.54349	2.92761e-101
Cd63	-2.17272	4.51384e-101
mt-Nd5	-1.92367	4.69383e-101
Ppp1r15a	3.94773	1.15843e-100
Anxa2	-2.18869	1.41257e-100
Vcp	-1.77814	2.2356e-100
Actg-ps1	-6.17006	7.36486e-100
Rhoa	-2.035	8.61679e-100
Tpm4	-2.05295	1.24196e-99
9530068E07Rik	-2.05239	4.07596e-99
Stmn2	3.82307	5.05258e-99
Atp5b	-1.7548	7.1898e-99
Cavin1	-2.01479	7.24193e-99
Grem1	-3.81522	7.85209e-99
Twf1	-2.37023	7.93622e-99
Cttn	-2.00214	2.16062e-98
Egr1	4.05386	3.05332e-98
Atp5g3	-1.85126	3.75382e-98
mt-Co2	-1.93704	5.88424e-98
Anxa5	-1.94013	6.42848e-98
Ifitm2	-2.32207	2.40189e-97
Cthrc1	-2.07964	3.02616e-97
Pls3	-2.56464	4.78045e-97
Rps11	-2.27278	6.80388e-97
Rnf181	-2.49304	8.89501e-97
Fhl2	-2.37587	2.77278e-96
Vps35	-2.28182	3.9054e-96
Rpl10	-1.83015	2.94428e-95
Lrrc42	-2.74298	6.8356e-95
Renbp	-3.33565	1.24487e-94
Ap2m1	-1.77751	2.23805e-94
Cox7a2l	-2.14495	9.51548e-94
Nptn	-1.82172	1.01764e-93
Rhoc	-2.35599	2.73714e-93
Cyb5a	-2.43699	3.36453e-93
Slc44a2	-2.02801	3.83289e-93
Rtraf	-1.91185	5.82419e-93
Lgals9	-2.72092	6.41613e-93
Junb	3.51868	2.8015e-92
Emp3	-1.84719	4.1353e-92
Nupr1	-3.04584	5.2813e-92
Wdr6	-2.05886	5.94117e-92
Rpl19	-2.01358	5.97401e-92
Lef1	4.62739	1.00793e-91
Calu	-1.79698	1.07991e-91
Tubb2b	-4.4015	2.0123e-91
Cdkn2b	-5.02499	2.32634e-91
Kdm7a	3.87926	3.5564e-91
Cox5a	-2.37057	3.70125e-91
Spon1	4.56871	8.55638e-91
mt-Nd4	-1.85048	1.24009e-90
Calm2	-2.46613	1.72392e-90
Tpp1	-2.1886	3.36193e-90
Rpl4	-1.93032	4.81302e-90
Mtch2	-2.24677	5.13821e-90
Btg2	2.96363	6.41587e-90
Arpc1b	-2.20203	6.56485e-90
Anxa6	-1.74327	1.49809e-89
Tiparp	2.68805	3.25925e-89
Coro1b	-2.14538	8.43442e-89
Trib3	-5.57501	8.81041e-89
Hsbp1	-2.24379	8.9985e-89
Cdkn1a	-2.32928	1.4357e-88
Actg1	-3.03918	2.52347e-88
Egflam	4.691	6.29527e-88
Bmp3	5.34317	1.55593e-87
Gm7536	-2.18703	1.72897e-87
Zeb2	2.57943	3.47672e-87
Serpine2	-3.74835	4.76591e-87
Commd3	-2.58221	4.85272e-87
Atp5j	-2.00052	1.0425e-86
Purb	3.48413	1.2689e-86
Cmtm3	-1.89255	2.42228e-86
Cox8a	-2.28872	2.45185e-86
Hist2h2aa1	-4.7204	2.91082e-86
Rplp1	-2.06861	5.30751e-86
Usmg5	-1.92012	5.78425e-86
Naca	-1.93819	1.44438e-85
F2r	-2.3017	1.49626e-85
Fads2	-2.46231	2.92303e-85
YFP	-1.96375	1.30201e-84
Vti1b	-2.48039	1.34245e-84
Tmem50a	-1.87596	1.57273e-84
Rpl24	-2.39856	6.25723e-84
Ranbp1	-2.32441	1.04936e-83
Cox6b1	-2.58157	1.43357e-83
Rgs2	3.62495	1.43357e-83
Rps15a	-1.91964	1.43357e-83
Tuba1c	-2.82095	2.1575e-83
Fkbp10	-1.76858	2.36418e-83
Slc25a1	-2.56157	3.06718e-83
Rpl14	-1.81163	4.7534e-83
Hmgn1	-1.89693	7.15805e-83
Ilk	-1.81063	9.52757e-83
Psmb2	-1.75066	1.77981e-82
Rps29	-1.85813	1.92143e-82
Acly	-2.41868	2.62518e-82
Calr	-1.93587	2.75045e-82
Rps7	-2.25922	3.97415e-82
Ywhaq	-2.31543	5.94433e-82
Atp6v0e	-2.1949	1.10341e-81
Dusp1	3.85929	1.6328e-81
Rps9	-1.90914	1.64664e-81
Itgb1	-2.38179	5.21595e-81
Eef1b2	-1.81659	7.37806e-81
Dap	-2.00537	8.2243e-81
P4hb	-1.6856	9.54877e-81
Rpl15-ps3	-2.69351	1.03135e-80
2610005L07Rik	-1.95836	2.67975e-80
Scd2	-2.72286	3.16984e-80
Uba52	-2.78672	1.04438e-79
Pamr1	3.20141	1.50556e-79
Rps23	-1.92916	5.16861e-79
Htra3	2.87883	7.78461e-79
Tmed2	-2.21293	8.53643e-79
Fhl1	-2.43548	8.76445e-79
Mrpl17	-2.16422	1.89398e-78
Ndufb9	-2.10738	2.30009e-78
Rpl3	-1.73601	6.15543e-78
Ran	-1.89936	6.31116e-78
Rps14	-1.86184	9.41015e-78
Ccn4	-1.88443	1.06976e-77
Ptgs2	3.92032	1.14265e-77
Sept2	-2.37301	1.21076e-77
Irs2	4.37617	1.73778e-77
Gpc4	-2.48255	1.81176e-77
Tent5a	3.21697	2.06045e-77
Rps3a1	-2.00011	2.56331e-77
Gm15500	-1.84366	3.17934e-77
Snapin	-2.56641	3.71938e-77
Fam174b	2.67233	5.58763e-77
Ier3	2.5684	6.37241e-77
Ankrd28	3.63446	6.68282e-77
Tubb3	-6.73977	1.26727e-76
mt-Nd4l	-1.93808	1.31885e-76
Btf3	-1.74477	1.86357e-76
Tmbim6	-1.93297	2.51514e-76
Mrps6	-2.27795	3.41738e-76
Jmjd1c	4.05216	4.6691e-76
Dpysl2	-2.29883	4.69005e-76
Ap1s1	-2.14465	1.32561e-75
Pck2	-2.56093	1.32839e-75
Lasp1	-1.8414	2.75587e-75
Col8a1	-2.19445	3.04642e-75
Clic1	-1.87275	3.31427e-75
Csrnp1	6.15713	3.33583e-75
Rpl21	-2.10366	3.74903e-75
Btg1	3.02932	3.83218e-75
Hspe1	-2.29061	4.37156e-75
Prdx5	-1.89668	6.08693e-75
Atpif1	-2.4943	7.1933e-75
Rps28	-2.29045	8.20964e-75
Ccnl1	3.22527	1.15885e-74
Tmem132c	4.6392	1.20609e-74
Rpl13	-1.9149	1.37907e-74
Gm46223	-1.8774	1.45863e-74
Ly6c1	-2.90832	1.75121e-74
Snx3	-2.05499	1.94695e-74
Atp5c1	-2.0867	2.77556e-74
Zfp536	5.07618	2.77556e-74
Cyb5r1	-2.44524	4.44147e-74
Pdrg1	-2.39849	6.43961e-74
Rps10	-1.79553	8.48857e-74
Serpinb9b	-5.24647	9.46776e-74
Morf4l2	-1.77376	1.3932e-73
Egr2	4.36737	2.57757e-73
Rpl39	-2.33572	3.55717e-73
Aga	-2.32429	3.94747e-73
Dusp10	4.72359	4.04369e-73
Trp53inp1	-2.41045	4.98301e-73
Myo1c	-1.76958	7.75393e-73
Psma7	-2.0076	9.44071e-73
Rictor	3.04042	1.06313e-72
Pdia4	-1.69373	1.13207e-72
Ost4	-1.85737	1.14679e-72
Spry4	2.94942	1.15707e-72
Degs1	-1.92036	2.19394e-72
Rab11a	-1.82566	2.1962e-72
Pebp1	-1.80496	2.34626e-72
Pycard	3.89664	2.58852e-72
Brk1	-1.91903	4.42396e-72
Sae1	-1.72151	4.64654e-72
Sgk1	3.45455	5.05304e-72
Mef2c	2.57248	6.62443e-72
Eif5a	-1.71461	8.60626e-72
Gm2000	-2.47276	1.21273e-71
Mn1	-2.66527	1.21297e-71
Edil3	-2.83982	1.37883e-71
Map1lc3b	-2.16389	1.79531e-71
Rpl37a	-2.2313	2.35304e-71
Galnt16	3.77106	3.0479e-71
Gyg	-2.67334	3.45473e-71
Slc4a7	2.90193	3.72148e-71
Rps6	-1.68344	4.9684e-71
Hint1	-1.76649	6.38788e-71
Gpx3	-3.3634	8.23083e-71
Rpl7	-1.64155	9.14171e-71
Maged1	-1.46868	1.31165e-70
Ywhab	-1.64174	1.6433e-70
Scp2	-2.32401	2.25634e-70
Nkd2	2.96816	2.27295e-70
Rab3il1	-2.83761	2.44671e-70
Hist1h1c	-2.89454	3.85159e-70
Cd164	-1.99256	1.34196e-69
Reg1	-7.09461	1.73364e-69
Dusp6	2.72107	2.20936e-69
Cox4i1	-1.77698	2.34856e-69
Trim35	-1.90338	3.31474e-69
Rpl36a	-1.64761	4.44274e-69
Nab1	3.07932	4.79518e-69
Snx2	-1.79434	7.19318e-69
Psmd7	-1.63663	7.56484e-69
Cd34	2.41851	1.06813e-68
Rpl26	-1.8596	1.62294e-68
Dynll1	-2.34546	1.6576e-68
Atp5l	-1.86083	2.11882e-68
Ghitm	-2.08558	2.68263e-68
Nt5e	2.77038	4.99569e-68
Rpl18a	-2.08801	5.82174e-68
Pxdc1	3.89202	6.78969e-68
Ndufa5	-2.65727	7.18135e-68
Ddx3x	1.81796	8.94678e-68
Med13	2.98055	1.25516e-67
Parva	-1.59283	1.35785e-67
Ets2	2.50203	1.44822e-67
Uqcr10	-1.9752	2.73795e-67
Mfsd1	-1.9848	3.21273e-67
Il15ra	4.07208	3.66124e-67
Manf	-1.64853	3.98e-67
Pbxip1	-2.62027	4.07659e-67
Rpl34	-1.7649	5.98846e-67
Rpl18	-1.56709	8.25177e-67
Aspn	-3.13522	8.79989e-67
Crip1	2.41835	1.13764e-66
Mea1	-2.52646	1.77446e-66
Rbbp7	-1.67099	2.24816e-66
Cct8	-1.70877	2.35098e-66
Robo1	3.21816	3.408e-66
Bcap31	-1.85455	4.01961e-66
Rgcc	2.90112	4.41306e-66
Pdcd5	-2.07748	4.44865e-66
Rpl37	-1.65022	5.17141e-66
Arid5a	2.62545	7.74502e-66
Chmp2b	-2.0551	8.13088e-66
Igf2	-1.95249	1.21692e-65
Rpl17	-1.91354	1.41446e-65
Ass1	-2.30035	1.68481e-65
Arl5b	2.10938	1.68999e-65
Dbnl	-1.94695	1.91824e-65
Cdipt	-1.86254	2.03206e-65
Vps26a	-2.29444	2.10464e-65
Nme2	-1.88832	2.75627e-65
Abhd4	-2.51071	5.53091e-65
Psd3	3.21979	7.04881e-65
Syne2	3.16913	1.09147e-64
Tnfrsf19	3.89251	1.12588e-64
Rpl22l1	-2.04338	1.31503e-64
Arpc5	-1.68824	1.50432e-64
Tecr	-1.64134	1.52596e-64
Mdh2	-1.73719	1.91936e-64
Acot7	-1.8253	2.44971e-64
Rpl9-ps6	-1.7674	6.50298e-64
Wdr1	-1.49589	7.64682e-64
Arl4c	4.32716	8.62998e-64
Pdgfd	-2.78925	8.95427e-64
Arf1	-1.43899	1.17952e-63
Adam9	-2.00823	1.46981e-63
Hsp90b1	-1.6432	1.94593e-63
Cemip	-5.02318	2.14038e-63
Rps17	-1.55426	3.39201e-63
Polr2l	-2.08612	3.89708e-63
Mtx2	-2.1558	4.12799e-63
Prdm1	7.46674	5.24316e-63
Gm4631	-2.31858	5.34756e-63
Islr	1.80433	5.80643e-63
Grb10	-2.04453	6.13984e-63
Cavin3	-1.48607	1.37207e-62
Krtcap2	-2.23206	1.39709e-62
Hsp90ab1	-1.64848	1.44303e-62
Ddb1	-1.62536	1.56793e-62
Fosb	11.0758	1.97192e-62
Fdft1	-3.01848	2.04239e-62
Pgam1	-1.60402	2.43257e-62
Loxl3	-3.12312	2.48832e-62
Gnpda1	-3.30792	2.5386e-62
Rsu1	-2.36481	2.7203e-62
Uqcc2	-2.08875	3.46924e-62
H2-D1	-3.02425	3.76753e-62
Gm14305	-2.75844	3.80675e-62
Tma7	-2.2825	5.40555e-62
Marcks	-2.72883	6.48045e-62
Cops9	-1.81655	7.76321e-62
Nedd4	-1.65932	8.48668e-62
Gm47692	-5.06074	1.92576e-61
Gm10720	-5.83177	2.16404e-61
Phldb2	-1.83897	2.82438e-61
Chd9	-1.85217	3.32542e-61
Rsrp1	-1.73009	4.58066e-61
Rps27	-2.6356	4.60963e-61
Txn1	-1.90793	5.06464e-61
Aqp1	2.89699	5.74337e-61
4930523C07Rik	3.5905	6.51692e-61
Fau	-2.28908	7.67716e-61
Dad1	-1.54027	7.87826e-61
Ndufa3	-1.62505	7.99679e-61
Rps18	-1.62718	9.45732e-61
Psmb1	-1.52577	1.13634e-60
Tpt1-ps3	-1.83777	1.14898e-60
C1qtnf1	2.66958	1.15027e-60
Morf4l1-ps1	-3.68897	1.25658e-60
Rpl23	-2.4925	1.2588e-60
Gaa	-1.79766	1.34186e-60
Gm4332	-2.79583	1.40267e-60
Rpl35	-2.48391	1.45515e-60
Prdx2	-1.39697	2.05788e-60
Uqcrb	-1.91583	3.03788e-60
Nfkb1	3.31682	3.7619e-60
Apobec3	-2.65629	4.59219e-60
Sept7	-2.19535	5.78914e-60
Npm1	-1.61228	5.85631e-60
Gm10177	-1.83439	7.69965e-60
Nktr	2.0219	7.99278e-60
Tmsb10	-2.78422	8.5178e-60
Arf4	-1.52413	1.05642e-59
Bcl2	3.24622	1.06934e-59
Psap	-1.67643	1.33354e-59
Kpna2	-2.59809	1.41046e-59
Mpv17	-2.17974	1.75378e-59
Rab9	-2.32235	1.84155e-59
Syndig1	-3.57349	1.87336e-59
Cdh2	-3.25792	2.34194e-59
Nfkb2	2.48255	2.51014e-59
Pdcl3	-2.09654	3.80259e-59
Psma1	-1.54993	5.66973e-59
Rnasek	-1.65537	5.96794e-59
Arpc2	-1.86897	8.19611e-59
Rpl41	-2.11444	9.71242e-59
Thsd4	3.6503	9.7434e-59
Ppia	-2.69043	1.27855e-58
2610001J05Rik	-2.04007	1.79296e-58
Shc1	-1.51104	1.88136e-58
Psma2	-1.65223	2.98279e-58
Apcdd1	4.43454	3.0308e-58
Cox7c	-2.138	3.34545e-58
Has2	3.72569	3.67372e-58
Ndufb7	-1.94886	6.20377e-58
Slk	3.06654	7.07719e-58
Gm20594	-1.67582	9.42513e-58
Rab7	-1.66427	1.35062e-57
Psma3	-1.42818	1.46914e-57
Dctn2	-1.5582	1.51904e-57
Rbx1	-1.78191	2.26672e-57
Pigk	-1.93163	2.3131e-57
Ngfr	3.91936	2.56563e-57
Pik3ip1	-3.09912	3.5864e-57
Dynlt3	-1.91455	3.88642e-57
Hif3a	5.31847	4.15383e-57
Canx	-1.90181	8.54844e-57
St13	-1.67424	8.9774e-57
Sdcbp	-1.87255	9.10344e-57
Rab18	-1.57803	9.13674e-57
Tpm3	-1.64593	9.25612e-57
Ndufa13	-1.79789	9.35593e-57
Saa3	-2.45368	1.05776e-56
Shisa4	-3.00975	1.09363e-56
Gstp1	-1.6144	1.12452e-56
Tspan3	-1.62219	1.33733e-56
Tcf4	1.49057	1.56707e-56
Dkk3	-1.99305	1.73267e-56
Lurap1l	-2.9738	2.12596e-56
Ube2v1	-1.7664	2.36625e-56
Smpd1	-2.00755	3.34543e-56
Nup153	3.17826	3.80045e-56
Rpl9	-1.44172	3.91524e-56
Grina	-2.10625	5.46708e-56
Crabp1	-2.11274	6.58924e-56
Arpc4	-1.47787	7.39112e-56
Glmp	-1.8205	8.2291e-56
Aen	-2.63566	9.56023e-56
Pdlim2	-3.25433	1.12171e-55
Cnot6	2.63893	1.15386e-55
Cd36	6.26472	1.17782e-55
Stt3a	-1.42339	1.61415e-55
Tet2	2.50094	2.51504e-55
Rcan1	4.49871	2.56432e-55
Stk40	3.1053	4.31945e-55
Kitl	2.20007	4.40879e-55
Bola3	-2.0963	4.86916e-55
Ccn5	-4.71681	6.10022e-55
Dot1l	3.96641	8.23704e-55
Olfr1033	3.40644	8.3772e-55
Ehd1	-1.57615	9.04975e-55
Pde4d	2.68334	1.20618e-54
Cyp26b1	4.19399	1.31676e-54
Nadk	-1.68214	1.32594e-54
Sumo2	-2.21766	1.67715e-54
Ndufs2	-1.47804	1.93631e-54
Igsf10	1.56779	2.85878e-54
Surf4	-1.56262	3.14635e-54
Jup	-2.21518	3.18743e-54
Rpl11	-1.92895	4.39885e-54
Lpcat3	-1.83176	4.97565e-54
Rps25	-1.73524	5.31188e-54
Nedd8	-1.64341	5.45142e-54
Atp5f1	-1.72964	5.56937e-54
Tcn2	-1.86482	6.59796e-54
Arhgdib	-1.89287	7.00935e-54
Rpl35a	-1.63689	7.29287e-54
Golga7	-1.86097	7.43517e-54
Tmem26	3.34572	1.35021e-53
Msrb3	-2.60149	1.37398e-53
Eno3	-3.41937	1.44361e-53
Tgfbr3	1.69874	2.01263e-53
Rnase4	-1.68808	2.33833e-53
Top1	1.79955	2.53877e-53
Psmc2	-1.82674	3.35705e-53
Runx1	3.8935	3.95694e-53
Tceal8	-1.82993	4.8507e-53
Rps19	-2.23602	4.87972e-53
Scrn1	-3.20307	5.23481e-53
Atp1b1	-2.60976	5.62831e-53
Ppp1ca	-1.37429	5.62831e-53
Zfp36	3.35027	6.52127e-53
Mvp	-2.35412	6.77248e-53
Capza1	-1.59611	7.67984e-53
Idh1	-2.34269	8.00837e-53
Uqcrq	-1.77344	8.91985e-53
Spty2d1	2.3847	8.99069e-53
Snx5	-1.70488	9.12511e-53
Ctsb	-1.59039	9.17697e-53
Rps24	-2.09229	1.04838e-52
Edn3	7.17729	1.36594e-52
Tsg101	-1.59361	2.10554e-52
Gm14295	-2.4756	2.11121e-52
Il6st	-1.60975	2.39671e-52
Kmt2a	2.49814	3.06688e-52
Lpp	-1.54823	3.83185e-52
Ppp1r15b	1.86225	3.87395e-52
Ndfip1	-1.55151	4.704e-52
Cdc37	-1.37585	5.98218e-52
Adamts4	2.65757	6.36887e-52
Gnas	-1.59086	6.44289e-52
Lsamp	4.55576	7.07099e-52
Slc25a3	-1.44133	8.32847e-52
Adamts12	2.7581	1.15497e-51
Nfat5	2.2982	1.22667e-51
Homer1	4.59522	1.60191e-51
Rps4l	-1.84088	1.71545e-51
Cyba	-1.82556	1.86525e-51
Rerg	-2.41681	1.89711e-51
Rps4x	-1.36014	2.54406e-51
Spry1	2.19203	3.29692e-51
Dbn1	-1.80428	3.71428e-51
Rplp2	-1.63773	3.78793e-51
Rpl36	-1.50974	4.82234e-51
Erg28	-2.35333	5.21616e-51
Miga1	-1.82296	8.5997e-51
Arl13b	2.4288	9.62622e-51
Cks1b	-1.76149	1.05116e-50
Pcf11	3.40645	1.19076e-50
Chmp5	-1.79232	1.41595e-50
Lars2	-2.00641	1.81448e-50
Rps26	-2.02967	1.84782e-50
Rpl38	-1.70493	2.05366e-50
Camsap2	3.06129	2.07879e-50
Klf4	3.23447	2.46694e-50
Mtpn	-1.77308	2.55014e-50
Klf9	4.11209	2.74476e-50
Anapc4	-1.69445	2.9175e-50
Sap18b	-1.65155	3.64649e-50
Rpl30	-1.53143	4.10004e-50
Caprin1	-1.35635	4.32215e-50
Atp6v0d1	-1.61808	4.47939e-50
Fbxo6	-3.05688	6.00982e-50
Stub1	-2.11837	6.0561e-50
Gm10163	-2.78484	8.23854e-50
Rpl31-ps8	-2.02865	8.2726e-50
Cox5b	-1.67845	8.59011e-50
Atp5o	-1.64993	9.17789e-50
Rpl32	-2.56526	9.32479e-50
Rpl23a	-2.1737	9.36532e-50
Serinc1	-1.5239	9.55254e-50
Dcxr	-4.23365	1.14919e-49
Cacna1g	2.86052	1.35291e-49
Usp7	2.90082	1.41686e-49
Rpl29	-1.49026	1.49592e-49
Cav1	-1.29352	1.83852e-49
Nagk	-2.36093	1.97466e-49
Rnf24	2.54281	2.00304e-49
Ndufa2	-1.59741	2.08592e-49
Mcl1	2.72687	2.18145e-49
Pdlim4	3.78617	2.81519e-49
Lmbr1l	3.93212	2.98429e-49
Tnfaip3	3.8633	3.2244e-49
Pdcd6ip	-1.53605	3.29308e-49
Mme	1.90758	3.38572e-49
Tspo	-1.97539	3.66644e-49
Hddc3	-2.4002	3.94909e-49
Snrpe	-2.5349	4.29485e-49
Snhg11	-2.47635	5.04863e-49
Nme1	-1.35871	6.05352e-49
Rpl13a	-2.24626	6.54587e-49
Arhgap32	4.43029	7.26732e-49
Rps3	-1.51075	8.77134e-49
Zfp36l2	2.60081	8.832e-49
Pds5a	2.25752	1.12733e-48
Igfbp6	-1.70278	1.1571e-48
Tm9sf2	-1.59515	1.34665e-48
Tcim	4.91272	1.36301e-48
Cpa6	-2.46423	1.56918e-48
Hspa9	-1.67824	1.56918e-48
Clk1	1.99447	1.78893e-48
Fads1	-2.15935	2.03959e-48
Ncapg2	1.90025	2.09672e-48
Mxra8	-1.88956	2.14098e-48
Nars	-1.7697	2.31816e-48
Cnot1	1.87375	2.32815e-48
Txndc17	-1.52978	2.52073e-48
Hs1bp3	-3.18674	2.75369e-48
Gm16385	-4.85329	2.82217e-48
Rcn1	-1.31332	3.93144e-48
Iscu	-2.33148	5.21981e-48
Ccdc80	-1.57836	5.39525e-48
Sqstm1	-1.3916	6.01157e-48
Chmp1a	-1.58231	6.03579e-48
Pdzd2	2.90739	6.2781e-48
Psrc1	-2.7939	6.28787e-48
Abca8a	7.64392	6.73065e-48
Cetn3	-2.12415	7.38065e-48
Ywhaz	-1.9179	8.20519e-48
Zfp931	-2.55453	9.42857e-48
Gm21811	-2.46506	1.02259e-47
Vps41	-1.75801	1.05911e-47
Abi2	2.12169	1.06357e-47
Loxl1	-2.16316	1.16685e-47
Bcat1	-1.46405	1.33558e-47
Vmp1	-1.8133	1.34332e-47
Actg2	-8.57048	1.68994e-47
Oaz1	-1.41745	2.03737e-47
Capn2	-1.35082	2.33808e-47
Atp6v0b	-1.64455	2.68023e-47
Fam177a	-1.91265	3.2229e-47
Ccn2	-2.0811	3.36944e-47
Arxes2	-2.51463	3.53365e-47
Mff	-1.59595	6.4018e-47
Il31ra	-3.19758	7.57715e-47
Calm1	-1.87687	8.71688e-47
Psmd8	-1.52681	9.28144e-47
Cdc20	-1.89351	9.91869e-47
Capza2	-1.3732	1.0557e-46
Raph1	2.33425	1.08596e-46
Stxbp6	4.43568	1.17798e-46
Tiam2	2.50162	1.24598e-46
C1qtnf3	-5.7776	1.41097e-46
Rock2	1.99771	1.73894e-46
Rnf6	-1.99235	1.84951e-46
Lamtor2	-1.93902	1.99334e-46
Pdha1	-1.67909	2.0789e-46
Rps15	-1.41347	2.2773e-46
Tmem147	-1.44853	2.42968e-46
Fosl1	5.13886	2.80427e-46
Ptch2	5.9816	2.808e-46
Mthfd2	-1.784	4.43629e-46
Igfbp7	-3.62511	5.34822e-46
Sec61b	-1.3857	6.54368e-46
Rpl27a	-1.48457	9.81064e-46
Rps6ka3	3.55293	1.03153e-45
Sik3	3.20462	1.0644e-45
Cd55	2.30731	1.08758e-45
Rps16	-1.37987	1.08758e-45
Gipc1	-2.06844	1.13406e-45
Sfpq	2.95171	1.15406e-45
Stc1	3.54348	1.28175e-45
Zfp948	2.01029	1.44218e-45
Cct4	-1.58483	2.59829e-45
Rbbp6	2.97667	2.71042e-45
Gnb1	-1.67264	3.00784e-45
Emc3	-1.45218	3.34135e-45
Rab1b	-1.35909	3.37598e-45
Gja1	-1.64157	3.37881e-45
Atxn10	-1.52221	3.84069e-45
Acta1	-7.62489	4.26598e-45
Stx7	-2.00736	5.16567e-45
Ssr3	-1.32102	6.37029e-45
Enpp5	-2.37894	6.70614e-45
Col7a1	3.74791	8.8957e-45
Msantd4	-1.91345	9.55251e-45
Elmo1	2.15281	1.06291e-44
Rps12l1	-1.74493	1.18525e-44
Ldha	-1.4459	1.3782e-44
Ivns1abp	1.52032	1.5486e-44
Cnbd2	-2.36353	1.69421e-44
Crmp1	-3.85953	1.70955e-44
Arid4b	2.05722	1.85253e-44
Prr13	-2.05121	1.92127e-44
Chac1	-3.80873	2.00481e-44
Acadl	-1.56938	2.21535e-44
Sorbs2	-3.34282	2.27862e-44
Map6	-2.54634	2.42131e-44
Acta2	-8.86721	2.50661e-44
Akap12	-1.70468	3.33841e-44
Lgals1	-2.02676	4.03892e-44
Psmd2	-1.5042	5.47892e-44
Dynlt1b	-2.03539	6.04735e-44
BC031181	-1.68914	9.65728e-44
Romo1	-1.48785	9.94591e-44
Olfml3	-1.26955	1.24763e-43
Bdkrb2	5.27506	1.45005e-43
Osbpl5	-1.58255	1.52602e-43
Zfp711	4.26728	1.52602e-43
Lrig1	2.64142	1.89414e-43
Mvk	-1.96051	1.98198e-43
Atp5h	-1.35102	2.79733e-43
Rab5b	-1.55629	3.01229e-43
Gm8797	-3.0152	3.28207e-43
Plin2	-1.40027	3.99373e-43
Tek	3.27669	4.12703e-43
Cs	-1.31518	4.19647e-43
Eif4h	-1.18295	4.68723e-43
Esd	-1.58231	4.89633e-43
Taf1d	1.72203	6.09298e-43
Tmem98	-1.76798	6.20345e-43
Rbm39	1.29429	1.00077e-42
Sh3kbp1	-1.73819	1.01364e-42
Vps26c	-1.80212	1.01364e-42
Sigmar1	-1.61172	1.2471e-42
Saraf	-1.28372	1.2552e-42
Edf1	-1.57324	1.38299e-42
Rps21	-1.58664	1.41241e-42
Usp36	2.47619	1.69147e-42
Fuca1	-1.57645	1.78614e-42
Gstm2	-1.83307	1.78614e-42
Ccnd3	-1.35974	1.91213e-42
Ets1	3.20529	1.92663e-42
Arih1	2.62048	2.24785e-42
Rpl36al	-2.47876	2.31209e-42
Baz1a	3.85029	2.33193e-42
Ctsz	-1.20508	2.39414e-42
Skp1a	-1.3341	2.4857e-42
Hdc	6.6195	2.67388e-42
Ncam1	-1.95453	4.56294e-42
Erh	-1.50861	5.24545e-42
Copb2	-1.19749	5.25811e-42
Tmem14c	-1.41567	5.4433e-42
Fam89b	-1.60252	5.49567e-42
Fdps	-2.28795	5.53588e-42
Rps16-ps2	-1.9738	5.62832e-42
Mars	-1.78272	5.83338e-42
Hs6st1	3.02229	6.64657e-42
Ltbp2	-1.94284	7.04982e-42
Col9a3	5.13955	7.10891e-42
Vps29	-1.83036	8.15198e-42
Rpl37rt	-1.90657	8.42256e-42
Baiap2	2.12156	9.36302e-42
Vdac2	-1.43518	1.47566e-41
Fgfr1	1.56449	1.53591e-41
Taf7	3.27968	1.59075e-41
Qk	1.571	1.70774e-41
Ostm1	-2.37436	1.83596e-41
Sdk2	5.64621	1.92247e-41
Napa	-1.42954	2.6587e-41
Oaz1-ps	-2.07372	2.99017e-41
Blcap	-1.884	3.40088e-41
Sh3bp5	-2.18921	3.70253e-41
Slit2	-1.67695	4.00619e-41
Psmb5	-1.3793	4.16831e-41
Tex264	-2.03676	4.66593e-41
Sash1	2.45126	4.92775e-41
Dynlt1-ps1	-2.24291	5.05358e-41
Ndufa8	-1.77175	5.37541e-41
Smim10l1	-1.90222	6.20209e-41
Dnajb4	2.22809	6.24588e-41
Morf4l1	-1.32663	6.30949e-41
Ndufab1	-1.5707	7.81612e-41
Zfp521	-1.59986	9.08291e-41
Ranbp2	1.83433	9.25697e-41
Nedd9	-1.94978	9.55332e-41
Tbca	-1.65352	9.70929e-41
Fam114a1	-1.21105	1.10962e-40
Syne1	2.65367	1.16561e-40
Uqcr11	-1.36858	1.32366e-40
Tceal9	-1.51246	1.36298e-40
Mpp1	-2.51861	1.69611e-40
H3f3a	-1.27855	1.95411e-40
Iars	-1.51206	1.98774e-40
Hnrnpk	-1.35003	2.04111e-40
Sfrp1	-2.7497	2.74951e-40
Ppib	-1.37404	3.0523e-40
Heg1	1.94214	3.09995e-40
Hk1	-2.01795	3.2491e-40
Slc4a2	-1.80856	3.3181e-40
Chd2	1.94839	3.5929e-40
Cnpy2	-1.71903	3.96945e-40
Cul4a	-1.47636	4.00371e-40
Hnrnpdl	1.92372	4.0913e-40
Tmem167	-1.50007	4.25209e-40
Gng12	-1.33556	4.75153e-40
Pgrmc1	-1.2597	4.93247e-40
Psmb3	-1.33453	4.93247e-40
Gstm1	-1.61752	5.59364e-40
Klf6	1.56671	5.86694e-40
Frmd4a	1.81317	6.32285e-40
Ywhae	-1.23583	6.93186e-40
Copa	-1.17127	7.12814e-40
Rbm3	-1.28512	8.69568e-40
Clcn7	-1.99107	1.07406e-39
Bcl10	1.75183	1.33484e-39
Rc3h1	2.51765	1.62389e-39
Ttll4	3.0651	1.69268e-39
Smdt1	-1.62427	1.74537e-39
Higd2a	-1.66341	2.18037e-39
Leprot	-1.73558	2.31719e-39
Masp1	2.86226	2.33096e-39
Psmd14	-1.54116	2.33592e-39
Eif2s1	-1.44728	2.40441e-39
Zmat3	-2.02611	2.82245e-39
Sh3bgrl	-1.56989	3.31828e-39
Alg13	2.31419	3.52971e-39
Atp5k	-1.62974	5.28819e-39
Bnip2	-1.47802	5.89563e-39
Tars	-1.76657	6.55645e-39
Eif4g2	-1.31838	6.95462e-39
Tra2a	2.29639	7.11699e-39
Cdo1	-1.48031	7.12967e-39
Pvr	3.44883	7.34878e-39
Rpl10a	-1.20811	8.41019e-39
Mafk	2.02793	9.11237e-39
Zbtb10	4.15816	9.59159e-39
Hif1a	-1.35451	1.18166e-38
Pmp22	-1.17756	1.38248e-38
Il1rl2	2.2682	1.61558e-38
Abi3bp	2.60413	1.67442e-38
Gm14325	-3.19492	1.81523e-38
Nfatc1	3.57159	1.84437e-38
Sem1	-1.31309	2.23778e-38
Plbd2	-2.85011	2.72403e-38
Tnpo1	1.59432	3.86436e-38
Cnih1	-1.25096	4.45886e-38
Steap4	6.39691	4.58962e-38
Plin3	-1.55558	4.77111e-38
Crem	3.43743	4.77654e-38
Grk3	5.28213	4.86264e-38
Bex3	-1.41597	4.99356e-38
Mef2d	2.33757	6.31856e-38
Rapgef6	2.29488	6.544e-38
Cbx3	-1.98711	6.82117e-38
Eif3k	-1.25577	6.9971e-38
Slc25a5	-1.18712	7.89502e-38
Pcmtd1	-1.72217	7.97044e-38
Rpl28-ps1	-1.51432	8.1849e-38
Sorl1	5.259	8.62159e-38
Smoc2	-1.61347	8.72075e-38
Pcdhgc4	-1.9239	9.39367e-38
Etv5	1.76271	9.62698e-38
Stard3nl	-1.71774	1.0905e-37
Prpf39	1.75927	1.12403e-37
Gng10	-1.53872	1.20445e-37
1600012H06Rik	-1.9118	1.28033e-37
Ncoa1	3.21506	1.49498e-37
Rpa1	-1.61221	1.5826e-37
Rin1	-3.43612	1.62899e-37
Vamp8	-1.68605	1.70555e-37
Atp8b1	4.70061	1.85708e-37
Prkcd	-1.87282	1.85874e-37
Letm2	3.9012	1.88815e-37
Abracl	-1.66146	2.17502e-37
Ndufa11	-1.30145	2.34107e-37
Phlda3	-3.42817	2.43866e-37
Pdia6	-1.33881	2.76543e-37
Map4k4	2.38067	2.79376e-37
Creb1	2.03114	3.14815e-37
Fabp4	5.84402	3.37735e-37
Washc5	-1.59595	4.01413e-37
Sec13	-1.24374	4.6925e-37
Psmc4	-1.39966	5.11929e-37
Jak2	3.21156	5.17787e-37
St6galnac3	2.84952	5.33128e-37
Hhip	4.04773	5.60378e-37
Nt5c	-2.28651	6.27081e-37
Eif3c	-1.42535	6.31477e-37
Heyl	5.25671	6.32938e-37
Sec62	-1.39262	6.42189e-37
Oat	-1.49213	7.90567e-37
Map1lc3a	-2.51063	8.29139e-37
Il11ra1	-1.2359	8.47377e-37
Pfdn1	-1.75113	8.51596e-37
Tmed4	-1.80114	8.68943e-37
Selenom	-1.3749	9.78264e-37
Sema3d	1.75596	1.0037e-36
Fgf7	-2.28724	1.05537e-36
Vim	-1.15544	1.07875e-36
Gm14326	-2.45391	1.22734e-36
Adh5	-1.57312	1.24677e-36
Ctcfl	-3.69129	1.3758e-36
Gcnt2	4.82816	1.38802e-36
Tax1bp3	-1.67527	1.51975e-36
Dixdc1	2.65096	1.62546e-36
Tmed10	-1.22507	1.67717e-36
Rps8	-1.56735	1.75309e-36
Dkk2	-1.84461	1.92826e-36
Ptges3	-1.6111	2.18807e-36
Serpinb6a	-1.49981	2.60148e-36
Dynlt1f	-1.82995	2.72999e-36
Hnrnpf	-1.19191	2.90494e-36
Grb14	-2.70368	3.3759e-36
Smim14	-1.59485	3.37994e-36
Hivep2	2.77567	3.38378e-36
Pgd	-1.35997	3.82135e-36
Cachd1	2.53221	3.96159e-36
Arap1	-1.24237	3.98627e-36
Yipf4	-2.24495	4.18855e-36
Gm2115	-6.26539	4.26064e-36
Cyp1b1	-2.1135	5.79017e-36
Pigs	-1.40518	6.83966e-36
Rgmb	2.07338	7.29717e-36
Apold1	5.52693	7.33149e-36
Aebp1	-1.6868	7.48229e-36
Gadd45b	2.3843	7.58659e-36
Cpm	3.59419	7.84898e-36
Maged2	-1.37806	7.97196e-36
Rnf217	3.46391	8.64117e-36
Rgs4	-1.84951	1.07319e-35
Uap1	1.73581	1.12084e-35
Actr3	-1.26444	1.17381e-35
Plk1	-2.26275	1.33926e-35
Zfp871	1.6004	1.38934e-35
Atp2b4	2.90437	1.73486e-35
Bach1	2.63977	1.81582e-35
Bub3	-1.47899	1.81582e-35
Cpxm2	2.28241	1.8198e-35
D10Wsu102e	1.57508	1.90559e-35
Trim9	4.3331	1.9674e-35
Amdhd2	-2.47378	2.09446e-35
Gm6375	-6.57502	2.1489e-35
Mt2	1.94665	2.24072e-35
Gm14399	-3.61335	2.29714e-35
Adgrd1	3.62296	2.54312e-35
Col12a1	-1.19903	2.85845e-35
Casp12	-2.73887	2.89299e-35
Ssna1	-1.51397	2.97597e-35
Ccdc102a	-3.40564	3.01434e-35
Gm5345	-3.82632	3.44917e-35
Ergic3	-1.17234	3.61049e-35
Mpp7	2.93594	3.68343e-35
Dlc1	2.50973	3.77957e-35
Oaz2	-1.3204	3.86704e-35
Cpne5	4.21874	4.1646e-35
Rps13	-1.18829	4.51855e-35
App	-1.49372	4.73616e-35
Acss2	-1.96462	4.75208e-35
Ankrd10	1.76348	4.80917e-35
Fosl2	2.01939	4.81101e-35
Lrrc15	-1.53975	5.11355e-35
Sec31a	-1.2037	5.12145e-35
Serpinh1	-1.81627	5.73365e-35
Tspan4	-1.58317	5.97655e-35
Tcp1	-1.36487	7.59873e-35
Gpc3	1.0442	8.24628e-35
Gm14410	-3.02863	8.45516e-35
Epb41l3	-1.16636	8.95574e-35
Yy1	2.8338	9.0107e-35
Ppp1cc	1.98711	9.06957e-35
Pgls	-1.38857	1.00171e-34
Otub1	-1.38443	1.0439e-34
Unc50	-1.56117	1.06088e-34
Pdlim5	-1.79047	1.08818e-34
Krcc1	-2.53233	1.23912e-34
Soat1	-1.55569	1.3103e-34
Ndufb4c	-1.98441	1.34243e-34
Ackr3	2.36374	1.42977e-34
P4ha3	-2.43788	1.4816e-34
Glud1	-2.24314	1.57753e-34
Tmem176b	-1.35994	1.74014e-34
Ankrd17	1.62273	1.76422e-34
Ptbp2	2.19963	1.82051e-34
Pqlc1	2.33394	1.82324e-34
Cct3	-1.06162	1.8325e-34
Sgsh	-2.63996	1.83908e-34
Dtl	1.79581	1.94508e-34
1810022K09Rik	-2.28541	2.40404e-34
Tm2d2	-1.42878	2.47333e-34
Lgals3	-2.49464	2.53994e-34
Plscr3	-1.70461	2.55699e-34
Dsel	1.6352	2.85408e-34
Ugdh	1.19537	3.87887e-34
Ppfibp1	-1.67819	4.00445e-34
Eda2r	-3.10331	4.25606e-34
Cxcl14	-1.53489	4.34068e-34
Plekhb2	-2.03883	4.84263e-34
Eva1a	3.09259	4.90716e-34
Hprt	-1.44537	6.52258e-34
Chst12	-1.40675	6.78605e-34
Kif20a	-1.90117	7.37849e-34
Gba	-1.46626	7.91522e-34
Ndufa4l2	5.00083	8.68638e-34
Rnf14	-1.48699	9.13958e-34
Gm14419	-3.33522	1.12232e-33
Alkbh1	2.25749	1.44074e-33
Rwdd1	-1.33853	1.58483e-33
Zfp280d	-1.64729	1.64344e-33
Pitpnc1	2.61426	1.80584e-33
Adam22	2.22451	2.20062e-33
Dnpep	-1.43579	2.20062e-33
Bptf	2.18887	2.49448e-33
Ostf1	-1.40828	2.58349e-33
Scg2	-3.54912	2.73263e-33
Atp5e	-1.14519	2.89446e-33
Gm14435	-2.76231	3.0038e-33
Sumo3	-1.22372	3.06257e-33
Apex1	-1.55273	3.12393e-33
Gls	1.85756	3.23197e-33
Tmem170b	1.99549	3.55681e-33
Ntn1	2.31767	3.70888e-33
Tmem72	2.37677	4.41574e-33
Agtr2	-1.65539	4.58148e-33
Notch1	2.3913	4.82899e-33
Rtn3	-1.24526	4.92858e-33
Adamts9	2.8847	6.49127e-33
Elovl1	-1.51477	6.63283e-33
Psme4	2.23025	6.71742e-33
Flrt2	-1.39864	6.96341e-33
Atp6v1c1	-1.56382	7.10078e-33
Gm10718	-6.55723	7.25305e-33
Nsdhl	-1.94644	7.30537e-33
Ankrd11	1.69622	8.27963e-33
Wbp2	-1.45542	8.73981e-33
Eif3e	-1.18326	9.58166e-33
Psma5	-1.42524	1.0174e-32
Azin1	1.34286	1.02711e-32
Ap2a1	-1.67727	1.02957e-32
Spred2	3.25882	1.03023e-32
Rcn2	-1.32597	1.1149e-32
Braf	1.9344	1.16416e-32
Fbxo33	4.82971	1.21661e-32
Gtse1	-2.18878	1.29854e-32
Birc3	2.09778	1.3571e-32
Slc7a11	-2.77837	1.37147e-32
Scoc	-1.67849	1.43608e-32
Rnh1	-1.26768	1.629e-32
Sgpl1	-1.18453	1.63817e-32
Gm6483	-3.63418	1.67142e-32
Gemin7	-2.08649	1.67151e-32
Rps12	-1.42304	1.92176e-32
Rgs7bp	4.19716	1.94124e-32
Atraid	-1.47529	1.94937e-32
Zc3h11a	1.79582	2.06639e-32
Gm10036	-1.79405	2.09562e-32
Gm3756	-5.58231	2.10048e-32
Pth1r	3.25034	2.11229e-32
Bloc1s1	-1.66496	2.28753e-32
Pttg1ip	-1.37042	2.31276e-32
Itga4	2.50558	2.66691e-32
Med28	-1.39129	3.31196e-32
Pik3r2	-1.45517	4.04232e-32
Tatdn1	-2.80016	4.16771e-32
Arl14ep	-1.86179	4.34384e-32
Scamp4	-1.25119	4.53547e-32
Hipk3	1.85028	4.77352e-32
Nisch	-1.16568	4.87017e-32
Srgap3	2.9736	5.36504e-32
Sertad1	2.01819	5.51529e-32
Thbs2	-1.41185	5.77089e-32
Ddx39	-1.25529	5.98997e-32
Mrfap1	-1.64331	6.81576e-32
Cemip2	1.74671	7.36753e-32
Vdac3	-1.54343	8.44531e-32
Nr4a3	6.30033	8.56349e-32
Gdi2	-1.21248	9.1255e-32
Col23a1	3.15789	9.64149e-32
Kdm3a	2.0192	9.71983e-32
Tbcb	-1.42304	9.85342e-32
Gm6548	-3.70739	1.09183e-31
Tmem86a	-2.68567	1.12001e-31
Ndrg4	-1.54003	1.13084e-31
Pex2	-1.84316	1.14897e-31
Mmab	-1.96182	1.23787e-31
Ermp1	2.5661	1.27555e-31
Cd9	-1.2906	1.35799e-31
Atp6ap2	-1.81738	1.44818e-31
Atp6v1d	-1.80846	1.47553e-31
Ifngr2	-1.38192	1.51463e-31
Tpt1	-1.16282	1.52841e-31
Sac3d1	-2.83034	1.56429e-31
Nav3	2.91732	1.63213e-31
Ctps	-1.31298	1.65171e-31
Lmcd1	-1.68516	1.67624e-31
Loxl4	2.2605	1.71689e-31
Comt	-1.4806	1.86515e-31
Nrk	1.78367	1.88903e-31
Scamp3	-1.59615	1.9112e-31
Mpc1	-1.32312	2.0739e-31
Ralb	-1.31921	2.09223e-31
Dpp7	-2.06171	2.11453e-31
Mvd	-1.93828	2.53037e-31
Ahnak2	-5.3643	2.55557e-31
Tac1	3.80493	3.0281e-31
Pitx2	3.93387	3.08286e-31
Dhx9	2.09689	3.1957e-31
Pappa2	6.04938	3.1957e-31
Mmp19	2.13485	3.94345e-31
Prkar1a	-1.23671	3.98577e-31
Trappc4	-1.42153	3.98577e-31
Arl6ip1	-1.72729	4.13744e-31
Mast4	2.2445	4.37874e-31
Tmpo	1.89822	4.69454e-31
Zfp704	2.39708	4.75583e-31
Gm10715	-6.00558	5.03828e-31
Anp32e	1.43473	5.4682e-31
Rftn2	2.39084	5.69733e-31
Nfe2l1	-1.42573	6.41273e-31
Phlda1	3.2928	6.42325e-31
Rab34	-1.4748	7.18308e-31
Prrc2c	1.40835	7.71224e-31
Psmd13	-1.24376	7.75841e-31
Gfra2	3.29971	7.8006e-31
Slc38a1	-1.70406	9.16204e-31
Fam198b	-2.13313	9.75743e-31
Lysmd3	2.14243	1.00085e-30
Col8a2	-2.96566	1.00151e-30
Lamc3	4.23886	1.01725e-30
Wdr26	1.98317	1.10779e-30
2900026A02Rik	2.01276	1.12835e-30
Tnip2	2.3773	1.14681e-30
Hspa1a	2.31131	1.28986e-30
Dnmt3a	1.39025	1.39615e-30
Cct5	-1.18491	1.42081e-30
Actr1a	-1.17364	1.42831e-30
Aacs	-1.75463	1.4814e-30
Ndufs5	-1.54489	1.49252e-30
Mpv17l2	-1.95171	1.56081e-30
Bmp7	7.12874	1.63321e-30
Sdhb	-1.12377	2.00593e-30
Sesn2	-2.43306	2.22089e-30
Ndufb4	-1.6189	2.22947e-30
Gm12191	-1.45091	2.34465e-30
Pfdn5	-1.24493	2.52171e-30
Agap1	2.39763	2.60501e-30
Huwe1	1.66998	2.7389e-30
Slc1a4	-1.85119	2.79897e-30
Apod	-1.97252	2.8745e-30
Vps35l	-1.60502	3.05511e-30
Zfp451	1.9408	3.08214e-30
Eepd1	3.01227	3.21989e-30
Kcnab1	-2.99215	3.50452e-30
Fam216a	-2.34402	3.72989e-30
Fnbp4	1.89116	3.88983e-30
Sephs2	-2.10661	3.90876e-30
Wac	1.8506	3.9838e-30
H13	-1.18006	4.38312e-30
Kdelr2	-1.44004	4.55077e-30
Sc5d	-1.56229	4.73522e-30
Usp42	2.18932	4.75367e-30
Actn1	-2.17462	4.78741e-30
Zswim4	3.80109	4.96845e-30
Ehd2	-1.55498	5.03257e-30
Ifi27	-2.7151	5.33057e-30
Zranb1	2.42813	6.42723e-30
Hnrnpu	1.59729	6.89507e-30
Srsf1	2.09329	7.20782e-30
Rpl31	-1.55246	7.22438e-30
Tomm22	-1.24634	7.49259e-30
Arhgef2	-1.74448	7.70043e-30
Mef2a	1.55406	8.19123e-30
Ism1	5.07398	8.49085e-30
Adk	-1.38603	9.1161e-30
Ogn	-1.57168	9.25541e-30
Rev3l	2.82481	1.0054e-29
Kremen1	2.24817	1.11948e-29
Pea15a	-1.58928	1.13787e-29
Kmt2c	2.0825	1.14068e-29
Gm8399	-4.68249	1.27015e-29
Arhgap1	-1.4536	1.33294e-29
Dusp16	2.6727	1.37533e-29
Tet3	2.23309	1.44663e-29
Naxe	-1.36844	1.46891e-29
H3f3b	-1.56404	1.50425e-29
Ddx6	1.56103	1.59545e-29
Dpp3	-1.23275	1.6122e-29
Psmc6	-1.18262	1.99629e-29
Plxna4	2.76812	2.17033e-29
Ifrd1	1.88047	2.54913e-29
Rnf7	-1.29572	3.1077e-29
Hacd2	-2.90859	3.15083e-29
Pcyox1	-1.17042	3.21366e-29
Eaf1	1.86378	3.40019e-29
4932438A13Rik	1.6973	3.45601e-29
Ldb2	-1.97444	3.57959e-29
Slc25a11	-1.51355	3.92772e-29
Snrpd2	-1.42053	4.14732e-29
Hexb	-1.51777	4.46926e-29
Pomp	-1.30159	4.59968e-29
Gm5148	-1.76555	4.7959e-29
Sik1	3.2701	4.95785e-29
Ccl7	1.61985	5.33732e-29
Mapkbp1	1.68299	5.70901e-29
Flii	-1.29412	6.16782e-29
Mgat1	-1.59587	6.53382e-29
Fam91a1	1.84069	7.66543e-29
Poldip2	-1.32375	7.84646e-29
Gprc5a	3.94782	7.93877e-29
Rprd2	2.03889	7.93952e-29
Ube2d3	-1.08276	8.26328e-29
Cfl2	-1.12449	9.27895e-29
Ccnt2	1.8601	9.42709e-29
Pgpep1	-1.76718	1.05664e-28
Sp7	4.16168	1.06254e-28
Fgl2	1.96291	1.09905e-28
Uqcrh	-1.4603	1.10282e-28
Chd1	2.73334	1.14042e-28
Sfr1	-1.03049	1.19898e-28
Yars	-1.2858	1.22674e-28
Klhl9	-2.03203	1.23919e-28
Bcor	2.04974	1.28838e-28
Axl	-1.0647	1.30607e-28
Ndst1	1.66845	1.41262e-28
Kctd10	-1.2245	1.45206e-28
Vasn	1.16891	1.52557e-28
Rheb	-1.18838	1.53948e-28
Hck	5.40262	1.80845e-28
Nlgn3	3.00075	1.86997e-28
9930021J03Rik	2.80335	1.88443e-28
Maea	-1.296	1.95279e-28
Agtr1a	2.52768	2.03074e-28
Arc	3.65796	2.04107e-28
Aldh4a1	-1.99517	2.04293e-28
Drg1	-1.35549	2.11258e-28
Chchd2	-1.23219	2.17572e-28
Gm20716	1.93309	2.18959e-28
Bmp4	2.98302	2.21085e-28
Nradd	-1.80669	2.30024e-28
Zim1	2.28551	2.72904e-28
Ncor1	1.68601	2.73822e-28
Tcta	-2.22551	2.94364e-28
Tmem256	-1.25533	3.03102e-28
Map3k2	2.16722	3.07236e-28
Gm10275	-1.10691	3.0989e-28
Cspg4	1.91681	3.165e-28
Lss	-2.03486	3.27279e-28
Slc3a2	-1.5672	3.30721e-28
Ssb	-1.30724	3.47701e-28
Arid1a	2.08973	3.4884e-28
Pip4p2	-1.31207	3.52994e-28
Prkce	2.78832	3.62474e-28
Egr3	5.40119	4.11455e-28
Gfra1	-1.60522	4.29168e-28
Apol9a	4.46514	4.33064e-28
Lamc1	1.39875	4.43433e-28
Rer1	-1.29925	4.49513e-28
Igsf3	1.62041	4.57115e-28
Nono	-1.0225	4.63107e-28
Ubash3b	5.00797	4.69774e-28
Phb2	-1.06989	5.246e-28
Snx4	-1.36856	5.28709e-28
Pafah1b2	-1.18453	5.36579e-28
Aprt	-1.33722	5.80479e-28
Fzd3	2.35951	6.02149e-28
Zfp97	-1.85826	6.37317e-28
Baz2b	2.13965	6.55713e-28
Ppp2r5a	1.99457	6.61999e-28
Ube2i	-1.27451	6.82293e-28
Rsrc2	1.47222	6.93468e-28
Yif1a	-1.10387	7.70242e-28
Ociad1	-1.07191	7.9388e-28
Noct	1.23979	9.00821e-28
Timm17a	-1.35626	9.13186e-28
Plxnb2	-1.17448	9.93233e-28
Npdc1	-1.65411	1.05573e-27
Tgfbr1	1.39802	1.15793e-27
Spag9	1.94754	1.27742e-27
Spsb1	2.61465	1.36583e-27
Socs3	2.75505	1.38753e-27
Cox7a2	-1.03634	1.43297e-27
Pcsk6	3.63983	1.4666e-27
Nudt18	-3.31578	1.68237e-27
Gm4804	-3.87462	1.68458e-27
Aff1	1.81428	1.73059e-27
Col6a6	4.44731	2.0084e-27
Nfxl1	2.96892	2.0121e-27
Sema6d	3.20376	2.05144e-27
Itm2c	-1.03447	2.24343e-27
Plod1	1.36946	2.41498e-27
Dgkh	2.7105	2.5777e-27
Emb	-2.49284	2.66112e-27
Pltp	-2.08396	2.66493e-27
Arsa	-1.58898	2.86588e-27
Phip	1.23663	2.9061e-27
Prpf38b	1.47043	3.04838e-27
Mif	-1.22722	3.09235e-27
Htt	2.37233	3.28357e-27
Coa3	-1.6314	3.33611e-27
Tec	3.56627	3.57407e-27
Gm3365	-2.75045	3.81164e-27
Akt1s1	-1.52889	3.87044e-27
Ago2	1.27073	4.12177e-27
Gtf2f2	-2.02137	4.60486e-27
Bckdk	-1.27768	4.70496e-27
Lpl	-1.56693	4.88071e-27
Flot1	-1.4713	5.10759e-27
Eva1b	-2.27874	5.49901e-27
Il17rc	-1.89893	5.60497e-27
Ndufv3	-1.50411	5.78596e-27
Psmd5	-1.79145	5.91476e-27
Rps5	-0.995718	6.14386e-27
Eif4e2	-1.15895	6.22419e-27
Eef2	-1.10457	6.36698e-27
Adamts14	2.6784	6.61381e-27
Moxd1	-5.39954	6.72234e-27
Rtn4	2.07008	6.97965e-27
Mxd1	2.56874	7.0307e-27
Kif15	1.80053	7.04983e-27
Tnxb	4.12471	7.08984e-27
Gm6710	-2.51309	7.59269e-27
Stil	2.65418	7.77232e-27
Myo1b	1.16095	8.35151e-27
Tm4sf1	-2.47368	8.352e-27
Mlf2	-1.64639	8.38461e-27
Glipr1	-2.8353	8.3847e-27
Acss1	4.60003	8.69142e-27
Mlf1	2.4621	8.72647e-27
Crybg3	2.7362	9.02522e-27
Map3k1	2.71598	9.45184e-27
Cops6	-1.158	9.54627e-27
Galk2	-1.76715	1.03543e-26
Atp5j2	-1.28069	1.06195e-26
Arl1	-1.12991	1.09728e-26
Gm11808	-1.39892	1.20472e-26
Arl4a	1.93892	1.20505e-26
Atp5g1	-1.25249	1.20505e-26
Samd4b	2.03331	1.20505e-26
Slc25a39	-1.63994	1.20505e-26
Mpc2	-1.39054	1.3559e-26
Dcaf7	-1.22568	1.36957e-26
Zbed3	-1.56004	1.39064e-26
Minos1	-1.13251	1.42587e-26
Hmgn5	3.8442	1.52713e-26
Asnsd1	-1.46045	1.71097e-26
Kat6a	1.97025	1.71626e-26
Pum1	1.17358	1.95819e-26
Hnrnpll	2.51746	2.03693e-26
Anxa4	-1.4579	2.24953e-26
Gm17535	-4.97719	2.43781e-26
Rps27a	-1.84341	2.50742e-26
Ralgapa1	2.19492	2.5186e-26
Zfp125	-3.06593	2.58182e-26
Psmc3	-1.13639	2.60712e-26
Arhgef26	3.01437	2.70789e-26
N4bp3	5.72566	2.79856e-26
Nfu1	-1.78403	2.94882e-26
C1qtnf6	1.96408	3.09446e-26
Sgms1	1.72596	3.30555e-26
Slco5a1	4.72971	3.5144e-26
Psph	-1.72549	3.63037e-26
Limd2	-1.32818	3.77439e-26
Smad1	2.54082	4.03707e-26
Ppp2ca	2.14117	4.27954e-26
Fap	2.57756	4.3071e-26
Mrps18c	-1.76406	4.46418e-26
Rab8a	-1.24391	4.64606e-26
Cep85	-1.41414	4.70973e-26
Ptp4a2	-1.26699	4.91162e-26
Rab8b	1.71126	4.96274e-26
Sox18	6.18691	5.0954e-26
Nbdy	-1.40128	5.2784e-26
Fam174a	-2.57292	5.38112e-26
Gm10800	-6.81652	5.48745e-26
Adamts20	5.30888	5.57055e-26
Wsb1	1.58344	5.92371e-26
Atl2	1.57686	5.97518e-26
Lpin2	2.19207	6.56175e-26
Gm14276	-2.42496	6.84166e-26
Ash1l	1.52902	6.90659e-26
Atp6v1h	-1.30894	7.16344e-26
Hnrnpa3	1.82434	7.16344e-26
Med13l	1.80801	7.48198e-26
Flna	-1.39836	8.49066e-26
Spata13	4.01187	8.70351e-26
Cacybp	-1.44669	9.39395e-26
Ssh2	1.71339	9.49486e-26
Rhod	-1.8387	1.00324e-25
Hist1h2af	-3.45927	1.05164e-25
Cnbp	-1.03963	1.17274e-25
Serinc3	-1.0532	1.21059e-25
Tnfrsf26	3.30419	1.25313e-25
Lifr	1.64071	1.33459e-25
Gm14296	-1.82637	1.36714e-25
Rpl8	-0.99074	1.40194e-25
Agfg2	-2.61655	1.67484e-25
G3bp1	-1.05601	1.86538e-25
Map4	-1.55498	1.92859e-25
E2f7	2.05051	2.06581e-25
Derl1	-1.26429	2.1092e-25
Smu1	-1.10839	2.12789e-25
Gm9747	-1.76633	2.13405e-25
Plaa	-1.29983	2.13405e-25
Mbtd1	2.51722	2.51875e-25
Yif1b	-1.20337	2.64135e-25
2210418O10Rik	-2.10884	2.64198e-25
Dctn6	-1.27653	2.76709e-25
Cyb5b	-1.48601	2.84358e-25
Ppp4r3a	2.27879	2.84366e-25
Gm10131	-1.65624	3.08369e-25
Nrn1	2.01728	3.12056e-25
Eif1	-1.21099	3.21445e-25
Hba-a2	13.7672	3.2169e-25
Birc6	1.52256	3.28459e-25
P4ha2	1.50467	3.29377e-25
Scube2	2.8972	3.41128e-25
0610009B22Rik	-2.24355	3.4866e-25
Gm10053	-1.36067	3.56128e-25
Skil	2.11082	3.5742e-25
Ano10	-1.41605	3.78896e-25
Dnajb9	1.48776	4.31304e-25
Nckap5	4.54717	4.70344e-25
Ctxn1	-1.88622	4.93054e-25
Fn1	-1.58345	5.23275e-25
Derl2	-1.45705	5.35012e-25
Itga11	-1.78009	5.41124e-25
Kdm6a	1.92738	5.46771e-25
Nbea	2.04576	5.63623e-25
Ap3d1	-1.0599	5.94534e-25
Zbtb11	1.98496	6.03237e-25
Sntb2	1.93484	6.03454e-25
Ep300	1.67503	6.44936e-25
Pygl	3.53778	6.56451e-25
Cdc42ep3	-2.64081	6.89769e-25
Cxcl12	-1.08703	7.11412e-25
Atp5a1	-0.87537	7.19858e-25
Sowahc	1.7521	7.29739e-25
Pip5k1a	2.09465	7.97985e-25
Ctnna1	-1.04031	8.0252e-25
Slc16a3	2.83398	8.89891e-25
Rbm4b	1.40023	8.90303e-25
Cdr2	3.13094	1.02538e-24
Arid2	2.31836	1.28488e-24
Sdha	-1.11283	1.30865e-24
Colec12	-0.993529	1.46217e-24
Wars	-1.47025	1.48309e-24
Fam129b	-1.67571	1.50336e-24
Tmem123	-1.39467	1.50336e-24
Cdc7	1.73768	1.5716e-24
Ramp2	2.88364	1.5794e-24
Ostc	-0.924642	1.63015e-24
Fam102b	2.28339	1.68421e-24
Sec14l1	-1.29745	1.6874e-24
Gcsh	-1.2843	1.8239e-24
Irgm1	-2.6369	1.8239e-24
Psme2	-1.55846	1.82508e-24
Cma1	9.03875	1.93921e-24
Rtl8b	-1.98228	1.95165e-24
Coa5	-1.0692	1.96022e-24
Nutf2	-1.58884	2.09444e-24
Tsen34	-2.46663	2.10833e-24
Slc26a7	4.08403	2.1649e-24
Rai14	-1.76485	2.1702e-24
Chmp3	-1.46236	2.17982e-24
Pcnx	2.37086	2.18665e-24
Map3k8	4.29987	2.21628e-24
Ddah2	-1.00691	2.26628e-24
Sh3gl1	-0.996354	2.28363e-24
Gm14391	-1.97203	2.56031e-24
Psmc1	-1.11737	2.62114e-24
Sec11a	-1.00648	2.84927e-24
Ap2a2	-1.19157	2.88609e-24
Slc25a46	-1.19773	2.88691e-24
Tsc22d1	-1.07435	3.41939e-24
Sdhc	-1.26515	3.48855e-24
Dpep1	2.13296	3.63184e-24
Hmgb3	1.54423	3.70159e-24
Gins3	-2.00988	4.05659e-24
Pla2g4a	-1.97345	4.1448e-24
Rala	-1.79035	4.15793e-24
Mon2	1.94082	4.22141e-24
AW549877	-1.30984	4.26695e-24
Sar1b	-1.22598	4.3448e-24
Tub	4.2476	4.35087e-24
H2-K1	-1.9526	4.4919e-24
Stag2	1.12952	4.65716e-24
Ajuba	-2.61266	4.96674e-24
Limk2	-1.71989	4.96674e-24
Cox6c	-1.36406	5.04487e-24
Gm21092	-1.99019	5.07268e-24
Atrnl1	2.29946	5.66988e-24
Qpct	2.37297	5.77324e-24
Hebp2	-2.66269	6.11177e-24
Ndufc2	-1.34351	6.58446e-24
Mat2b	-1.28758	6.69264e-24
Map1b	-1.10917	6.82542e-24
Slc39a7	-1.18703	7.57972e-24
Hmgb2	1.24045	7.74297e-24
Anapc2	-1.43774	7.87296e-24
Pcp4l1	-3.55487	8.12463e-24
Mrpl51	-1.4189	8.42714e-24
Gap43	2.06693	9.6865e-24
Sccpdh	-1.40943	1.0086e-23
Mroh2a	5.34575	1.02789e-23
Nenf	-2.32898	1.05306e-23
Hbb-bs	13.6123	1.09935e-23
Fis1	-1.19411	1.10166e-23
Gm10260	-2.02804	1.37489e-23
Tspan31	-1.16399	1.58873e-23
Mesd	-1.23862	1.76361e-23
Grik1	-3.11378	1.86036e-23
Stag1	1.44563	2.03054e-23
Dennd4c	2.3845	2.05252e-23
Ahctf1	1.81209	2.13494e-23
Psma6	-1.22198	2.19286e-23
Gm40466	-3.63296	2.3643e-23
Zdbf2	2.31125	2.42914e-23
Zc3h7a	1.18968	2.47974e-23
Camk1d	3.46418	2.55649e-23
Cblb	1.84106	2.57905e-23
Prmt3	-2.2452	3.09614e-23
Myo9a	1.53452	3.26072e-23
Ppp6r3	1.31986	3.59349e-23
Rab1a	-0.866901	3.60803e-23
Dennd5a	1.60802	3.69611e-23
Lamb2	-1.197	3.75651e-23
Klhl26	-2.06695	3.88124e-23
Usp14	-1.20127	3.89568e-23
Pde7b	2.4835	3.97709e-23
Alg2	-1.64209	4.04186e-23
Zhx3	1.52484	4.19253e-23
Lin7c	1.2466	4.19773e-23
Gnl3	1.26014	4.28724e-23
Pef1	-1.36019	4.29111e-23
Ahcyl2	2.64333	4.37061e-23
Itprip	1.29501	4.54986e-23
Anapc11	-1.05755	4.58029e-23
Sumo1	-1.1596	4.60634e-23
Gas2	-2.52136	4.66241e-23
Ube3a	1.50747	4.77075e-23
Rpl7a	-1.10389	4.79034e-23
Thsd7a	2.14575	4.79034e-23
Cers2	-1.19248	4.85689e-23
Sod1	-1.76081	5.16861e-23
Chmp6	-1.46225	5.29711e-23
Klf7	1.81039	5.3503e-23
Hsp90aa1	-0.834503	5.72251e-23
Rcn3	-0.915467	5.80773e-23
Tut4	2.17399	5.94458e-23
Tgfbi	-1.00469	6.0255e-23
Mgat4a	2.60901	6.20546e-23
P3h4	-1.25514	6.3102e-23
Carhsp1	-1.19293	6.67971e-23
Zdhhc3	-1.59329	6.91309e-23
Gatad2b	1.68355	7.0078e-23
Prkx	1.87282	7.51358e-23
Gm48141	-3.09674	7.9425e-23
Fbxo21	-1.28393	8.03928e-23
Spp1	-1.92179	8.08519e-23
Sorbs3	-1.18007	8.13146e-23
Lamtor5	-1.35327	9.20771e-23
Ndufv2	-1.34612	9.46232e-23
Srek1	1.28124	9.96876e-23
Atl3	-1.12459	1.04483e-22
Nr2c2	2.59988	1.04627e-22
Cnot6l	2.21069	1.06323e-22
Myd88	1.59758	1.06911e-22
Gk5	3.08056	1.09583e-22
Rabac1	-1.08449	1.09968e-22
Pdgfra	1.04916	1.12949e-22
Smim3	2.7317	1.21209e-22
Gnpnat1	-1.3341	1.23656e-22
Ndn	-1.1083	1.36546e-22
Igfbp5	-1.09591	1.45692e-22
Mrpl36	-1.65511	1.49272e-22
Jarid2	2.60477	1.52113e-22
Ctnna2	-2.47239	1.5679e-22
Cript	-1.5587	1.8266e-22
Per2	4.17204	1.83861e-22
Dync1i2	-1.16975	1.84645e-22
Cyc1	-1.08572	1.89474e-22
Cmpk1	-1.06796	1.89759e-22
Mdm4	1.25353	1.96039e-22
Mfsd11	-1.37986	2.02906e-22
BC005537	2.05991	2.04105e-22
Opn1sw	4.94113	2.04804e-22
Sfxn3	-1.41493	2.15493e-22
Hnrnpab	1.85376	2.16755e-22
Lix1	2.01913	2.25432e-22
Lemd3	3.31227	2.4196e-22
Mroh1	-1.78869	2.43222e-22
Mtfr1l	-1.13441	2.63559e-22
Nin	2.21744	2.78347e-22
Hmox1	-1.11657	2.9997e-22
Senp6	2.33356	3.0458e-22
S100a10	-1.05633	3.04634e-22
Kcmf1	2.37583	3.04942e-22
Gm11168	-5.83502	3.49848e-22
Baz2a	2.13359	3.5085e-22
Gm15446	-2.36592	3.56121e-22
Zyx	-1.83339	3.57726e-22
Praf2	-1.1693	3.65985e-22
Pde4b	1.48472	3.68789e-22
Ctdsp2	1.23799	3.76599e-22
Bdp1	2.30801	3.85254e-22
Arsi	2.97885	3.90507e-22
Lrrc41	-1.00939	4.1105e-22
Entpd1	4.86251	4.14333e-22
Wnt11	3.50874	4.39275e-22
Bdh2	-2.62712	4.51949e-22
Tnfaip1	-1.1686	4.76485e-22
Togaram1	1.91492	4.80352e-22
B4galt7	-1.57088	5.33866e-22
Glul	2.78223	5.46627e-22
Rab20	4.70861	5.97101e-22
Igf2bp1	1.45311	6.14381e-22
Nsd2	1.55445	6.27869e-22
Snai1	1.38752	6.36945e-22
Clock	2.05538	6.46818e-22
Phyhd1	-2.87586	6.74034e-22
Pdzd11	-1.15746	7.49815e-22
Ndufb6	-1.28521	7.55627e-22
Psmd11	-1.12234	8.00376e-22
Ist1	1.23045	8.0651e-22
Tsn	-1.31153	8.16936e-22
Nr3c1	1.64942	8.19989e-22
Usp4	-1.09599	8.33786e-22
Id2	-0.875083	8.46055e-22
Zc2hc1a	-1.72979	8.47535e-22
Adamts5	-1.43069	8.57586e-22
Zcchc14	2.13441	9.00149e-22
Adamts7	1.41823	9.37676e-22
Ywhah	-1.07962	9.69104e-22
Ehbp1l1	-1.48588	1.06445e-21
Ap1b1	-1.26802	1.08913e-21
Heca	2.94552	1.11982e-21
Spen	2.48607	1.12957e-21
Gm10722	-6.85084	1.14096e-21
Dip2c	2.66562	1.15039e-21
Arrdc3	1.65527	1.16806e-21
Txndc9	-1.63394	1.19344e-21
Auts2	1.58225	1.20719e-21
Sulf2	-1.02217	1.2546e-21
Sub1	-1.35917	1.28089e-21
Fbxo22	-1.49819	1.31127e-21
Zfp608	2.44889	1.33923e-21
Tpi1	-0.954658	1.3595e-21
Zfand5	2.42386	1.38815e-21
Dag1	-1.10398	1.39412e-21
Epdr1	-2.41964	1.42465e-21
Snx7	-1.58205	1.63516e-21
Arpc1a	-1.04219	1.66599e-21
Gna13	1.54616	1.73354e-21
Gm15280	2.98975	1.77255e-21
Rpl22	-1.10809	1.77401e-21
Gng2	1.37487	1.82075e-21
Sde2	1.73804	1.97902e-21
Ndnf	1.97845	2.00129e-21
Jmy	2.61189	2.13572e-21
Kif1a	-1.65832	2.26932e-21
Uba1	-0.898244	2.34948e-21
Cyfip1	-1.31863	2.38547e-21
Zc3h12c	3.38234	2.56559e-21
Cars	-1.25421	2.58643e-21
Myo1d	-1.89061	2.62706e-21
Tcp11l2	2.19618	2.64405e-21
Rps12-ps3	-1.62866	2.70016e-21
Akap13	1.35267	2.70355e-21
Epc2	2.65295	2.83497e-21
Fem1c	1.68182	2.84204e-21
Snx17	-1.10204	2.88283e-21
Cpa3	11.5889	2.95084e-21
Rbm27	1.61837	3.00631e-21
Bid	-3.58861	3.12163e-21
Pom121	2.28656	3.24047e-21
Slc10a6	4.7125	3.3292e-21
Mien1	-1.61251	3.83653e-21
Mcoln1	-1.75588	3.87616e-21
1700025G04Rik	3.09487	4.27316e-21
Gm10801	-6.696	4.44319e-21
March7	1.11757	4.47889e-21
Pcdh9	-1.505	4.62313e-21
Hba-a1	12.5164	4.71379e-21
Dop1a	1.89805	4.81621e-21
Tmem106b	-1.14943	4.96793e-21
Kdm1a	2.16995	5.61502e-21
Lrrc8a	-1.92581	5.62249e-21
Smim15	-1.19076	5.66299e-21
Ndufaf5	-1.88889	6.09078e-21
Larp4	1.40603	6.1468e-21
Cntrl	1.81016	6.32509e-21
Klc1	-1.41957	6.3397e-21
Glg1	1.21843	6.80639e-21
Rnf13	-1.19326	7.02351e-21
Fam32a	-1.0919	7.22226e-21
Rnf122	1.75128	7.3189e-21
Fech	-1.15873	7.60575e-21
Jpt2	-1.00011	7.66987e-21
Xpnpep1	-1.13074	7.73724e-21
Smg1	1.43677	8.16809e-21
Isy1	1.68337	8.25179e-21
Tstd3	-2.84607	9.01223e-21
Snrpg	-1.01974	9.09117e-21
Pcdh18	-1.11576	9.73807e-21
Gpr149	-4.28945	9.81166e-21
Sap18	-1.10865	9.8295e-21
Lamtor4	-1.79063	1.02537e-20
Itfg1	-1.3992	1.04407e-20
Ednra	1.52899	1.04608e-20
Gm10719	-6.08087	1.05622e-20
Eif3l	-0.981295	1.09886e-20
Sar1a	-0.952019	1.11953e-20
Ammecr1	2.15732	1.13167e-20
Osr2	-1.05686	1.18294e-20
Ptges	1.51961	1.23255e-20
Cdk12	2.47095	1.23436e-20
Aurka	-1.71845	1.23764e-20
Tinagl1	-2.88728	1.23887e-20
Cln5	-1.51248	1.33733e-20
Oxct1	-0.9981	1.40365e-20
Ccbe1	4.59138	1.41416e-20
Apeh	-1.52886	1.4253e-20
Sqle	-1.63766	1.53647e-20
Chmp2a	-1.18205	1.54864e-20
Ndufa12	-1.26544	1.63008e-20
Rbms3	-0.989347	1.64026e-20
Tfpi2	2.81735	1.65029e-20
Hdac5	1.39128	1.65396e-20
4933434E20Rik	-1.11863	1.71057e-20
Micu2	-2.10593	1.712e-20
Zfp365	-3.88433	1.74159e-20
Ubald1	1.32455	1.74663e-20
Ddx21	1.79274	1.7647e-20
Mib1	1.70614	1.78685e-20
Rps6ka4	-1.16441	1.96432e-20
Xpo4	2.12245	2.00275e-20
Man2a1	1.47806	2.03459e-20
AI413582	-2.03982	2.06351e-20
Fmr1	1.56522	2.12737e-20
Ddx1	-1.03048	2.19462e-20
Sh3pxd2b	1.33827	2.23476e-20
Tubb4b-ps1	-9.81408	2.2505e-20
Ubr5	1.92233	2.57932e-20
BC004004	-1.16995	2.65295e-20
Cdc16	-1.77127	2.79303e-20
Gm49328	-4.04328	2.86325e-20
Kmt2e	1.07242	2.88435e-20
Gm15387	-1.72959	2.95051e-20
Tnrc6b	1.33484	2.95509e-20
Ppm1a	1.86582	3.03092e-20
Atp11c	2.6113	3.10366e-20
Srp54c	-1.60533	3.11845e-20
Prpf4b	1.43358	3.12972e-20
Cxcl2	11.3327	3.17446e-20
Sbno2	1.45745	3.38446e-20
Iah1	-1.48008	3.46966e-20
Kcnk5	3.95933	3.53369e-20
Cdip1	1.35113	3.8511e-20
Unkl	1.88629	4.00938e-20
Slc7a6	1.42839	4.09862e-20
Wwtr1	1.43939	4.10031e-20
Man2a2	1.76056	4.13445e-20
Nufip2	1.91688	4.25425e-20
Trim44	1.6598	4.39723e-20
Bcl11a	2.9281	4.51161e-20
Sms	2.07718	4.58062e-20
Egfl6	0.818346	4.72905e-20
Dusp8	3.18414	4.75888e-20
Atp2a2	1.37112	4.76378e-20
Heph	1.60908	4.89049e-20
Mcrip1	-1.41447	5.11546e-20
Plgrkt	-1.56044	5.3612e-20
Wnk1	1.14845	5.36222e-20
Paics	-1.03857	5.52276e-20
Chek2	-2.00369	5.56584e-20
Pi4k2a	2.6307	6.09568e-20
Mtf2	1.39979	6.25729e-20
Gm49760	-3.53584	6.61218e-20
Ascc3	1.63878	6.72421e-20
Trf	3.9884	6.75237e-20
Pear1	-1.84265	6.79029e-20
Dync1li2	-1.03687	6.85951e-20
Ndufb3	-1.33422	7.15974e-20
Smim20	-1.55016	7.26893e-20
Cisd1	-1.61691	7.33026e-20
Hipk1	1.66664	7.49886e-20
Cdc73	2.58376	7.8142e-20
Emid1	2.54589	8.01625e-20
Dusp11	1.06174	8.4905e-20
Ino80d	1.92462	8.5669e-20
Lamp1	-4.40264	8.61578e-20
Hk2	3.06219	8.66342e-20
Srp54a	-1.44477	8.91621e-20
Ch25h	3.27614	9.0048e-20
Ssr1	-0.830732	9.07489e-20
Zfp825	-2.06993	9.11511e-20
Gm8186	-1.74216	9.43808e-20
Ptgfrn	2.58815	9.65583e-20
Otud4	2.3129	9.99991e-20
Maff	3.54976	1.01063e-19
Ncoa2	1.72606	1.01859e-19
Eif1a	-1.06665	1.03495e-19
Cux1	1.46207	1.06812e-19
Rybp	1.8813	1.18438e-19
Cip2a	1.58115	1.21259e-19
Ubr4	1.21233	1.2455e-19
Rab23	-1.62709	1.33761e-19
Psma4	-1.08533	1.35347e-19
Pmm1	-1.56425	1.36264e-19
Cxcl5	2.46915	1.36507e-19
Fyn	2.47208	1.36846e-19
Nf1	1.8582	1.38331e-19
Arl2	-1.55617	1.38746e-19
Fh1	-1.01737	1.39843e-19
Elmsan1	2.74279	1.40573e-19
Ptpn12	2.18894	1.44984e-19
Gm16286	-1.09537	1.49916e-19
D16Ertd472e	1.96369	1.6023e-19
Id3	-1.37668	1.63967e-19
Setd2	1.31418	1.64468e-19
Zfp729a	2.03296	1.6916e-19
Glipr2	-1.29731	1.73797e-19
Zmiz1	1.48194	1.86964e-19
Sh3gl2	3.21974	1.88372e-19
Dok1	-2.68191	2.19322e-19
Etfa	-1.09651	2.21679e-19
Hbb-bt	12.1823	2.21679e-19
Rbm33	1.79311	2.23354e-19
Tln1	-1.05894	2.29048e-19
Sec23a	-0.992497	2.31861e-19
Lactb2	-1.54383	2.4392e-19
Tcf20	1.64558	2.56631e-19
Ibsp	11.0622	2.64298e-19
Ing3	2.17156	2.85032e-19
Slc16a6	4.38926	2.99122e-19
Rtcb	-0.99612	3.02206e-19
Rab31	-1.23153	3.06936e-19
Dolk	-1.33926	3.21924e-19
Zbtb21	1.72775	3.25355e-19
Sympk	-1.91775	3.39751e-19
Txndc15	-1.27352	3.49844e-19
Etv1	2.2598	3.5379e-19
Abl2	2.4407	3.65506e-19
Gem	2.82706	3.77159e-19
Nppc	4.88672	3.80794e-19
Set	-1.53169	3.812e-19
Arcn1	-1.06074	3.89775e-19
Rpl28	-1.15485	3.92665e-19
Arpp19	-1.07478	3.96897e-19
Arid5b	1.56682	4.09044e-19
Gnai3	-1.02928	4.192e-19
Mtap	-1.18399	4.29243e-19
Trim33	2.32904	4.60159e-19
Rmnd5a	2.13001	4.74631e-19
C1ra	-1.70657	4.79123e-19
Nrbp1	-0.998326	4.91799e-19
H2afx	-1.71539	4.95219e-19
Timm8b	-1.29354	5.02431e-19
Btaf1	1.71104	5.22994e-19
Med12l	3.50371	5.43459e-19
Wrb	-1.23088	5.99151e-19
Bcl2l13	1.53133	6.01389e-19
Ifi35	-2.13009	6.15202e-19
Fabp3	-3.8189	6.24197e-19
Psd	3.67285	6.27479e-19
Cpeb1	-4.52526	6.31409e-19
Cpt1c	-1.28852	6.36489e-19
Lpgat1	1.41384	6.43797e-19
Qser1	1.7552	6.75446e-19
[truncated: 15,335 more rows]
